# Supplementary material for: Atypical Chemokine Receptor CCRL2 Shapes Tumor Spheroid Structure and Immune Signaling in Melanoma
Source: Biomolecules. 2025 Aug 11;15(8):1150. doi: 10.3390/biom15081150 (PMC12384466; doi:10.3390/biom15081150)
Supplement: Supplementary file 1 [file biomolecules-15-01150-s001.zip]

Archive with 11 entries (11 files):
- Figure S1.tiff
- Figure S2.tiff
- Figure S3.tiff
- Figure S4.tiff
- Figure S5.tiff
- Supplementary Figures Al Delbany et al., 2025.pdf
- Table S1 statistics.xlsx
- Table S2 gProfiler_GO_B16-CCRL2OEvsWT.xlsx
- Table S3 gProfiler_GO_B16-CCRL2KOvsWT.xlsx
- Table S4.xls
- Table S5.xls
