# Supplementary material for: Atypical Chemokine Receptor CCRL2 Shapes Tumor Spheroid Structure and Immune Signaling in Melanoma
Source: Biomolecules. 2025 Aug 11;15(8):1150. doi: 10.3390/biom15081150 (PMC12384466; doi:10.3390/biom15081150)
Supplement: Supplementary file 1 [file biomolecules-15-01150-s001.zip › Table S1 statistics.xlsx]

## Sheet: B16_Different_clones_10%FBS_S3
		Tukey's multiple comparisons test	Mean Diff,	95% CI of diff,	Significant?	Summary
	area	Day 3
		B16 vs. B16-CCRL2OE-Clone 3	25232	-32282 to 82747	No	ns
		B16 vs. B16-CCRL2KO-Clone 12	-20686	-71141 to 29768	No	ns
		B16-CCRL2OE-Clone 3 vs. B16-CCRL2KO-Clone 12	-45919	-102117 to 10279	No	ns
		Day 6
		B16 vs. B16-CCRL2OE-Clone 3	107650	46466 to 168835	Yes	***
		B16 vs. B16-CCRL2KO-Clone 12	45515	-6402 to 97431	No	ns
		B16-CCRL2OE-Clone 3 vs. B16-CCRL2KO-Clone 12	-62136	-123321 to -951,1	Yes	*
	Diameter	Day 3
		B16 vs. B16-CCRL2OE-Clone 3	55.03	-32,75 to 142,8	No	ns
		B16 vs. B16-CCRL2KO-Clone 12	-24.7	-103,9 to 54,53	No	ns
		B16-CCRL2OE-Clone 3 vs. B16-CCRL2KO-Clone 12	-79.73	-167,5 to 8,050	No	ns
		Day 6
		B16 vs. B16-CCRL2OE-Clone 3	176.9	83,54 to 270,3	Yes	****
		B16 vs. B16-CCRL2KO-Clone 12	31.81	-47,42 to 111,0	No	ns
		B16-CCRL2OE-Clone 3 vs. B16-CCRL2KO-Clone 12	-145.1	-238,5 to -51,73	Yes	**
	Perimeter	Day 3
		B16 vs. B16-CCRL2OE-Clone 3	528.5	-723,5 to 1780	No	ns
		B16 vs. B16-CCRL2KO-Clone 12	-599.2	-1729 to 530,9	No	ns
		B16-CCRL2OE-Clone 3 vs. B16-CCRL2KO-Clone 12	-1128	-2380 to 124,3	No	ns
		Day 6
		B16 vs. B16-CCRL2OE-Clone 3	2121	816,0 to 3426	Yes	***
		B16 vs. B16-CCRL2KO-Clone 12	1088	-10,11 to 2186	No	ns
		B16-CCRL2OE-Clone 3 vs. B16-CCRL2KO-Clone 12	-1033	-2365 to 299,1	No	ns
	Circularity	Day 3
		B16 vs. B16-CCRL2OE-Clone 3	-0.1648	-0,3218 to -0,007891	Yes	*
		B16 vs. B16-CCRL2KO-Clone 12	0.1225	-0,01913 to 0,2642	No	ns
		B16-CCRL2OE-Clone 3 vs. B16-CCRL2KO-Clone 12	0.2874	0,1304 to 0,4443	Yes	***
		Day 6
		B16 vs. B16-CCRL2OE-Clone 3	-0.2842	-0,4512 to -0,1172	Yes	***
		B16 vs. B16-CCRL2KO-Clone 12	-0.06363	-0,2053 to 0,07805	No	ns
		B16-CCRL2OE-Clone 3 vs. B16-CCRL2KO-Clone 12	0.2206	0,05362 to 0,3875	Yes	**

## Sheet: B16.OE.KO_10%FBS_F4_S3
		Tukey's multiple comparisons test	Mean Diff,	95% CI of diff,	Significant?	Summary
	Area	Day 3
		B16 vs. B16-CCRL2OE	72878	22650 to 123105	Yes	**
		B16 vs. B16-CCRL2KO	-14678	-61025 to 31669	No	ns
		B16-CCRL2OE vs. B16-CCRL2KO	-87555	-135951 to -39160	Yes	****
		Day 6
		B16 vs. B16-CCRL2OE	185897	141267 to 230527	Yes	****
		B16 vs. B16-CCRL2KO	-31704	-73541 to 10133	No	ns
		B16-CCRL2OE vs. B16-CCRL2KO	-217601	-260863 to -174339	Yes	****
		Day 9
		B16 vs. B16-CCRL2OE	270427	163606 to 377248	Yes	****
		B16 vs. B16-CCRL2KO	-125201	-232022 to -18380	Yes	*
		B16-CCRL2OE vs. B16-CCRL2KO	-395628	-502449 to -288807	Yes	****
	Diameter	Day 3
		B16 vs. B16-CCRL2OE	123	62,94 to 183,0	Yes	****
		B16 vs. B16-CCRL2KO	-26.66	-81,70 to 28,38	No	ns
		B16-CCRL2OE vs. B16-CCRL2KO	-149.7	-209,7 to -89,60	Yes	****
		Day 6
		B16 vs. B16-CCRL2OE	248.2	192,9 to 303,6	Yes	****
		B16 vs. B16-CCRL2KO	-32.99	-84,90 to 18,93	No	ns
		B16-CCRL2OE vs. B16-CCRL2KO	-281.2	-334,9 to -227,5	Yes	****
		Day 9
		B16 vs. B16-CCRL2OE	288.8	156,3 to 421,4	Yes	****
		B16 vs. B16-CCRL2KO	-116.7	-249,3 to 15,84	No	ns
		B16-CCRL2OE vs. B16-CCRL2KO	-405.6	-538,1 to -273,0	Yes	****
	Perimeter	Day 3
		B16 vs. B16-CCRL2OE	1413	557,6 to 2269	Yes	***
		B16 vs. B16-CCRL2KO	269.9	-519,8 to 1060	No	ns
		B16-CCRL2OE vs. B16-CCRL2KO	-1143	-1968 to -318,9	Yes	**
		Day 6
		B16 vs. B16-CCRL2OE	3408	2647 to 4168	Yes	****
		B16 vs. B16-CCRL2KO	825.4	112,5 to 1538	Yes	*
		B16-CCRL2OE vs. B16-CCRL2KO	-2582	-3319 to -1845	Yes	****
		Day 9
		B16 vs. B16-CCRL2OE	5244	3424 to 7064	Yes	****
		B16 vs. B16-CCRL2KO	-672.8	-2493 to 1147	No	ns
		B16-CCRL2OE vs. B16-CCRL2KO	-5916	-7737 to -4096	Yes	****
	Circularity	Day 3
		B16 vs. B16-CCRL2OE	-0.14	-0,2116 to -0,06841	Yes	****
		B16 vs. B16-CCRL2KO	-0.01091	-0,07700 to 0,05517	No	ns
		B16-CCRL2OE vs. B16-CCRL2KO	0.1291	0,06011 to 0,1981	Yes	****
		Day 6
		B16 vs. B16-CCRL2OE	-0.2166	-0,2802 to -0,1529	Yes	****
		B16 vs. B16-CCRL2KO	-0.06573	-0,1254 to -0,006077	Yes	*
		B16-CCRL2OE vs. B16-CCRL2KO	0.1508	0,08914 to 0,2125	Yes	****
		Day 9
		B16 vs. B16-CCRL2OE	-0.1488	-0,3011 to 0,003546	No	ns
		B16 vs. B16-CCRL2KO	-0.00359	-0,1559 to 0,1487	No	ns
		B16-CCRL2OE vs. B16-CCRL2KO	0.1452	-0,007136 to 0,2975	No	ns

## Sheet: LLC.OE.KO_10%FBS_F4_S3
		Tukey's multiple comparisons test	Mean Diff,	95% CI of diff,	Significant?	Summary
	Area	Day 3
		LLC vs. LLC-CCRL2OE	-6715	-66856 to 53426	No	ns
		LLC vs. LLC-CCRL2KO	-8223	-67417 to 50970	No	ns
		LLC-CCRL2OE vs. LLC-CCRL2KO	-1509	-60702 to 57685	No	ns
		Day 6
		LLC vs. LLC-CCRL2OE	32072	-26159 to 90303	No	ns
		LLC vs. LLC-CCRL2KO	13139	-45093 to 71370	No	ns
		LLC-CCRL2OE vs. LLC-CCRL2KO	-18934	-77165 to 39298	No	ns
		Day 10
		LLC vs. LLC-CCRL2OE	71662	-5980 to 149303	No	ns
		LLC vs. LLC-CCRL2KO	72700	-7331 to 152731	No	ns
		LLC-CCRL2OE vs. LLC-CCRL2KO	1038	-78993 to 81069	No	ns
	Diameter	Day 3
		LLC vs. LLC-CCRL2OE	-44.45	-139,3 to 50,42	No	ns
		LLC vs. LLC-CCRL2KO	-8.585	-102,0 to 84,79	No	ns
		LLC-CCRL2OE vs. LLC-CCRL2KO	35.87	-57,51 to 129,2	No	ns
		Day 6
		LLC vs. LLC-CCRL2OE	49.65	-42,21 to 141,5	No	ns
		LLC vs. LLC-CCRL2KO	9.875	-81,99 to 101,7	No	ns
		LLC-CCRL2OE vs. LLC-CCRL2KO	-39.77	-131,6 to 52,09	No	ns
		Day 10
		LLC vs. LLC-CCRL2OE	115.3	-7,175 to 237,8	No	ns
		LLC vs. LLC-CCRL2KO	159.5	33,29 to 285,8	Yes	**
		LLC-CCRL2OE vs. LLC-CCRL2KO	44.23	-82,02 to 170,5	No	ns
	Perimeter	Day 3
		LLC vs. LLC-CCRL2OE	-579.3	-1035 to -123,6	Yes	**
		LLC vs. LLC-CCRL2KO	-246.1	-694,4 to 202,2	No	ns
		LLC-CCRL2OE vs. LLC-CCRL2KO	333.2	-122,5 to 789,0	No	ns
		Day 6
		LLC vs. LLC-CCRL2OE	185.8	-262,6 to 634,1	No	ns
		LLC vs. LLC-CCRL2KO	320.8	-127,6 to 769,1	No	ns
		LLC-CCRL2OE vs. LLC-CCRL2KO	135	-313,3 to 583,3	No	ns
		Day 10
		LLC vs. LLC-CCRL2OE	370.2	-227,5 to 968,0	No	ns
		LLC vs. LLC-CCRL2KO	676.9	60,71 to 1293	Yes	*
		LLC-CCRL2OE vs. LLC-CCRL2KO	306.7	-309,5 to 922,8	No	ns
	Circularity	Day 3
		LLC vs. LLC-CCRL2OE	0.1743	0,05833 to 0,2904	Yes	**
		LLC vs. LLC-CCRL2KO	0.02184	-0,09229 to 0,1360	No	ns
		LLC-CCRL2OE vs. LLC-CCRL2KO	-0.1525	-0,2685 to -0,03649	Yes	**
		Day 6
		LLC vs. LLC-CCRL2OE	0.01584	-0,09829 to 0,1300	No	ns
		LLC vs. LLC-CCRL2KO	-0.00245	-0,1166 to 0,1117	No	ns
		LLC-CCRL2OE vs. LLC-CCRL2KO	-0.01829	-0,1324 to 0,09584	No	ns
		Day 10
		LLC vs. LLC-CCRL2OE	0.02626	-0,1259 to 0,1784	No	ns
		LLC vs. LLC-CCRL2KO	-0.006535	-0,1634 to 0,1503	No	ns
		LLC-CCRL2OE vs. LLC-CCRL2KO	-0.03279	-0,1896 to 0,1241	No	ns

## Sheet: B16.OE.KO_1%FBS_F4_S3
		Tukey's multiple comparisons test	Mean Diff,	95% CI of diff,	Significant?	Summary
	Area	Day 3
		B16 vs. B16-CCRL2OE	4668	-11498 to 20835	No	ns
		B16 vs. B16-CCRL2KO	175.4	-15991 to 16342	No	ns
		B16-CCRL2OE vs. B16-CCRL2KO	-4493	-20659 to 11673	No	ns
		Day 6
		B16 vs. B16-CCRL2OE	15152	-1015 to 31318	No	ns
		B16 vs. B16-CCRL2KO	10942	-5224 to 27108	No	ns
		B16-CCRL2OE vs. B16-CCRL2KO	-4210	-20376 to 11957	No	ns
		Day 9
		B16 vs. B16-CCRL2OE	32295	16958 to 47632	Yes	****
		B16 vs. B16-CCRL2KO	15348	888,6 to 29808	Yes	*
		B16-CCRL2OE vs. B16-CCRL2KO	-16947	-32284 to -1610	Yes	*
	Diameter	Day 3
		B16 vs. B16-CCRL2OE	-43.97	-86,03 to -1,913	Yes	*
		B16 vs. B16-CCRL2KO	0.2258	-41,83 to 42,29	No	ns
		B16-CCRL2OE vs. B16-CCRL2KO	44.2	2,138 to 86,26	Yes	*
		Day 6
		B16 vs. B16-CCRL2OE	43.03	0,9669 to 85,09	Yes	*
		B16 vs. B16-CCRL2KO	29.5	-12,56 to 71,56	No	ns
		B16-CCRL2OE vs. B16-CCRL2KO	-13.53	-55,59 to 28,53	No	ns
		Day 9
		B16 vs. B16-CCRL2OE	75.07	35,16 to 115,0	Yes	***
		B16 vs. B16-CCRL2KO	32.01	-5,609 to 69,63	No	ns
		B16-CCRL2OE vs. B16-CCRL2KO	-43.05	-82,96 to -3,153	Yes	*
	Perimeter	Day 3
		B16 vs. B16-CCRL2OE	-453.5	-910,7 to 3,755	No	ns
		B16 vs. B16-CCRL2KO	-80.66	-537,9 to 376,6	No	ns
		B16-CCRL2OE vs. B16-CCRL2KO	372.8	-84,41 to 830,0	No	ns
		Day 6
		B16 vs. B16-CCRL2OE	143.5	-313,7 to 600,8	No	ns
		B16 vs. B16-CCRL2KO	273.2	-184,0 to 730,4	No	ns
		B16-CCRL2OE vs. B16-CCRL2KO	129.7	-327,5 to 586,9	No	ns
		Day 9
		B16 vs. B16-CCRL2OE	171	-262,8 to 604,7	No	ns
		B16 vs. B16-CCRL2KO	61.21	-347,7 to 470,2	No	ns
		B16-CCRL2OE vs. B16-CCRL2KO	-109.8	-543,5 to 324,0	No	ns
	Circularity	Day 3
		B16 vs. B16-CCRL2OE	0.2845	0,003542 to 0,5655	Yes	*
		B16 vs. B16-CCRL2KO	0.1349	-0,1461 to 0,4158	No	ns
		B16-CCRL2OE vs. B16-CCRL2KO	-0.1496	-0,4306 to 0,1313	No	ns
		Day 6
		B16 vs. B16-CCRL2OE	0.1082	-0,1728 to 0,3891	No	ns
		B16 vs. B16-CCRL2KO	-0.06883	-0,3498 to 0,2121	No	ns
		B16-CCRL2OE vs. B16-CCRL2KO	-0.177	-0,4579 to 0,1040	No	ns
		Day 9
		B16 vs. B16-CCRL2OE	0.08221	-0,1843 to 0,3488	No	ns
		B16 vs. B16-CCRL2KO	0.0443	-0,2070 to 0,2956	No	ns
		B16-CCRL2OE vs. B16-CCRL2KO	-0.03791	-0,3045 to 0,2286	No	ns

## Sheet: B16.OE.KO_5%FBS_F4_S3
		Tukey's multiple comparisons test	Mean Diff,	95% CI of diff,	Significant?	Summary
	Area	Day 3
		B16 vs. B16-CCRL2OE	18965	-20452 to 58382	No	ns
		B16 vs. B16-CCRL2KO	-27759	-66772 to 11254	No	ns
		B16-CCRL2OE vs. B16-CCRL2KO	-46724	-86141 to -7307	Yes	*
		Day 6
		B16 vs. B16-CCRL2OE	48788	9370 to 88205	Yes	*
		B16 vs. B16-CCRL2KO	-23926	-62939 to 15087	No	ns
		B16-CCRL2OE vs. B16-CCRL2KO	-72714	-112131 to -33296	Yes	****
		Day 9
		B16 vs. B16-CCRL2OE	146962	81940 to 211983	Yes	****
		B16 vs. B16-CCRL2KO	-29173	-92548 to 34203	No	ns
		B16-CCRL2OE vs. B16-CCRL2KO	-176135	-239510 to -112759	Yes	****
	Diameter	Day 3
		B16 vs. B16-CCRL2OE	41.11	-20,38 to 102,6	No	ns
		B16 vs. B16-CCRL2KO	-54.91	-115,8 to 5,947	No	ns
		B16-CCRL2OE vs. B16-CCRL2KO	-96.02	-157,5 to -34,53	Yes	***
		Day 6
		B16 vs. B16-CCRL2OE	92.59	31,10 to 154,1	Yes	**
		B16 vs. B16-CCRL2KO	-53.16	-114,0 to 7,693	No	ns
		B16-CCRL2OE vs. B16-CCRL2KO	-145.8	-207,2 to -84,26	Yes	****
		Day 9
		B16 vs. B16-CCRL2OE	185	83,60 to 286,4	Yes	****
		B16 vs. B16-CCRL2KO	-43.42	-142,3 to 55,44	No	ns
		B16-CCRL2OE vs. B16-CCRL2KO	-228.4	-327,3 to -129,6	Yes	****
	Perimeter	Day 3
		B16 vs. B16-CCRL2OE	371.2	-373,5 to 1116	No	ns
		B16 vs. B16-CCRL2KO	-498.6	-1236 to 238,5	No	ns
		B16-CCRL2OE vs. B16-CCRL2KO	-869.7	-1614 to -125,0	Yes	*
		Day 6
		B16 vs. B16-CCRL2OE	1134	388,8 to 1878	Yes	**
		B16 vs. B16-CCRL2KO	-311.9	-1049 to 425,1	No	ns
		B16-CCRL2OE vs. B16-CCRL2KO	-1445	-2190 to -700,8	Yes	****
		Day 9
		B16 vs. B16-CCRL2OE	2371	1143 to 3600	Yes	****
		B16 vs. B16-CCRL2KO	145	-1052 to 1342	No	ns
		B16-CCRL2OE vs. B16-CCRL2KO	-2226	-3424 to -1029	Yes	****
	Circularity	Day 3
		B16 vs. B16-CCRL2OE	-0.07203	-0,2023 to 0,05824	No	ns
		B16 vs. B16-CCRL2KO	0.09627	-0,03266 to 0,2252	No	ns
		B16-CCRL2OE vs. B16-CCRL2KO	0.1683	0,03803 to 0,2986	Yes	**
		Day 6
		B16 vs. B16-CCRL2OE	-0.2361	-0,3664 to -0,1058	Yes	****
		B16 vs. B16-CCRL2KO	0.1326	0,003646 to 0,2615	Yes	*
		B16-CCRL2OE vs. B16-CCRL2KO	0.3687	0,2384 to 0,4989	Yes	****
		Day 9
		B16 vs. B16-CCRL2OE	-0.174	-0,3888 to 0,04093	No	ns
		B16 vs. B16-CCRL2KO	0.0814	-0,1281 to 0,2908	No	ns
		B16-CCRL2OE vs. B16-CCRL2KO	0.2554	0,04591 to 0,4648	Yes	*

## Sheet: B16.OE.KO_5%FBS+MC_F4_S3
		Tukey's multiple comparisons test	Mean Diff,	95% CI of diff,	Significant?	Summary
	Area	Day 3
		B16 vs. B16-CCRL2OE	-6504	-46074 to 33065	No	ns
		B16 vs. B16-CCRL2KO	-36249	-75818 to 3320	No	ns
		B16-CCRL2OE vs. B16-CCRL2KO	-29745	-69314 to 9824	No	ns
		Day 6
		B16 vs. B16-CCRL2OE	-544.1	-40113 to 39025	No	ns
		B16 vs. B16-CCRL2KO	-135684	-175253 to -96115	Yes	****
		B16-CCRL2OE vs. B16-CCRL2KO	-135140	-174709 to -95571	Yes	****
		Day 9
		B16 vs. B16-CCRL2OE	78547	38978 to 118117	Yes	****
		B16 vs. B16-CCRL2KO	-281020	-320589 to -241451	Yes	****
		B16-CCRL2OE vs. B16-CCRL2KO	-359567	-399136 to -319998	Yes	****
	Diameter	Day 3
		B16 vs. B16-CCRL2OE	-17.4	-73,25 to 38,45	No	ns
		B16 vs. B16-CCRL2KO	-88.47	-144,3 to -32,62	Yes	**
		B16-CCRL2OE vs. B16-CCRL2KO	-71.07	-126,9 to -15,22	Yes	**
		Day 6
		B16 vs. B16-CCRL2OE	-0.6396	-56,49 to 55,21	No	ns
		B16 vs. B16-CCRL2KO	-231	-286,9 to -175,2	Yes	****
		B16-CCRL2OE vs. B16-CCRL2KO	-230.4	-286,2 to -174,5	Yes	****
		Day 9
		B16 vs. B16-CCRL2OE	113.3	57,49 to 169,2	Yes	****
		B16 vs. B16-CCRL2KO	-288.1	-343,9 to -232,2	Yes	****
		B16-CCRL2OE vs. B16-CCRL2KO	-401.4	-457,3 to -345,6	Yes	****
	Perimeter	Day 3
		B16 vs. B16-CCRL2OE	-309	-1767 to 1149	No	ns
		B16 vs. B16-CCRL2KO	-895	-2353 to 562,8	No	ns
		B16-CCRL2OE vs. B16-CCRL2KO	-585.9	-2044 to 871,8	No	ns
		Day 6
		B16 vs. B16-CCRL2OE	-143.2	-1601 to 1315	No	ns
		B16 vs. B16-CCRL2KO	-2169	-3627 to -711,1	Yes	**
		B16-CCRL2OE vs. B16-CCRL2KO	-2026	-3483 to -567,9	Yes	**
		Day 9
		B16 vs. B16-CCRL2OE	1685	226,9 to 3142	Yes	*
		B16 vs. B16-CCRL2KO	-4121	-5579 to -2663	Yes	****
		B16-CCRL2OE vs. B16-CCRL2KO	-5806	-7263 to -4348	Yes	****
	Circularity	Day 3
		B16 vs. B16-CCRL2OE	0.04228	-0,1819 to 0,2664	No	ns
		B16 vs. B16-CCRL2KO	0.4077	0,1835 to 0,6318	Yes	***
		B16-CCRL2OE vs. B16-CCRL2KO	0.3654	0,1412 to 0,5895	Yes	***
		Day 6
		B16 vs. B16-CCRL2OE	0.04646	-0,1777 to 0,2706	No	ns
		B16 vs. B16-CCRL2KO	0.395	0,1708 to 0,6191	Yes	***
		B16-CCRL2OE vs. B16-CCRL2KO	0.3485	0,1244 to 0,5726	Yes	**
		Day 9
		B16 vs. B16-CCRL2OE	-0.1548	-0,3790 to 0,06931	No	ns
		B16 vs. B16-CCRL2KO	0.1367	-0,08747 to 0,3608	No	ns
		B16-CCRL2OE vs. B16-CCRL2KO	0.2915	0,06737 to 0,5157	Yes	**

## Sheet: B16.OE.KO_10%FBS+MC_F4_S3
		Tukey's multiple comparisons test	Mean Diff,	95% CI of diff,	Significant?	Summary
	Area	Day 3
		B16 vs. B16-CCRL2OE	12170	-52817 to 77158	No	ns
		B16 vs. B16-CCRL2KO	-42037	-107025 to 22951	No	ns
		B16-CCRL2OE vs. B16-CCRL2KO	-54207	-114374 to 5960	No	ns
		Day 6
		B16 vs. B16-CCRL2OE	100028	39861 to 160195	Yes	***
		B16 vs. B16-CCRL2KO	-106292	-163371 to -49213	Yes	***
		B16-CCRL2OE vs. B16-CCRL2KO	-206320	-263399 to -149240	Yes	****
		Day 9
		B16 vs. B16-CCRL2OE	253983	193816 to 314150	Yes	****
		B16 vs. B16-CCRL2KO	-131621	-191788 to -71454	Yes	****
		B16-CCRL2OE vs. B16-CCRL2KO	-385604	-445771 to -325437	Yes	****
	Diameter	Day 3
		B16 vs. B16-CCRL2OE	34.97	-49,00 to 119,0	No	ns
		B16 vs. B16-CCRL2KO	-94.08	-178,1 to -10,11	Yes	*
		B16-CCRL2OE vs. B16-CCRL2KO	-129.1	-206,8 to -51,31	Yes	***
		Day 6
		B16 vs. B16-CCRL2OE	188.9	111,2 to 266,7	Yes	****
		B16 vs. B16-CCRL2KO	-137.9	-211,6 to -64,13	Yes	***
		B16-CCRL2OE vs. B16-CCRL2KO	-326.8	-400,6 to -253,1	Yes	****
		Day 9
		B16 vs. B16-CCRL2OE	272	194,3 to 349,8	Yes	****
		B16 vs. B16-CCRL2KO	-106.7	-184,4 to -28,91	Yes	**
		B16-CCRL2OE vs. B16-CCRL2KO	-378.7	-456,4 to -300,9	Yes	****
	Perimeter	Day 3
		B16 vs. B16-CCRL2OE	176.5	-1108 to 1461	No	ns
		B16 vs. B16-CCRL2KO	-902.5	-2187 to 382,5	No	ns
		B16-CCRL2OE vs. B16-CCRL2KO	-1079	-2269 to 110,7	No	ns
		Day 6
		B16 vs. B16-CCRL2OE	2399	1209 to 3589	Yes	****
		B16 vs. B16-CCRL2KO	-1246	-2375 to -117,7	Yes	*
		B16-CCRL2OE vs. B16-CCRL2KO	-3645	-4774 to -2517	Yes	****
		Day 9
		B16 vs. B16-CCRL2OE	5423	4234 to 6613	Yes	****
		B16 vs. B16-CCRL2KO	-3002	-4192 to -1812	Yes	****
		B16-CCRL2OE vs. B16-CCRL2KO	-8425	-9615 to -7236	Yes	****
	Circularity	Day 3
		B16 vs. B16-CCRL2OE	-0.04815	-0,2002 to 0,1039	No	ns
		B16 vs. B16-CCRL2KO	0.307	0,1549 to 0,4591	Yes	****
		B16-CCRL2OE vs. B16-CCRL2KO	0.3551	0,2143 to 0,4959	Yes	****
		Day 6
		B16 vs. B16-CCRL2OE	-0.5023	-0,6431 to -0,3615	Yes	****
		B16 vs. B16-CCRL2KO	0.05394	-0,07964 to 0,1875	No	ns
		B16-CCRL2OE vs. B16-CCRL2KO	0.5562	0,4226 to 0,6898	Yes	****
		Day 9
		B16 vs. B16-CCRL2OE	-0.1226	-0,2634 to 0,01818	No	ns
		B16 vs. B16-CCRL2KO	0.0193	-0,1215 to 0,1601	No	ns
		B16-CCRL2OE vs. B16-CCRL2KO	0.1419	0,001122 to 0,2827	Yes	*
