# Supplementary material for: Atypical Chemokine Receptor CCRL2 Shapes Tumor Spheroid Structure and Immune Signaling in Melanoma
Source: Biomolecules. 2025 Aug 11;15(8):1150. doi: 10.3390/biom15081150 (PMC12384466; doi:10.3390/biom15081150)
Supplement: Supplementary file 1 [file biomolecules-15-01150-s001.zip › Table S2 gProfiler_GO_B16-CCRL2OEvsWT.xlsx]

## Sheet: gProfiler_mmusculus_upregulated
source	term_name	term_id	highlighted	adjusted_p_value	negative_log10_of_adjusted_p_value	term_size	query_size	intersection_size	effective_domain_size	intersections
GO:MF	calcium ion binding	GO:0005509	TRUE	1.04589e-07	6.98051	719	445	40	25071	ENSMUSG00000001025,ENSMUSG00000004892,ENSMUSG00000006800,ENSMUSG00000022324,ENSMUSG00000024430,ENSMUSG00000024440,ENSMUSG00000025575,ENSMUSG00000026923,ENSMUSG00000027276,ENSMUSG00000027293,ENSMUSG00000027386,ENSMUSG00000027861,ENSMUSG00000028456,ENSMUSG00000028763,ENSMUSG00000029544,ENSMUSG00000031981,ENSMUSG00000032372,ENSMUSG00000032595,ENSMUSG00000033788,ENSMUSG00000034098,ENSMUSG00000034488,…
GO:MF	protein binding	GO:0005515	FALSE	1.24285e-07	6.90558	10472	445	251	25071	ENSMUSG00000000184,ENSMUSG00000001025,ENSMUSG00000002032,ENSMUSG00000003500,ENSMUSG00000004035,ENSMUSG00000004655,ENSMUSG00000004891,ENSMUSG00000005043,ENSMUSG00000007659,ENSMUSG00000008090,ENSMUSG00000009108,ENSMUSG00000009687,ENSMUSG00000010803,ENSMUSG00000011148,ENSMUSG00000011263,ENSMUSG00000011267,ENSMUSG00000013483,ENSMUSG00000015222,ENSMUSG00000015533,ENSMUSG00000015850,ENSMUSG00000017057,…
GO:MF	cation binding	GO:0043169	FALSE	1.15264e-06	5.93831	4343	445	127	25071	ENSMUSG00000001025,ENSMUSG00000003500,ENSMUSG00000004892,ENSMUSG00000006800,ENSMUSG00000009108,ENSMUSG00000011148,ENSMUSG00000011267,ENSMUSG00000015224,ENSMUSG00000015533,ENSMUSG00000017830,ENSMUSG00000018169,ENSMUSG00000020604,ENSMUSG00000020682,ENSMUSG00000020889,ENSMUSG00000021277,ENSMUSG00000021779,ENSMUSG00000022324,ENSMUSG00000022474,ENSMUSG00000022479,ENSMUSG00000022489,ENSMUSG00000023067,…
GO:MF	metal ion binding	GO:0046872	FALSE	1.80631e-06	5.74321	4235	445	124	25071	ENSMUSG00000001025,ENSMUSG00000003500,ENSMUSG00000004892,ENSMUSG00000006800,ENSMUSG00000009108,ENSMUSG00000011148,ENSMUSG00000011267,ENSMUSG00000015224,ENSMUSG00000015533,ENSMUSG00000017830,ENSMUSG00000018169,ENSMUSG00000020604,ENSMUSG00000020682,ENSMUSG00000020889,ENSMUSG00000021277,ENSMUSG00000021779,ENSMUSG00000022324,ENSMUSG00000022474,ENSMUSG00000022479,ENSMUSG00000022489,ENSMUSG00000023067,…
GO:MF	cell adhesion molecule binding	GO:0050839	TRUE	3.45382e-05	4.4617	292	445	21	25071	ENSMUSG00000009687,ENSMUSG00000015533,ENSMUSG00000022865,ENSMUSG00000025089,ENSMUSG00000026193,ENSMUSG00000026768,ENSMUSG00000027009,ENSMUSG00000027750,ENSMUSG00000028041,ENSMUSG00000028978,ENSMUSG00000030605,ENSMUSG00000031302,ENSMUSG00000031385,ENSMUSG00000034918,ENSMUSG00000035692,ENSMUSG00000040690,ENSMUSG00000041957,ENSMUSG00000048078,ENSMUSG00000053062,ENSMUSG00000061462,ENSMUSG00000063887
GO:MF	ion binding	GO:0043167	FALSE	0.000189229	3.72301	6061	445	154	25071	ENSMUSG00000001025,ENSMUSG00000003500,ENSMUSG00000004035,ENSMUSG00000004892,ENSMUSG00000006800,ENSMUSG00000009108,ENSMUSG00000011148,ENSMUSG00000011267,ENSMUSG00000015224,ENSMUSG00000015533,ENSMUSG00000017144,ENSMUSG00000017715,ENSMUSG00000017830,ENSMUSG00000018169,ENSMUSG00000020604,ENSMUSG00000020620,ENSMUSG00000020682,ENSMUSG00000020889,ENSMUSG00000021277,ENSMUSG00000021779,ENSMUSG00000022324,…
GO:MF	small molecule binding	GO:0036094	FALSE	0.000705094	3.15175	6290	445	156	25071	ENSMUSG00000001025,ENSMUSG00000003500,ENSMUSG00000004035,ENSMUSG00000004892,ENSMUSG00000006800,ENSMUSG00000009108,ENSMUSG00000011148,ENSMUSG00000011267,ENSMUSG00000015224,ENSMUSG00000015533,ENSMUSG00000017144,ENSMUSG00000017715,ENSMUSG00000017830,ENSMUSG00000018169,ENSMUSG00000020604,ENSMUSG00000020620,ENSMUSG00000020682,ENSMUSG00000020889,ENSMUSG00000021277,ENSMUSG00000021779,ENSMUSG00000022324,…
GO:MF	binding	GO:0005488	FALSE	0.00120098	2.92047	16411	445	336	25071	ENSMUSG00000000184,ENSMUSG00000001025,ENSMUSG00000001166,ENSMUSG00000002032,ENSMUSG00000003500,ENSMUSG00000004035,ENSMUSG00000004655,ENSMUSG00000004891,ENSMUSG00000004892,ENSMUSG00000005043,ENSMUSG00000006800,ENSMUSG00000007659,ENSMUSG00000008090,ENSMUSG00000009108,ENSMUSG00000009687,ENSMUSG00000010803,ENSMUSG00000011148,ENSMUSG00000011171,ENSMUSG00000011263,ENSMUSG00000011267,ENSMUSG00000013089,…
GO:MF	pattern recognition receptor activity	GO:0038187	TRUE	0.00199674	2.69968	38	445	7	25071	ENSMUSG00000026896,ENSMUSG00000027995,ENSMUSG00000030921,ENSMUSG00000057143,ENSMUSG00000057596,ENSMUSG00000060441,ENSMUSG00000066258
GO:MF	signaling receptor binding	GO:0005102	FALSE	0.00379438	2.42086	1591	445	53	25071	ENSMUSG00000004035,ENSMUSG00000004655,ENSMUSG00000004891,ENSMUSG00000009108,ENSMUSG00000015533,ENSMUSG00000019647,ENSMUSG00000019966,ENSMUSG00000021277,ENSMUSG00000021904,ENSMUSG00000022817,ENSMUSG00000022865,ENSMUSG00000024339,ENSMUSG00000024593,ENSMUSG00000024620,ENSMUSG00000025089,ENSMUSG00000026193,ENSMUSG00000026768,ENSMUSG00000026923,ENSMUSG00000027254,ENSMUSG00000027276,ENSMUSG00000027765,…
GO:MF	protein domain specific binding	GO:0019904	FALSE	0.00407072	2.39033	805	445	33	25071	ENSMUSG00000007659,ENSMUSG00000013483,ENSMUSG00000017314,ENSMUSG00000021687,ENSMUSG00000022528,ENSMUSG00000022865,ENSMUSG00000024430,ENSMUSG00000025083,ENSMUSG00000026463,ENSMUSG00000026896,ENSMUSG00000028041,ENSMUSG00000028943,ENSMUSG00000028988,ENSMUSG00000029544,ENSMUSG00000030340,ENSMUSG00000031284,ENSMUSG00000031355,ENSMUSG00000031385,ENSMUSG00000032372,ENSMUSG00000033032,ENSMUSG00000033538,…
GO:MF	transporter activity	GO:0005215	TRUE	0.00839705	2.07587	1184	445	42	25071	ENSMUSG00000001025,ENSMUSG00000004655,ENSMUSG00000005107,ENSMUSG00000010803,ENSMUSG00000020620,ENSMUSG00000023243,ENSMUSG00000024339,ENSMUSG00000026463,ENSMUSG00000028457,ENSMUSG00000029490,ENSMUSG00000029700,ENSMUSG00000030340,ENSMUSG00000031340,ENSMUSG00000032017,ENSMUSG00000032372,ENSMUSG00000032839,ENSMUSG00000034320,ENSMUSG00000034591,ENSMUSG00000034714,ENSMUSG00000036330,ENSMUSG00000036853,…
GO:MF	scaffold protein binding	GO:0097110	TRUE	0.00879974	2.05553	84	445	9	25071	ENSMUSG00000026463,ENSMUSG00000027765,ENSMUSG00000028978,ENSMUSG00000031302,ENSMUSG00000033538,ENSMUSG00000038319,ENSMUSG00000038738,ENSMUSG00000063887,ENSMUSG00000074657
GO:MF	extracellular matrix structural constituent	GO:0005201	TRUE	0.0118184	1.92744	132	445	11	25071	ENSMUSG00000021613,ENSMUSG00000022324,ENSMUSG00000024330,ENSMUSG00000026193,ENSMUSG00000026837,ENSMUSG00000027750,ENSMUSG00000028108,ENSMUSG00000028339,ENSMUSG00000030605,ENSMUSG00000040488,ENSMUSG00000040690
GO:MF	transmembrane transporter activity	GO:0022857	FALSE	0.0152122	1.81781	1094	445	39	25071	ENSMUSG00000001025,ENSMUSG00000004655,ENSMUSG00000005107,ENSMUSG00000010803,ENSMUSG00000020620,ENSMUSG00000023243,ENSMUSG00000024339,ENSMUSG00000026463,ENSMUSG00000029490,ENSMUSG00000029700,ENSMUSG00000030340,ENSMUSG00000031340,ENSMUSG00000032017,ENSMUSG00000032839,ENSMUSG00000034320,ENSMUSG00000034591,ENSMUSG00000034714,ENSMUSG00000036330,ENSMUSG00000036853,ENSMUSG00000038319,ENSMUSG00000038602,…
GO:MF	identical protein binding	GO:0042802	FALSE	0.0478508	1.32011	2376	445	67	25071	ENSMUSG00000001025,ENSMUSG00000003500,ENSMUSG00000004035,ENSMUSG00000004655,ENSMUSG00000007659,ENSMUSG00000008090,ENSMUSG00000011148,ENSMUSG00000015850,ENSMUSG00000017446,ENSMUSG00000019647,ENSMUSG00000021277,ENSMUSG00000021779,ENSMUSG00000022528,ENSMUSG00000022762,ENSMUSG00000022865,ENSMUSG00000023328,ENSMUSG00000024339,ENSMUSG00000025575,ENSMUSG00000025658,ENSMUSG00000026193,ENSMUSG00000026896,…
GO:BP	cell adhesion	GO:0007155	TRUE	3.95639e-13	12.4027	1468	440	71	26963	ENSMUSG00000004892,ENSMUSG00000008090,ENSMUSG00000015533,ENSMUSG00000017132,ENSMUSG00000017446,ENSMUSG00000019647,ENSMUSG00000019966,ENSMUSG00000021613,ENSMUSG00000022528,ENSMUSG00000022548,ENSMUSG00000022762,ENSMUSG00000022817,ENSMUSG00000022865,ENSMUSG00000023328,ENSMUSG00000024395,ENSMUSG00000024440,ENSMUSG00000024593,ENSMUSG00000026193,ENSMUSG00000026768,ENSMUSG00000026786,ENSMUSG00000026837,…
GO:BP	cell surface receptor signaling pathway	GO:0007166	TRUE	7.20216e-13	12.1425	2776	440	104	26963	ENSMUSG00000001166,ENSMUSG00000002032,ENSMUSG00000006800,ENSMUSG00000007659,ENSMUSG00000008090,ENSMUSG00000011171,ENSMUSG00000013483,ENSMUSG00000015533,ENSMUSG00000017057,ENSMUSG00000017314,ENSMUSG00000018169,ENSMUSG00000019647,ENSMUSG00000019966,ENSMUSG00000020889,ENSMUSG00000021277,ENSMUSG00000021904,ENSMUSG00000022148,ENSMUSG00000022528,ENSMUSG00000022548,ENSMUSG00000022817,ENSMUSG00000024395,…
GO:BP	system development	GO:0048731	FALSE	2.69151e-12	11.57	4123	440	133	26963	ENSMUSG00000000184,ENSMUSG00000004655,ENSMUSG00000004891,ENSMUSG00000004892,ENSMUSG00000006800,ENSMUSG00000007659,ENSMUSG00000008090,ENSMUSG00000009108,ENSMUSG00000010803,ENSMUSG00000011267,ENSMUSG00000013089,ENSMUSG00000015222,ENSMUSG00000015533,ENSMUSG00000017724,ENSMUSG00000019647,ENSMUSG00000019966,ENSMUSG00000020599,ENSMUSG00000020793,ENSMUSG00000020875,ENSMUSG00000020889,ENSMUSG00000021256,…
GO:BP	regulation of multicellular organismal process	GO:0051239	FALSE	3.94746e-10	9.40368	3145	440	106	26963	ENSMUSG00000000184,ENSMUSG00000001166,ENSMUSG00000002032,ENSMUSG00000004655,ENSMUSG00000004892,ENSMUSG00000006800,ENSMUSG00000013089,ENSMUSG00000015222,ENSMUSG00000015533,ENSMUSG00000017446,ENSMUSG00000017724,ENSMUSG00000017830,ENSMUSG00000019647,ENSMUSG00000019966,ENSMUSG00000020889,ENSMUSG00000021256,ENSMUSG00000021277,ENSMUSG00000021613,ENSMUSG00000021779,ENSMUSG00000021904,ENSMUSG00000022479,…
GO:BP	anatomical structure morphogenesis	GO:0009653	FALSE	5.94936e-10	9.22553	2769	440	97	26963	ENSMUSG00000004655,ENSMUSG00000004891,ENSMUSG00000004892,ENSMUSG00000006800,ENSMUSG00000008090,ENSMUSG00000009108,ENSMUSG00000013089,ENSMUSG00000015222,ENSMUSG00000015533,ENSMUSG00000017724,ENSMUSG00000018169,ENSMUSG00000019647,ENSMUSG00000020875,ENSMUSG00000021256,ENSMUSG00000021779,ENSMUSG00000021904,ENSMUSG00000022324,ENSMUSG00000022479,ENSMUSG00000022528,ENSMUSG00000022817,ENSMUSG00000023328,…
GO:BP	anatomical structure development	GO:0048856	FALSE	7.7029e-10	9.11335	6290	440	170	26963	ENSMUSG00000000184,ENSMUSG00000004655,ENSMUSG00000004891,ENSMUSG00000004892,ENSMUSG00000006800,ENSMUSG00000007659,ENSMUSG00000008090,ENSMUSG00000009108,ENSMUSG00000010803,ENSMUSG00000011263,ENSMUSG00000011267,ENSMUSG00000013089,ENSMUSG00000013846,ENSMUSG00000015222,ENSMUSG00000015533,ENSMUSG00000015850,ENSMUSG00000017724,ENSMUSG00000018169,ENSMUSG00000019647,ENSMUSG00000019966,ENSMUSG00000020599,…
GO:BP	regulation of cell communication	GO:0010646	FALSE	8.68203e-10	9.06138	3639	440	116	26963	ENSMUSG00000001166,ENSMUSG00000002032,ENSMUSG00000006800,ENSMUSG00000007659,ENSMUSG00000008090,ENSMUSG00000015533,ENSMUSG00000017132,ENSMUSG00000017314,ENSMUSG00000017446,ENSMUSG00000017830,ENSMUSG00000018169,ENSMUSG00000019647,ENSMUSG00000019966,ENSMUSG00000020599,ENSMUSG00000020889,ENSMUSG00000021277,ENSMUSG00000021779,ENSMUSG00000022479,ENSMUSG00000022528,ENSMUSG00000022548,ENSMUSG00000022865,…
GO:BP	multicellular organism development	GO:0007275	FALSE	9.5889e-10	9.01823	4886	440	142	26963	ENSMUSG00000000184,ENSMUSG00000004655,ENSMUSG00000004891,ENSMUSG00000004892,ENSMUSG00000006800,ENSMUSG00000007659,ENSMUSG00000008090,ENSMUSG00000009108,ENSMUSG00000010803,ENSMUSG00000011263,ENSMUSG00000011267,ENSMUSG00000013089,ENSMUSG00000015222,ENSMUSG00000015533,ENSMUSG00000017724,ENSMUSG00000018169,ENSMUSG00000019647,ENSMUSG00000019966,ENSMUSG00000020599,ENSMUSG00000020793,ENSMUSG00000020875,…
GO:BP	regulation of signal transduction	GO:0009966	FALSE	3.9087e-09	8.40797	3036	440	101	26963	ENSMUSG00000001166,ENSMUSG00000002032,ENSMUSG00000006800,ENSMUSG00000007659,ENSMUSG00000008090,ENSMUSG00000017132,ENSMUSG00000017446,ENSMUSG00000017830,ENSMUSG00000018169,ENSMUSG00000019647,ENSMUSG00000019966,ENSMUSG00000020599,ENSMUSG00000020889,ENSMUSG00000021277,ENSMUSG00000021779,ENSMUSG00000022479,ENSMUSG00000022528,ENSMUSG00000022548,ENSMUSG00000024043,ENSMUSG00000024347,ENSMUSG00000024395,…
GO:BP	regulation of signaling	GO:0023051	FALSE	4.65266e-09	8.3323	3638	440	114	26963	ENSMUSG00000001166,ENSMUSG00000002032,ENSMUSG00000006800,ENSMUSG00000007659,ENSMUSG00000008090,ENSMUSG00000017132,ENSMUSG00000017314,ENSMUSG00000017446,ENSMUSG00000017830,ENSMUSG00000018169,ENSMUSG00000019647,ENSMUSG00000019966,ENSMUSG00000020599,ENSMUSG00000020889,ENSMUSG00000021277,ENSMUSG00000021779,ENSMUSG00000022479,ENSMUSG00000022528,ENSMUSG00000022548,ENSMUSG00000023328,ENSMUSG00000024043,…
GO:BP	response to stimulus	GO:0050896	FALSE	7.69032e-09	8.11406	10529	440	243	26963	ENSMUSG00000000184,ENSMUSG00000001166,ENSMUSG00000002032,ENSMUSG00000004035,ENSMUSG00000004655,ENSMUSG00000006800,ENSMUSG00000007659,ENSMUSG00000008090,ENSMUSG00000009108,ENSMUSG00000010803,ENSMUSG00000011148,ENSMUSG00000011171,ENSMUSG00000013089,ENSMUSG00000013483,ENSMUSG00000013846,ENSMUSG00000015224,ENSMUSG00000015533,ENSMUSG00000017057,ENSMUSG00000017132,ENSMUSG00000017144,ENSMUSG00000017314,…
GO:BP	regulation of response to stimulus	GO:0048583	FALSE	1.06391e-08	7.9731	4015	440	121	26963	ENSMUSG00000001166,ENSMUSG00000002032,ENSMUSG00000006800,ENSMUSG00000007659,ENSMUSG00000008090,ENSMUSG00000015533,ENSMUSG00000017132,ENSMUSG00000017446,ENSMUSG00000017830,ENSMUSG00000018169,ENSMUSG00000019647,ENSMUSG00000019966,ENSMUSG00000020599,ENSMUSG00000020682,ENSMUSG00000020889,ENSMUSG00000021277,ENSMUSG00000021403,ENSMUSG00000021779,ENSMUSG00000021904,ENSMUSG00000022148,ENSMUSG00000022479,…
GO:BP	biological regulation	GO:0065007	FALSE	1.78376e-08	7.74866	13542	440	291	26963	ENSMUSG00000000184,ENSMUSG00000001166,ENSMUSG00000002032,ENSMUSG00000004035,ENSMUSG00000004655,ENSMUSG00000004891,ENSMUSG00000004892,ENSMUSG00000006800,ENSMUSG00000007659,ENSMUSG00000008090,ENSMUSG00000009108,ENSMUSG00000009687,ENSMUSG00000010803,ENSMUSG00000011171,ENSMUSG00000011267,ENSMUSG00000013089,ENSMUSG00000013483,ENSMUSG00000013846,ENSMUSG00000015222,ENSMUSG00000015533,ENSMUSG00000015850,…
GO:BP	regulation of biological quality	GO:0065008	FALSE	2.99385e-08	7.52377	3142	440	101	26963	ENSMUSG00000002032,ENSMUSG00000004655,ENSMUSG00000007659,ENSMUSG00000009108,ENSMUSG00000010803,ENSMUSG00000013089,ENSMUSG00000015222,ENSMUSG00000017314,ENSMUSG00000017446,ENSMUSG00000019647,ENSMUSG00000020740,ENSMUSG00000020793,ENSMUSG00000020889,ENSMUSG00000021779,ENSMUSG00000021904,ENSMUSG00000021939,ENSMUSG00000022479,ENSMUSG00000022865,ENSMUSG00000023243,ENSMUSG00000024043,ENSMUSG00000025579,…
GO:BP	developmental process	GO:0032502	FALSE	3.04278e-08	7.51673	6876	440	176	26963	ENSMUSG00000000184,ENSMUSG00000004655,ENSMUSG00000004891,ENSMUSG00000004892,ENSMUSG00000006800,ENSMUSG00000007659,ENSMUSG00000008090,ENSMUSG00000009108,ENSMUSG00000010803,ENSMUSG00000011263,ENSMUSG00000011267,ENSMUSG00000013089,ENSMUSG00000013846,ENSMUSG00000015222,ENSMUSG00000015533,ENSMUSG00000015850,ENSMUSG00000017724,ENSMUSG00000018169,ENSMUSG00000019647,ENSMUSG00000019966,ENSMUSG00000020599,…
GO:BP	nervous system development	GO:0007399	FALSE	3.79189e-08	7.42114	2531	440	87	26963	ENSMUSG00000004655,ENSMUSG00000004891,ENSMUSG00000004892,ENSMUSG00000006800,ENSMUSG00000009108,ENSMUSG00000010803,ENSMUSG00000011267,ENSMUSG00000013089,ENSMUSG00000015222,ENSMUSG00000017724,ENSMUSG00000019647,ENSMUSG00000020599,ENSMUSG00000020793,ENSMUSG00000020889,ENSMUSG00000021613,ENSMUSG00000021779,ENSMUSG00000021904,ENSMUSG00000022324,ENSMUSG00000022528,ENSMUSG00000022548,ENSMUSG00000022762,…
GO:BP	positive regulation of multicellular organismal process	GO:0051240	FALSE	4.31349e-08	7.36517	1822	440	70	26963	ENSMUSG00000000184,ENSMUSG00000001166,ENSMUSG00000004655,ENSMUSG00000004892,ENSMUSG00000006800,ENSMUSG00000013089,ENSMUSG00000015533,ENSMUSG00000017446,ENSMUSG00000017724,ENSMUSG00000017830,ENSMUSG00000019966,ENSMUSG00000021277,ENSMUSG00000021613,ENSMUSG00000021779,ENSMUSG00000022479,ENSMUSG00000022528,ENSMUSG00000023067,ENSMUSG00000023328,ENSMUSG00000024620,ENSMUSG00000025083,ENSMUSG00000025855,…
GO:BP	cell migration	GO:0016477	FALSE	4.32853e-08	7.36366	1544	440	63	26963	ENSMUSG00000004655,ENSMUSG00000015533,ENSMUSG00000017144,ENSMUSG00000019647,ENSMUSG00000019966,ENSMUSG00000020121,ENSMUSG00000020682,ENSMUSG00000020875,ENSMUSG00000021256,ENSMUSG00000021904,ENSMUSG00000022324,ENSMUSG00000022528,ENSMUSG00000022548,ENSMUSG00000022817,ENSMUSG00000022865,ENSMUSG00000024593,ENSMUSG00000024620,ENSMUSG00000025089,ENSMUSG00000026109,ENSMUSG00000026193,ENSMUSG00000026463,…
GO:BP	cellular response to stimulus	GO:0051716	FALSE	5.26857e-08	7.27831	8566	440	206	26963	ENSMUSG00000000184,ENSMUSG00000001166,ENSMUSG00000002032,ENSMUSG00000004035,ENSMUSG00000004655,ENSMUSG00000006800,ENSMUSG00000007659,ENSMUSG00000008090,ENSMUSG00000009108,ENSMUSG00000010803,ENSMUSG00000011148,ENSMUSG00000011171,ENSMUSG00000013089,ENSMUSG00000013483,ENSMUSG00000015224,ENSMUSG00000015533,ENSMUSG00000017057,ENSMUSG00000017132,ENSMUSG00000017144,ENSMUSG00000017314,ENSMUSG00000017446,…
GO:BP	tissue development	GO:0009888	FALSE	5.51495e-08	7.25846	2121	440	77	26963	ENSMUSG00000000184,ENSMUSG00000004655,ENSMUSG00000006800,ENSMUSG00000013089,ENSMUSG00000015533,ENSMUSG00000015850,ENSMUSG00000017724,ENSMUSG00000019647,ENSMUSG00000019966,ENSMUSG00000021779,ENSMUSG00000021904,ENSMUSG00000021939,ENSMUSG00000022479,ENSMUSG00000022528,ENSMUSG00000022817,ENSMUSG00000022865,ENSMUSG00000023067,ENSMUSG00000024330,ENSMUSG00000024593,ENSMUSG00000024620,ENSMUSG00000024846,…
GO:BP	regulation of biological process	GO:0050789	FALSE	6.08424e-08	7.21579	13153	440	283	26963	ENSMUSG00000000184,ENSMUSG00000001166,ENSMUSG00000002032,ENSMUSG00000004035,ENSMUSG00000004655,ENSMUSG00000004891,ENSMUSG00000004892,ENSMUSG00000006800,ENSMUSG00000007659,ENSMUSG00000008090,ENSMUSG00000009108,ENSMUSG00000009687,ENSMUSG00000010803,ENSMUSG00000011171,ENSMUSG00000011267,ENSMUSG00000013089,ENSMUSG00000013483,ENSMUSG00000013846,ENSMUSG00000015222,ENSMUSG00000015533,ENSMUSG00000015850,…
GO:BP	localization	GO:0051179	FALSE	6.14176e-08	7.21171	5362	440	146	26963	ENSMUSG00000001025,ENSMUSG00000004035,ENSMUSG00000004655,ENSMUSG00000005107,ENSMUSG00000007659,ENSMUSG00000009108,ENSMUSG00000009687,ENSMUSG00000010803,ENSMUSG00000011263,ENSMUSG00000013089,ENSMUSG00000015222,ENSMUSG00000015533,ENSMUSG00000017446,ENSMUSG00000019647,ENSMUSG00000020599,ENSMUSG00000020620,ENSMUSG00000020740,ENSMUSG00000020889,ENSMUSG00000021687,ENSMUSG00000022032,ENSMUSG00000022148,…
GO:BP	negative regulation of biological process	GO:0048519	FALSE	6.25689e-08	7.20364	5981	440	158	26963	ENSMUSG00000000184,ENSMUSG00000001166,ENSMUSG00000002032,ENSMUSG00000004035,ENSMUSG00000004655,ENSMUSG00000004891,ENSMUSG00000006800,ENSMUSG00000007659,ENSMUSG00000008090,ENSMUSG00000011171,ENSMUSG00000011267,ENSMUSG00000013089,ENSMUSG00000013483,ENSMUSG00000013846,ENSMUSG00000015222,ENSMUSG00000017446,ENSMUSG00000017724,ENSMUSG00000017830,ENSMUSG00000019647,ENSMUSG00000019966,ENSMUSG00000020121,…
GO:BP	regulation of cell population proliferation	GO:0042127	FALSE	7.14376e-08	7.14607	1802	440	69	26963	ENSMUSG00000000184,ENSMUSG00000004655,ENSMUSG00000004891,ENSMUSG00000004892,ENSMUSG00000006800,ENSMUSG00000007659,ENSMUSG00000008090,ENSMUSG00000011171,ENSMUSG00000013089,ENSMUSG00000015533,ENSMUSG00000017057,ENSMUSG00000017724,ENSMUSG00000019966,ENSMUSG00000020889,ENSMUSG00000021256,ENSMUSG00000021613,ENSMUSG00000021779,ENSMUSG00000022479,ENSMUSG00000022528,ENSMUSG00000022548,ENSMUSG00000022865,…
GO:BP	positive regulation of biological process	GO:0048518	FALSE	1.69786e-07	6.7701	6584	440	168	26963	ENSMUSG00000000184,ENSMUSG00000001166,ENSMUSG00000004655,ENSMUSG00000004891,ENSMUSG00000004892,ENSMUSG00000006800,ENSMUSG00000007659,ENSMUSG00000013089,ENSMUSG00000013483,ENSMUSG00000015222,ENSMUSG00000015533,ENSMUSG00000015850,ENSMUSG00000017057,ENSMUSG00000017314,ENSMUSG00000017446,ENSMUSG00000017724,ENSMUSG00000017830,ENSMUSG00000018169,ENSMUSG00000019647,ENSMUSG00000019966,ENSMUSG00000020620,…
GO:BP	cell population proliferation	GO:0008283	FALSE	1.85802e-07	6.73095	2176	440	77	26963	ENSMUSG00000000184,ENSMUSG00000003500,ENSMUSG00000004655,ENSMUSG00000004891,ENSMUSG00000004892,ENSMUSG00000006800,ENSMUSG00000007659,ENSMUSG00000008090,ENSMUSG00000011171,ENSMUSG00000013089,ENSMUSG00000015533,ENSMUSG00000017057,ENSMUSG00000017724,ENSMUSG00000019966,ENSMUSG00000020889,ENSMUSG00000021256,ENSMUSG00000021613,ENSMUSG00000021779,ENSMUSG00000022479,ENSMUSG00000022528,ENSMUSG00000022548,…
GO:BP	cell communication	GO:0007154	FALSE	2.6345e-07	6.5793	7538	440	185	26963	ENSMUSG00000001166,ENSMUSG00000002032,ENSMUSG00000004655,ENSMUSG00000006800,ENSMUSG00000007659,ENSMUSG00000008090,ENSMUSG00000009108,ENSMUSG00000010803,ENSMUSG00000011171,ENSMUSG00000013089,ENSMUSG00000013483,ENSMUSG00000015533,ENSMUSG00000017057,ENSMUSG00000017132,ENSMUSG00000017144,ENSMUSG00000017314,ENSMUSG00000017446,ENSMUSG00000017830,ENSMUSG00000018169,ENSMUSG00000019647,ENSMUSG00000019966,…
GO:BP	signaling	GO:0023052	FALSE	3.48736e-07	6.4575	7507	440	184	26963	ENSMUSG00000001166,ENSMUSG00000002032,ENSMUSG00000004655,ENSMUSG00000006800,ENSMUSG00000007659,ENSMUSG00000008090,ENSMUSG00000009108,ENSMUSG00000010803,ENSMUSG00000011171,ENSMUSG00000013089,ENSMUSG00000013483,ENSMUSG00000015533,ENSMUSG00000017057,ENSMUSG00000017132,ENSMUSG00000017144,ENSMUSG00000017314,ENSMUSG00000017446,ENSMUSG00000017830,ENSMUSG00000018169,ENSMUSG00000019647,ENSMUSG00000019966,…
GO:BP	cell junction organization	GO:0034330	FALSE	4.76627e-07	6.32182	814	440	41	26963	ENSMUSG00000004892,ENSMUSG00000010803,ENSMUSG00000013089,ENSMUSG00000015533,ENSMUSG00000017314,ENSMUSG00000022548,ENSMUSG00000022865,ENSMUSG00000023328,ENSMUSG00000024395,ENSMUSG00000025582,ENSMUSG00000025656,ENSMUSG00000025658,ENSMUSG00000026193,ENSMUSG00000028456,ENSMUSG00000029245,ENSMUSG00000029544,ENSMUSG00000031284,ENSMUSG00000031302,ENSMUSG00000031355,ENSMUSG00000031980,ENSMUSG00000034912,…
GO:BP	positive regulation of cellular process	GO:0048522	FALSE	9.34025e-07	6.02964	6243	440	159	26963	ENSMUSG00000000184,ENSMUSG00000001166,ENSMUSG00000004655,ENSMUSG00000004891,ENSMUSG00000004892,ENSMUSG00000006800,ENSMUSG00000007659,ENSMUSG00000013089,ENSMUSG00000013483,ENSMUSG00000015222,ENSMUSG00000015533,ENSMUSG00000015850,ENSMUSG00000017057,ENSMUSG00000017314,ENSMUSG00000017446,ENSMUSG00000017724,ENSMUSG00000017830,ENSMUSG00000018169,ENSMUSG00000019647,ENSMUSG00000019966,ENSMUSG00000020740,…
GO:BP	epithelial cell proliferation	GO:0050673	FALSE	1.56834e-06	5.80456	489	440	30	26963	ENSMUSG00000000184,ENSMUSG00000006800,ENSMUSG00000007659,ENSMUSG00000017724,ENSMUSG00000020889,ENSMUSG00000021256,ENSMUSG00000022479,ENSMUSG00000022528,ENSMUSG00000022865,ENSMUSG00000023067,ENSMUSG00000023336,ENSMUSG00000024395,ENSMUSG00000026923,ENSMUSG00000027009,ENSMUSG00000027276,ENSMUSG00000028108,ENSMUSG00000028128,ENSMUSG00000028763,ENSMUSG00000029019,ENSMUSG00000029999,ENSMUSG00000031385,…
GO:BP	transport	GO:0006810	FALSE	1.61083e-06	5.79295	4387	440	122	26963	ENSMUSG00000001025,ENSMUSG00000004035,ENSMUSG00000004655,ENSMUSG00000005107,ENSMUSG00000007659,ENSMUSG00000009108,ENSMUSG00000009687,ENSMUSG00000010803,ENSMUSG00000011263,ENSMUSG00000015222,ENSMUSG00000015533,ENSMUSG00000017446,ENSMUSG00000020599,ENSMUSG00000020620,ENSMUSG00000020740,ENSMUSG00000020889,ENSMUSG00000021687,ENSMUSG00000022032,ENSMUSG00000022479,ENSMUSG00000022528,ENSMUSG00000022548,…
GO:BP	regulation of epithelial cell proliferation	GO:0050678	FALSE	1.90034e-06	5.72117	405	440	27	26963	ENSMUSG00000000184,ENSMUSG00000006800,ENSMUSG00000017724,ENSMUSG00000020889,ENSMUSG00000021256,ENSMUSG00000022479,ENSMUSG00000022528,ENSMUSG00000022865,ENSMUSG00000023336,ENSMUSG00000024395,ENSMUSG00000026923,ENSMUSG00000027009,ENSMUSG00000027276,ENSMUSG00000028108,ENSMUSG00000028128,ENSMUSG00000028763,ENSMUSG00000029019,ENSMUSG00000029999,ENSMUSG00000031385,ENSMUSG00000033730,ENSMUSG00000033788,…
GO:BP	regulation of system process	GO:0044057	FALSE	1.9256e-06	5.71543	618	440	34	26963	ENSMUSG00000002032,ENSMUSG00000004655,ENSMUSG00000015533,ENSMUSG00000017446,ENSMUSG00000021779,ENSMUSG00000022479,ENSMUSG00000022865,ENSMUSG00000025579,ENSMUSG00000025580,ENSMUSG00000025855,ENSMUSG00000026360,ENSMUSG00000026463,ENSMUSG00000026923,ENSMUSG00000027009,ENSMUSG00000027861,ENSMUSG00000028456,ENSMUSG00000028978,ENSMUSG00000029019,ENSMUSG00000031302,ENSMUSG00000031980,ENSMUSG00000034394,…
GO:BP	defense response to virus	GO:0051607	TRUE	1.9672e-06	5.70615	323	440	24	26963	ENSMUSG00000001166,ENSMUSG00000007659,ENSMUSG00000017830,ENSMUSG00000021277,ENSMUSG00000022865,ENSMUSG00000026896,ENSMUSG00000027995,ENSMUSG00000028270,ENSMUSG00000030107,ENSMUSG00000030921,ENSMUSG00000034459,ENSMUSG00000035042,ENSMUSG00000035692,ENSMUSG00000037921,ENSMUSG00000040253,ENSMUSG00000056144,ENSMUSG00000057143,ENSMUSG00000057329,ENSMUSG00000057596,ENSMUSG00000060441,ENSMUSG00000062488,…
GO:BP	growth	GO:0040007	FALSE	2.73704e-06	5.56272	1044	440	46	26963	ENSMUSG00000000184,ENSMUSG00000004892,ENSMUSG00000007659,ENSMUSG00000009108,ENSMUSG00000015222,ENSMUSG00000019647,ENSMUSG00000021198,ENSMUSG00000021904,ENSMUSG00000022548,ENSMUSG00000022865,ENSMUSG00000023067,ENSMUSG00000023336,ENSMUSG00000024620,ENSMUSG00000026193,ENSMUSG00000026360,ENSMUSG00000026923,ENSMUSG00000027009,ENSMUSG00000027750,ENSMUSG00000027947,ENSMUSG00000028041,ENSMUSG00000028108,…
GO:BP	signal transduction	GO:0007165	FALSE	2.77486e-06	5.55676	6923	440	170	26963	ENSMUSG00000001166,ENSMUSG00000002032,ENSMUSG00000004655,ENSMUSG00000006800,ENSMUSG00000007659,ENSMUSG00000008090,ENSMUSG00000009108,ENSMUSG00000011171,ENSMUSG00000013483,ENSMUSG00000015533,ENSMUSG00000017057,ENSMUSG00000017132,ENSMUSG00000017144,ENSMUSG00000017314,ENSMUSG00000017446,ENSMUSG00000017830,ENSMUSG00000018169,ENSMUSG00000019647,ENSMUSG00000019966,ENSMUSG00000020121,ENSMUSG00000020599,…
GO:BP	cell motility	GO:0048870	FALSE	4.0155e-06	5.39626	1769	440	64	26963	ENSMUSG00000004655,ENSMUSG00000015533,ENSMUSG00000017144,ENSMUSG00000019647,ENSMUSG00000019966,ENSMUSG00000020121,ENSMUSG00000020682,ENSMUSG00000020875,ENSMUSG00000021256,ENSMUSG00000021904,ENSMUSG00000022324,ENSMUSG00000022528,ENSMUSG00000022548,ENSMUSG00000022817,ENSMUSG00000022865,ENSMUSG00000024593,ENSMUSG00000024620,ENSMUSG00000025089,ENSMUSG00000026109,ENSMUSG00000026193,ENSMUSG00000026463,…
GO:BP	cell-cell signaling	GO:0007267	FALSE	6.29746e-06	5.20083	1381	440	54	26963	ENSMUSG00000002032,ENSMUSG00000004655,ENSMUSG00000007659,ENSMUSG00000010803,ENSMUSG00000013089,ENSMUSG00000017132,ENSMUSG00000017314,ENSMUSG00000017446,ENSMUSG00000020889,ENSMUSG00000022479,ENSMUSG00000022528,ENSMUSG00000022865,ENSMUSG00000023328,ENSMUSG00000025580,ENSMUSG00000025855,ENSMUSG00000027254,ENSMUSG00000027765,ENSMUSG00000027820,ENSMUSG00000028456,ENSMUSG00000029093,ENSMUSG00000029245,…
GO:BP	establishment of localization	GO:0051234	FALSE	6.56198e-06	5.18297	4689	440	126	26963	ENSMUSG00000001025,ENSMUSG00000004035,ENSMUSG00000004655,ENSMUSG00000005107,ENSMUSG00000007659,ENSMUSG00000009108,ENSMUSG00000009687,ENSMUSG00000010803,ENSMUSG00000011263,ENSMUSG00000015222,ENSMUSG00000015533,ENSMUSG00000017446,ENSMUSG00000020599,ENSMUSG00000020620,ENSMUSG00000020740,ENSMUSG00000020889,ENSMUSG00000021687,ENSMUSG00000022032,ENSMUSG00000022479,ENSMUSG00000022528,ENSMUSG00000022548,…
GO:BP	cell projection organization	GO:0030030	FALSE	6.884e-06	5.16216	1710	440	62	26963	ENSMUSG00000004655,ENSMUSG00000004891,ENSMUSG00000004892,ENSMUSG00000011267,ENSMUSG00000015222,ENSMUSG00000015533,ENSMUSG00000017724,ENSMUSG00000019647,ENSMUSG00000020793,ENSMUSG00000021904,ENSMUSG00000022324,ENSMUSG00000022528,ENSMUSG00000022548,ENSMUSG00000022762,ENSMUSG00000023328,ENSMUSG00000024620,ENSMUSG00000025089,ENSMUSG00000025582,ENSMUSG00000026193,ENSMUSG00000026360,ENSMUSG00000026768,…
GO:BP	developmental growth	GO:0048589	FALSE	7.48259e-06	5.12595	788	440	38	26963	ENSMUSG00000000184,ENSMUSG00000004892,ENSMUSG00000009108,ENSMUSG00000015222,ENSMUSG00000019647,ENSMUSG00000021198,ENSMUSG00000021904,ENSMUSG00000022548,ENSMUSG00000022865,ENSMUSG00000023067,ENSMUSG00000024620,ENSMUSG00000026193,ENSMUSG00000026360,ENSMUSG00000026923,ENSMUSG00000027009,ENSMUSG00000027750,ENSMUSG00000027947,ENSMUSG00000028041,ENSMUSG00000028108,ENSMUSG00000031302,ENSMUSG00000033788,…
GO:BP	intracellular signal transduction	GO:0035556	FALSE	1.17651e-05	4.92941	2885	440	88	26963	ENSMUSG00000001166,ENSMUSG00000004655,ENSMUSG00000007659,ENSMUSG00000017132,ENSMUSG00000017144,ENSMUSG00000017446,ENSMUSG00000017830,ENSMUSG00000019647,ENSMUSG00000019966,ENSMUSG00000020121,ENSMUSG00000020599,ENSMUSG00000020889,ENSMUSG00000021277,ENSMUSG00000021779,ENSMUSG00000022479,ENSMUSG00000023067,ENSMUSG00000024043,ENSMUSG00000024347,ENSMUSG00000024430,ENSMUSG00000024620,ENSMUSG00000025656,…
GO:BP	regulation of cellular process	GO:0050794	FALSE	1.23546e-05	4.90817	12758	440	268	26963	ENSMUSG00000000184,ENSMUSG00000001166,ENSMUSG00000002032,ENSMUSG00000004035,ENSMUSG00000004655,ENSMUSG00000004891,ENSMUSG00000004892,ENSMUSG00000006800,ENSMUSG00000007659,ENSMUSG00000008090,ENSMUSG00000009108,ENSMUSG00000011171,ENSMUSG00000011267,ENSMUSG00000013089,ENSMUSG00000013483,ENSMUSG00000013846,ENSMUSG00000015222,ENSMUSG00000015533,ENSMUSG00000015850,ENSMUSG00000017057,ENSMUSG00000017132,…
GO:BP	neurogenesis	GO:0022008	FALSE	1.26146e-05	4.89913	1907	440	66	26963	ENSMUSG00000004892,ENSMUSG00000009108,ENSMUSG00000011267,ENSMUSG00000013089,ENSMUSG00000015222,ENSMUSG00000017724,ENSMUSG00000019647,ENSMUSG00000020793,ENSMUSG00000020889,ENSMUSG00000021613,ENSMUSG00000021779,ENSMUSG00000021904,ENSMUSG00000022324,ENSMUSG00000022528,ENSMUSG00000022548,ENSMUSG00000022762,ENSMUSG00000023328,ENSMUSG00000025089,ENSMUSG00000025582,ENSMUSG00000026193,ENSMUSG00000026360,…
GO:BP	cell differentiation	GO:0030154	FALSE	1.35441e-05	4.86825	4795	440	127	26963	ENSMUSG00000000184,ENSMUSG00000004892,ENSMUSG00000006800,ENSMUSG00000007659,ENSMUSG00000009108,ENSMUSG00000011267,ENSMUSG00000013089,ENSMUSG00000013846,ENSMUSG00000015222,ENSMUSG00000015533,ENSMUSG00000015850,ENSMUSG00000017724,ENSMUSG00000018169,ENSMUSG00000019647,ENSMUSG00000019966,ENSMUSG00000020793,ENSMUSG00000020889,ENSMUSG00000021613,ENSMUSG00000021779,ENSMUSG00000021904,ENSMUSG00000021939,…
GO:BP	cellular developmental process	GO:0048869	FALSE	1.37198e-05	4.86265	4796	440	127	26963	ENSMUSG00000000184,ENSMUSG00000004892,ENSMUSG00000006800,ENSMUSG00000007659,ENSMUSG00000009108,ENSMUSG00000011267,ENSMUSG00000013089,ENSMUSG00000013846,ENSMUSG00000015222,ENSMUSG00000015533,ENSMUSG00000015850,ENSMUSG00000017724,ENSMUSG00000018169,ENSMUSG00000019647,ENSMUSG00000019966,ENSMUSG00000020793,ENSMUSG00000020889,ENSMUSG00000021613,ENSMUSG00000021779,ENSMUSG00000021904,ENSMUSG00000021939,…
GO:BP	regulation of multicellular organismal development	GO:2000026	FALSE	2.01497e-05	4.69573	1551	440	57	26963	ENSMUSG00000000184,ENSMUSG00000004655,ENSMUSG00000004892,ENSMUSG00000013089,ENSMUSG00000015222,ENSMUSG00000017724,ENSMUSG00000019647,ENSMUSG00000019966,ENSMUSG00000020889,ENSMUSG00000021256,ENSMUSG00000021613,ENSMUSG00000021779,ENSMUSG00000021904,ENSMUSG00000022479,ENSMUSG00000022528,ENSMUSG00000022865,ENSMUSG00000023328,ENSMUSG00000026193,ENSMUSG00000026360,ENSMUSG00000026463,ENSMUSG00000026923,…
GO:BP	intracellular signaling cassette	GO:0141124	FALSE	2.19892e-05	4.65779	1806	440	63	26963	ENSMUSG00000004655,ENSMUSG00000017132,ENSMUSG00000017144,ENSMUSG00000017446,ENSMUSG00000019647,ENSMUSG00000019966,ENSMUSG00000020121,ENSMUSG00000020889,ENSMUSG00000021277,ENSMUSG00000023067,ENSMUSG00000024043,ENSMUSG00000024347,ENSMUSG00000024430,ENSMUSG00000024620,ENSMUSG00000025656,ENSMUSG00000026193,ENSMUSG00000026360,ENSMUSG00000026463,ENSMUSG00000026923,ENSMUSG00000027560,ENSMUSG00000027765,…
GO:BP	negative regulation of cellular process	GO:0048523	FALSE	2.71662e-05	4.56597	5732	440	144	26963	ENSMUSG00000000184,ENSMUSG00000001166,ENSMUSG00000004035,ENSMUSG00000004655,ENSMUSG00000004891,ENSMUSG00000006800,ENSMUSG00000007659,ENSMUSG00000008090,ENSMUSG00000011171,ENSMUSG00000011267,ENSMUSG00000013089,ENSMUSG00000013483,ENSMUSG00000013846,ENSMUSG00000015222,ENSMUSG00000017446,ENSMUSG00000017724,ENSMUSG00000017830,ENSMUSG00000019647,ENSMUSG00000019966,ENSMUSG00000020121,ENSMUSG00000020599,…
GO:BP	regulation of postsynaptic membrane potential	GO:0060078	FALSE	2.72021e-05	4.5654	163	440	16	26963	ENSMUSG00000002032,ENSMUSG00000010803,ENSMUSG00000017314,ENSMUSG00000025580,ENSMUSG00000025855,ENSMUSG00000028456,ENSMUSG00000031302,ENSMUSG00000031340,ENSMUSG00000032017,ENSMUSG00000038665,ENSMUSG00000038738,ENSMUSG00000039419,ENSMUSG00000041189,ENSMUSG00000048482,ENSMUSG00000061601,ENSMUSG00000063887
GO:BP	regulation of cellular component organization	GO:0051128	FALSE	3.25323e-05	4.48769	2532	440	79	26963	ENSMUSG00000004655,ENSMUSG00000004891,ENSMUSG00000007659,ENSMUSG00000011267,ENSMUSG00000013089,ENSMUSG00000015222,ENSMUSG00000015533,ENSMUSG00000019647,ENSMUSG00000021904,ENSMUSG00000022528,ENSMUSG00000022548,ENSMUSG00000023067,ENSMUSG00000023328,ENSMUSG00000023336,ENSMUSG00000024043,ENSMUSG00000024620,ENSMUSG00000025656,ENSMUSG00000026109,ENSMUSG00000026193,ENSMUSG00000026360,ENSMUSG00000026837,…
GO:BP	response to virus	GO:0009615	FALSE	3.42097e-05	4.46585	403	440	25	26963	ENSMUSG00000001166,ENSMUSG00000007659,ENSMUSG00000017830,ENSMUSG00000021277,ENSMUSG00000022865,ENSMUSG00000026896,ENSMUSG00000027995,ENSMUSG00000028270,ENSMUSG00000030107,ENSMUSG00000030921,ENSMUSG00000034459,ENSMUSG00000035042,ENSMUSG00000035692,ENSMUSG00000037921,ENSMUSG00000040253,ENSMUSG00000056144,ENSMUSG00000056758,ENSMUSG00000057143,ENSMUSG00000057329,ENSMUSG00000057596,ENSMUSG00000060441,…
GO:BP	plasma membrane bounded cell projection organization	GO:0120036	FALSE	4.32225e-05	4.36429	1669	440	59	26963	ENSMUSG00000004655,ENSMUSG00000004892,ENSMUSG00000011267,ENSMUSG00000015222,ENSMUSG00000017724,ENSMUSG00000019647,ENSMUSG00000020793,ENSMUSG00000021904,ENSMUSG00000022324,ENSMUSG00000022528,ENSMUSG00000022548,ENSMUSG00000022762,ENSMUSG00000023328,ENSMUSG00000024620,ENSMUSG00000025089,ENSMUSG00000025582,ENSMUSG00000026193,ENSMUSG00000026360,ENSMUSG00000026923,ENSMUSG00000027009,ENSMUSG00000027254,…
GO:BP	regulation of cell migration	GO:0030334	FALSE	4.43883e-05	4.35273	990	440	42	26963	ENSMUSG00000004655,ENSMUSG00000015533,ENSMUSG00000019647,ENSMUSG00000019966,ENSMUSG00000020121,ENSMUSG00000020682,ENSMUSG00000021256,ENSMUSG00000021904,ENSMUSG00000022548,ENSMUSG00000024620,ENSMUSG00000026109,ENSMUSG00000026193,ENSMUSG00000026463,ENSMUSG00000026923,ENSMUSG00000027009,ENSMUSG00000027276,ENSMUSG00000027750,ENSMUSG00000028041,ENSMUSG00000028108,ENSMUSG00000028211,ENSMUSG00000028978,…
GO:BP	multicellular organismal process	GO:0032501	FALSE	5.1019e-05	4.29227	8528	440	194	26963	ENSMUSG00000000184,ENSMUSG00000001166,ENSMUSG00000002032,ENSMUSG00000003500,ENSMUSG00000004655,ENSMUSG00000004891,ENSMUSG00000004892,ENSMUSG00000005043,ENSMUSG00000006800,ENSMUSG00000007659,ENSMUSG00000008090,ENSMUSG00000009108,ENSMUSG00000010803,ENSMUSG00000011263,ENSMUSG00000011267,ENSMUSG00000013089,ENSMUSG00000013846,ENSMUSG00000015222,ENSMUSG00000015533,ENSMUSG00000017314,ENSMUSG00000017446,…
GO:BP	synapse organization	GO:0050808	FALSE	5.66004e-05	4.24718	539	440	29	26963	ENSMUSG00000004892,ENSMUSG00000010803,ENSMUSG00000013089,ENSMUSG00000017314,ENSMUSG00000023328,ENSMUSG00000025582,ENSMUSG00000025656,ENSMUSG00000025658,ENSMUSG00000028456,ENSMUSG00000029245,ENSMUSG00000029544,ENSMUSG00000031284,ENSMUSG00000031302,ENSMUSG00000034912,ENSMUSG00000035357,ENSMUSG00000036790,ENSMUSG00000037541,ENSMUSG00000038608,ENSMUSG00000038738,ENSMUSG00000039419,ENSMUSG00000040037,…
GO:BP	generation of neurons	GO:0048699	FALSE	6.90033e-05	4.16113	1649	440	58	26963	ENSMUSG00000004892,ENSMUSG00000009108,ENSMUSG00000011267,ENSMUSG00000013089,ENSMUSG00000015222,ENSMUSG00000017724,ENSMUSG00000019647,ENSMUSG00000020793,ENSMUSG00000021613,ENSMUSG00000021779,ENSMUSG00000021904,ENSMUSG00000022324,ENSMUSG00000022528,ENSMUSG00000022548,ENSMUSG00000022762,ENSMUSG00000023328,ENSMUSG00000025089,ENSMUSG00000025582,ENSMUSG00000026193,ENSMUSG00000026360,ENSMUSG00000026923,…
GO:BP	transmembrane transport	GO:0055085	TRUE	7.61879e-05	4.11811	1528	440	55	26963	ENSMUSG00000001025,ENSMUSG00000004035,ENSMUSG00000004655,ENSMUSG00000005107,ENSMUSG00000009687,ENSMUSG00000010803,ENSMUSG00000020599,ENSMUSG00000020620,ENSMUSG00000022032,ENSMUSG00000022479,ENSMUSG00000023243,ENSMUSG00000024339,ENSMUSG00000025572,ENSMUSG00000026360,ENSMUSG00000026463,ENSMUSG00000027861,ENSMUSG00000029490,ENSMUSG00000029700,ENSMUSG00000030340,ENSMUSG00000031302,ENSMUSG00000031340,…
GO:BP	regulation of cell motility	GO:2000145	FALSE	8.37568e-05	4.07698	1051	440	43	26963	ENSMUSG00000004655,ENSMUSG00000015533,ENSMUSG00000019647,ENSMUSG00000019966,ENSMUSG00000020121,ENSMUSG00000020682,ENSMUSG00000021256,ENSMUSG00000021904,ENSMUSG00000022548,ENSMUSG00000024620,ENSMUSG00000026109,ENSMUSG00000026193,ENSMUSG00000026463,ENSMUSG00000026923,ENSMUSG00000027009,ENSMUSG00000027276,ENSMUSG00000027750,ENSMUSG00000028041,ENSMUSG00000028108,ENSMUSG00000028211,ENSMUSG00000028978,…
GO:BP	regulation of viral life cycle	GO:1903900	FALSE	8.64467e-05	4.06325	154	440	15	26963	ENSMUSG00000001166,ENSMUSG00000026896,ENSMUSG00000026923,ENSMUSG00000030921,ENSMUSG00000035042,ENSMUSG00000035692,ENSMUSG00000040253,ENSMUSG00000044499,ENSMUSG00000056144,ENSMUSG00000056758,ENSMUSG00000057143,ENSMUSG00000057329,ENSMUSG00000057596,ENSMUSG00000060441,ENSMUSG00000066258
GO:BP	regulation of nervous system development	GO:0051960	FALSE	0.000139144	3.85654	562	440	29	26963	ENSMUSG00000004892,ENSMUSG00000013089,ENSMUSG00000015222,ENSMUSG00000019647,ENSMUSG00000020889,ENSMUSG00000021613,ENSMUSG00000021904,ENSMUSG00000022528,ENSMUSG00000023328,ENSMUSG00000026193,ENSMUSG00000026923,ENSMUSG00000027820,ENSMUSG00000027995,ENSMUSG00000031284,ENSMUSG00000031302,ENSMUSG00000031385,ENSMUSG00000034394,ENSMUSG00000034758,ENSMUSG00000036790,ENSMUSG00000037820,ENSMUSG00000038539,…
GO:BP	regulation of response to external stimulus	GO:0032101	FALSE	0.000142209	3.84707	1110	440	44	26963	ENSMUSG00000001166,ENSMUSG00000015533,ENSMUSG00000017446,ENSMUSG00000017830,ENSMUSG00000019647,ENSMUSG00000020682,ENSMUSG00000020889,ENSMUSG00000021277,ENSMUSG00000021403,ENSMUSG00000021904,ENSMUSG00000023336,ENSMUSG00000024339,ENSMUSG00000024620,ENSMUSG00000026193,ENSMUSG00000026896,ENSMUSG00000026923,ENSMUSG00000027995,ENSMUSG00000028268,ENSMUSG00000028270,ENSMUSG00000028456,ENSMUSG00000030107,…
GO:BP	collagen metabolic process	GO:0032963	TRUE	0.000147528	3.83113	117	440	13	26963	ENSMUSG00000015533,ENSMUSG00000020682,ENSMUSG00000021939,ENSMUSG00000024620,ENSMUSG00000025578,ENSMUSG00000026193,ENSMUSG00000026837,ENSMUSG00000026923,ENSMUSG00000027947,ENSMUSG00000028041,ENSMUSG00000031790,ENSMUSG00000038168,ENSMUSG00000052914
GO:BP	response to external stimulus	GO:0009605	FALSE	0.00014953	3.82527	2624	440	79	26963	ENSMUSG00000001166,ENSMUSG00000004655,ENSMUSG00000007659,ENSMUSG00000009108,ENSMUSG00000015533,ENSMUSG00000017446,ENSMUSG00000017830,ENSMUSG00000019647,ENSMUSG00000020682,ENSMUSG00000020875,ENSMUSG00000020889,ENSMUSG00000021277,ENSMUSG00000021403,ENSMUSG00000021904,ENSMUSG00000022865,ENSMUSG00000023336,ENSMUSG00000024339,ENSMUSG00000024620,ENSMUSG00000026193,ENSMUSG00000026896,ENSMUSG00000026923,…
GO:BP	neuron differentiation	GO:0030182	FALSE	0.000175435	3.75588	1567	440	55	26963	ENSMUSG00000004892,ENSMUSG00000009108,ENSMUSG00000011267,ENSMUSG00000013089,ENSMUSG00000015222,ENSMUSG00000017724,ENSMUSG00000019647,ENSMUSG00000020793,ENSMUSG00000021779,ENSMUSG00000021904,ENSMUSG00000022324,ENSMUSG00000022528,ENSMUSG00000022548,ENSMUSG00000022762,ENSMUSG00000023328,ENSMUSG00000025089,ENSMUSG00000025582,ENSMUSG00000026193,ENSMUSG00000026360,ENSMUSG00000026923,ENSMUSG00000027009,…
GO:BP	locomotion	GO:0040011	FALSE	0.000176268	3.75383	1278	440	48	26963	ENSMUSG00000004655,ENSMUSG00000015533,ENSMUSG00000019647,ENSMUSG00000019966,ENSMUSG00000020121,ENSMUSG00000020682,ENSMUSG00000020875,ENSMUSG00000021256,ENSMUSG00000021904,ENSMUSG00000022548,ENSMUSG00000022865,ENSMUSG00000024620,ENSMUSG00000026109,ENSMUSG00000026193,ENSMUSG00000026463,ENSMUSG00000026923,ENSMUSG00000027009,ENSMUSG00000027276,ENSMUSG00000027750,ENSMUSG00000028041,ENSMUSG00000028108,…
GO:BP	synaptic signaling	GO:0099536	FALSE	0.000177228	3.75147	926	440	39	26963	ENSMUSG00000002032,ENSMUSG00000007659,ENSMUSG00000010803,ENSMUSG00000013089,ENSMUSG00000017132,ENSMUSG00000017314,ENSMUSG00000023328,ENSMUSG00000025580,ENSMUSG00000025855,ENSMUSG00000027254,ENSMUSG00000027765,ENSMUSG00000027820,ENSMUSG00000028456,ENSMUSG00000029093,ENSMUSG00000029544,ENSMUSG00000031302,ENSMUSG00000031340,ENSMUSG00000031538,ENSMUSG00000032017,ENSMUSG00000033730,ENSMUSG00000035735,…
GO:BP	monoatomic ion transport	GO:0006811	FALSE	0.000199923	3.69914	1243	440	47	26963	ENSMUSG00000001025,ENSMUSG00000004035,ENSMUSG00000004655,ENSMUSG00000009687,ENSMUSG00000010803,ENSMUSG00000020599,ENSMUSG00000022032,ENSMUSG00000022479,ENSMUSG00000022528,ENSMUSG00000023243,ENSMUSG00000024620,ENSMUSG00000025572,ENSMUSG00000026463,ENSMUSG00000027765,ENSMUSG00000027861,ENSMUSG00000028978,ENSMUSG00000029700,ENSMUSG00000030340,ENSMUSG00000031302,ENSMUSG00000031340,ENSMUSG00000031425,…
GO:BP	neuron development	GO:0048666	FALSE	0.000227609	3.64281	1289	440	48	26963	ENSMUSG00000004892,ENSMUSG00000009108,ENSMUSG00000011267,ENSMUSG00000015222,ENSMUSG00000017724,ENSMUSG00000019647,ENSMUSG00000020793,ENSMUSG00000021779,ENSMUSG00000021904,ENSMUSG00000022324,ENSMUSG00000022528,ENSMUSG00000022548,ENSMUSG00000022762,ENSMUSG00000023328,ENSMUSG00000025089,ENSMUSG00000025582,ENSMUSG00000026193,ENSMUSG00000026360,ENSMUSG00000026923,ENSMUSG00000027009,ENSMUSG00000027254,…
GO:BP	cell-cell adhesion	GO:0098609	FALSE	0.000227746	3.64255	935	440	39	26963	ENSMUSG00000008090,ENSMUSG00000015533,ENSMUSG00000017446,ENSMUSG00000019966,ENSMUSG00000022528,ENSMUSG00000022817,ENSMUSG00000022865,ENSMUSG00000024395,ENSMUSG00000024440,ENSMUSG00000024593,ENSMUSG00000026768,ENSMUSG00000026923,ENSMUSG00000027009,ENSMUSG00000027276,ENSMUSG00000027947,ENSMUSG00000031302,ENSMUSG00000031385,ENSMUSG00000032135,ENSMUSG00000032595,ENSMUSG00000033730,ENSMUSG00000034912,…
GO:BP	regulation of developmental process	GO:0050793	FALSE	0.00023403	3.63073	2699	440	80	26963	ENSMUSG00000000184,ENSMUSG00000004655,ENSMUSG00000004892,ENSMUSG00000007659,ENSMUSG00000011267,ENSMUSG00000013089,ENSMUSG00000015222,ENSMUSG00000017724,ENSMUSG00000019647,ENSMUSG00000019966,ENSMUSG00000020889,ENSMUSG00000021256,ENSMUSG00000021613,ENSMUSG00000021779,ENSMUSG00000021904,ENSMUSG00000022479,ENSMUSG00000022528,ENSMUSG00000022865,ENSMUSG00000023067,ENSMUSG00000023328,ENSMUSG00000024593,…
GO:BP	neuron projection development	GO:0031175	FALSE	0.000241163	3.61769	1131	440	44	26963	ENSMUSG00000004892,ENSMUSG00000011267,ENSMUSG00000015222,ENSMUSG00000017724,ENSMUSG00000019647,ENSMUSG00000020793,ENSMUSG00000021904,ENSMUSG00000022324,ENSMUSG00000022528,ENSMUSG00000022548,ENSMUSG00000022762,ENSMUSG00000023328,ENSMUSG00000025089,ENSMUSG00000025582,ENSMUSG00000026193,ENSMUSG00000026360,ENSMUSG00000026923,ENSMUSG00000027009,ENSMUSG00000027254,ENSMUSG00000027750,ENSMUSG00000027834,…
GO:BP	regulation of locomotion	GO:0040012	FALSE	0.000256284	3.59128	1094	440	43	26963	ENSMUSG00000004655,ENSMUSG00000015533,ENSMUSG00000019647,ENSMUSG00000019966,ENSMUSG00000020121,ENSMUSG00000020682,ENSMUSG00000021256,ENSMUSG00000021904,ENSMUSG00000022548,ENSMUSG00000024620,ENSMUSG00000026109,ENSMUSG00000026193,ENSMUSG00000026463,ENSMUSG00000026923,ENSMUSG00000027009,ENSMUSG00000027276,ENSMUSG00000027750,ENSMUSG00000028041,ENSMUSG00000028108,ENSMUSG00000028211,ENSMUSG00000028978,…
GO:BP	cellular response to chemical stimulus	GO:0070887	FALSE	0.000292439	3.53396	2527	440	76	26963	ENSMUSG00000004035,ENSMUSG00000004655,ENSMUSG00000007659,ENSMUSG00000010803,ENSMUSG00000011148,ENSMUSG00000013089,ENSMUSG00000015224,ENSMUSG00000015533,ENSMUSG00000020599,ENSMUSG00000020682,ENSMUSG00000020875,ENSMUSG00000020889,ENSMUSG00000021213,ENSMUSG00000021779,ENSMUSG00000021939,ENSMUSG00000022479,ENSMUSG00000022528,ENSMUSG00000022865,ENSMUSG00000023328,ENSMUSG00000024620,ENSMUSG00000025578,…
GO:BP	regulation of membrane potential	GO:0042391	FALSE	0.000338361	3.47062	486	440	26	26963	ENSMUSG00000002032,ENSMUSG00000007659,ENSMUSG00000010803,ENSMUSG00000017314,ENSMUSG00000022865,ENSMUSG00000023243,ENSMUSG00000025580,ENSMUSG00000025855,ENSMUSG00000027861,ENSMUSG00000028456,ENSMUSG00000030739,ENSMUSG00000031302,ENSMUSG00000031340,ENSMUSG00000032017,ENSMUSG00000038319,ENSMUSG00000038665,ENSMUSG00000038738,ENSMUSG00000039419,ENSMUSG00000041189,ENSMUSG00000041957,ENSMUSG00000045404,…
GO:BP	regulation of cell adhesion	GO:0030155	FALSE	0.000345357	3.46173	800	440	35	26963	ENSMUSG00000015533,ENSMUSG00000017132,ENSMUSG00000017446,ENSMUSG00000019647,ENSMUSG00000019966,ENSMUSG00000022528,ENSMUSG00000022548,ENSMUSG00000024395,ENSMUSG00000024593,ENSMUSG00000026193,ENSMUSG00000026786,ENSMUSG00000026923,ENSMUSG00000027009,ENSMUSG00000027276,ENSMUSG00000027750,ENSMUSG00000027947,ENSMUSG00000028041,ENSMUSG00000028763,ENSMUSG00000029245,ENSMUSG00000031355,ENSMUSG00000031385,…
GO:BP	blood vessel development	GO:0001568	FALSE	0.000351956	3.45351	764	440	34	26963	ENSMUSG00000004655,ENSMUSG00000019647,ENSMUSG00000021256,ENSMUSG00000022528,ENSMUSG00000024620,ENSMUSG00000025579,ENSMUSG00000026193,ENSMUSG00000026463,ENSMUSG00000026837,ENSMUSG00000026923,ENSMUSG00000027276,ENSMUSG00000027947,ENSMUSG00000028041,ENSMUSG00000028108,ENSMUSG00000028128,ENSMUSG00000028978,ENSMUSG00000029019,ENSMUSG00000029245,ENSMUSG00000029999,ENSMUSG00000030022,ENSMUSG00000030605,…
GO:BP	chemical synaptic transmission, postsynaptic	GO:0099565	FALSE	0.000391181	3.40762	127	440	13	26963	ENSMUSG00000002032,ENSMUSG00000017314,ENSMUSG00000025580,ENSMUSG00000025855,ENSMUSG00000028456,ENSMUSG00000031302,ENSMUSG00000038665,ENSMUSG00000038738,ENSMUSG00000039419,ENSMUSG00000041189,ENSMUSG00000048482,ENSMUSG00000061601,ENSMUSG00000063887
GO:BP	positive regulation of developmental process	GO:0051094	FALSE	0.000399111	3.39891	1480	440	52	26963	ENSMUSG00000000184,ENSMUSG00000004655,ENSMUSG00000004892,ENSMUSG00000013089,ENSMUSG00000017724,ENSMUSG00000019966,ENSMUSG00000021613,ENSMUSG00000021779,ENSMUSG00000022479,ENSMUSG00000022528,ENSMUSG00000023328,ENSMUSG00000026193,ENSMUSG00000026923,ENSMUSG00000027276,ENSMUSG00000027820,ENSMUSG00000027995,ENSMUSG00000028108,ENSMUSG00000028128,ENSMUSG00000028978,ENSMUSG00000028988,ENSMUSG00000030022,…
GO:BP	regulation of intracellular signal transduction	GO:1902531	FALSE	0.000403316	3.39435	1912	440	62	26963	ENSMUSG00000007659,ENSMUSG00000017132,ENSMUSG00000017446,ENSMUSG00000017830,ENSMUSG00000019647,ENSMUSG00000019966,ENSMUSG00000020889,ENSMUSG00000021277,ENSMUSG00000021779,ENSMUSG00000022479,ENSMUSG00000024043,ENSMUSG00000024347,ENSMUSG00000024620,ENSMUSG00000026193,ENSMUSG00000026360,ENSMUSG00000026463,ENSMUSG00000026923,ENSMUSG00000027560,ENSMUSG00000027765,ENSMUSG00000027831,ENSMUSG00000027947,…
GO:BP	cell development	GO:0048468	FALSE	0.000462854	3.33456	3222	440	90	26963	ENSMUSG00000004892,ENSMUSG00000006800,ENSMUSG00000007659,ENSMUSG00000009108,ENSMUSG00000011267,ENSMUSG00000013089,ENSMUSG00000013846,ENSMUSG00000015222,ENSMUSG00000015850,ENSMUSG00000017724,ENSMUSG00000018169,ENSMUSG00000019647,ENSMUSG00000019966,ENSMUSG00000020793,ENSMUSG00000020889,ENSMUSG00000021613,ENSMUSG00000021779,ENSMUSG00000021904,ENSMUSG00000022324,ENSMUSG00000022489,ENSMUSG00000022528,…
GO:BP	trans-synaptic signaling	GO:0099537	FALSE	0.000477799	3.32075	886	440	37	26963	ENSMUSG00000002032,ENSMUSG00000007659,ENSMUSG00000010803,ENSMUSG00000013089,ENSMUSG00000017132,ENSMUSG00000017314,ENSMUSG00000025580,ENSMUSG00000025855,ENSMUSG00000027254,ENSMUSG00000027765,ENSMUSG00000027820,ENSMUSG00000028456,ENSMUSG00000029093,ENSMUSG00000031302,ENSMUSG00000031340,ENSMUSG00000031538,ENSMUSG00000032017,ENSMUSG00000033730,ENSMUSG00000035735,ENSMUSG00000037541,ENSMUSG00000038587,…
GO:BP	extracellular matrix organization	GO:0030198	TRUE	0.000486301	3.31309	309	440	20	26963	ENSMUSG00000006800,ENSMUSG00000015850,ENSMUSG00000020682,ENSMUSG00000022324,ENSMUSG00000024330,ENSMUSG00000026193,ENSMUSG00000026768,ENSMUSG00000026837,ENSMUSG00000026923,ENSMUSG00000027750,ENSMUSG00000028339,ENSMUSG00000030022,ENSMUSG00000031790,ENSMUSG00000031980,ENSMUSG00000040488,ENSMUSG00000040690,ENSMUSG00000043903,ENSMUSG00000046169,ENSMUSG00000052914,ENSMUSG00000059901
GO:BP	external encapsulating structure organization	GO:0045229	FALSE	0.000486301	3.31309	309	440	20	26963	ENSMUSG00000006800,ENSMUSG00000015850,ENSMUSG00000020682,ENSMUSG00000022324,ENSMUSG00000024330,ENSMUSG00000026193,ENSMUSG00000026768,ENSMUSG00000026837,ENSMUSG00000026923,ENSMUSG00000027750,ENSMUSG00000028339,ENSMUSG00000030022,ENSMUSG00000031790,ENSMUSG00000031980,ENSMUSG00000040488,ENSMUSG00000040690,ENSMUSG00000043903,ENSMUSG00000046169,ENSMUSG00000052914,ENSMUSG00000059901
GO:BP	cell morphogenesis	GO:0000902	FALSE	0.000526067	3.27896	1044	440	41	26963	ENSMUSG00000004891,ENSMUSG00000004892,ENSMUSG00000009108,ENSMUSG00000015222,ENSMUSG00000017724,ENSMUSG00000019647,ENSMUSG00000021904,ENSMUSG00000022324,ENSMUSG00000022479,ENSMUSG00000022528,ENSMUSG00000023328,ENSMUSG00000025582,ENSMUSG00000026193,ENSMUSG00000026923,ENSMUSG00000027009,ENSMUSG00000027254,ENSMUSG00000027750,ENSMUSG00000027765,ENSMUSG00000029245,ENSMUSG00000030739,ENSMUSG00000031284,…
GO:BP	extracellular structure organization	GO:0043062	FALSE	0.000539227	3.26823	311	440	20	26963	ENSMUSG00000006800,ENSMUSG00000015850,ENSMUSG00000020682,ENSMUSG00000022324,ENSMUSG00000024330,ENSMUSG00000026193,ENSMUSG00000026768,ENSMUSG00000026837,ENSMUSG00000026923,ENSMUSG00000027750,ENSMUSG00000028339,ENSMUSG00000030022,ENSMUSG00000031790,ENSMUSG00000031980,ENSMUSG00000040488,ENSMUSG00000040690,ENSMUSG00000043903,ENSMUSG00000046169,ENSMUSG00000052914,ENSMUSG00000059901
GO:BP	monoatomic ion transmembrane transport	GO:0034220	FALSE	0.000735963	3.13314	979	440	39	26963	ENSMUSG00000001025,ENSMUSG00000004035,ENSMUSG00000004655,ENSMUSG00000009687,ENSMUSG00000010803,ENSMUSG00000020599,ENSMUSG00000022032,ENSMUSG00000023243,ENSMUSG00000025572,ENSMUSG00000026463,ENSMUSG00000027861,ENSMUSG00000029700,ENSMUSG00000030340,ENSMUSG00000031302,ENSMUSG00000031340,ENSMUSG00000031425,ENSMUSG00000032017,ENSMUSG00000032839,ENSMUSG00000034320,ENSMUSG00000034591,ENSMUSG00000034714,…
GO:BP	regulation of anatomical structure morphogenesis	GO:0022603	FALSE	0.000739485	3.13107	902	440	37	26963	ENSMUSG00000004655,ENSMUSG00000013089,ENSMUSG00000015222,ENSMUSG00000019647,ENSMUSG00000021256,ENSMUSG00000021904,ENSMUSG00000022528,ENSMUSG00000023328,ENSMUSG00000026193,ENSMUSG00000026463,ENSMUSG00000026923,ENSMUSG00000027276,ENSMUSG00000027765,ENSMUSG00000028108,ENSMUSG00000028128,ENSMUSG00000028978,ENSMUSG00000030022,ENSMUSG00000030739,ENSMUSG00000031284,ENSMUSG00000031302,ENSMUSG00000031385,…
GO:BP	circulatory system development	GO:0072359	FALSE	0.00076684	3.1153	1220	440	45	26963	ENSMUSG00000000184,ENSMUSG00000004655,ENSMUSG00000008090,ENSMUSG00000019647,ENSMUSG00000021256,ENSMUSG00000022528,ENSMUSG00000022865,ENSMUSG00000023067,ENSMUSG00000024620,ENSMUSG00000025579,ENSMUSG00000026193,ENSMUSG00000026360,ENSMUSG00000026463,ENSMUSG00000026837,ENSMUSG00000026923,ENSMUSG00000027276,ENSMUSG00000027947,ENSMUSG00000028041,ENSMUSG00000028108,ENSMUSG00000028128,ENSMUSG00000028763,…
GO:BP	regulation of viral process	GO:0050792	FALSE	0.000839202	3.07613	183	440	15	26963	ENSMUSG00000001166,ENSMUSG00000026896,ENSMUSG00000026923,ENSMUSG00000030921,ENSMUSG00000035042,ENSMUSG00000035692,ENSMUSG00000040253,ENSMUSG00000044499,ENSMUSG00000056144,ENSMUSG00000056758,ENSMUSG00000057143,ENSMUSG00000057329,ENSMUSG00000057596,ENSMUSG00000060441,ENSMUSG00000066258
GO:BP	vasculature development	GO:0001944	FALSE	0.000907098	3.04235	796	440	34	26963	ENSMUSG00000004655,ENSMUSG00000019647,ENSMUSG00000021256,ENSMUSG00000022528,ENSMUSG00000024620,ENSMUSG00000025579,ENSMUSG00000026193,ENSMUSG00000026463,ENSMUSG00000026837,ENSMUSG00000026923,ENSMUSG00000027276,ENSMUSG00000027947,ENSMUSG00000028041,ENSMUSG00000028108,ENSMUSG00000028128,ENSMUSG00000028978,ENSMUSG00000029019,ENSMUSG00000029245,ENSMUSG00000029999,ENSMUSG00000030022,ENSMUSG00000030605,…
GO:BP	axon development	GO:0061564	FALSE	0.00092521	3.03376	546	440	27	26963	ENSMUSG00000015222,ENSMUSG00000017724,ENSMUSG00000019647,ENSMUSG00000021904,ENSMUSG00000022324,ENSMUSG00000022548,ENSMUSG00000022762,ENSMUSG00000023328,ENSMUSG00000025582,ENSMUSG00000026193,ENSMUSG00000026923,ENSMUSG00000027009,ENSMUSG00000027254,ENSMUSG00000027858,ENSMUSG00000029245,ENSMUSG00000031284,ENSMUSG00000031302,ENSMUSG00000031385,ENSMUSG00000031425,ENSMUSG00000036790,ENSMUSG00000039419,…
GO:BP	excitatory postsynaptic potential	GO:0060079	FALSE	0.00125168	2.90251	118	440	12	26963	ENSMUSG00000002032,ENSMUSG00000017314,ENSMUSG00000025580,ENSMUSG00000025855,ENSMUSG00000031302,ENSMUSG00000038665,ENSMUSG00000038738,ENSMUSG00000039419,ENSMUSG00000041189,ENSMUSG00000048482,ENSMUSG00000061601,ENSMUSG00000063887
GO:BP	regulation of molecular function	GO:0065009	FALSE	0.00136667	2.86434	773	440	33	26963	ENSMUSG00000013483,ENSMUSG00000020793,ENSMUSG00000021277,ENSMUSG00000021939,ENSMUSG00000022479,ENSMUSG00000022528,ENSMUSG00000024620,ENSMUSG00000026360,ENSMUSG00000026475,ENSMUSG00000026923,ENSMUSG00000027861,ENSMUSG00000028108,ENSMUSG00000028988,ENSMUSG00000029166,ENSMUSG00000029245,ENSMUSG00000031302,ENSMUSG00000031355,ENSMUSG00000031385,ENSMUSG00000032359,ENSMUSG00000035042,ENSMUSG00000036995,…
GO:BP	behavior	GO:0007610	FALSE	0.00153181	2.8148	777	440	33	26963	ENSMUSG00000000184,ENSMUSG00000005043,ENSMUSG00000009108,ENSMUSG00000013089,ENSMUSG00000020889,ENSMUSG00000021198,ENSMUSG00000021779,ENSMUSG00000022489,ENSMUSG00000025579,ENSMUSG00000025855,ENSMUSG00000026768,ENSMUSG00000027254,ENSMUSG00000027765,ENSMUSG00000027820,ENSMUSG00000028943,ENSMUSG00000030739,ENSMUSG00000031302,ENSMUSG00000036853,ENSMUSG00000037541,ENSMUSG00000038665,ENSMUSG00000038738,…
GO:BP	animal organ development	GO:0048513	FALSE	0.00163396	2.78676	3267	440	89	26963	ENSMUSG00000000184,ENSMUSG00000004655,ENSMUSG00000004891,ENSMUSG00000004892,ENSMUSG00000006800,ENSMUSG00000007659,ENSMUSG00000008090,ENSMUSG00000009108,ENSMUSG00000013089,ENSMUSG00000015533,ENSMUSG00000017724,ENSMUSG00000019647,ENSMUSG00000019966,ENSMUSG00000020875,ENSMUSG00000021256,ENSMUSG00000021779,ENSMUSG00000021904,ENSMUSG00000021939,ENSMUSG00000022479,ENSMUSG00000022528,ENSMUSG00000022548,…
GO:BP	positive regulation of response to stimulus	GO:0048584	FALSE	0.00201008	2.69679	2372	440	70	26963	ENSMUSG00000001166,ENSMUSG00000006800,ENSMUSG00000015533,ENSMUSG00000017446,ENSMUSG00000017830,ENSMUSG00000018169,ENSMUSG00000019966,ENSMUSG00000020889,ENSMUSG00000021277,ENSMUSG00000021779,ENSMUSG00000022148,ENSMUSG00000022479,ENSMUSG00000022528,ENSMUSG00000024339,ENSMUSG00000024395,ENSMUSG00000024620,ENSMUSG00000025083,ENSMUSG00000025578,ENSMUSG00000025855,ENSMUSG00000026193,ENSMUSG00000026768,…
GO:BP	muscle cell proliferation	GO:0033002	FALSE	0.00206031	2.68607	279	440	18	26963	ENSMUSG00000000184,ENSMUSG00000011171,ENSMUSG00000015533,ENSMUSG00000022548,ENSMUSG00000022865,ENSMUSG00000023067,ENSMUSG00000024593,ENSMUSG00000024620,ENSMUSG00000026923,ENSMUSG00000027947,ENSMUSG00000028978,ENSMUSG00000028988,ENSMUSG00000029019,ENSMUSG00000032006,ENSMUSG00000035042,ENSMUSG00000037820,ENSMUSG00000048078,ENSMUSG00000059588
GO:BP	regulation of neurogenesis	GO:0050767	FALSE	0.00209027	2.6798	467	440	24	26963	ENSMUSG00000004892,ENSMUSG00000013089,ENSMUSG00000015222,ENSMUSG00000019647,ENSMUSG00000020889,ENSMUSG00000021613,ENSMUSG00000021904,ENSMUSG00000022528,ENSMUSG00000023328,ENSMUSG00000026193,ENSMUSG00000026923,ENSMUSG00000027820,ENSMUSG00000027995,ENSMUSG00000031284,ENSMUSG00000031385,ENSMUSG00000034394,ENSMUSG00000034758,ENSMUSG00000037820,ENSMUSG00000038539,ENSMUSG00000039384,ENSMUSG00000048078,…
GO:BP	regulation of nervous system process	GO:0031644	FALSE	0.00230333	2.63764	148	440	13	26963	ENSMUSG00000002032,ENSMUSG00000015533,ENSMUSG00000025580,ENSMUSG00000025855,ENSMUSG00000028456,ENSMUSG00000028978,ENSMUSG00000031302,ENSMUSG00000038738,ENSMUSG00000039419,ENSMUSG00000048078,ENSMUSG00000053062,ENSMUSG00000061601,ENSMUSG00000063887
GO:BP	cytolysis in another organism	GO:0051715	TRUE	0.00232395	2.63377	6	440	4	26963	ENSMUSG00000028268,ENSMUSG00000028270,ENSMUSG00000040253,ENSMUSG00000078853
GO:BP	cell-matrix adhesion	GO:0007160	FALSE	0.00233283	2.63212	225	440	16	26963	ENSMUSG00000004892,ENSMUSG00000015533,ENSMUSG00000022548,ENSMUSG00000022817,ENSMUSG00000026193,ENSMUSG00000026768,ENSMUSG00000027009,ENSMUSG00000027276,ENSMUSG00000027750,ENSMUSG00000028041,ENSMUSG00000030022,ENSMUSG00000031355,ENSMUSG00000040690,ENSMUSG00000043903,ENSMUSG00000057329,ENSMUSG00000063531
GO:BP	cell projection morphogenesis	GO:0048858	FALSE	0.00245909	2.60923	719	440	31	26963	ENSMUSG00000004891,ENSMUSG00000004892,ENSMUSG00000015222,ENSMUSG00000017724,ENSMUSG00000019647,ENSMUSG00000021904,ENSMUSG00000022324,ENSMUSG00000023328,ENSMUSG00000025582,ENSMUSG00000026193,ENSMUSG00000026923,ENSMUSG00000027009,ENSMUSG00000027254,ENSMUSG00000027750,ENSMUSG00000029245,ENSMUSG00000031284,ENSMUSG00000031302,ENSMUSG00000031385,ENSMUSG00000036790,ENSMUSG00000038608,ENSMUSG00000038738,…
GO:BP	regulation of innate immune response	GO:0045088	FALSE	0.00271474	2.56627	474	440	24	26963	ENSMUSG00000001166,ENSMUSG00000017830,ENSMUSG00000020889,ENSMUSG00000021277,ENSMUSG00000021403,ENSMUSG00000024339,ENSMUSG00000026896,ENSMUSG00000027995,ENSMUSG00000028268,ENSMUSG00000028270,ENSMUSG00000030107,ENSMUSG00000030921,ENSMUSG00000033538,ENSMUSG00000035692,ENSMUSG00000037921,ENSMUSG00000039384,ENSMUSG00000040253,ENSMUSG00000047281,ENSMUSG00000057143,ENSMUSG00000057596,ENSMUSG00000060441,…
GO:BP	negative regulation of cell population proliferation	GO:0008285	FALSE	0.00300942	2.52152	726	440	31	26963	ENSMUSG00000008090,ENSMUSG00000011171,ENSMUSG00000017724,ENSMUSG00000021256,ENSMUSG00000022479,ENSMUSG00000022528,ENSMUSG00000022548,ENSMUSG00000022865,ENSMUSG00000023067,ENSMUSG00000023336,ENSMUSG00000024395,ENSMUSG00000026923,ENSMUSG00000027995,ENSMUSG00000028211,ENSMUSG00000028763,ENSMUSG00000028978,ENSMUSG00000028988,ENSMUSG00000029019,ENSMUSG00000034394,ENSMUSG00000038168,ENSMUSG00000038539,…
GO:BP	chemical synaptic transmission	GO:0007268	FALSE	0.00314381	2.50254	880	440	35	26963	ENSMUSG00000002032,ENSMUSG00000007659,ENSMUSG00000010803,ENSMUSG00000013089,ENSMUSG00000017132,ENSMUSG00000017314,ENSMUSG00000025580,ENSMUSG00000025855,ENSMUSG00000027254,ENSMUSG00000027765,ENSMUSG00000027820,ENSMUSG00000028456,ENSMUSG00000029093,ENSMUSG00000031302,ENSMUSG00000031340,ENSMUSG00000031538,ENSMUSG00000032017,ENSMUSG00000033730,ENSMUSG00000037541,ENSMUSG00000038587,ENSMUSG00000038665,…
GO:BP	anterograde trans-synaptic signaling	GO:0098916	FALSE	0.00314381	2.50254	880	440	35	26963	ENSMUSG00000002032,ENSMUSG00000007659,ENSMUSG00000010803,ENSMUSG00000013089,ENSMUSG00000017132,ENSMUSG00000017314,ENSMUSG00000025580,ENSMUSG00000025855,ENSMUSG00000027254,ENSMUSG00000027765,ENSMUSG00000027820,ENSMUSG00000028456,ENSMUSG00000029093,ENSMUSG00000031302,ENSMUSG00000031340,ENSMUSG00000031538,ENSMUSG00000032017,ENSMUSG00000033730,ENSMUSG00000037541,ENSMUSG00000038587,ENSMUSG00000038665,…
GO:BP	regulation of growth	GO:0040008	FALSE	0.00336173	2.47344	656	440	29	26963	ENSMUSG00000000184,ENSMUSG00000007659,ENSMUSG00000015222,ENSMUSG00000019647,ENSMUSG00000021904,ENSMUSG00000022865,ENSMUSG00000023067,ENSMUSG00000023336,ENSMUSG00000026193,ENSMUSG00000026360,ENSMUSG00000026923,ENSMUSG00000028041,ENSMUSG00000028755,ENSMUSG00000029019,ENSMUSG00000034918,ENSMUSG00000037053,ENSMUSG00000039384,ENSMUSG00000040752,ENSMUSG00000041670,ENSMUSG00000047281,ENSMUSG00000048482,…
GO:BP	positive regulation of cell communication	GO:0010647	FALSE	0.00346516	2.46028	1992	440	61	26963	ENSMUSG00000006800,ENSMUSG00000007659,ENSMUSG00000015533,ENSMUSG00000017314,ENSMUSG00000017446,ENSMUSG00000017830,ENSMUSG00000018169,ENSMUSG00000019966,ENSMUSG00000021779,ENSMUSG00000022479,ENSMUSG00000022528,ENSMUSG00000024395,ENSMUSG00000024620,ENSMUSG00000025083,ENSMUSG00000025855,ENSMUSG00000026193,ENSMUSG00000026768,ENSMUSG00000026923,ENSMUSG00000027276,ENSMUSG00000027560,ENSMUSG00000027765,…
GO:BP	neuron projection morphogenesis	GO:0048812	FALSE	0.00380817	2.41928	697	440	30	26963	ENSMUSG00000004892,ENSMUSG00000015222,ENSMUSG00000017724,ENSMUSG00000019647,ENSMUSG00000021904,ENSMUSG00000022324,ENSMUSG00000023328,ENSMUSG00000025582,ENSMUSG00000026193,ENSMUSG00000026923,ENSMUSG00000027009,ENSMUSG00000027254,ENSMUSG00000027750,ENSMUSG00000029245,ENSMUSG00000031284,ENSMUSG00000031302,ENSMUSG00000031385,ENSMUSG00000036790,ENSMUSG00000038608,ENSMUSG00000038738,ENSMUSG00000039419,…
GO:BP	anatomical structure formation involved in morphogenesis	GO:0048646	FALSE	0.00453839	2.3431	1219	440	43	26963	ENSMUSG00000004655,ENSMUSG00000015533,ENSMUSG00000018169,ENSMUSG00000019647,ENSMUSG00000021256,ENSMUSG00000022479,ENSMUSG00000022528,ENSMUSG00000022817,ENSMUSG00000024620,ENSMUSG00000026193,ENSMUSG00000026463,ENSMUSG00000026768,ENSMUSG00000026837,ENSMUSG00000026923,ENSMUSG00000027009,ENSMUSG00000027861,ENSMUSG00000027995,ENSMUSG00000028041,ENSMUSG00000028108,ENSMUSG00000028128,ENSMUSG00000028978,…
GO:BP	cell-substrate adhesion	GO:0031589	FALSE	0.00465	2.33255	357	440	20	26963	ENSMUSG00000004892,ENSMUSG00000015533,ENSMUSG00000022548,ENSMUSG00000022817,ENSMUSG00000024395,ENSMUSG00000026193,ENSMUSG00000026768,ENSMUSG00000026923,ENSMUSG00000027009,ENSMUSG00000027276,ENSMUSG00000027750,ENSMUSG00000028041,ENSMUSG00000030022,ENSMUSG00000031355,ENSMUSG00000034488,ENSMUSG00000040690,ENSMUSG00000041957,ENSMUSG00000043903,ENSMUSG00000057329,ENSMUSG00000063531
GO:BP	regulation of cellular component biogenesis	GO:0044087	FALSE	0.00466243	2.33139	1015	440	38	26963	ENSMUSG00000004655,ENSMUSG00000015222,ENSMUSG00000022528,ENSMUSG00000022548,ENSMUSG00000024043,ENSMUSG00000025656,ENSMUSG00000026109,ENSMUSG00000026923,ENSMUSG00000028270,ENSMUSG00000028456,ENSMUSG00000028943,ENSMUSG00000028988,ENSMUSG00000029166,ENSMUSG00000030921,ENSMUSG00000031284,ENSMUSG00000031302,ENSMUSG00000031355,ENSMUSG00000031385,ENSMUSG00000031980,ENSMUSG00000033538,ENSMUSG00000034616,…
GO:BP	positive regulation of cell population proliferation	GO:0008284	FALSE	0.00474391	2.32386	1097	440	40	26963	ENSMUSG00000000184,ENSMUSG00000004655,ENSMUSG00000004891,ENSMUSG00000004892,ENSMUSG00000007659,ENSMUSG00000013089,ENSMUSG00000015533,ENSMUSG00000017057,ENSMUSG00000019966,ENSMUSG00000021613,ENSMUSG00000021779,ENSMUSG00000022528,ENSMUSG00000022865,ENSMUSG00000023067,ENSMUSG00000024593,ENSMUSG00000024620,ENSMUSG00000025578,ENSMUSG00000026193,ENSMUSG00000026923,ENSMUSG00000027009,ENSMUSG00000027947,…
GO:BP	regulation of localization	GO:0032879	FALSE	0.00485866	2.31348	2151	440	64	26963	ENSMUSG00000004035,ENSMUSG00000004655,ENSMUSG00000007659,ENSMUSG00000009687,ENSMUSG00000015222,ENSMUSG00000015533,ENSMUSG00000017446,ENSMUSG00000020599,ENSMUSG00000020620,ENSMUSG00000020889,ENSMUSG00000022479,ENSMUSG00000022528,ENSMUSG00000022548,ENSMUSG00000024620,ENSMUSG00000025855,ENSMUSG00000026360,ENSMUSG00000026463,ENSMUSG00000026923,ENSMUSG00000027254,ENSMUSG00000027293,ENSMUSG00000027765,…
GO:BP	positive regulation of signal transduction	GO:0009967	FALSE	0.00532926	2.27333	1614	440	52	26963	ENSMUSG00000006800,ENSMUSG00000017446,ENSMUSG00000017830,ENSMUSG00000018169,ENSMUSG00000019966,ENSMUSG00000021779,ENSMUSG00000022479,ENSMUSG00000022528,ENSMUSG00000024395,ENSMUSG00000024620,ENSMUSG00000025083,ENSMUSG00000025855,ENSMUSG00000026193,ENSMUSG00000026768,ENSMUSG00000026923,ENSMUSG00000027276,ENSMUSG00000027560,ENSMUSG00000027765,ENSMUSG00000027947,ENSMUSG00000027995,ENSMUSG00000028128,…
GO:BP	defense response	GO:0006952	FALSE	0.00533335	2.273	1837	440	57	26963	ENSMUSG00000001166,ENSMUSG00000004655,ENSMUSG00000007659,ENSMUSG00000009108,ENSMUSG00000017830,ENSMUSG00000020889,ENSMUSG00000021277,ENSMUSG00000021403,ENSMUSG00000022548,ENSMUSG00000022865,ENSMUSG00000023336,ENSMUSG00000024339,ENSMUSG00000025083,ENSMUSG00000026193,ENSMUSG00000026896,ENSMUSG00000026923,ENSMUSG00000027858,ENSMUSG00000027995,ENSMUSG00000028041,ENSMUSG00000028108,ENSMUSG00000028128,…
GO:BP	response to stress	GO:0006950	FALSE	0.00540194	2.26745	3966	440	101	26963	ENSMUSG00000001166,ENSMUSG00000004035,ENSMUSG00000004655,ENSMUSG00000006800,ENSMUSG00000007659,ENSMUSG00000009108,ENSMUSG00000011148,ENSMUSG00000013089,ENSMUSG00000015533,ENSMUSG00000017446,ENSMUSG00000017830,ENSMUSG00000020889,ENSMUSG00000021256,ENSMUSG00000021277,ENSMUSG00000021403,ENSMUSG00000022032,ENSMUSG00000022324,ENSMUSG00000022548,ENSMUSG00000022865,ENSMUSG00000023067,ENSMUSG00000023336,…
GO:BP	regulation of response to biotic stimulus	GO:0002831	FALSE	0.00573529	2.24144	565	440	26	26963	ENSMUSG00000001166,ENSMUSG00000017830,ENSMUSG00000020889,ENSMUSG00000021277,ENSMUSG00000021403,ENSMUSG00000024339,ENSMUSG00000026896,ENSMUSG00000027995,ENSMUSG00000028268,ENSMUSG00000028270,ENSMUSG00000028456,ENSMUSG00000030107,ENSMUSG00000030921,ENSMUSG00000033538,ENSMUSG00000035042,ENSMUSG00000035692,ENSMUSG00000037921,ENSMUSG00000039384,ENSMUSG00000040253,ENSMUSG00000047281,ENSMUSG00000057143,…
GO:BP	plasma membrane bounded cell projection morphogenesis	GO:0120039	FALSE	0.00584061	2.23354	712	440	30	26963	ENSMUSG00000004892,ENSMUSG00000015222,ENSMUSG00000017724,ENSMUSG00000019647,ENSMUSG00000021904,ENSMUSG00000022324,ENSMUSG00000023328,ENSMUSG00000025582,ENSMUSG00000026193,ENSMUSG00000026923,ENSMUSG00000027009,ENSMUSG00000027254,ENSMUSG00000027750,ENSMUSG00000029245,ENSMUSG00000031284,ENSMUSG00000031302,ENSMUSG00000031385,ENSMUSG00000036790,ENSMUSG00000038608,ENSMUSG00000038738,ENSMUSG00000039419,…
GO:BP	activation of innate immune response	GO:0002218	TRUE	0.00607058	2.21677	301	440	18	26963	ENSMUSG00000001166,ENSMUSG00000017830,ENSMUSG00000020889,ENSMUSG00000021277,ENSMUSG00000026896,ENSMUSG00000027995,ENSMUSG00000028268,ENSMUSG00000028270,ENSMUSG00000030921,ENSMUSG00000033538,ENSMUSG00000037921,ENSMUSG00000040253,ENSMUSG00000057143,ENSMUSG00000057596,ENSMUSG00000060441,ENSMUSG00000066258,ENSMUSG00000078853,ENSMUSG00000079164
GO:BP	cell-cell adhesion via plasma-membrane adhesion molecules	GO:0098742	FALSE	0.0073652	2.13282	275	440	17	26963	ENSMUSG00000008090,ENSMUSG00000022865,ENSMUSG00000024440,ENSMUSG00000031385,ENSMUSG00000032135,ENSMUSG00000032595,ENSMUSG00000034912,ENSMUSG00000034918,ENSMUSG00000036790,ENSMUSG00000045062,ENSMUSG00000047033,ENSMUSG00000048078,ENSMUSG00000051375,ENSMUSG00000051486,ENSMUSG00000051678,ENSMUSG00000058056,ENSMUSG00000063887
GO:BP	cell junction assembly	GO:0034329	FALSE	0.00828109	2.08191	471	440	23	26963	ENSMUSG00000010803,ENSMUSG00000015533,ENSMUSG00000022548,ENSMUSG00000023328,ENSMUSG00000025582,ENSMUSG00000025656,ENSMUSG00000026193,ENSMUSG00000031302,ENSMUSG00000031355,ENSMUSG00000031980,ENSMUSG00000034912,ENSMUSG00000036790,ENSMUSG00000037541,ENSMUSG00000039419,ENSMUSG00000040037,ENSMUSG00000040690,ENSMUSG00000041957,ENSMUSG00000048482,ENSMUSG00000052372,ENSMUSG00000055322,ENSMUSG00000057329,…
GO:BP	regulation of developmental growth	GO:0048638	FALSE	0.00865927	2.06252	372	440	20	26963	ENSMUSG00000000184,ENSMUSG00000015222,ENSMUSG00000019647,ENSMUSG00000021904,ENSMUSG00000022865,ENSMUSG00000023067,ENSMUSG00000026193,ENSMUSG00000026360,ENSMUSG00000026923,ENSMUSG00000037053,ENSMUSG00000039384,ENSMUSG00000040752,ENSMUSG00000041670,ENSMUSG00000048482,ENSMUSG00000051177,ENSMUSG00000056758,ENSMUSG00000057329,ENSMUSG00000061603,ENSMUSG00000063531,ENSMUSG00000069806
GO:BP	glomerulus development	GO:0032835	FALSE	0.00931425	2.03085	76	440	9	26963	ENSMUSG00000004655,ENSMUSG00000006800,ENSMUSG00000022528,ENSMUSG00000024620,ENSMUSG00000026923,ENSMUSG00000027276,ENSMUSG00000027947,ENSMUSG00000032006,ENSMUSG00000057329
GO:BP	tube morphogenesis	GO:0035239	FALSE	0.00972461	2.01213	926	440	35	26963	ENSMUSG00000004655,ENSMUSG00000013089,ENSMUSG00000017724,ENSMUSG00000019647,ENSMUSG00000021256,ENSMUSG00000022479,ENSMUSG00000022528,ENSMUSG00000024620,ENSMUSG00000026193,ENSMUSG00000026463,ENSMUSG00000026923,ENSMUSG00000027276,ENSMUSG00000028041,ENSMUSG00000028108,ENSMUSG00000028128,ENSMUSG00000028978,ENSMUSG00000028988,ENSMUSG00000029245,ENSMUSG00000029999,ENSMUSG00000030022,ENSMUSG00000030605,…
GO:BP	viral life cycle	GO:0019058	FALSE	0.00983159	2.00738	281	440	17	26963	ENSMUSG00000001166,ENSMUSG00000021939,ENSMUSG00000026896,ENSMUSG00000026923,ENSMUSG00000030921,ENSMUSG00000032372,ENSMUSG00000035042,ENSMUSG00000035692,ENSMUSG00000040253,ENSMUSG00000044499,ENSMUSG00000056144,ENSMUSG00000056758,ENSMUSG00000057143,ENSMUSG00000057329,ENSMUSG00000057596,ENSMUSG00000060441,ENSMUSG00000066258
GO:BP	axonogenesis	GO:0007409	FALSE	0.0105571	1.97645	478	440	23	26963	ENSMUSG00000015222,ENSMUSG00000017724,ENSMUSG00000019647,ENSMUSG00000021904,ENSMUSG00000022324,ENSMUSG00000023328,ENSMUSG00000025582,ENSMUSG00000026193,ENSMUSG00000026923,ENSMUSG00000027009,ENSMUSG00000027254,ENSMUSG00000029245,ENSMUSG00000031284,ENSMUSG00000031302,ENSMUSG00000031385,ENSMUSG00000036790,ENSMUSG00000039419,ENSMUSG00000048482,ENSMUSG00000057329,ENSMUSG00000058056,ENSMUSG00000062380,…
GO:BP	cytolysis	GO:0019835	FALSE	0.0105666	1.97606	8	440	4	26963	ENSMUSG00000028268,ENSMUSG00000028270,ENSMUSG00000040253,ENSMUSG00000078853
GO:BP	blood vessel morphogenesis	GO:0048514	FALSE	0.010824	1.96561	659	440	28	26963	ENSMUSG00000004655,ENSMUSG00000019647,ENSMUSG00000021256,ENSMUSG00000022528,ENSMUSG00000024620,ENSMUSG00000026193,ENSMUSG00000026463,ENSMUSG00000026923,ENSMUSG00000027276,ENSMUSG00000028041,ENSMUSG00000028108,ENSMUSG00000028128,ENSMUSG00000028978,ENSMUSG00000029245,ENSMUSG00000029999,ENSMUSG00000030022,ENSMUSG00000030605,ENSMUSG00000032135,ENSMUSG00000032359,ENSMUSG00000033730,ENSMUSG00000033788,…
GO:BP	modulation of chemical synaptic transmission	GO:0050804	FALSE	0.0109584	1.96025	697	440	29	26963	ENSMUSG00000002032,ENSMUSG00000007659,ENSMUSG00000017132,ENSMUSG00000017314,ENSMUSG00000025580,ENSMUSG00000025855,ENSMUSG00000027254,ENSMUSG00000027765,ENSMUSG00000027820,ENSMUSG00000028456,ENSMUSG00000029093,ENSMUSG00000031302,ENSMUSG00000031538,ENSMUSG00000032017,ENSMUSG00000037541,ENSMUSG00000038587,ENSMUSG00000038665,ENSMUSG00000038738,ENSMUSG00000039419,ENSMUSG00000041556,ENSMUSG00000042644,…
GO:BP	regulation of trans-synaptic signaling	GO:0099177	FALSE	0.0112635	1.94832	698	440	29	26963	ENSMUSG00000002032,ENSMUSG00000007659,ENSMUSG00000017132,ENSMUSG00000017314,ENSMUSG00000025580,ENSMUSG00000025855,ENSMUSG00000027254,ENSMUSG00000027765,ENSMUSG00000027820,ENSMUSG00000028456,ENSMUSG00000029093,ENSMUSG00000031302,ENSMUSG00000031538,ENSMUSG00000032017,ENSMUSG00000037541,ENSMUSG00000038587,ENSMUSG00000038665,ENSMUSG00000038738,ENSMUSG00000039419,ENSMUSG00000041556,ENSMUSG00000042644,…
GO:BP	animal organ morphogenesis	GO:0009887	FALSE	0.0116005	1.93552	1097	440	39	26963	ENSMUSG00000004655,ENSMUSG00000006800,ENSMUSG00000008090,ENSMUSG00000009108,ENSMUSG00000013089,ENSMUSG00000015533,ENSMUSG00000017724,ENSMUSG00000020875,ENSMUSG00000021779,ENSMUSG00000022479,ENSMUSG00000022528,ENSMUSG00000024330,ENSMUSG00000024395,ENSMUSG00000024620,ENSMUSG00000025579,ENSMUSG00000025580,ENSMUSG00000025855,ENSMUSG00000026768,ENSMUSG00000026837,ENSMUSG00000026923,ENSMUSG00000027276,…
GO:BP	kidney development	GO:0001822	FALSE	0.0131483	1.88113	350	440	19	26963	ENSMUSG00000004655,ENSMUSG00000006800,ENSMUSG00000022528,ENSMUSG00000024620,ENSMUSG00000025089,ENSMUSG00000026768,ENSMUSG00000026923,ENSMUSG00000027276,ENSMUSG00000027820,ENSMUSG00000027947,ENSMUSG00000028988,ENSMUSG00000031980,ENSMUSG00000032006,ENSMUSG00000032359,ENSMUSG00000034394,ENSMUSG00000038843,ENSMUSG00000046169,ENSMUSG00000048482,ENSMUSG00000057329
GO:BP	positive regulation of epithelial cell proliferation	GO:0050679	FALSE	0.0146047	1.83551	230	440	15	26963	ENSMUSG00000000184,ENSMUSG00000022865,ENSMUSG00000026923,ENSMUSG00000027009,ENSMUSG00000028108,ENSMUSG00000028128,ENSMUSG00000028763,ENSMUSG00000029999,ENSMUSG00000031385,ENSMUSG00000033730,ENSMUSG00000033788,ENSMUSG00000035042,ENSMUSG00000039519,ENSMUSG00000056758,ENSMUSG00000070348
GO:BP	positive regulation of signaling	GO:0023056	FALSE	0.0146882	1.83303	1992	440	59	26963	ENSMUSG00000006800,ENSMUSG00000007659,ENSMUSG00000017314,ENSMUSG00000017446,ENSMUSG00000017830,ENSMUSG00000018169,ENSMUSG00000019966,ENSMUSG00000021779,ENSMUSG00000022479,ENSMUSG00000022528,ENSMUSG00000024395,ENSMUSG00000024620,ENSMUSG00000025083,ENSMUSG00000025855,ENSMUSG00000026193,ENSMUSG00000026768,ENSMUSG00000026923,ENSMUSG00000027276,ENSMUSG00000027560,ENSMUSG00000027765,ENSMUSG00000027820,…
GO:BP	negative regulation of locomotion	GO:0040013	FALSE	0.0148515	1.82823	353	440	19	26963	ENSMUSG00000019647,ENSMUSG00000020121,ENSMUSG00000020682,ENSMUSG00000021256,ENSMUSG00000021904,ENSMUSG00000022548,ENSMUSG00000026109,ENSMUSG00000026463,ENSMUSG00000026923,ENSMUSG00000027276,ENSMUSG00000028041,ENSMUSG00000028211,ENSMUSG00000030022,ENSMUSG00000031385,ENSMUSG00000039384,ENSMUSG00000041957,ENSMUSG00000051177,ENSMUSG00000057329,ENSMUSG00000063531
GO:BP	cellular process	GO:0009987	FALSE	0.0149105	1.82651	21509	440	386	26963	ENSMUSG00000000184,ENSMUSG00000001025,ENSMUSG00000001166,ENSMUSG00000002032,ENSMUSG00000003500,ENSMUSG00000004035,ENSMUSG00000004655,ENSMUSG00000004891,ENSMUSG00000004892,ENSMUSG00000005043,ENSMUSG00000005107,ENSMUSG00000006800,ENSMUSG00000007659,ENSMUSG00000008090,ENSMUSG00000009108,ENSMUSG00000009687,ENSMUSG00000010803,ENSMUSG00000011148,ENSMUSG00000011171,ENSMUSG00000011263,ENSMUSG00000011267,…
GO:BP	gliogenesis	GO:0042063	FALSE	0.0161867	1.79084	388	440	20	26963	ENSMUSG00000004892,ENSMUSG00000013089,ENSMUSG00000020889,ENSMUSG00000021613,ENSMUSG00000022324,ENSMUSG00000022528,ENSMUSG00000026193,ENSMUSG00000026923,ENSMUSG00000027765,ENSMUSG00000027858,ENSMUSG00000027995,ENSMUSG00000031302,ENSMUSG00000031425,ENSMUSG00000034220,ENSMUSG00000034394,ENSMUSG00000038539,ENSMUSG00000039384,ENSMUSG00000039419,ENSMUSG00000048078,ENSMUSG00000056758
GO:BP	regulation of immune system process	GO:0002682	FALSE	0.0164656	1.78342	1590	440	50	26963	ENSMUSG00000001166,ENSMUSG00000015533,ENSMUSG00000017830,ENSMUSG00000019966,ENSMUSG00000020682,ENSMUSG00000020889,ENSMUSG00000021277,ENSMUSG00000021403,ENSMUSG00000022148,ENSMUSG00000022528,ENSMUSG00000022548,ENSMUSG00000023067,ENSMUSG00000024339,ENSMUSG00000026193,ENSMUSG00000026896,ENSMUSG00000027009,ENSMUSG00000027276,ENSMUSG00000027995,ENSMUSG00000028108,ENSMUSG00000028268,ENSMUSG00000028270,…
GO:BP	angiogenesis	GO:0001525	FALSE	0.0165833	1.78033	563	440	25	26963	ENSMUSG00000004655,ENSMUSG00000019647,ENSMUSG00000021256,ENSMUSG00000024620,ENSMUSG00000026193,ENSMUSG00000026463,ENSMUSG00000026923,ENSMUSG00000028041,ENSMUSG00000028108,ENSMUSG00000028128,ENSMUSG00000028978,ENSMUSG00000029245,ENSMUSG00000029999,ENSMUSG00000030022,ENSMUSG00000030605,ENSMUSG00000032135,ENSMUSG00000032359,ENSMUSG00000033730,ENSMUSG00000033788,ENSMUSG00000034394,ENSMUSG00000035042,…
GO:BP	collagen biosynthetic process	GO:0032964	FALSE	0.0167739	1.77537	62	440	8	26963	ENSMUSG00000015533,ENSMUSG00000024620,ENSMUSG00000025578,ENSMUSG00000026193,ENSMUSG00000026837,ENSMUSG00000026923,ENSMUSG00000027947,ENSMUSG00000052914
GO:BP	glomerulus vasculature development	GO:0072012	FALSE	0.0176708	1.75274	30	440	6	26963	ENSMUSG00000004655,ENSMUSG00000022528,ENSMUSG00000024620,ENSMUSG00000026923,ENSMUSG00000027947,ENSMUSG00000032006
GO:BP	cell morphogenesis involved in neuron differentiation	GO:0048667	FALSE	0.0203543	1.69134	644	440	27	26963	ENSMUSG00000015222,ENSMUSG00000017724,ENSMUSG00000019647,ENSMUSG00000021904,ENSMUSG00000022324,ENSMUSG00000022528,ENSMUSG00000023328,ENSMUSG00000025582,ENSMUSG00000026193,ENSMUSG00000026923,ENSMUSG00000027009,ENSMUSG00000027254,ENSMUSG00000029245,ENSMUSG00000031284,ENSMUSG00000031302,ENSMUSG00000031385,ENSMUSG00000036790,ENSMUSG00000038608,ENSMUSG00000038738,ENSMUSG00000039419,ENSMUSG00000048482,…
GO:BP	response to endogenous stimulus	GO:0009719	FALSE	0.0205416	1.68737	1648	440	51	26963	ENSMUSG00000004655,ENSMUSG00000006800,ENSMUSG00000008090,ENSMUSG00000015533,ENSMUSG00000019647,ENSMUSG00000020889,ENSMUSG00000021213,ENSMUSG00000021779,ENSMUSG00000021939,ENSMUSG00000022479,ENSMUSG00000022528,ENSMUSG00000022817,ENSMUSG00000023328,ENSMUSG00000024620,ENSMUSG00000025089,ENSMUSG00000026463,ENSMUSG00000026768,ENSMUSG00000026923,ENSMUSG00000027293,ENSMUSG00000027560,ENSMUSG00000027750,…
GO:BP	regeneration	GO:0031099	FALSE	0.0209408	1.67901	237	440	15	26963	ENSMUSG00000006800,ENSMUSG00000009108,ENSMUSG00000022324,ENSMUSG00000022548,ENSMUSG00000023067,ENSMUSG00000026923,ENSMUSG00000027750,ENSMUSG00000028041,ENSMUSG00000028763,ENSMUSG00000033788,ENSMUSG00000034394,ENSMUSG00000039384,ENSMUSG00000048482,ENSMUSG00000057329,ENSMUSG00000070348
GO:BP	renal system development	GO:0072001	FALSE	0.0212205	1.67324	362	440	19	26963	ENSMUSG00000004655,ENSMUSG00000006800,ENSMUSG00000022528,ENSMUSG00000024620,ENSMUSG00000025089,ENSMUSG00000026768,ENSMUSG00000026923,ENSMUSG00000027276,ENSMUSG00000027820,ENSMUSG00000027947,ENSMUSG00000028988,ENSMUSG00000031980,ENSMUSG00000032006,ENSMUSG00000032359,ENSMUSG00000034394,ENSMUSG00000038843,ENSMUSG00000046169,ENSMUSG00000048482,ENSMUSG00000057329
GO:BP	integrin-mediated signaling pathway	GO:0007229	FALSE	0.0216908	1.66372	106	440	10	26963	ENSMUSG00000015533,ENSMUSG00000022148,ENSMUSG00000022817,ENSMUSG00000024395,ENSMUSG00000026193,ENSMUSG00000026768,ENSMUSG00000027009,ENSMUSG00000028041,ENSMUSG00000035692,ENSMUSG00000059901
GO:BP	calcium ion transport	GO:0006816	TRUE	0.0218495	1.66056	430	440	21	26963	ENSMUSG00000004035,ENSMUSG00000020599,ENSMUSG00000022479,ENSMUSG00000022528,ENSMUSG00000024620,ENSMUSG00000026463,ENSMUSG00000027861,ENSMUSG00000028978,ENSMUSG00000031425,ENSMUSG00000032839,ENSMUSG00000033788,ENSMUSG00000035042,ENSMUSG00000042644,ENSMUSG00000050761,ENSMUSG00000051177,ENSMUSG00000052387,ENSMUSG00000053395,ENSMUSG00000057329,ENSMUSG00000059588,ENSMUSG00000061603,ENSMUSG00000069806
GO:BP	cell growth	GO:0016049	FALSE	0.022008	1.65742	536	440	24	26963	ENSMUSG00000004892,ENSMUSG00000015222,ENSMUSG00000019647,ENSMUSG00000021904,ENSMUSG00000023067,ENSMUSG00000023336,ENSMUSG00000026193,ENSMUSG00000026360,ENSMUSG00000027009,ENSMUSG00000027750,ENSMUSG00000028041,ENSMUSG00000028755,ENSMUSG00000029019,ENSMUSG00000031302,ENSMUSG00000034918,ENSMUSG00000041670,ENSMUSG00000047281,ENSMUSG00000048482,ENSMUSG00000057329,ENSMUSG00000061603,ENSMUSG00000061878,…
GO:BP	negative regulation of multicellular organismal process	GO:0051241	FALSE	0.0243528	1.61345	1218	440	41	26963	ENSMUSG00000000184,ENSMUSG00000001166,ENSMUSG00000015222,ENSMUSG00000017446,ENSMUSG00000017724,ENSMUSG00000017830,ENSMUSG00000019647,ENSMUSG00000020889,ENSMUSG00000021256,ENSMUSG00000021904,ENSMUSG00000022479,ENSMUSG00000022528,ENSMUSG00000022548,ENSMUSG00000022865,ENSMUSG00000026193,ENSMUSG00000026360,ENSMUSG00000026463,ENSMUSG00000026923,ENSMUSG00000027009,ENSMUSG00000028108,ENSMUSG00000028978,…
GO:BP	positive regulation of intracellular signal transduction	GO:1902533	FALSE	0.0243755	1.61305	1133	440	39	26963	ENSMUSG00000017446,ENSMUSG00000017830,ENSMUSG00000019966,ENSMUSG00000021779,ENSMUSG00000022479,ENSMUSG00000024620,ENSMUSG00000026193,ENSMUSG00000026923,ENSMUSG00000027560,ENSMUSG00000027765,ENSMUSG00000027947,ENSMUSG00000027995,ENSMUSG00000028128,ENSMUSG00000028270,ENSMUSG00000029019,ENSMUSG00000029999,ENSMUSG00000030921,ENSMUSG00000031980,ENSMUSG00000032006,ENSMUSG00000033538,ENSMUSG00000034394,…
GO:BP	negative regulation of viral process	GO:0048525	FALSE	0.0256167	1.59148	108	440	10	26963	ENSMUSG00000001166,ENSMUSG00000026896,ENSMUSG00000030921,ENSMUSG00000035042,ENSMUSG00000035692,ENSMUSG00000056758,ENSMUSG00000057143,ENSMUSG00000057596,ENSMUSG00000060441,ENSMUSG00000066258
GO:BP	response to bacterium	GO:0009617	TRUE	0.0257555	1.58913	969	440	35	26963	ENSMUSG00000001166,ENSMUSG00000004655,ENSMUSG00000017830,ENSMUSG00000020889,ENSMUSG00000024339,ENSMUSG00000026923,ENSMUSG00000027995,ENSMUSG00000028268,ENSMUSG00000028270,ENSMUSG00000028456,ENSMUSG00000028978,ENSMUSG00000030022,ENSMUSG00000030107,ENSMUSG00000030921,ENSMUSG00000031373,ENSMUSG00000032265,ENSMUSG00000032372,ENSMUSG00000033538,ENSMUSG00000034459,ENSMUSG00000035692,ENSMUSG00000038587,…
GO:BP	renal system vasculature development	GO:0061437	FALSE	0.0262341	1.58113	32	440	6	26963	ENSMUSG00000004655,ENSMUSG00000022528,ENSMUSG00000024620,ENSMUSG00000026923,ENSMUSG00000027947,ENSMUSG00000032006
GO:BP	kidney vasculature development	GO:0061440	FALSE	0.0262341	1.58113	32	440	6	26963	ENSMUSG00000004655,ENSMUSG00000022528,ENSMUSG00000024620,ENSMUSG00000026923,ENSMUSG00000027947,ENSMUSG00000032006
GO:BP	positive regulation of nervous system development	GO:0051962	FALSE	0.0267355	1.57291	368	440	19	26963	ENSMUSG00000004892,ENSMUSG00000013089,ENSMUSG00000021613,ENSMUSG00000022528,ENSMUSG00000023328,ENSMUSG00000026193,ENSMUSG00000026923,ENSMUSG00000027820,ENSMUSG00000027995,ENSMUSG00000031284,ENSMUSG00000031302,ENSMUSG00000031385,ENSMUSG00000034394,ENSMUSG00000034758,ENSMUSG00000036790,ENSMUSG00000037820,ENSMUSG00000048078,ENSMUSG00000048482,ENSMUSG00000063887
GO:BP	tube development	GO:0035295	FALSE	0.0272059	1.56534	1181	440	40	26963	ENSMUSG00000004655,ENSMUSG00000013089,ENSMUSG00000017724,ENSMUSG00000019647,ENSMUSG00000021256,ENSMUSG00000021779,ENSMUSG00000022479,ENSMUSG00000022528,ENSMUSG00000024620,ENSMUSG00000026193,ENSMUSG00000026463,ENSMUSG00000026923,ENSMUSG00000027276,ENSMUSG00000027820,ENSMUSG00000028041,ENSMUSG00000028108,ENSMUSG00000028128,ENSMUSG00000028978,ENSMUSG00000028988,ENSMUSG00000029245,ENSMUSG00000029999,…
GO:BP	positive regulation of response to external stimulus	GO:0032103	FALSE	0.0298551	1.52498	658	440	27	26963	ENSMUSG00000001166,ENSMUSG00000015533,ENSMUSG00000017830,ENSMUSG00000020889,ENSMUSG00000021277,ENSMUSG00000024620,ENSMUSG00000026193,ENSMUSG00000026896,ENSMUSG00000027995,ENSMUSG00000028268,ENSMUSG00000028270,ENSMUSG00000028456,ENSMUSG00000030921,ENSMUSG00000031538,ENSMUSG00000032006,ENSMUSG00000033538,ENSMUSG00000033788,ENSMUSG00000035042,ENSMUSG00000037921,ENSMUSG00000040253,ENSMUSG00000043501,…
GO:BP	postsynaptic specialization organization	GO:0099084	FALSE	0.0301374	1.52089	67	440	8	26963	ENSMUSG00000017314,ENSMUSG00000025582,ENSMUSG00000025656,ENSMUSG00000031302,ENSMUSG00000037541,ENSMUSG00000038738,ENSMUSG00000039419,ENSMUSG00000063887
GO:BP	synapse assembly	GO:0007416	FALSE	0.0334137	1.47608	217	440	14	26963	ENSMUSG00000010803,ENSMUSG00000023328,ENSMUSG00000025582,ENSMUSG00000025656,ENSMUSG00000031302,ENSMUSG00000034912,ENSMUSG00000036790,ENSMUSG00000037541,ENSMUSG00000039419,ENSMUSG00000040037,ENSMUSG00000048482,ENSMUSG00000052372,ENSMUSG00000061601,ENSMUSG00000063887
GO:BP	response to oxygen-containing compound	GO:1901700	TRUE	0.0350056	1.45586	2004	440	58	26963	ENSMUSG00000004655,ENSMUSG00000007659,ENSMUSG00000015533,ENSMUSG00000020599,ENSMUSG00000020889,ENSMUSG00000021198,ENSMUSG00000021213,ENSMUSG00000022479,ENSMUSG00000022528,ENSMUSG00000022548,ENSMUSG00000023328,ENSMUSG00000024620,ENSMUSG00000025578,ENSMUSG00000025582,ENSMUSG00000026360,ENSMUSG00000026463,ENSMUSG00000026923,ENSMUSG00000027009,ENSMUSG00000027276,ENSMUSG00000027750,ENSMUSG00000027995,…
GO:BP	actin filament-based process	GO:0030029	FALSE	0.0369709	1.43214	783	440	30	26963	ENSMUSG00000004655,ENSMUSG00000017144,ENSMUSG00000022817,ENSMUSG00000022865,ENSMUSG00000024043,ENSMUSG00000024376,ENSMUSG00000024620,ENSMUSG00000026109,ENSMUSG00000026547,ENSMUSG00000027861,ENSMUSG00000028919,ENSMUSG00000028943,ENSMUSG00000029245,ENSMUSG00000030739,ENSMUSG00000031284,ENSMUSG00000031355,ENSMUSG00000033538,ENSMUSG00000034616,ENSMUSG00000034758,ENSMUSG00000036995,ENSMUSG00000038319,…
GO:BP	negative regulation of cell-matrix adhesion	GO:0001953	FALSE	0.0378751	1.42165	34	440	6	26963	ENSMUSG00000022548,ENSMUSG00000027276,ENSMUSG00000027750,ENSMUSG00000028041,ENSMUSG00000031355,ENSMUSG00000063531
GO:BP	postsynapse organization	GO:0099173	FALSE	0.0394382	1.40408	250	440	15	26963	ENSMUSG00000013089,ENSMUSG00000017314,ENSMUSG00000025582,ENSMUSG00000025656,ENSMUSG00000025658,ENSMUSG00000029245,ENSMUSG00000031284,ENSMUSG00000031302,ENSMUSG00000037541,ENSMUSG00000038608,ENSMUSG00000038738,ENSMUSG00000039419,ENSMUSG00000041189,ENSMUSG00000052372,ENSMUSG00000063887
GO:BP	regulation of smooth muscle cell proliferation	GO:0048660	FALSE	0.0403937	1.39369	192	440	13	26963	ENSMUSG00000011171,ENSMUSG00000015533,ENSMUSG00000022548,ENSMUSG00000023067,ENSMUSG00000024620,ENSMUSG00000027947,ENSMUSG00000028978,ENSMUSG00000028988,ENSMUSG00000029019,ENSMUSG00000032006,ENSMUSG00000035042,ENSMUSG00000037820,ENSMUSG00000059588
GO:BP	regulation of fibroblast proliferation	GO:0048145	FALSE	0.0412827	1.38423	114	440	10	26963	ENSMUSG00000004655,ENSMUSG00000023067,ENSMUSG00000024620,ENSMUSG00000026193,ENSMUSG00000028211,ENSMUSG00000032006,ENSMUSG00000034394,ENSMUSG00000056758,ENSMUSG00000061878,ENSMUSG00000063268
GO:BP	regulation of viral entry into host cell	GO:0046596	FALSE	0.041606	1.38084	51	440	7	26963	ENSMUSG00000030921,ENSMUSG00000044499,ENSMUSG00000056144,ENSMUSG00000057143,ENSMUSG00000057596,ENSMUSG00000060441,ENSMUSG00000066258
GO:BP	positive regulation of fibroblast proliferation	GO:0048146	FALSE	0.0418	1.37882	70	440	8	26963	ENSMUSG00000004655,ENSMUSG00000023067,ENSMUSG00000024620,ENSMUSG00000026193,ENSMUSG00000032006,ENSMUSG00000034394,ENSMUSG00000056758,ENSMUSG00000061878
GO:BP	vocalization behavior	GO:0071625	FALSE	0.0421653	1.37504	21	440	5	26963	ENSMUSG00000030739,ENSMUSG00000031302,ENSMUSG00000037541,ENSMUSG00000038738,ENSMUSG00000039419
GO:BP	fibroblast proliferation	GO:0048144	FALSE	0.042167	1.37503	139	440	11	26963	ENSMUSG00000004655,ENSMUSG00000023067,ENSMUSG00000024620,ENSMUSG00000026193,ENSMUSG00000028211,ENSMUSG00000032006,ENSMUSG00000034394,ENSMUSG00000043903,ENSMUSG00000056758,ENSMUSG00000061878,ENSMUSG00000063268
GO:BP	glial cell differentiation	GO:0010001	FALSE	0.0434399	1.36211	283	440	16	26963	ENSMUSG00000004892,ENSMUSG00000020889,ENSMUSG00000021613,ENSMUSG00000022528,ENSMUSG00000026923,ENSMUSG00000027858,ENSMUSG00000027995,ENSMUSG00000031302,ENSMUSG00000031425,ENSMUSG00000034220,ENSMUSG00000034394,ENSMUSG00000038539,ENSMUSG00000039384,ENSMUSG00000039419,ENSMUSG00000048078,ENSMUSG00000056758
GO:BP	positive regulation of protein phosphorylation	GO:0001934	TRUE	0.0450017	1.34677	560	440	24	26963	ENSMUSG00000000184,ENSMUSG00000013483,ENSMUSG00000019966,ENSMUSG00000022528,ENSMUSG00000023067,ENSMUSG00000024620,ENSMUSG00000025089,ENSMUSG00000026463,ENSMUSG00000026483,ENSMUSG00000027293,ENSMUSG00000027765,ENSMUSG00000027947,ENSMUSG00000029166,ENSMUSG00000029999,ENSMUSG00000032006,ENSMUSG00000034394,ENSMUSG00000035042,ENSMUSG00000048482,ENSMUSG00000056758,ENSMUSG00000057329,ENSMUSG00000061603,…
GO:BP	regulation of astrocyte differentiation	GO:0048710	TRUE	0.0450853	1.34596	35	440	6	26963	ENSMUSG00000020889,ENSMUSG00000022528,ENSMUSG00000026923,ENSMUSG00000034394,ENSMUSG00000038539,ENSMUSG00000056758
GO:BP	negative regulation of glial cell differentiation	GO:0045686	FALSE	0.0450853	1.34596	35	440	6	26963	ENSMUSG00000020889,ENSMUSG00000022528,ENSMUSG00000026923,ENSMUSG00000038539,ENSMUSG00000039384,ENSMUSG00000056758
GO:BP	regulation of transport	GO:0051049	FALSE	0.0452113	1.34475	1743	440	52	26963	ENSMUSG00000004035,ENSMUSG00000004655,ENSMUSG00000007659,ENSMUSG00000009687,ENSMUSG00000015222,ENSMUSG00000015533,ENSMUSG00000017446,ENSMUSG00000020599,ENSMUSG00000020620,ENSMUSG00000020889,ENSMUSG00000022479,ENSMUSG00000022528,ENSMUSG00000022548,ENSMUSG00000024620,ENSMUSG00000025855,ENSMUSG00000026360,ENSMUSG00000026463,ENSMUSG00000026923,ENSMUSG00000027293,ENSMUSG00000027765,ENSMUSG00000027861,…
GO:BP	negative regulation of response to stimulus	GO:0048585	FALSE	0.0466199	1.33143	1745	440	52	26963	ENSMUSG00000001166,ENSMUSG00000006800,ENSMUSG00000007659,ENSMUSG00000008090,ENSMUSG00000017446,ENSMUSG00000017830,ENSMUSG00000019647,ENSMUSG00000020599,ENSMUSG00000020682,ENSMUSG00000020889,ENSMUSG00000021403,ENSMUSG00000021904,ENSMUSG00000022548,ENSMUSG00000023336,ENSMUSG00000024339,ENSMUSG00000026360,ENSMUSG00000026463,ENSMUSG00000026475,ENSMUSG00000026923,ENSMUSG00000027831,ENSMUSG00000028108,…
GO:BP	regulation of collagen biosynthetic process	GO:0032965	FALSE	0.0474084	1.32414	52	440	7	26963	ENSMUSG00000015533,ENSMUSG00000024620,ENSMUSG00000025578,ENSMUSG00000026193,ENSMUSG00000026923,ENSMUSG00000027947,ENSMUSG00000052914
GO:BP	circulatory system process	GO:0003013	TRUE	0.0490481	1.30938	563	440	24	26963	ENSMUSG00000021779,ENSMUSG00000022865,ENSMUSG00000025579,ENSMUSG00000026360,ENSMUSG00000026463,ENSMUSG00000027009,ENSMUSG00000027750,ENSMUSG00000027765,ENSMUSG00000027861,ENSMUSG00000028978,ENSMUSG00000028988,ENSMUSG00000029019,ENSMUSG00000030340,ENSMUSG00000031980,ENSMUSG00000032860,ENSMUSG00000038319,ENSMUSG00000038587,ENSMUSG00000040752,ENSMUSG00000041957,ENSMUSG00000059895,ENSMUSG00000061086,…
GO:CC	cell junction	GO:0030054	TRUE	8.49762e-17	16.0707	2266	445	98	27195	ENSMUSG00000004655,ENSMUSG00000004892,ENSMUSG00000007659,ENSMUSG00000008090,ENSMUSG00000009108,ENSMUSG00000010803,ENSMUSG00000013089,ENSMUSG00000015222,ENSMUSG00000015533,ENSMUSG00000017132,ENSMUSG00000017314,ENSMUSG00000020599,ENSMUSG00000020889,ENSMUSG00000021613,ENSMUSG00000021687,ENSMUSG00000022148,ENSMUSG00000022197,ENSMUSG00000022865,ENSMUSG00000023328,ENSMUSG00000024043,ENSMUSG00000024347,…
GO:CC	synapse	GO:0045202	FALSE	6.90049e-12	11.1611	1648	445	72	27195	ENSMUSG00000004655,ENSMUSG00000004892,ENSMUSG00000007659,ENSMUSG00000009108,ENSMUSG00000010803,ENSMUSG00000013089,ENSMUSG00000015222,ENSMUSG00000015533,ENSMUSG00000017132,ENSMUSG00000017314,ENSMUSG00000020599,ENSMUSG00000020889,ENSMUSG00000021613,ENSMUSG00000021687,ENSMUSG00000022865,ENSMUSG00000023328,ENSMUSG00000024347,ENSMUSG00000025475,ENSMUSG00000025580,ENSMUSG00000025582,ENSMUSG00000025656,…
GO:CC	cell periphery	GO:0071944	FALSE	4.5944e-11	10.3378	6940	445	184	27195	ENSMUSG00000001025,ENSMUSG00000002032,ENSMUSG00000004655,ENSMUSG00000004892,ENSMUSG00000005107,ENSMUSG00000006800,ENSMUSG00000008090,ENSMUSG00000009108,ENSMUSG00000010803,ENSMUSG00000011171,ENSMUSG00000011263,ENSMUSG00000013089,ENSMUSG00000015222,ENSMUSG00000015533,ENSMUSG00000015850,ENSMUSG00000017057,ENSMUSG00000017132,ENSMUSG00000017144,ENSMUSG00000017314,ENSMUSG00000017446,ENSMUSG00000019647,…
GO:CC	somatodendritic compartment	GO:0036477	FALSE	2.9155e-10	9.53529	1109	445	54	27195	ENSMUSG00000004655,ENSMUSG00000004892,ENSMUSG00000010803,ENSMUSG00000015222,ENSMUSG00000017314,ENSMUSG00000020889,ENSMUSG00000022474,ENSMUSG00000022489,ENSMUSG00000022548,ENSMUSG00000023328,ENSMUSG00000024347,ENSMUSG00000025089,ENSMUSG00000025580,ENSMUSG00000025658,ENSMUSG00000026768,ENSMUSG00000027009,ENSMUSG00000027254,ENSMUSG00000027765,ENSMUSG00000027820,ENSMUSG00000027834,ENSMUSG00000027947,…
GO:CC	neuron projection	GO:0043005	FALSE	5.00962e-10	9.3002	1528	445	65	27195	ENSMUSG00000004655,ENSMUSG00000004892,ENSMUSG00000009108,ENSMUSG00000010803,ENSMUSG00000015222,ENSMUSG00000015533,ENSMUSG00000017314,ENSMUSG00000019647,ENSMUSG00000020599,ENSMUSG00000020889,ENSMUSG00000022548,ENSMUSG00000022762,ENSMUSG00000022865,ENSMUSG00000023328,ENSMUSG00000024347,ENSMUSG00000025089,ENSMUSG00000025580,ENSMUSG00000026768,ENSMUSG00000027009,ENSMUSG00000027254,ENSMUSG00000027765,…
GO:CC	cell projection	GO:0042995	FALSE	8.93464e-10	9.04892	2569	445	90	27195	ENSMUSG00000001025,ENSMUSG00000004655,ENSMUSG00000004892,ENSMUSG00000009108,ENSMUSG00000010803,ENSMUSG00000015222,ENSMUSG00000015533,ENSMUSG00000017314,ENSMUSG00000019647,ENSMUSG00000019966,ENSMUSG00000020599,ENSMUSG00000020793,ENSMUSG00000020889,ENSMUSG00000022548,ENSMUSG00000022762,ENSMUSG00000022865,ENSMUSG00000023328,ENSMUSG00000024347,ENSMUSG00000024430,ENSMUSG00000024593,ENSMUSG00000024620,…
GO:CC	endomembrane system	GO:0012505	FALSE	3.12346e-09	8.50536	4335	445	127	27195	ENSMUSG00000000184,ENSMUSG00000001025,ENSMUSG00000002032,ENSMUSG00000004035,ENSMUSG00000004655,ENSMUSG00000006800,ENSMUSG00000007659,ENSMUSG00000008090,ENSMUSG00000013846,ENSMUSG00000015224,ENSMUSG00000017144,ENSMUSG00000017715,ENSMUSG00000018169,ENSMUSG00000020604,ENSMUSG00000020620,ENSMUSG00000020740,ENSMUSG00000020814,ENSMUSG00000021256,ENSMUSG00000021277,ENSMUSG00000021403,ENSMUSG00000021687,…
GO:CC	plasma membrane bounded cell projection	GO:0120025	FALSE	3.73692e-09	8.42749	2464	445	86	27195	ENSMUSG00000001025,ENSMUSG00000004655,ENSMUSG00000004892,ENSMUSG00000009108,ENSMUSG00000010803,ENSMUSG00000015222,ENSMUSG00000015533,ENSMUSG00000017314,ENSMUSG00000019647,ENSMUSG00000019966,ENSMUSG00000020599,ENSMUSG00000020793,ENSMUSG00000020889,ENSMUSG00000022548,ENSMUSG00000022762,ENSMUSG00000022865,ENSMUSG00000023328,ENSMUSG00000024347,ENSMUSG00000024430,ENSMUSG00000024620,ENSMUSG00000025089,…
GO:CC	cytoplasm	GO:0005737	FALSE	5.43078e-09	8.26514	11701	445	261	27195	ENSMUSG00000000184,ENSMUSG00000001025,ENSMUSG00000001166,ENSMUSG00000002032,ENSMUSG00000003500,ENSMUSG00000004035,ENSMUSG00000004655,ENSMUSG00000004891,ENSMUSG00000005043,ENSMUSG00000006800,ENSMUSG00000007659,ENSMUSG00000008090,ENSMUSG00000010803,ENSMUSG00000011148,ENSMUSG00000011263,ENSMUSG00000013483,ENSMUSG00000013846,ENSMUSG00000015222,ENSMUSG00000015224,ENSMUSG00000015533,ENSMUSG00000017132,…
GO:CC	extracellular region	GO:0005576	TRUE	1.53444e-08	7.81405	2576	445	87	27195	ENSMUSG00000002032,ENSMUSG00000004655,ENSMUSG00000004892,ENSMUSG00000006800,ENSMUSG00000013846,ENSMUSG00000015850,ENSMUSG00000017446,ENSMUSG00000019966,ENSMUSG00000020604,ENSMUSG00000020682,ENSMUSG00000021256,ENSMUSG00000021403,ENSMUSG00000021613,ENSMUSG00000021904,ENSMUSG00000021939,ENSMUSG00000022012,ENSMUSG00000022197,ENSMUSG00000022324,ENSMUSG00000022548,ENSMUSG00000022865,ENSMUSG00000023328,…
GO:CC	glutamatergic synapse	GO:0098978	FALSE	5.6357e-08	7.24905	612	445	35	27195	ENSMUSG00000004892,ENSMUSG00000015222,ENSMUSG00000017314,ENSMUSG00000020599,ENSMUSG00000024347,ENSMUSG00000025475,ENSMUSG00000025580,ENSMUSG00000025582,ENSMUSG00000025658,ENSMUSG00000025855,ENSMUSG00000026463,ENSMUSG00000026768,ENSMUSG00000027765,ENSMUSG00000028456,ENSMUSG00000029544,ENSMUSG00000031284,ENSMUSG00000031302,ENSMUSG00000031538,ENSMUSG00000032017,ENSMUSG00000034912,ENSMUSG00000036790,…
GO:CC	dendrite	GO:0030425	FALSE	9.84453e-08	7.00681	789	445	40	27195	ENSMUSG00000004892,ENSMUSG00000010803,ENSMUSG00000015222,ENSMUSG00000017314,ENSMUSG00000020889,ENSMUSG00000022548,ENSMUSG00000023328,ENSMUSG00000024347,ENSMUSG00000025580,ENSMUSG00000026768,ENSMUSG00000027254,ENSMUSG00000027765,ENSMUSG00000027820,ENSMUSG00000028943,ENSMUSG00000029093,ENSMUSG00000029245,ENSMUSG00000029544,ENSMUSG00000031302,ENSMUSG00000031340,ENSMUSG00000032017,ENSMUSG00000035735,…
GO:CC	dendritic tree	GO:0097447	FALSE	1.06007e-07	6.97467	791	445	40	27195	ENSMUSG00000004892,ENSMUSG00000010803,ENSMUSG00000015222,ENSMUSG00000017314,ENSMUSG00000020889,ENSMUSG00000022548,ENSMUSG00000023328,ENSMUSG00000024347,ENSMUSG00000025580,ENSMUSG00000026768,ENSMUSG00000027254,ENSMUSG00000027765,ENSMUSG00000027820,ENSMUSG00000028943,ENSMUSG00000029093,ENSMUSG00000029245,ENSMUSG00000029544,ENSMUSG00000031302,ENSMUSG00000031340,ENSMUSG00000032017,ENSMUSG00000035735,…
GO:CC	cell body	GO:0044297	FALSE	1.35936e-07	6.86667	832	445	41	27195	ENSMUSG00000004655,ENSMUSG00000015222,ENSMUSG00000020889,ENSMUSG00000022474,ENSMUSG00000022489,ENSMUSG00000022548,ENSMUSG00000022865,ENSMUSG00000023328,ENSMUSG00000024347,ENSMUSG00000025089,ENSMUSG00000025580,ENSMUSG00000025658,ENSMUSG00000026768,ENSMUSG00000027009,ENSMUSG00000027254,ENSMUSG00000027765,ENSMUSG00000027820,ENSMUSG00000027834,ENSMUSG00000027947,ENSMUSG00000027995,ENSMUSG00000029093,…
GO:CC	membrane	GO:0016020	FALSE	1.51342e-07	6.82004	10237	445	231	27195	ENSMUSG00000000184,ENSMUSG00000001025,ENSMUSG00000001166,ENSMUSG00000002032,ENSMUSG00000004655,ENSMUSG00000004892,ENSMUSG00000005107,ENSMUSG00000006800,ENSMUSG00000007659,ENSMUSG00000008090,ENSMUSG00000009108,ENSMUSG00000009687,ENSMUSG00000010803,ENSMUSG00000011148,ENSMUSG00000011171,ENSMUSG00000013089,ENSMUSG00000013846,ENSMUSG00000015222,ENSMUSG00000015224,ENSMUSG00000015533,ENSMUSG00000017057,…
GO:CC	neuronal cell body	GO:0043025	FALSE	2.35832e-07	6.6274	745	445	38	27195	ENSMUSG00000004655,ENSMUSG00000015222,ENSMUSG00000020889,ENSMUSG00000022474,ENSMUSG00000022489,ENSMUSG00000022548,ENSMUSG00000023328,ENSMUSG00000024347,ENSMUSG00000025089,ENSMUSG00000025580,ENSMUSG00000025658,ENSMUSG00000026768,ENSMUSG00000027009,ENSMUSG00000027254,ENSMUSG00000027820,ENSMUSG00000027834,ENSMUSG00000027947,ENSMUSG00000029093,ENSMUSG00000029245,ENSMUSG00000029544,ENSMUSG00000031302,…
GO:CC	extracellular matrix	GO:0031012	FALSE	3.85107e-07	6.41442	500	445	30	27195	ENSMUSG00000001025,ENSMUSG00000004892,ENSMUSG00000015850,ENSMUSG00000020682,ENSMUSG00000021613,ENSMUSG00000021939,ENSMUSG00000022324,ENSMUSG00000023328,ENSMUSG00000024330,ENSMUSG00000026193,ENSMUSG00000026837,ENSMUSG00000027386,ENSMUSG00000027750,ENSMUSG00000028108,ENSMUSG00000028128,ENSMUSG00000028339,ENSMUSG00000028763,ENSMUSG00000030022,ENSMUSG00000030605,ENSMUSG00000031790,ENSMUSG00000032372,…
GO:CC	external encapsulating structure	GO:0030312	FALSE	4.22792e-07	6.37387	502	445	30	27195	ENSMUSG00000001025,ENSMUSG00000004892,ENSMUSG00000015850,ENSMUSG00000020682,ENSMUSG00000021613,ENSMUSG00000021939,ENSMUSG00000022324,ENSMUSG00000023328,ENSMUSG00000024330,ENSMUSG00000026193,ENSMUSG00000026837,ENSMUSG00000027386,ENSMUSG00000027750,ENSMUSG00000028108,ENSMUSG00000028128,ENSMUSG00000028339,ENSMUSG00000028763,ENSMUSG00000030022,ENSMUSG00000030605,ENSMUSG00000031790,ENSMUSG00000032372,…
GO:CC	plasma membrane	GO:0005886	FALSE	9.98332e-07	6.00072	6445	445	160	27195	ENSMUSG00000001025,ENSMUSG00000002032,ENSMUSG00000004655,ENSMUSG00000004892,ENSMUSG00000005107,ENSMUSG00000006800,ENSMUSG00000008090,ENSMUSG00000009108,ENSMUSG00000010803,ENSMUSG00000011171,ENSMUSG00000013089,ENSMUSG00000015222,ENSMUSG00000015533,ENSMUSG00000017057,ENSMUSG00000017132,ENSMUSG00000017144,ENSMUSG00000017314,ENSMUSG00000017446,ENSMUSG00000019647,ENSMUSG00000019966,ENSMUSG00000020599,…
GO:CC	collagen-containing extracellular matrix	GO:0062023	FALSE	4.52656e-06	5.34423	372	445	24	27195	ENSMUSG00000001025,ENSMUSG00000004892,ENSMUSG00000015850,ENSMUSG00000021613,ENSMUSG00000021939,ENSMUSG00000022324,ENSMUSG00000023328,ENSMUSG00000024330,ENSMUSG00000026193,ENSMUSG00000026837,ENSMUSG00000027750,ENSMUSG00000028108,ENSMUSG00000028128,ENSMUSG00000028339,ENSMUSG00000028763,ENSMUSG00000030605,ENSMUSG00000032372,ENSMUSG00000034220,ENSMUSG00000037820,ENSMUSG00000038168,ENSMUSG00000040488,…
GO:CC	receptor complex	GO:0043235	TRUE	5.65459e-06	5.2476	436	445	26	27195	ENSMUSG00000010803,ENSMUSG00000015533,ENSMUSG00000017057,ENSMUSG00000021277,ENSMUSG00000022479,ENSMUSG00000022817,ENSMUSG00000024620,ENSMUSG00000025089,ENSMUSG00000026768,ENSMUSG00000026786,ENSMUSG00000026923,ENSMUSG00000027009,ENSMUSG00000027947,ENSMUSG00000027995,ENSMUSG00000029245,ENSMUSG00000031340,ENSMUSG00000031385,ENSMUSG00000031425,ENSMUSG00000032017,ENSMUSG00000032839,ENSMUSG00000041189,…
GO:CC	postsynapse	GO:0098794	FALSE	8.03877e-06	5.09481	849	445	38	27195	ENSMUSG00000010803,ENSMUSG00000015222,ENSMUSG00000017314,ENSMUSG00000020599,ENSMUSG00000020889,ENSMUSG00000023328,ENSMUSG00000024347,ENSMUSG00000025475,ENSMUSG00000025580,ENSMUSG00000025656,ENSMUSG00000025658,ENSMUSG00000025855,ENSMUSG00000026768,ENSMUSG00000027254,ENSMUSG00000027765,ENSMUSG00000028943,ENSMUSG00000029093,ENSMUSG00000029544,ENSMUSG00000031284,ENSMUSG00000031302,ENSMUSG00000031340,…
GO:CC	plasma membrane region	GO:0098590	FALSE	1.27041e-05	4.89606	1409	445	52	27195	ENSMUSG00000004655,ENSMUSG00000004892,ENSMUSG00000005107,ENSMUSG00000010803,ENSMUSG00000015222,ENSMUSG00000017132,ENSMUSG00000017314,ENSMUSG00000020599,ENSMUSG00000020620,ENSMUSG00000021939,ENSMUSG00000022479,ENSMUSG00000022865,ENSMUSG00000023328,ENSMUSG00000024347,ENSMUSG00000024620,ENSMUSG00000025658,ENSMUSG00000026193,ENSMUSG00000026463,ENSMUSG00000026768,ENSMUSG00000026923,ENSMUSG00000027276,…
GO:CC	neuron to neuron synapse	GO:0098984	FALSE	2.59249e-05	4.58628	439	445	25	27195	ENSMUSG00000015222,ENSMUSG00000017314,ENSMUSG00000020599,ENSMUSG00000025475,ENSMUSG00000025656,ENSMUSG00000025658,ENSMUSG00000025855,ENSMUSG00000026768,ENSMUSG00000027254,ENSMUSG00000027765,ENSMUSG00000028456,ENSMUSG00000029093,ENSMUSG00000029544,ENSMUSG00000031284,ENSMUSG00000032017,ENSMUSG00000035735,ENSMUSG00000037541,ENSMUSG00000038665,ENSMUSG00000038738,ENSMUSG00000039419,ENSMUSG00000043079,…
GO:CC	axon	GO:0030424	FALSE	4.74321e-05	4.32393	798	445	35	27195	ENSMUSG00000004655,ENSMUSG00000004892,ENSMUSG00000015222,ENSMUSG00000015533,ENSMUSG00000019647,ENSMUSG00000022762,ENSMUSG00000022865,ENSMUSG00000023328,ENSMUSG00000025089,ENSMUSG00000027009,ENSMUSG00000027254,ENSMUSG00000027820,ENSMUSG00000028456,ENSMUSG00000029245,ENSMUSG00000029544,ENSMUSG00000030739,ENSMUSG00000032017,ENSMUSG00000035735,ENSMUSG00000036330,ENSMUSG00000037032,ENSMUSG00000037541,…
GO:CC	anchoring junction	GO:0070161	FALSE	5.31531e-05	4.27447	729	445	33	27195	ENSMUSG00000008090,ENSMUSG00000015533,ENSMUSG00000017132,ENSMUSG00000017314,ENSMUSG00000022148,ENSMUSG00000022197,ENSMUSG00000022865,ENSMUSG00000024395,ENSMUSG00000024440,ENSMUSG00000026786,ENSMUSG00000026923,ENSMUSG00000027276,ENSMUSG00000028041,ENSMUSG00000028943,ENSMUSG00000029245,ENSMUSG00000030554,ENSMUSG00000033032,ENSMUSG00000034771,ENSMUSG00000034918,ENSMUSG00000036995,ENSMUSG00000039419,…
GO:CC	postsynaptic specialization	GO:0099572	FALSE	6.52649e-05	4.18532	429	445	24	27195	ENSMUSG00000010803,ENSMUSG00000015222,ENSMUSG00000017314,ENSMUSG00000020599,ENSMUSG00000025475,ENSMUSG00000025656,ENSMUSG00000025658,ENSMUSG00000026768,ENSMUSG00000027254,ENSMUSG00000027765,ENSMUSG00000029093,ENSMUSG00000029544,ENSMUSG00000031284,ENSMUSG00000031302,ENSMUSG00000032017,ENSMUSG00000035735,ENSMUSG00000037541,ENSMUSG00000038665,ENSMUSG00000038738,ENSMUSG00000041189,ENSMUSG00000043079,…
GO:CC	Golgi apparatus	GO:0005794	FALSE	0.00013061	3.88402	1476	445	51	27195	ENSMUSG00000006800,ENSMUSG00000008090,ENSMUSG00000013846,ENSMUSG00000017144,ENSMUSG00000018169,ENSMUSG00000020740,ENSMUSG00000021403,ENSMUSG00000021687,ENSMUSG00000023328,ENSMUSG00000024620,ENSMUSG00000025089,ENSMUSG00000025572,ENSMUSG00000025575,ENSMUSG00000026923,ENSMUSG00000027750,ENSMUSG00000027820,ENSMUSG00000027977,ENSMUSG00000027995,ENSMUSG00000028268,ENSMUSG00000028270,ENSMUSG00000028456,…
GO:CC	omegasome	GO:1990462	TRUE	0.000150825	3.82153	11	445	5	27195	ENSMUSG00000030921,ENSMUSG00000057143,ENSMUSG00000057596,ENSMUSG00000060441,ENSMUSG00000066258
GO:CC	synaptic membrane	GO:0097060	FALSE	0.00018793	3.726	488	445	25	27195	ENSMUSG00000004892,ENSMUSG00000010803,ENSMUSG00000017132,ENSMUSG00000017314,ENSMUSG00000020599,ENSMUSG00000023328,ENSMUSG00000025658,ENSMUSG00000026463,ENSMUSG00000026768,ENSMUSG00000027765,ENSMUSG00000028456,ENSMUSG00000029093,ENSMUSG00000031302,ENSMUSG00000031340,ENSMUSG00000032017,ENSMUSG00000035735,ENSMUSG00000036790,ENSMUSG00000037541,ENSMUSG00000038665,ENSMUSG00000038738,ENSMUSG00000039419,…
GO:CC	postsynaptic membrane	GO:0045211	FALSE	0.000215267	3.66702	332	445	20	27195	ENSMUSG00000010803,ENSMUSG00000017314,ENSMUSG00000020599,ENSMUSG00000023328,ENSMUSG00000025658,ENSMUSG00000026768,ENSMUSG00000027765,ENSMUSG00000029093,ENSMUSG00000031302,ENSMUSG00000031340,ENSMUSG00000032017,ENSMUSG00000035735,ENSMUSG00000036790,ENSMUSG00000037541,ENSMUSG00000038665,ENSMUSG00000038738,ENSMUSG00000041189,ENSMUSG00000041556,ENSMUSG00000063887,ENSMUSG00000069806
GO:CC	asymmetric synapse	GO:0032279	FALSE	0.000302605	3.51912	402	445	22	27195	ENSMUSG00000015222,ENSMUSG00000017314,ENSMUSG00000020599,ENSMUSG00000025475,ENSMUSG00000025656,ENSMUSG00000025658,ENSMUSG00000026768,ENSMUSG00000027254,ENSMUSG00000027765,ENSMUSG00000029093,ENSMUSG00000029544,ENSMUSG00000031284,ENSMUSG00000032017,ENSMUSG00000035735,ENSMUSG00000037541,ENSMUSG00000038665,ENSMUSG00000038738,ENSMUSG00000039419,ENSMUSG00000043079,ENSMUSG00000061601,ENSMUSG00000063887,…
GO:CC	postsynaptic density	GO:0014069	FALSE	0.000476394	3.32203	381	445	21	27195	ENSMUSG00000015222,ENSMUSG00000017314,ENSMUSG00000020599,ENSMUSG00000025475,ENSMUSG00000025656,ENSMUSG00000025658,ENSMUSG00000026768,ENSMUSG00000027254,ENSMUSG00000027765,ENSMUSG00000029093,ENSMUSG00000029544,ENSMUSG00000031284,ENSMUSG00000032017,ENSMUSG00000035735,ENSMUSG00000037541,ENSMUSG00000038665,ENSMUSG00000038738,ENSMUSG00000043079,ENSMUSG00000061601,ENSMUSG00000063887,ENSMUSG00000069806
GO:CC	postsynaptic specialization membrane	GO:0099634	FALSE	0.000724326	3.14007	159	445	13	27195	ENSMUSG00000010803,ENSMUSG00000017314,ENSMUSG00000020599,ENSMUSG00000025658,ENSMUSG00000026768,ENSMUSG00000029093,ENSMUSG00000031302,ENSMUSG00000032017,ENSMUSG00000035735,ENSMUSG00000038665,ENSMUSG00000041189,ENSMUSG00000063887,ENSMUSG00000069806
GO:CC	extracellular space	GO:0005615	FALSE	0.000908389	3.04173	1845	445	57	27195	ENSMUSG00000004655,ENSMUSG00000004892,ENSMUSG00000006800,ENSMUSG00000017446,ENSMUSG00000019966,ENSMUSG00000020604,ENSMUSG00000020682,ENSMUSG00000021256,ENSMUSG00000021403,ENSMUSG00000021613,ENSMUSG00000021939,ENSMUSG00000022324,ENSMUSG00000022548,ENSMUSG00000022865,ENSMUSG00000023328,ENSMUSG00000023336,ENSMUSG00000024330,ENSMUSG00000025089,ENSMUSG00000026193,ENSMUSG00000026837,ENSMUSG00000027386,…
GO:CC	cell surface	GO:0009986	FALSE	0.00114452	2.94137	1038	445	38	27195	ENSMUSG00000004892,ENSMUSG00000006800,ENSMUSG00000015533,ENSMUSG00000017057,ENSMUSG00000021939,ENSMUSG00000022012,ENSMUSG00000022032,ENSMUSG00000022817,ENSMUSG00000023328,ENSMUSG00000024620,ENSMUSG00000025089,ENSMUSG00000026768,ENSMUSG00000026923,ENSMUSG00000027009,ENSMUSG00000027947,ENSMUSG00000027995,ENSMUSG00000028041,ENSMUSG00000028128,ENSMUSG00000029245,ENSMUSG00000029999,ENSMUSG00000030022,…
GO:CC	protein complex involved in cell adhesion	GO:0098636	FALSE	0.00122015	2.91359	57	445	8	27195	ENSMUSG00000015533,ENSMUSG00000022817,ENSMUSG00000026768,ENSMUSG00000027009,ENSMUSG00000031425,ENSMUSG00000043501,ENSMUSG00000053062,ENSMUSG00000063887
GO:CC	neuromuscular junction	GO:0031594	FALSE	0.00163401	2.78675	99	445	10	27195	ENSMUSG00000017132,ENSMUSG00000022865,ENSMUSG00000023328,ENSMUSG00000027750,ENSMUSG00000028456,ENSMUSG00000035357,ENSMUSG00000041189,ENSMUSG00000048277,ENSMUSG00000061601,ENSMUSG00000063887
GO:CC	GABA-ergic synapse	GO:0098982	FALSE	0.00198004	2.70333	124	445	11	27195	ENSMUSG00000004892,ENSMUSG00000010803,ENSMUSG00000025656,ENSMUSG00000031302,ENSMUSG00000031340,ENSMUSG00000034912,ENSMUSG00000036790,ENSMUSG00000039419,ENSMUSG00000051177,ENSMUSG00000061601,ENSMUSG00000063887
GO:CC	cytoplasmic vesicle	GO:0031410	FALSE	0.00294746	2.53055	2105	445	61	27195	ENSMUSG00000002032,ENSMUSG00000004655,ENSMUSG00000007659,ENSMUSG00000008090,ENSMUSG00000010803,ENSMUSG00000020740,ENSMUSG00000021277,ENSMUSG00000021687,ENSMUSG00000021939,ENSMUSG00000022032,ENSMUSG00000022865,ENSMUSG00000024620,ENSMUSG00000025089,ENSMUSG00000025582,ENSMUSG00000025855,ENSMUSG00000026923,ENSMUSG00000027293,ENSMUSG00000027820,ENSMUSG00000027834,ENSMUSG00000027995,ENSMUSG00000028041,…
GO:CC	intracellular vesicle	GO:0097708	FALSE	0.00316844	2.49915	2110	445	61	27195	ENSMUSG00000002032,ENSMUSG00000004655,ENSMUSG00000007659,ENSMUSG00000008090,ENSMUSG00000010803,ENSMUSG00000020740,ENSMUSG00000021277,ENSMUSG00000021687,ENSMUSG00000021939,ENSMUSG00000022032,ENSMUSG00000022865,ENSMUSG00000024620,ENSMUSG00000025089,ENSMUSG00000025582,ENSMUSG00000025855,ENSMUSG00000026923,ENSMUSG00000027293,ENSMUSG00000027820,ENSMUSG00000027834,ENSMUSG00000027995,ENSMUSG00000028041,…
GO:CC	side of membrane	GO:0098552	FALSE	0.00347614	2.4589	805	445	31	27195	ENSMUSG00000001025,ENSMUSG00000009108,ENSMUSG00000015533,ENSMUSG00000017057,ENSMUSG00000017132,ENSMUSG00000021277,ENSMUSG00000021939,ENSMUSG00000022012,ENSMUSG00000022762,ENSMUSG00000023328,ENSMUSG00000025089,ENSMUSG00000026360,ENSMUSG00000026768,ENSMUSG00000027947,ENSMUSG00000029245,ENSMUSG00000029544,ENSMUSG00000030340,ENSMUSG00000030605,ENSMUSG00000031805,ENSMUSG00000032135,ENSMUSG00000034220,…
GO:CC	vesicle	GO:0031982	FALSE	0.00665907	2.17659	2258	445	63	27195	ENSMUSG00000002032,ENSMUSG00000004655,ENSMUSG00000007659,ENSMUSG00000008090,ENSMUSG00000010803,ENSMUSG00000020740,ENSMUSG00000021277,ENSMUSG00000021687,ENSMUSG00000021939,ENSMUSG00000022032,ENSMUSG00000022865,ENSMUSG00000024620,ENSMUSG00000025089,ENSMUSG00000025582,ENSMUSG00000025855,ENSMUSG00000026193,ENSMUSG00000026923,ENSMUSG00000027293,ENSMUSG00000027820,ENSMUSG00000027834,ENSMUSG00000027995,…
GO:CC	plasma membrane signaling receptor complex	GO:0098802	FALSE	0.00701512	2.15397	225	445	14	27195	ENSMUSG00000015533,ENSMUSG00000021277,ENSMUSG00000022817,ENSMUSG00000026768,ENSMUSG00000026786,ENSMUSG00000027009,ENSMUSG00000027947,ENSMUSG00000027995,ENSMUSG00000031425,ENSMUSG00000032017,ENSMUSG00000041189,ENSMUSG00000050761,ENSMUSG00000059588,ENSMUSG00000069806
GO:CC	neuron spine	GO:0044309	FALSE	0.00983941	2.00703	232	445	14	27195	ENSMUSG00000017314,ENSMUSG00000020889,ENSMUSG00000026768,ENSMUSG00000028943,ENSMUSG00000029093,ENSMUSG00000035735,ENSMUSG00000037541,ENSMUSG00000038608,ENSMUSG00000038665,ENSMUSG00000038738,ENSMUSG00000039419,ENSMUSG00000041556,ENSMUSG00000043079,ENSMUSG00000063887
GO:CC	cytoplasmic vesicle membrane	GO:0030659	FALSE	0.0100307	1.99867	933	445	33	27195	ENSMUSG00000004655,ENSMUSG00000007659,ENSMUSG00000010803,ENSMUSG00000020740,ENSMUSG00000021277,ENSMUSG00000021687,ENSMUSG00000022032,ENSMUSG00000026923,ENSMUSG00000027293,ENSMUSG00000027995,ENSMUSG00000028270,ENSMUSG00000028456,ENSMUSG00000028457,ENSMUSG00000029093,ENSMUSG00000030605,ENSMUSG00000032656,ENSMUSG00000033788,ENSMUSG00000035735,ENSMUSG00000036330,ENSMUSG00000036853,ENSMUSG00000037649,…
GO:CC	symbiont-containing vacuole	GO:0020003	FALSE	0.0131079	1.88247	5	445	3	27195	ENSMUSG00000028268,ENSMUSG00000028270,ENSMUSG00000040253
GO:CC	host cell cytoplasm	GO:0030430	FALSE	0.0131079	1.88247	5	445	3	27195	ENSMUSG00000028268,ENSMUSG00000028270,ENSMUSG00000040253
GO:CC	symbiont-containing vacuole membrane	GO:0020005	TRUE	0.0131079	1.88247	5	445	3	27195	ENSMUSG00000028268,ENSMUSG00000028270,ENSMUSG00000040253
GO:CC	host intracellular region	GO:0043656	FALSE	0.0131079	1.88247	5	445	3	27195	ENSMUSG00000028268,ENSMUSG00000028270,ENSMUSG00000040253
GO:CC	host intracellular part	GO:0033646	FALSE	0.0131079	1.88247	5	445	3	27195	ENSMUSG00000028268,ENSMUSG00000028270,ENSMUSG00000040253
GO:CC	host cell part	GO:0033643	FALSE	0.0131079	1.88247	5	445	3	27195	ENSMUSG00000028268,ENSMUSG00000028270,ENSMUSG00000040253
GO:CC	host cell cytoplasm part	GO:0033655	FALSE	0.0131079	1.88247	5	445	3	27195	ENSMUSG00000028268,ENSMUSG00000028270,ENSMUSG00000040253
GO:CC	vesicle membrane	GO:0012506	FALSE	0.0134006	1.87288	947	445	33	27195	ENSMUSG00000004655,ENSMUSG00000007659,ENSMUSG00000010803,ENSMUSG00000020740,ENSMUSG00000021277,ENSMUSG00000021687,ENSMUSG00000022032,ENSMUSG00000026923,ENSMUSG00000027293,ENSMUSG00000027995,ENSMUSG00000028270,ENSMUSG00000028456,ENSMUSG00000028457,ENSMUSG00000029093,ENSMUSG00000030605,ENSMUSG00000032656,ENSMUSG00000033788,ENSMUSG00000035735,ENSMUSG00000036330,ENSMUSG00000036853,ENSMUSG00000037649,…
GO:CC	distal axon	GO:0150034	FALSE	0.027211	1.56526	390	445	18	27195	ENSMUSG00000004655,ENSMUSG00000015222,ENSMUSG00000015533,ENSMUSG00000022865,ENSMUSG00000027009,ENSMUSG00000028456,ENSMUSG00000030739,ENSMUSG00000032017,ENSMUSG00000036330,ENSMUSG00000037032,ENSMUSG00000037541,ENSMUSG00000038665,ENSMUSG00000048482,ENSMUSG00000058056,ENSMUSG00000061601,ENSMUSG00000062380,ENSMUSG00000072214,ENSMUSG00000074657
GO:CC	cell-cell junction	GO:0005911	FALSE	0.0279212	1.55407	538	445	22	27195	ENSMUSG00000008090,ENSMUSG00000017132,ENSMUSG00000017314,ENSMUSG00000022197,ENSMUSG00000022865,ENSMUSG00000024395,ENSMUSG00000024440,ENSMUSG00000026923,ENSMUSG00000027276,ENSMUSG00000028041,ENSMUSG00000029245,ENSMUSG00000030554,ENSMUSG00000039419,ENSMUSG00000041957,ENSMUSG00000043079,ENSMUSG00000051375,ENSMUSG00000053062,ENSMUSG00000056966,ENSMUSG00000061462,ENSMUSG00000061603,ENSMUSG00000070348,…
GO:CC	dendritic spine	GO:0043197	FALSE	0.0318008	1.49756	227	445	13	27195	ENSMUSG00000017314,ENSMUSG00000020889,ENSMUSG00000026768,ENSMUSG00000028943,ENSMUSG00000029093,ENSMUSG00000035735,ENSMUSG00000037541,ENSMUSG00000038608,ENSMUSG00000038665,ENSMUSG00000038738,ENSMUSG00000041556,ENSMUSG00000043079,ENSMUSG00000063887
GO:CC	cellular anatomical structure	GO:0110165	FALSE	0.0367689	1.43452	22771	445	400	27195	ENSMUSG00000000184,ENSMUSG00000001025,ENSMUSG00000001166,ENSMUSG00000002032,ENSMUSG00000003500,ENSMUSG00000004035,ENSMUSG00000004655,ENSMUSG00000004891,ENSMUSG00000004892,ENSMUSG00000005043,ENSMUSG00000005107,ENSMUSG00000006800,ENSMUSG00000007659,ENSMUSG00000008090,ENSMUSG00000009108,ENSMUSG00000009687,ENSMUSG00000010803,ENSMUSG00000011148,ENSMUSG00000011171,ENSMUSG00000011263,ENSMUSG00000011267,…
GO:CC	integrin complex	GO:0008305	FALSE	0.0495163	1.30525	32	445	5	27195	ENSMUSG00000015533,ENSMUSG00000022817,ENSMUSG00000026768,ENSMUSG00000027009,ENSMUSG00000031425

## Sheet: gProfiler_mmusculus_downregulat
source	term_name	term_id	highlighted	adjusted_p_value	negative_log10_of_adjusted_p_value	term_size	query_size	intersection_size	effective_domain_size	intersections
GO:MF	protein binding	GO:0005515	TRUE	1.27533e-07	6.89438	10472	237	147	25071	ENSMUSG00000000275,ENSMUSG00000000567,ENSMUSG00000000782,ENSMUSG00000000805,ENSMUSG00000001131,ENSMUSG00000001300,ENSMUSG00000001891,ENSMUSG00000002803,ENSMUSG00000003352,ENSMUSG00000004951,ENSMUSG00000005447,ENSMUSG00000006362,ENSMUSG00000009376,ENSMUSG00000011256,ENSMUSG00000014813,ENSMUSG00000015599,ENSMUSG00000015766,ENSMUSG00000017146,ENSMUSG00000017607,ENSMUSG00000017756,ENSMUSG00000019194,…
GO:MF	catalytic activity	GO:0003824	TRUE	0.00104187	2.98219	5731	237	86	25071	ENSMUSG00000000275,ENSMUSG00000000805,ENSMUSG00000001891,ENSMUSG00000003271,ENSMUSG00000003355,ENSMUSG00000003746,ENSMUSG00000004668,ENSMUSG00000005447,ENSMUSG00000005580,ENSMUSG00000007039,ENSMUSG00000009376,ENSMUSG00000010307,ENSMUSG00000011256,ENSMUSG00000015599,ENSMUSG00000017146,ENSMUSG00000019990,ENSMUSG00000020357,ENSMUSG00000020681,ENSMUSG00000021069,ENSMUSG00000021200,ENSMUSG00000021303,…
GO:MF	transmembrane receptor protein tyrosine kinase activity	GO:0004714	TRUE	0.014864	1.82786	62	237	6	25071	ENSMUSG00000009376,ENSMUSG00000020357,ENSMUSG00000026235,ENSMUSG00000029710,ENSMUSG00000031565,ENSMUSG00000052504
GO:MF	binding	GO:0005488	FALSE	0.0161619	1.79151	16411	237	184	25071	ENSMUSG00000000078,ENSMUSG00000000275,ENSMUSG00000000567,ENSMUSG00000000782,ENSMUSG00000000805,ENSMUSG00000001131,ENSMUSG00000001300,ENSMUSG00000001891,ENSMUSG00000002803,ENSMUSG00000003271,ENSMUSG00000003352,ENSMUSG00000003746,ENSMUSG00000004633,ENSMUSG00000004668,ENSMUSG00000004951,ENSMUSG00000005447,ENSMUSG00000005580,ENSMUSG00000006360,ENSMUSG00000006362,ENSMUSG00000007039,ENSMUSG00000009376,…
GO:MF	ion binding	GO:0043167	FALSE	0.0192983	1.71448	6061	237	85	25071	ENSMUSG00000000275,ENSMUSG00000000805,ENSMUSG00000001131,ENSMUSG00000001891,ENSMUSG00000003746,ENSMUSG00000004633,ENSMUSG00000004668,ENSMUSG00000005580,ENSMUSG00000006360,ENSMUSG00000006362,ENSMUSG00000009376,ENSMUSG00000011256,ENSMUSG00000015599,ENSMUSG00000015652,ENSMUSG00000017146,ENSMUSG00000019990,ENSMUSG00000020357,ENSMUSG00000020513,ENSMUSG00000020681,ENSMUSG00000021069,ENSMUSG00000021478,…
GO:MF	protein tyrosine kinase activity	GO:0004713	FALSE	0.032556	1.48737	140	237	8	25071	ENSMUSG00000009376,ENSMUSG00000015599,ENSMUSG00000020357,ENSMUSG00000026235,ENSMUSG00000029710,ENSMUSG00000031565,ENSMUSG00000042046,ENSMUSG00000052504
GO:MF	small molecule binding	GO:0036094	FALSE	0.0443665	1.35295	6290	237	86	25071	ENSMUSG00000000275,ENSMUSG00000000805,ENSMUSG00000001131,ENSMUSG00000001891,ENSMUSG00000003271,ENSMUSG00000003746,ENSMUSG00000004633,ENSMUSG00000004668,ENSMUSG00000005580,ENSMUSG00000006360,ENSMUSG00000006362,ENSMUSG00000009376,ENSMUSG00000011256,ENSMUSG00000015599,ENSMUSG00000015652,ENSMUSG00000017146,ENSMUSG00000019990,ENSMUSG00000020357,ENSMUSG00000020513,ENSMUSG00000020681,ENSMUSG00000021069,…
GO:MF	3',5'-cyclic-nucleotide phosphodiesterase activity	GO:0004114	TRUE	0.0473318	1.32485	25	237	4	25071	ENSMUSG00000019990,ENSMUSG00000025584,ENSMUSG00000041741,ENSMUSG00000064330
GO:BP	system development	GO:0048731	TRUE	7.48103e-10	9.12604	4123	237	81	26963	ENSMUSG00000000567,ENSMUSG00000000632,ENSMUSG00000000782,ENSMUSG00000001131,ENSMUSG00000001300,ENSMUSG00000001891,ENSMUSG00000002803,ENSMUSG00000004558,ENSMUSG00000004951,ENSMUSG00000011256,ENSMUSG00000014813,ENSMUSG00000017146,ENSMUSG00000019194,ENSMUSG00000020357,ENSMUSG00000020681,ENSMUSG00000021200,ENSMUSG00000021478,ENSMUSG00000022037,ENSMUSG00000022206,ENSMUSG00000022995,ENSMUSG00000023800,…
GO:BP	multicellular organism development	GO:0007275	FALSE	1.63085e-08	7.78759	4886	237	87	26963	ENSMUSG00000000567,ENSMUSG00000000632,ENSMUSG00000000782,ENSMUSG00000001131,ENSMUSG00000001300,ENSMUSG00000001891,ENSMUSG00000002803,ENSMUSG00000003271,ENSMUSG00000004558,ENSMUSG00000004951,ENSMUSG00000005580,ENSMUSG00000009376,ENSMUSG00000011256,ENSMUSG00000014813,ENSMUSG00000017146,ENSMUSG00000019194,ENSMUSG00000020357,ENSMUSG00000020681,ENSMUSG00000021200,ENSMUSG00000021478,ENSMUSG00000022037,…
GO:BP	nervous system development	GO:0007399	FALSE	4.03321e-07	6.39435	2531	237	55	26963	ENSMUSG00000000567,ENSMUSG00000000632,ENSMUSG00000000782,ENSMUSG00000001300,ENSMUSG00000001891,ENSMUSG00000002803,ENSMUSG00000004558,ENSMUSG00000004951,ENSMUSG00000019194,ENSMUSG00000020681,ENSMUSG00000021478,ENSMUSG00000022037,ENSMUSG00000022995,ENSMUSG00000023800,ENSMUSG00000024421,ENSMUSG00000024501,ENSMUSG00000025889,ENSMUSG00000026235,ENSMUSG00000026255,ENSMUSG00000026304,ENSMUSG00000026347,…
GO:BP	neurogenesis	GO:0022008	FALSE	2.04783e-06	5.68871	1907	237	45	26963	ENSMUSG00000000567,ENSMUSG00000000632,ENSMUSG00000001300,ENSMUSG00000002803,ENSMUSG00000004951,ENSMUSG00000019194,ENSMUSG00000020681,ENSMUSG00000021478,ENSMUSG00000022037,ENSMUSG00000022995,ENSMUSG00000023800,ENSMUSG00000024421,ENSMUSG00000024501,ENSMUSG00000026235,ENSMUSG00000026255,ENSMUSG00000026304,ENSMUSG00000026840,ENSMUSG00000027200,ENSMUSG00000027315,ENSMUSG00000028341,ENSMUSG00000029086,…
GO:BP	anatomical structure development	GO:0048856	FALSE	2.20773e-06	5.65605	6290	237	97	26963	ENSMUSG00000000567,ENSMUSG00000000632,ENSMUSG00000000782,ENSMUSG00000001131,ENSMUSG00000001300,ENSMUSG00000001891,ENSMUSG00000002803,ENSMUSG00000003271,ENSMUSG00000004558,ENSMUSG00000004951,ENSMUSG00000005580,ENSMUSG00000006362,ENSMUSG00000009376,ENSMUSG00000011256,ENSMUSG00000014813,ENSMUSG00000015766,ENSMUSG00000017146,ENSMUSG00000019194,ENSMUSG00000020357,ENSMUSG00000020681,ENSMUSG00000021200,…
GO:BP	developmental process	GO:0032502	FALSE	5.43467e-06	5.26483	6876	237	102	26963	ENSMUSG00000000567,ENSMUSG00000000632,ENSMUSG00000000782,ENSMUSG00000001131,ENSMUSG00000001300,ENSMUSG00000001891,ENSMUSG00000002803,ENSMUSG00000003271,ENSMUSG00000004558,ENSMUSG00000004951,ENSMUSG00000005447,ENSMUSG00000005580,ENSMUSG00000006362,ENSMUSG00000009376,ENSMUSG00000011256,ENSMUSG00000014813,ENSMUSG00000015766,ENSMUSG00000017146,ENSMUSG00000019194,ENSMUSG00000020357,ENSMUSG00000020681,…
GO:BP	neuron development	GO:0048666	FALSE	2.07076e-05	4.68387	1289	237	34	26963	ENSMUSG00000000632,ENSMUSG00000001300,ENSMUSG00000004951,ENSMUSG00000019194,ENSMUSG00000021478,ENSMUSG00000022037,ENSMUSG00000022995,ENSMUSG00000023800,ENSMUSG00000024421,ENSMUSG00000024501,ENSMUSG00000026235,ENSMUSG00000026255,ENSMUSG00000026304,ENSMUSG00000027200,ENSMUSG00000028341,ENSMUSG00000029223,ENSMUSG00000030523,ENSMUSG00000030790,ENSMUSG00000031517,ENSMUSG00000031565,ENSMUSG00000033174,…
GO:BP	multicellular organismal process	GO:0032501	FALSE	3.64629e-05	4.43815	8528	237	116	26963	ENSMUSG00000000567,ENSMUSG00000000632,ENSMUSG00000000782,ENSMUSG00000001131,ENSMUSG00000001300,ENSMUSG00000001891,ENSMUSG00000002803,ENSMUSG00000003271,ENSMUSG00000003352,ENSMUSG00000004558,ENSMUSG00000004951,ENSMUSG00000005580,ENSMUSG00000009376,ENSMUSG00000011256,ENSMUSG00000014813,ENSMUSG00000015599,ENSMUSG00000015766,ENSMUSG00000017146,ENSMUSG00000019194,ENSMUSG00000020357,ENSMUSG00000020681,…
GO:BP	neuron projection development	GO:0031175	FALSE	4.15684e-05	4.38124	1131	237	31	26963	ENSMUSG00000000632,ENSMUSG00000001300,ENSMUSG00000004951,ENSMUSG00000019194,ENSMUSG00000022037,ENSMUSG00000022995,ENSMUSG00000023800,ENSMUSG00000024421,ENSMUSG00000024501,ENSMUSG00000026235,ENSMUSG00000026255,ENSMUSG00000026304,ENSMUSG00000027200,ENSMUSG00000028341,ENSMUSG00000029223,ENSMUSG00000030790,ENSMUSG00000031517,ENSMUSG00000031565,ENSMUSG00000033174,ENSMUSG00000036006,ENSMUSG00000039621,…
GO:BP	regulation of multicellular organismal process	GO:0051239	FALSE	5.26429e-05	4.27866	3145	237	58	26963	ENSMUSG00000000567,ENSMUSG00000000782,ENSMUSG00000001131,ENSMUSG00000001300,ENSMUSG00000003271,ENSMUSG00000003352,ENSMUSG00000004558,ENSMUSG00000004951,ENSMUSG00000014813,ENSMUSG00000015599,ENSMUSG00000017146,ENSMUSG00000019194,ENSMUSG00000020357,ENSMUSG00000020681,ENSMUSG00000021356,ENSMUSG00000021478,ENSMUSG00000022037,ENSMUSG00000022206,ENSMUSG00000023800,ENSMUSG00000024140,ENSMUSG00000024421,…
GO:BP	positive regulation of biological process	GO:0048518	FALSE	5.84803e-05	4.23299	6584	237	96	26963	ENSMUSG00000000078,ENSMUSG00000000275,ENSMUSG00000000567,ENSMUSG00000001131,ENSMUSG00000001300,ENSMUSG00000003271,ENSMUSG00000003352,ENSMUSG00000004668,ENSMUSG00000004951,ENSMUSG00000006362,ENSMUSG00000007039,ENSMUSG00000009376,ENSMUSG00000011256,ENSMUSG00000014813,ENSMUSG00000015599,ENSMUSG00000015766,ENSMUSG00000017146,ENSMUSG00000019194,ENSMUSG00000020357,ENSMUSG00000020513,ENSMUSG00000020681,…
GO:BP	neuron differentiation	GO:0030182	FALSE	7.76366e-05	4.10993	1567	237	37	26963	ENSMUSG00000000567,ENSMUSG00000000632,ENSMUSG00000001300,ENSMUSG00000004951,ENSMUSG00000019194,ENSMUSG00000021478,ENSMUSG00000022037,ENSMUSG00000022995,ENSMUSG00000023800,ENSMUSG00000024421,ENSMUSG00000024501,ENSMUSG00000026235,ENSMUSG00000026255,ENSMUSG00000026304,ENSMUSG00000027200,ENSMUSG00000028341,ENSMUSG00000029086,ENSMUSG00000029223,ENSMUSG00000030523,ENSMUSG00000030790,ENSMUSG00000031517,…
GO:BP	generation of neurons	GO:0048699	FALSE	9.34257e-05	4.02953	1649	237	38	26963	ENSMUSG00000000567,ENSMUSG00000000632,ENSMUSG00000001300,ENSMUSG00000004951,ENSMUSG00000019194,ENSMUSG00000021478,ENSMUSG00000022037,ENSMUSG00000022995,ENSMUSG00000023800,ENSMUSG00000024421,ENSMUSG00000024501,ENSMUSG00000026235,ENSMUSG00000026255,ENSMUSG00000026304,ENSMUSG00000027200,ENSMUSG00000028341,ENSMUSG00000029086,ENSMUSG00000029223,ENSMUSG00000030523,ENSMUSG00000030790,ENSMUSG00000031517,…
GO:BP	regulation of cellular component organization	GO:0051128	FALSE	0.000198008	3.70332	2532	237	49	26963	ENSMUSG00000000567,ENSMUSG00000000632,ENSMUSG00000001300,ENSMUSG00000004668,ENSMUSG00000004951,ENSMUSG00000009376,ENSMUSG00000015599,ENSMUSG00000015766,ENSMUSG00000017146,ENSMUSG00000019194,ENSMUSG00000020357,ENSMUSG00000020589,ENSMUSG00000020681,ENSMUSG00000021303,ENSMUSG00000021676,ENSMUSG00000022037,ENSMUSG00000022211,ENSMUSG00000023800,ENSMUSG00000024501,ENSMUSG00000025358,ENSMUSG00000025889,…
GO:BP	cell development	GO:0048468	FALSE	0.000300517	3.52213	3222	237	57	26963	ENSMUSG00000000567,ENSMUSG00000000632,ENSMUSG00000000782,ENSMUSG00000001300,ENSMUSG00000004951,ENSMUSG00000006362,ENSMUSG00000009376,ENSMUSG00000014813,ENSMUSG00000019194,ENSMUSG00000020681,ENSMUSG00000021200,ENSMUSG00000021356,ENSMUSG00000021478,ENSMUSG00000022037,ENSMUSG00000022209,ENSMUSG00000022995,ENSMUSG00000023800,ENSMUSG00000024140,ENSMUSG00000024421,ENSMUSG00000024501,ENSMUSG00000026235,…
GO:BP	biological regulation	GO:0065007	FALSE	0.000390979	3.40785	13542	237	158	26963	ENSMUSG00000000078,ENSMUSG00000000275,ENSMUSG00000000567,ENSMUSG00000000632,ENSMUSG00000000782,ENSMUSG00000000805,ENSMUSG00000001131,ENSMUSG00000001300,ENSMUSG00000003271,ENSMUSG00000003352,ENSMUSG00000004558,ENSMUSG00000004633,ENSMUSG00000004668,ENSMUSG00000004951,ENSMUSG00000005580,ENSMUSG00000006360,ENSMUSG00000006362,ENSMUSG00000007039,ENSMUSG00000009376,ENSMUSG00000011256,ENSMUSG00000014813,…
GO:BP	adult locomotory behavior	GO:0008344	FALSE	0.000450664	3.34615	99	237	9	26963	ENSMUSG00000000632,ENSMUSG00000015766,ENSMUSG00000021478,ENSMUSG00000025889,ENSMUSG00000026235,ENSMUSG00000029223,ENSMUSG00000040537,ENSMUSG00000048000,ENSMUSG00000059363
GO:BP	regulation of biological process	GO:0050789	FALSE	0.00063011	3.20058	13153	237	154	26963	ENSMUSG00000000078,ENSMUSG00000000275,ENSMUSG00000000567,ENSMUSG00000000632,ENSMUSG00000000782,ENSMUSG00000001131,ENSMUSG00000001300,ENSMUSG00000003271,ENSMUSG00000003352,ENSMUSG00000004558,ENSMUSG00000004633,ENSMUSG00000004668,ENSMUSG00000004951,ENSMUSG00000005580,ENSMUSG00000006360,ENSMUSG00000006362,ENSMUSG00000007039,ENSMUSG00000009376,ENSMUSG00000011256,ENSMUSG00000014813,ENSMUSG00000015599,…
GO:BP	adult behavior	GO:0030534	FALSE	0.000843202	3.07407	174	237	11	26963	ENSMUSG00000000632,ENSMUSG00000015766,ENSMUSG00000021478,ENSMUSG00000025889,ENSMUSG00000026235,ENSMUSG00000028341,ENSMUSG00000029223,ENSMUSG00000039683,ENSMUSG00000040537,ENSMUSG00000048000,ENSMUSG00000059363
GO:BP	cell differentiation	GO:0030154	FALSE	0.00131713	2.88037	4795	237	73	26963	ENSMUSG00000000567,ENSMUSG00000000632,ENSMUSG00000000782,ENSMUSG00000001300,ENSMUSG00000002803,ENSMUSG00000003271,ENSMUSG00000004558,ENSMUSG00000004951,ENSMUSG00000006362,ENSMUSG00000009376,ENSMUSG00000014813,ENSMUSG00000019194,ENSMUSG00000020681,ENSMUSG00000021200,ENSMUSG00000021356,ENSMUSG00000021478,ENSMUSG00000022037,ENSMUSG00000022209,ENSMUSG00000022816,ENSMUSG00000022995,ENSMUSG00000023800,…
GO:BP	cellular developmental process	GO:0048869	FALSE	0.00132789	2.87684	4796	237	73	26963	ENSMUSG00000000567,ENSMUSG00000000632,ENSMUSG00000000782,ENSMUSG00000001300,ENSMUSG00000002803,ENSMUSG00000003271,ENSMUSG00000004558,ENSMUSG00000004951,ENSMUSG00000006362,ENSMUSG00000009376,ENSMUSG00000014813,ENSMUSG00000019194,ENSMUSG00000020681,ENSMUSG00000021200,ENSMUSG00000021356,ENSMUSG00000021478,ENSMUSG00000022037,ENSMUSG00000022209,ENSMUSG00000022816,ENSMUSG00000022995,ENSMUSG00000023800,…
GO:BP	intracellular signal transduction	GO:0035556	FALSE	0.00166602	2.77832	2885	237	51	26963	ENSMUSG00000000275,ENSMUSG00000000567,ENSMUSG00000000632,ENSMUSG00000004558,ENSMUSG00000004633,ENSMUSG00000004951,ENSMUSG00000005580,ENSMUSG00000006360,ENSMUSG00000009376,ENSMUSG00000015766,ENSMUSG00000017146,ENSMUSG00000019990,ENSMUSG00000020357,ENSMUSG00000021200,ENSMUSG00000021478,ENSMUSG00000021536,ENSMUSG00000022037,ENSMUSG00000023800,ENSMUSG00000025358,ENSMUSG00000025584,ENSMUSG00000026235,…
GO:BP	cell projection organization	GO:0030030	FALSE	0.00192327	2.71596	1710	237	36	26963	ENSMUSG00000000632,ENSMUSG00000001300,ENSMUSG00000004951,ENSMUSG00000015766,ENSMUSG00000019194,ENSMUSG00000020513,ENSMUSG00000022037,ENSMUSG00000022995,ENSMUSG00000023800,ENSMUSG00000024421,ENSMUSG00000024501,ENSMUSG00000026235,ENSMUSG00000026255,ENSMUSG00000026304,ENSMUSG00000027200,ENSMUSG00000028341,ENSMUSG00000029223,ENSMUSG00000030208,ENSMUSG00000030790,ENSMUSG00000031165,ENSMUSG00000031517,…
GO:BP	plasma membrane bounded cell projection organization	GO:0120036	FALSE	0.00303053	2.51848	1669	237	35	26963	ENSMUSG00000000632,ENSMUSG00000001300,ENSMUSG00000004951,ENSMUSG00000015766,ENSMUSG00000019194,ENSMUSG00000022037,ENSMUSG00000022995,ENSMUSG00000023800,ENSMUSG00000024421,ENSMUSG00000024501,ENSMUSG00000026235,ENSMUSG00000026255,ENSMUSG00000026304,ENSMUSG00000027200,ENSMUSG00000028341,ENSMUSG00000029223,ENSMUSG00000030208,ENSMUSG00000030790,ENSMUSG00000031165,ENSMUSG00000031517,ENSMUSG00000031565,…
GO:BP	positive regulation of multicellular organismal process	GO:0051240	FALSE	0.00312837	2.50468	1822	237	37	26963	ENSMUSG00000000567,ENSMUSG00000001300,ENSMUSG00000004951,ENSMUSG00000015599,ENSMUSG00000017146,ENSMUSG00000020357,ENSMUSG00000020681,ENSMUSG00000021356,ENSMUSG00000021478,ENSMUSG00000022037,ENSMUSG00000022206,ENSMUSG00000023800,ENSMUSG00000024140,ENSMUSG00000026235,ENSMUSG00000027315,ENSMUSG00000028341,ENSMUSG00000029304,ENSMUSG00000029710,ENSMUSG00000030616,ENSMUSG00000030790,ENSMUSG00000031565,…
GO:BP	positive regulation of cellular process	GO:0048522	FALSE	0.003168	2.49922	6243	237	87	26963	ENSMUSG00000000078,ENSMUSG00000000275,ENSMUSG00000000567,ENSMUSG00000001131,ENSMUSG00000001300,ENSMUSG00000003271,ENSMUSG00000003352,ENSMUSG00000004668,ENSMUSG00000004951,ENSMUSG00000006362,ENSMUSG00000007039,ENSMUSG00000009376,ENSMUSG00000011256,ENSMUSG00000015599,ENSMUSG00000015766,ENSMUSG00000017146,ENSMUSG00000019194,ENSMUSG00000020357,ENSMUSG00000020513,ENSMUSG00000020681,ENSMUSG00000021356,…
GO:BP	response to stimulus	GO:0050896	FALSE	0.00387133	2.41214	10529	237	128	26963	ENSMUSG00000000275,ENSMUSG00000000567,ENSMUSG00000000632,ENSMUSG00000000782,ENSMUSG00000001131,ENSMUSG00000001300,ENSMUSG00000003352,ENSMUSG00000004558,ENSMUSG00000004633,ENSMUSG00000004951,ENSMUSG00000005580,ENSMUSG00000006360,ENSMUSG00000006362,ENSMUSG00000009376,ENSMUSG00000014813,ENSMUSG00000015599,ENSMUSG00000015766,ENSMUSG00000017146,ENSMUSG00000017756,ENSMUSG00000019194,ENSMUSG00000019726,…
GO:BP	cell migration	GO:0016477	TRUE	0.00416167	2.38073	1544	237	33	26963	ENSMUSG00000000567,ENSMUSG00000001131,ENSMUSG00000001300,ENSMUSG00000004951,ENSMUSG00000009376,ENSMUSG00000014813,ENSMUSG00000015766,ENSMUSG00000020357,ENSMUSG00000020681,ENSMUSG00000021200,ENSMUSG00000021478,ENSMUSG00000022211,ENSMUSG00000022816,ENSMUSG00000024421,ENSMUSG00000024501,ENSMUSG00000026235,ENSMUSG00000027200,ENSMUSG00000028341,ENSMUSG00000029304,ENSMUSG00000029710,ENSMUSG00000030220,…
GO:BP	cell communication	GO:0007154	FALSE	0.00600835	2.22124	7538	237	99	26963	ENSMUSG00000000275,ENSMUSG00000000567,ENSMUSG00000000632,ENSMUSG00000000782,ENSMUSG00000001131,ENSMUSG00000001300,ENSMUSG00000003352,ENSMUSG00000004558,ENSMUSG00000004633,ENSMUSG00000004951,ENSMUSG00000005580,ENSMUSG00000006360,ENSMUSG00000009376,ENSMUSG00000014813,ENSMUSG00000015599,ENSMUSG00000015766,ENSMUSG00000017146,ENSMUSG00000017756,ENSMUSG00000019194,ENSMUSG00000019990,ENSMUSG00000020357,…
GO:BP	regulation of plasma membrane bounded cell projection organization	GO:0120035	FALSE	0.0070589	2.15126	754	237	21	26963	ENSMUSG00000000632,ENSMUSG00000001300,ENSMUSG00000004951,ENSMUSG00000015766,ENSMUSG00000019194,ENSMUSG00000023800,ENSMUSG00000024501,ENSMUSG00000026235,ENSMUSG00000026304,ENSMUSG00000027200,ENSMUSG00000031165,ENSMUSG00000031517,ENSMUSG00000031565,ENSMUSG00000036006,ENSMUSG00000039621,ENSMUSG00000041607,ENSMUSG00000041773,ENSMUSG00000052504,ENSMUSG00000056486,ENSMUSG00000057531,ENSMUSG00000059363
GO:BP	signaling	GO:0023052	FALSE	0.00934417	2.02946	7507	237	98	26963	ENSMUSG00000000275,ENSMUSG00000000567,ENSMUSG00000000632,ENSMUSG00000000782,ENSMUSG00000001131,ENSMUSG00000001300,ENSMUSG00000003352,ENSMUSG00000004558,ENSMUSG00000004633,ENSMUSG00000004951,ENSMUSG00000005580,ENSMUSG00000006360,ENSMUSG00000009376,ENSMUSG00000014813,ENSMUSG00000015599,ENSMUSG00000015766,ENSMUSG00000017146,ENSMUSG00000017756,ENSMUSG00000019194,ENSMUSG00000019990,ENSMUSG00000020357,…
GO:BP	regulation of cell projection organization	GO:0031344	FALSE	0.00955478	2.01978	769	237	21	26963	ENSMUSG00000000632,ENSMUSG00000001300,ENSMUSG00000004951,ENSMUSG00000015766,ENSMUSG00000019194,ENSMUSG00000023800,ENSMUSG00000024501,ENSMUSG00000026235,ENSMUSG00000026304,ENSMUSG00000027200,ENSMUSG00000031165,ENSMUSG00000031517,ENSMUSG00000031565,ENSMUSG00000036006,ENSMUSG00000039621,ENSMUSG00000041607,ENSMUSG00000041773,ENSMUSG00000052504,ENSMUSG00000056486,ENSMUSG00000057531,ENSMUSG00000059363
GO:BP	signal transduction	GO:0007165	FALSE	0.0107851	1.96718	6923	237	92	26963	ENSMUSG00000000275,ENSMUSG00000000567,ENSMUSG00000000632,ENSMUSG00000000782,ENSMUSG00000001131,ENSMUSG00000001300,ENSMUSG00000003352,ENSMUSG00000004558,ENSMUSG00000004633,ENSMUSG00000004951,ENSMUSG00000005580,ENSMUSG00000006360,ENSMUSG00000009376,ENSMUSG00000014813,ENSMUSG00000015599,ENSMUSG00000015766,ENSMUSG00000017146,ENSMUSG00000019990,ENSMUSG00000020357,ENSMUSG00000020513,ENSMUSG00000020681,…
GO:BP	cell motility	GO:0048870	FALSE	0.0110091	1.95825	1769	237	35	26963	ENSMUSG00000000567,ENSMUSG00000001131,ENSMUSG00000001300,ENSMUSG00000004951,ENSMUSG00000009376,ENSMUSG00000014813,ENSMUSG00000015766,ENSMUSG00000020357,ENSMUSG00000020681,ENSMUSG00000021200,ENSMUSG00000021478,ENSMUSG00000022211,ENSMUSG00000022816,ENSMUSG00000022995,ENSMUSG00000024421,ENSMUSG00000024501,ENSMUSG00000026235,ENSMUSG00000027200,ENSMUSG00000028341,ENSMUSG00000029304,ENSMUSG00000029710,…
GO:BP	behavior	GO:0007610	FALSE	0.0111912	1.95112	777	237	21	26963	ENSMUSG00000000632,ENSMUSG00000015599,ENSMUSG00000015766,ENSMUSG00000020681,ENSMUSG00000021478,ENSMUSG00000024900,ENSMUSG00000025889,ENSMUSG00000026080,ENSMUSG00000026235,ENSMUSG00000028341,ENSMUSG00000028541,ENSMUSG00000029223,ENSMUSG00000039683,ENSMUSG00000040133,ENSMUSG00000040537,ENSMUSG00000041771,ENSMUSG00000048000,ENSMUSG00000048616,ENSMUSG00000049551,ENSMUSG00000059363,ENSMUSG00000067714
GO:BP	cell surface receptor protein tyrosine kinase signaling pathway	GO:0007169	TRUE	0.0137864	1.86055	602	237	18	26963	ENSMUSG00000000567,ENSMUSG00000001300,ENSMUSG00000004951,ENSMUSG00000009376,ENSMUSG00000020357,ENSMUSG00000024168,ENSMUSG00000025889,ENSMUSG00000026235,ENSMUSG00000027316,ENSMUSG00000028341,ENSMUSG00000029710,ENSMUSG00000031565,ENSMUSG00000042046,ENSMUSG00000048000,ENSMUSG00000048616,ENSMUSG00000052504,ENSMUSG00000056486,ENSMUSG00000064330
GO:BP	locomotion	GO:0040011	FALSE	0.0167602	1.77572	1278	237	28	26963	ENSMUSG00000000567,ENSMUSG00000001131,ENSMUSG00000001300,ENSMUSG00000004951,ENSMUSG00000009376,ENSMUSG00000014813,ENSMUSG00000019194,ENSMUSG00000020357,ENSMUSG00000020681,ENSMUSG00000021478,ENSMUSG00000024421,ENSMUSG00000024501,ENSMUSG00000025889,ENSMUSG00000026235,ENSMUSG00000027200,ENSMUSG00000028341,ENSMUSG00000029304,ENSMUSG00000030220,ENSMUSG00000031165,ENSMUSG00000031565,ENSMUSG00000032038,…
GO:BP	regulation of response to stimulus	GO:0048583	FALSE	0.0168876	1.77243	4015	237	61	26963	ENSMUSG00000000275,ENSMUSG00000000567,ENSMUSG00000000632,ENSMUSG00000001131,ENSMUSG00000001300,ENSMUSG00000003352,ENSMUSG00000004558,ENSMUSG00000004633,ENSMUSG00000004951,ENSMUSG00000009376,ENSMUSG00000015599,ENSMUSG00000015766,ENSMUSG00000017146,ENSMUSG00000020357,ENSMUSG00000020513,ENSMUSG00000021356,ENSMUSG00000021478,ENSMUSG00000021719,ENSMUSG00000022037,ENSMUSG00000022816,ENSMUSG00000024168,…
GO:BP	regulation of neuron projection development	GO:0010975	FALSE	0.0200174	1.69859	559	237	17	26963	ENSMUSG00000000632,ENSMUSG00000001300,ENSMUSG00000004951,ENSMUSG00000019194,ENSMUSG00000023800,ENSMUSG00000024501,ENSMUSG00000026235,ENSMUSG00000026304,ENSMUSG00000027200,ENSMUSG00000031565,ENSMUSG00000039621,ENSMUSG00000041607,ENSMUSG00000041773,ENSMUSG00000052504,ENSMUSG00000056486,ENSMUSG00000057531,ENSMUSG00000059363
GO:BP	regulation of cellular process	GO:0050794	FALSE	0.0220684	1.65623	12758	237	145	26963	ENSMUSG00000000078,ENSMUSG00000000275,ENSMUSG00000000567,ENSMUSG00000000632,ENSMUSG00000000782,ENSMUSG00000001131,ENSMUSG00000001300,ENSMUSG00000003271,ENSMUSG00000003352,ENSMUSG00000004558,ENSMUSG00000004633,ENSMUSG00000004668,ENSMUSG00000004951,ENSMUSG00000005580,ENSMUSG00000006360,ENSMUSG00000006362,ENSMUSG00000007039,ENSMUSG00000009376,ENSMUSG00000011256,ENSMUSG00000014813,ENSMUSG00000015599,…
GO:BP	positive regulation of cellular component organization	GO:0051130	FALSE	0.0227199	1.64359	1227	237	27	26963	ENSMUSG00000000567,ENSMUSG00000004668,ENSMUSG00000004951,ENSMUSG00000009376,ENSMUSG00000015599,ENSMUSG00000015766,ENSMUSG00000019194,ENSMUSG00000022037,ENSMUSG00000023800,ENSMUSG00000024501,ENSMUSG00000025358,ENSMUSG00000025889,ENSMUSG00000026235,ENSMUSG00000031517,ENSMUSG00000031565,ENSMUSG00000033542,ENSMUSG00000036006,ENSMUSG00000036655,ENSMUSG00000040711,ENSMUSG00000041773,ENSMUSG00000049717,…
GO:BP	regulation of locomotion	GO:0040012	FALSE	0.0260661	1.58392	1094	237	25	26963	ENSMUSG00000000567,ENSMUSG00000001131,ENSMUSG00000001300,ENSMUSG00000004951,ENSMUSG00000009376,ENSMUSG00000014813,ENSMUSG00000020357,ENSMUSG00000020681,ENSMUSG00000021478,ENSMUSG00000024421,ENSMUSG00000024501,ENSMUSG00000025889,ENSMUSG00000026235,ENSMUSG00000027200,ENSMUSG00000028341,ENSMUSG00000030220,ENSMUSG00000031165,ENSMUSG00000031565,ENSMUSG00000032038,ENSMUSG00000036006,ENSMUSG00000036155,…
GO:BP	response to abiotic stimulus	GO:0009628	FALSE	0.027081	1.56733	1312	237	28	26963	ENSMUSG00000000567,ENSMUSG00000001131,ENSMUSG00000003352,ENSMUSG00000004951,ENSMUSG00000006360,ENSMUSG00000006362,ENSMUSG00000014813,ENSMUSG00000017146,ENSMUSG00000020681,ENSMUSG00000021478,ENSMUSG00000024140,ENSMUSG00000024211,ENSMUSG00000024900,ENSMUSG00000025358,ENSMUSG00000026235,ENSMUSG00000026255,ENSMUSG00000028541,ENSMUSG00000030523,ENSMUSG00000030790,ENSMUSG00000032648,ENSMUSG00000034205,…
GO:BP	anatomical structure morphogenesis	GO:0009653	FALSE	0.0328496	1.48347	2769	237	46	26963	ENSMUSG00000000567,ENSMUSG00000000782,ENSMUSG00000001300,ENSMUSG00000004951,ENSMUSG00000009376,ENSMUSG00000014813,ENSMUSG00000015766,ENSMUSG00000017146,ENSMUSG00000019194,ENSMUSG00000020357,ENSMUSG00000020681,ENSMUSG00000021200,ENSMUSG00000022037,ENSMUSG00000022206,ENSMUSG00000022995,ENSMUSG00000023800,ENSMUSG00000024140,ENSMUSG00000024421,ENSMUSG00000026235,ENSMUSG00000026840,ENSMUSG00000027200,…
GO:BP	tube development	GO:0035295	FALSE	0.0330641	1.48064	1181	237	26	26963	ENSMUSG00000000567,ENSMUSG00000000782,ENSMUSG00000001300,ENSMUSG00000004951,ENSMUSG00000009376,ENSMUSG00000017146,ENSMUSG00000020357,ENSMUSG00000020681,ENSMUSG00000021200,ENSMUSG00000022206,ENSMUSG00000022995,ENSMUSG00000024140,ENSMUSG00000026235,ENSMUSG00000027315,ENSMUSG00000028341,ENSMUSG00000029086,ENSMUSG00000029304,ENSMUSG00000029710,ENSMUSG00000030790,ENSMUSG00000031565,ENSMUSG00000034205,…
GO:BP	regulation of molecular function	GO:0065009	FALSE	0.0352351	1.45302	773	237	20	26963	ENSMUSG00000001131,ENSMUSG00000003352,ENSMUSG00000004633,ENSMUSG00000004951,ENSMUSG00000019194,ENSMUSG00000021676,ENSMUSG00000022037,ENSMUSG00000023800,ENSMUSG00000026235,ENSMUSG00000031565,ENSMUSG00000033102,ENSMUSG00000034110,ENSMUSG00000036006,ENSMUSG00000041741,ENSMUSG00000041771,ENSMUSG00000042046,ENSMUSG00000052142,ENSMUSG00000056486,ENSMUSG00000057531,ENSMUSG00000059714
GO:BP	cell morphogenesis	GO:0000902	FALSE	0.0355403	1.44928	1044	237	24	26963	ENSMUSG00000001300,ENSMUSG00000009376,ENSMUSG00000014813,ENSMUSG00000015766,ENSMUSG00000019194,ENSMUSG00000022037,ENSMUSG00000022995,ENSMUSG00000023800,ENSMUSG00000024421,ENSMUSG00000026235,ENSMUSG00000026840,ENSMUSG00000027200,ENSMUSG00000028341,ENSMUSG00000029223,ENSMUSG00000031517,ENSMUSG00000033174,ENSMUSG00000036006,ENSMUSG00000041607,ENSMUSG00000048616,ENSMUSG00000056486,ENSMUSG00000056602,…
GO:BP	establishment of localization	GO:0051234	TRUE	0.0405879	1.3916	4689	237	67	26963	ENSMUSG00000000805,ENSMUSG00000001300,ENSMUSG00000003352,ENSMUSG00000003746,ENSMUSG00000004668,ENSMUSG00000004951,ENSMUSG00000012017,ENSMUSG00000014813,ENSMUSG00000017146,ENSMUSG00000017756,ENSMUSG00000019194,ENSMUSG00000019726,ENSMUSG00000020681,ENSMUSG00000021478,ENSMUSG00000022037,ENSMUSG00000022180,ENSMUSG00000022206,ENSMUSG00000023830,ENSMUSG00000024036,ENSMUSG00000024211,ENSMUSG00000024900,…
GO:BP	intracellular signaling cassette	GO:0141124	FALSE	0.042703	1.36954	1806	237	34	26963	ENSMUSG00000000275,ENSMUSG00000000567,ENSMUSG00000004558,ENSMUSG00000004633,ENSMUSG00000004951,ENSMUSG00000009376,ENSMUSG00000015766,ENSMUSG00000019990,ENSMUSG00000020357,ENSMUSG00000021478,ENSMUSG00000023800,ENSMUSG00000025358,ENSMUSG00000025584,ENSMUSG00000026235,ENSMUSG00000029661,ENSMUSG00000030220,ENSMUSG00000030790,ENSMUSG00000031165,ENSMUSG00000031565,ENSMUSG00000036006,ENSMUSG00000041607,…
GO:BP	axonogenesis	GO:0007409	TRUE	0.046636	1.33128	478	237	15	26963	ENSMUSG00000001300,ENSMUSG00000019194,ENSMUSG00000022995,ENSMUSG00000023800,ENSMUSG00000024421,ENSMUSG00000026235,ENSMUSG00000027200,ENSMUSG00000028341,ENSMUSG00000029223,ENSMUSG00000033174,ENSMUSG00000041607,ENSMUSG00000048616,ENSMUSG00000056486,ENSMUSG00000059363,ENSMUSG00000059714
GO:BP	tube morphogenesis	GO:0035239	FALSE	0.0491992	1.30804	926	237	22	26963	ENSMUSG00000000567,ENSMUSG00000000782,ENSMUSG00000001300,ENSMUSG00000004951,ENSMUSG00000009376,ENSMUSG00000017146,ENSMUSG00000020357,ENSMUSG00000020681,ENSMUSG00000021200,ENSMUSG00000022206,ENSMUSG00000022995,ENSMUSG00000024140,ENSMUSG00000026235,ENSMUSG00000027315,ENSMUSG00000028341,ENSMUSG00000029710,ENSMUSG00000030790,ENSMUSG00000031565,ENSMUSG00000034205,ENSMUSG00000036698,ENSMUSG00000039062,…
GO:BP	ephrin receptor signaling pathway	GO:0048013	FALSE	0.0495195	1.30522	40	237	5	26963	ENSMUSG00000001300,ENSMUSG00000026235,ENSMUSG00000029710,ENSMUSG00000052504,ENSMUSG00000056486
GO:CC	membrane	GO:0016020	TRUE	3.29764e-09	8.4818	10237	236	140	27195	ENSMUSG00000000632,ENSMUSG00000000805,ENSMUSG00000001300,ENSMUSG00000003352,ENSMUSG00000003355,ENSMUSG00000003746,ENSMUSG00000004633,ENSMUSG00000004668,ENSMUSG00000004951,ENSMUSG00000005580,ENSMUSG00000006362,ENSMUSG00000009376,ENSMUSG00000010307,ENSMUSG00000011256,ENSMUSG00000012017,ENSMUSG00000014813,ENSMUSG00000015652,ENSMUSG00000015766,ENSMUSG00000017146,ENSMUSG00000017756,ENSMUSG00000017943,…
GO:CC	cell projection	GO:0042995	FALSE	2.351e-08	7.62875	2569	236	56	27195	ENSMUSG00000000632,ENSMUSG00000000805,ENSMUSG00000001300,ENSMUSG00000004558,ENSMUSG00000004951,ENSMUSG00000005580,ENSMUSG00000015766,ENSMUSG00000019194,ENSMUSG00000020513,ENSMUSG00000020681,ENSMUSG00000021478,ENSMUSG00000021676,ENSMUSG00000021719,ENSMUSG00000022037,ENSMUSG00000022180,ENSMUSG00000022211,ENSMUSG00000022995,ENSMUSG00000023800,ENSMUSG00000024501,ENSMUSG00000025189,ENSMUSG00000025889,…
GO:CC	cell periphery	GO:0071944	FALSE	1.3331e-07	6.87514	6940	236	104	27195	ENSMUSG00000000632,ENSMUSG00000000805,ENSMUSG00000001131,ENSMUSG00000001300,ENSMUSG00000003352,ENSMUSG00000004951,ENSMUSG00000005580,ENSMUSG00000009376,ENSMUSG00000011256,ENSMUSG00000014813,ENSMUSG00000015652,ENSMUSG00000015766,ENSMUSG00000017146,ENSMUSG00000017756,ENSMUSG00000019194,ENSMUSG00000020357,ENSMUSG00000020681,ENSMUSG00000021223,ENSMUSG00000021303,ENSMUSG00000021478,ENSMUSG00000021536,…
GO:CC	plasma membrane bounded cell projection	GO:0120025	FALSE	4.17949e-07	6.37888	2464	236	52	27195	ENSMUSG00000000632,ENSMUSG00000000805,ENSMUSG00000001300,ENSMUSG00000004558,ENSMUSG00000004951,ENSMUSG00000005580,ENSMUSG00000015766,ENSMUSG00000019194,ENSMUSG00000020513,ENSMUSG00000020681,ENSMUSG00000021478,ENSMUSG00000021676,ENSMUSG00000021719,ENSMUSG00000022037,ENSMUSG00000022180,ENSMUSG00000022211,ENSMUSG00000022995,ENSMUSG00000023800,ENSMUSG00000024501,ENSMUSG00000025189,ENSMUSG00000025889,…
GO:CC	plasma membrane region	GO:0098590	FALSE	1.95928e-06	5.7079	1409	236	36	27195	ENSMUSG00000000805,ENSMUSG00000001300,ENSMUSG00000003352,ENSMUSG00000004951,ENSMUSG00000009376,ENSMUSG00000014813,ENSMUSG00000015766,ENSMUSG00000020681,ENSMUSG00000021478,ENSMUSG00000021719,ENSMUSG00000022180,ENSMUSG00000024211,ENSMUSG00000025161,ENSMUSG00000025964,ENSMUSG00000026235,ENSMUSG00000026304,ENSMUSG00000026726,ENSMUSG00000029086,ENSMUSG00000030492,ENSMUSG00000031227,ENSMUSG00000031517,…
GO:CC	neuron projection	GO:0043005	FALSE	4.81168e-06	5.3177	1528	236	37	27195	ENSMUSG00000000632,ENSMUSG00000001300,ENSMUSG00000004558,ENSMUSG00000004951,ENSMUSG00000005580,ENSMUSG00000015766,ENSMUSG00000019194,ENSMUSG00000021478,ENSMUSG00000021719,ENSMUSG00000022037,ENSMUSG00000022995,ENSMUSG00000023800,ENSMUSG00000024501,ENSMUSG00000025189,ENSMUSG00000025889,ENSMUSG00000026235,ENSMUSG00000026304,ENSMUSG00000027978,ENSMUSG00000029086,ENSMUSG00000029223,ENSMUSG00000030523,…
GO:CC	axon	GO:0030424	FALSE	1.12856e-05	4.94747	798	236	25	27195	ENSMUSG00000004558,ENSMUSG00000004951,ENSMUSG00000005580,ENSMUSG00000015766,ENSMUSG00000019194,ENSMUSG00000021478,ENSMUSG00000021719,ENSMUSG00000022037,ENSMUSG00000023800,ENSMUSG00000024501,ENSMUSG00000025889,ENSMUSG00000026235,ENSMUSG00000027978,ENSMUSG00000029223,ENSMUSG00000030523,ENSMUSG00000031517,ENSMUSG00000032589,ENSMUSG00000033174,ENSMUSG00000035441,ENSMUSG00000039621,ENSMUSG00000040537,…
GO:CC	cytoplasm	GO:0005737	FALSE	2.48887e-05	4.604	11701	236	142	27195	ENSMUSG00000000078,ENSMUSG00000000275,ENSMUSG00000000632,ENSMUSG00000000805,ENSMUSG00000001891,ENSMUSG00000002803,ENSMUSG00000003271,ENSMUSG00000003352,ENSMUSG00000003355,ENSMUSG00000003746,ENSMUSG00000004558,ENSMUSG00000004668,ENSMUSG00000004951,ENSMUSG00000005447,ENSMUSG00000005580,ENSMUSG00000006360,ENSMUSG00000006362,ENSMUSG00000007039,ENSMUSG00000010307,ENSMUSG00000011256,ENSMUSG00000014813,…
GO:CC	plasma membrane	GO:0005886	FALSE	3.49706e-05	4.4563	6445	236	92	27195	ENSMUSG00000000632,ENSMUSG00000000805,ENSMUSG00000001300,ENSMUSG00000003352,ENSMUSG00000004951,ENSMUSG00000005580,ENSMUSG00000009376,ENSMUSG00000014813,ENSMUSG00000015652,ENSMUSG00000015766,ENSMUSG00000017146,ENSMUSG00000017756,ENSMUSG00000019194,ENSMUSG00000020357,ENSMUSG00000020681,ENSMUSG00000021303,ENSMUSG00000021478,ENSMUSG00000021536,ENSMUSG00000021719,ENSMUSG00000022180,ENSMUSG00000022206,…
GO:CC	site of polarized growth	GO:0030427	FALSE	3.56257e-05	4.44824	228	236	13	27195	ENSMUSG00000004558,ENSMUSG00000015766,ENSMUSG00000022037,ENSMUSG00000023800,ENSMUSG00000024501,ENSMUSG00000025889,ENSMUSG00000026235,ENSMUSG00000030523,ENSMUSG00000031517,ENSMUSG00000039621,ENSMUSG00000040957,ENSMUSG00000056602,ENSMUSG00000057531
GO:CC	cell body	GO:0044297	FALSE	9.72652e-05	4.01204	832	236	24	27195	ENSMUSG00000000632,ENSMUSG00000004951,ENSMUSG00000015599,ENSMUSG00000019194,ENSMUSG00000021478,ENSMUSG00000021719,ENSMUSG00000023800,ENSMUSG00000024211,ENSMUSG00000024501,ENSMUSG00000025189,ENSMUSG00000025889,ENSMUSG00000026235,ENSMUSG00000026304,ENSMUSG00000029223,ENSMUSG00000031517,ENSMUSG00000032589,ENSMUSG00000035441,ENSMUSG00000036155,ENSMUSG00000041607,ENSMUSG00000041773,ENSMUSG00000046352,…
GO:CC	cell junction	GO:0030054	FALSE	0.000108159	3.96594	2266	236	44	27195	ENSMUSG00000000632,ENSMUSG00000001300,ENSMUSG00000003352,ENSMUSG00000004633,ENSMUSG00000004951,ENSMUSG00000015766,ENSMUSG00000017607,ENSMUSG00000017756,ENSMUSG00000019194,ENSMUSG00000021478,ENSMUSG00000021719,ENSMUSG00000022037,ENSMUSG00000022995,ENSMUSG00000023800,ENSMUSG00000024168,ENSMUSG00000024211,ENSMUSG00000024421,ENSMUSG00000024501,ENSMUSG00000025161,ENSMUSG00000025889,ENSMUSG00000025964,…
GO:CC	somatodendritic compartment	GO:0036477	FALSE	0.000142835	3.84517	1109	236	28	27195	ENSMUSG00000000632,ENSMUSG00000001300,ENSMUSG00000004951,ENSMUSG00000005580,ENSMUSG00000015599,ENSMUSG00000019194,ENSMUSG00000021478,ENSMUSG00000021719,ENSMUSG00000022037,ENSMUSG00000023800,ENSMUSG00000024211,ENSMUSG00000025189,ENSMUSG00000025889,ENSMUSG00000026235,ENSMUSG00000026304,ENSMUSG00000027978,ENSMUSG00000029223,ENSMUSG00000031227,ENSMUSG00000031517,ENSMUSG00000032589,ENSMUSG00000035441,…
GO:CC	actin-based cell projection	GO:0098858	FALSE	0.000708635	3.14958	251	236	12	27195	ENSMUSG00000015766,ENSMUSG00000021676,ENSMUSG00000022180,ENSMUSG00000022995,ENSMUSG00000023800,ENSMUSG00000026235,ENSMUSG00000026726,ENSMUSG00000029086,ENSMUSG00000031517,ENSMUSG00000035441,ENSMUSG00000036006,ENSMUSG00000049551
GO:CC	neuronal cell body	GO:0043025	FALSE	0.000795616	3.0993	745	236	21	27195	ENSMUSG00000000632,ENSMUSG00000004951,ENSMUSG00000015599,ENSMUSG00000019194,ENSMUSG00000021478,ENSMUSG00000021719,ENSMUSG00000023800,ENSMUSG00000024211,ENSMUSG00000025189,ENSMUSG00000025889,ENSMUSG00000026235,ENSMUSG00000026304,ENSMUSG00000029223,ENSMUSG00000031517,ENSMUSG00000032589,ENSMUSG00000035441,ENSMUSG00000036155,ENSMUSG00000041607,ENSMUSG00000041773,ENSMUSG00000048000,ENSMUSG00000057531
GO:CC	growth cone	GO:0030426	FALSE	0.00122869	2.91056	220	236	11	27195	ENSMUSG00000004558,ENSMUSG00000015766,ENSMUSG00000022037,ENSMUSG00000023800,ENSMUSG00000024501,ENSMUSG00000025889,ENSMUSG00000026235,ENSMUSG00000031517,ENSMUSG00000039621,ENSMUSG00000040957,ENSMUSG00000057531
GO:CC	cell projection membrane	GO:0031253	FALSE	0.00791249	2.10169	372	236	13	27195	ENSMUSG00000000805,ENSMUSG00000015766,ENSMUSG00000020681,ENSMUSG00000021478,ENSMUSG00000022180,ENSMUSG00000026726,ENSMUSG00000029086,ENSMUSG00000030492,ENSMUSG00000035441,ENSMUSG00000036006,ENSMUSG00000039062,ENSMUSG00000049551,ENSMUSG00000064330
GO:CC	cellular anatomical structure	GO:0110165	FALSE	0.00838536	2.07648	22771	236	219	27195	ENSMUSG00000000078,ENSMUSG00000000275,ENSMUSG00000000567,ENSMUSG00000000632,ENSMUSG00000000782,ENSMUSG00000000805,ENSMUSG00000001131,ENSMUSG00000001300,ENSMUSG00000001891,ENSMUSG00000002803,ENSMUSG00000003271,ENSMUSG00000003352,ENSMUSG00000003355,ENSMUSG00000003746,ENSMUSG00000004558,ENSMUSG00000004633,ENSMUSG00000004668,ENSMUSG00000004951,ENSMUSG00000005447,ENSMUSG00000005580,ENSMUSG00000006360,…
GO:CC	chitosome	GO:0045009	FALSE	0.0113907	1.94345	22	236	4	27195	ENSMUSG00000030450,ENSMUSG00000030616,ENSMUSG00000040605,ENSMUSG00000057531
GO:CC	melanosome membrane	GO:0033162	TRUE	0.0113907	1.94345	22	236	4	27195	ENSMUSG00000030450,ENSMUSG00000030616,ENSMUSG00000040605,ENSMUSG00000057531
GO:CC	pigment granule membrane	GO:0090741	FALSE	0.0113907	1.94345	22	236	4	27195	ENSMUSG00000030450,ENSMUSG00000030616,ENSMUSG00000040605,ENSMUSG00000057531
GO:CC	distal axon	GO:0150034	FALSE	0.01288	1.89008	390	236	13	27195	ENSMUSG00000004558,ENSMUSG00000015766,ENSMUSG00000021478,ENSMUSG00000022037,ENSMUSG00000023800,ENSMUSG00000024501,ENSMUSG00000025889,ENSMUSG00000026235,ENSMUSG00000027978,ENSMUSG00000031517,ENSMUSG00000039621,ENSMUSG00000040957,ENSMUSG00000057531
GO:CC	synapse	GO:0045202	FALSE	0.0134934	1.86988	1648	236	31	27195	ENSMUSG00000000632,ENSMUSG00000001300,ENSMUSG00000003352,ENSMUSG00000004633,ENSMUSG00000004951,ENSMUSG00000015766,ENSMUSG00000017756,ENSMUSG00000021478,ENSMUSG00000021719,ENSMUSG00000022037,ENSMUSG00000022995,ENSMUSG00000023800,ENSMUSG00000024211,ENSMUSG00000024501,ENSMUSG00000025161,ENSMUSG00000025889,ENSMUSG00000025964,ENSMUSG00000026235,ENSMUSG00000026304,ENSMUSG00000026347,ENSMUSG00000027978,…
GO:CC	apical plasma membrane	GO:0016324	FALSE	0.0183189	1.7371	462	236	14	27195	ENSMUSG00000000805,ENSMUSG00000003352,ENSMUSG00000014813,ENSMUSG00000022180,ENSMUSG00000025161,ENSMUSG00000026304,ENSMUSG00000026726,ENSMUSG00000030492,ENSMUSG00000036006,ENSMUSG00000041771,ENSMUSG00000042046,ENSMUSG00000074796,ENSMUSG00000079592,ENSMUSG00000090877
GO:CC	filopodium	GO:0030175	FALSE	0.0191109	1.71872	113	236	7	27195	ENSMUSG00000021676,ENSMUSG00000022995,ENSMUSG00000023800,ENSMUSG00000026235,ENSMUSG00000031517,ENSMUSG00000036006,ENSMUSG00000049551
GO:CC	dendrite	GO:0030425	FALSE	0.0208738	1.6804	789	236	19	27195	ENSMUSG00000000632,ENSMUSG00000001300,ENSMUSG00000004951,ENSMUSG00000005580,ENSMUSG00000021478,ENSMUSG00000021719,ENSMUSG00000022037,ENSMUSG00000025189,ENSMUSG00000026235,ENSMUSG00000026304,ENSMUSG00000027978,ENSMUSG00000031227,ENSMUSG00000031517,ENSMUSG00000032589,ENSMUSG00000035441,ENSMUSG00000036698,ENSMUSG00000039621,ENSMUSG00000048000,ENSMUSG00000057531
GO:CC	dendritic tree	GO:0097447	FALSE	0.0215813	1.66592	791	236	19	27195	ENSMUSG00000000632,ENSMUSG00000001300,ENSMUSG00000004951,ENSMUSG00000005580,ENSMUSG00000021478,ENSMUSG00000021719,ENSMUSG00000022037,ENSMUSG00000025189,ENSMUSG00000026235,ENSMUSG00000026304,ENSMUSG00000027978,ENSMUSG00000031227,ENSMUSG00000031517,ENSMUSG00000032589,ENSMUSG00000035441,ENSMUSG00000036698,ENSMUSG00000039621,ENSMUSG00000048000,ENSMUSG00000057531
GO:CC	bounding membrane of organelle	GO:0098588	FALSE	0.0271792	1.56576	1793	236	32	27195	ENSMUSG00000000805,ENSMUSG00000003746,ENSMUSG00000006362,ENSMUSG00000015652,ENSMUSG00000021478,ENSMUSG00000023830,ENSMUSG00000024900,ENSMUSG00000025889,ENSMUSG00000026080,ENSMUSG00000026235,ENSMUSG00000026304,ENSMUSG00000026347,ENSMUSG00000026726,ENSMUSG00000028541,ENSMUSG00000029086,ENSMUSG00000030450,ENSMUSG00000030616,ENSMUSG00000030872,ENSMUSG00000033460,ENSMUSG00000035104,ENSMUSG00000035929,…
GO:CC	basal plasma membrane	GO:0009925	FALSE	0.0308538	1.51069	312	236	11	27195	ENSMUSG00000009376,ENSMUSG00000020681,ENSMUSG00000022180,ENSMUSG00000025161,ENSMUSG00000026304,ENSMUSG00000035441,ENSMUSG00000041828,ENSMUSG00000042046,ENSMUSG00000059714,ENSMUSG00000074796,ENSMUSG00000090877
GO:CC	endomembrane system	GO:0012505	FALSE	0.0367169	1.43513	4335	236	60	27195	ENSMUSG00000000632,ENSMUSG00000000805,ENSMUSG00000003271,ENSMUSG00000003355,ENSMUSG00000003746,ENSMUSG00000004558,ENSMUSG00000006362,ENSMUSG00000010307,ENSMUSG00000011256,ENSMUSG00000015652,ENSMUSG00000020681,ENSMUSG00000021478,ENSMUSG00000022037,ENSMUSG00000022209,ENSMUSG00000023830,ENSMUSG00000023963,ENSMUSG00000024036,ENSMUSG00000024421,ENSMUSG00000024501,ENSMUSG00000025161,ENSMUSG00000025358,…
GO:CC	apical part of cell	GO:0045177	FALSE	0.0419612	1.37715	563	236	15	27195	ENSMUSG00000000805,ENSMUSG00000003352,ENSMUSG00000014813,ENSMUSG00000022180,ENSMUSG00000025161,ENSMUSG00000026304,ENSMUSG00000026726,ENSMUSG00000029304,ENSMUSG00000030492,ENSMUSG00000036006,ENSMUSG00000041771,ENSMUSG00000042046,ENSMUSG00000074796,ENSMUSG00000079592,ENSMUSG00000090877
GO:CC	vesicle	GO:0031982	TRUE	0.0422822	1.37384	2258	236	37	27195	ENSMUSG00000000805,ENSMUSG00000003746,ENSMUSG00000004668,ENSMUSG00000015652,ENSMUSG00000020681,ENSMUSG00000022037,ENSMUSG00000023830,ENSMUSG00000024501,ENSMUSG00000025358,ENSMUSG00000025889,ENSMUSG00000026235,ENSMUSG00000026304,ENSMUSG00000026347,ENSMUSG00000026726,ENSMUSG00000027978,ENSMUSG00000029086,ENSMUSG00000029304,ENSMUSG00000030450,ENSMUSG00000030616,ENSMUSG00000030872,ENSMUSG00000031165,…
