# Supplementary material for: Atypical Chemokine Receptor CCRL2 Shapes Tumor Spheroid Structure and Immune Signaling in Melanoma
Source: Biomolecules. 2025 Aug 11;15(8):1150. doi: 10.3390/biom15081150 (PMC12384466; doi:10.3390/biom15081150)
Supplement: Supplementary file 1 [file biomolecules-15-01150-s001.zip › Table S3 gProfiler_GO_B16-CCRL2KOvsWT.xlsx]

## Sheet: gProfiler_mmusculus_downregulat
source	term_name	term_id	highlighted	adjusted_p_value	negative_log10_of_adjusted_p_value	term_size	query_size	intersection_size	effective_domain_size	intersections
GO:MF	protein binding	GO:0005515	TRUE	9.24161e-23	22.0343	10472	977	567	25071	ENSMUSG00000000142,ENSMUSG00000000223,ENSMUSG00000000275,ENSMUSG00000000308,ENSMUSG00000000530,ENSMUSG00000000555,ENSMUSG00000000567,ENSMUSG00000000791,ENSMUSG00000000805,ENSMUSG00000001014,ENSMUSG00000001029,ENSMUSG00000001123,ENSMUSG00000001131,ENSMUSG00000001507,ENSMUSG00000001552,ENSMUSG00000001774,ENSMUSG00000001802,ENSMUSG00000002058,ENSMUSG00000002289,ENSMUSG00000002325,ENSMUSG00000002603,…
GO:MF	ion binding	GO:0043167	FALSE	3.44038e-18	17.4634	6061	977	365	25071	ENSMUSG00000000223,ENSMUSG00000000275,ENSMUSG00000000308,ENSMUSG00000000530,ENSMUSG00000000555,ENSMUSG00000000805,ENSMUSG00000001131,ENSMUSG00000001555,ENSMUSG00000001604,ENSMUSG00000001774,ENSMUSG00000002799,ENSMUSG00000002804,ENSMUSG00000002885,ENSMUSG00000002985,ENSMUSG00000003411,ENSMUSG00000003617,ENSMUSG00000004267,ENSMUSG00000004892,ENSMUSG00000005413,ENSMUSG00000005672,ENSMUSG00000005950,…
GO:MF	small molecule binding	GO:0036094	FALSE	1.46467e-17	16.8343	6290	977	373	25071	ENSMUSG00000000223,ENSMUSG00000000275,ENSMUSG00000000308,ENSMUSG00000000530,ENSMUSG00000000555,ENSMUSG00000000805,ENSMUSG00000001131,ENSMUSG00000001555,ENSMUSG00000001604,ENSMUSG00000001774,ENSMUSG00000002799,ENSMUSG00000002804,ENSMUSG00000002885,ENSMUSG00000002985,ENSMUSG00000003411,ENSMUSG00000003617,ENSMUSG00000004267,ENSMUSG00000004892,ENSMUSG00000005413,ENSMUSG00000005672,ENSMUSG00000005950,…
GO:MF	catalytic activity	GO:0003824	TRUE	5.241e-17	16.2806	5731	977	346	25071	ENSMUSG00000000275,ENSMUSG00000000308,ENSMUSG00000000530,ENSMUSG00000000805,ENSMUSG00000001166,ENSMUSG00000001168,ENSMUSG00000001555,ENSMUSG00000001663,ENSMUSG00000001665,ENSMUSG00000001751,ENSMUSG00000001942,ENSMUSG00000002346,ENSMUSG00000002804,ENSMUSG00000003123,ENSMUSG00000003411,ENSMUSG00000003585,ENSMUSG00000003617,ENSMUSG00000003849,ENSMUSG00000004267,ENSMUSG00000005413,ENSMUSG00000005672,…
GO:MF	binding	GO:0005488	FALSE	1.89654e-14	13.722	16411	977	758	25071	ENSMUSG00000000142,ENSMUSG00000000223,ENSMUSG00000000275,ENSMUSG00000000308,ENSMUSG00000000530,ENSMUSG00000000555,ENSMUSG00000000567,ENSMUSG00000000791,ENSMUSG00000000805,ENSMUSG00000001014,ENSMUSG00000001029,ENSMUSG00000001123,ENSMUSG00000001131,ENSMUSG00000001166,ENSMUSG00000001168,ENSMUSG00000001507,ENSMUSG00000001552,ENSMUSG00000001555,ENSMUSG00000001604,ENSMUSG00000001774,ENSMUSG00000001802,…
GO:MF	anion binding	GO:0043168	FALSE	1.61278e-12	11.7924	2470	977	175	25071	ENSMUSG00000000308,ENSMUSG00000000530,ENSMUSG00000001774,ENSMUSG00000003411,ENSMUSG00000005672,ENSMUSG00000005950,ENSMUSG00000006494,ENSMUSG00000009545,ENSMUSG00000009772,ENSMUSG00000014158,ENSMUSG00000015085,ENSMUSG00000015090,ENSMUSG00000016552,ENSMUSG00000017830,ENSMUSG00000018334,ENSMUSG00000019066,ENSMUSG00000019301,ENSMUSG00000020227,ENSMUSG00000020277,ENSMUSG00000020357,ENSMUSG00000020437,…
GO:MF	carbohydrate derivative binding	GO:0097367	FALSE	3.44652e-12	11.4626	2257	977	163	25071	ENSMUSG00000000308,ENSMUSG00000000530,ENSMUSG00000001123,ENSMUSG00000001774,ENSMUSG00000002900,ENSMUSG00000002985,ENSMUSG00000003411,ENSMUSG00000004892,ENSMUSG00000005672,ENSMUSG00000005950,ENSMUSG00000006494,ENSMUSG00000008090,ENSMUSG00000009772,ENSMUSG00000014158,ENSMUSG00000015085,ENSMUSG00000015354,ENSMUSG00000017830,ENSMUSG00000018334,ENSMUSG00000019066,ENSMUSG00000020227,ENSMUSG00000020277,…
GO:MF	identical protein binding	GO:0042802	FALSE	1.10954e-09	8.95486	2376	977	161	25071	ENSMUSG00000000308,ENSMUSG00000002289,ENSMUSG00000002603,ENSMUSG00000002804,ENSMUSG00000002985,ENSMUSG00000003849,ENSMUSG00000004267,ENSMUSG00000005413,ENSMUSG00000005672,ENSMUSG00000005950,ENSMUSG00000006494,ENSMUSG00000008090,ENSMUSG00000009545,ENSMUSG00000010358,ENSMUSG00000013523,ENSMUSG00000014158,ENSMUSG00000014686,ENSMUSG00000014813,ENSMUSG00000015085,ENSMUSG00000015476,ENSMUSG00000016194,…
GO:MF	heterocyclic compound binding	GO:1901363	FALSE	7.19473e-09	8.14299	2332	977	156	25071	ENSMUSG00000000308,ENSMUSG00000000530,ENSMUSG00000001774,ENSMUSG00000003411,ENSMUSG00000005672,ENSMUSG00000005950,ENSMUSG00000006494,ENSMUSG00000009772,ENSMUSG00000014158,ENSMUSG00000015085,ENSMUSG00000016194,ENSMUSG00000016552,ENSMUSG00000017491,ENSMUSG00000017830,ENSMUSG00000018334,ENSMUSG00000019066,ENSMUSG00000019301,ENSMUSG00000020227,ENSMUSG00000020277,ENSMUSG00000020357,ENSMUSG00000020437,…
GO:MF	purine ribonucleoside triphosphate binding	GO:0035639	FALSE	1.37721e-08	7.861	1839	977	130	25071	ENSMUSG00000000308,ENSMUSG00000000530,ENSMUSG00000001774,ENSMUSG00000003411,ENSMUSG00000005672,ENSMUSG00000005950,ENSMUSG00000006494,ENSMUSG00000009772,ENSMUSG00000014158,ENSMUSG00000015085,ENSMUSG00000017830,ENSMUSG00000018334,ENSMUSG00000019066,ENSMUSG00000020227,ENSMUSG00000020277,ENSMUSG00000020357,ENSMUSG00000020437,ENSMUSG00000020601,ENSMUSG00000020638,ENSMUSG00000020732,ENSMUSG00000020787,…
GO:MF	purine nucleotide binding	GO:0017076	FALSE	1.84623e-08	7.73371	2003	977	138	25071	ENSMUSG00000000308,ENSMUSG00000000530,ENSMUSG00000001774,ENSMUSG00000003411,ENSMUSG00000005672,ENSMUSG00000005950,ENSMUSG00000006494,ENSMUSG00000009772,ENSMUSG00000014158,ENSMUSG00000015085,ENSMUSG00000016194,ENSMUSG00000017830,ENSMUSG00000018334,ENSMUSG00000019066,ENSMUSG00000019301,ENSMUSG00000020227,ENSMUSG00000020277,ENSMUSG00000020357,ENSMUSG00000020437,ENSMUSG00000020601,ENSMUSG00000020638,…
GO:MF	nucleoside phosphate binding	GO:1901265	FALSE	2.67461e-08	7.57274	2192	977	147	25071	ENSMUSG00000000308,ENSMUSG00000000530,ENSMUSG00000001774,ENSMUSG00000003411,ENSMUSG00000005672,ENSMUSG00000005950,ENSMUSG00000006494,ENSMUSG00000009772,ENSMUSG00000014158,ENSMUSG00000015085,ENSMUSG00000016194,ENSMUSG00000016552,ENSMUSG00000017830,ENSMUSG00000018334,ENSMUSG00000019066,ENSMUSG00000019301,ENSMUSG00000020227,ENSMUSG00000020277,ENSMUSG00000020357,ENSMUSG00000020437,ENSMUSG00000020601,…
GO:MF	ribonucleotide binding	GO:0032553	FALSE	4.51375e-08	7.34546	1911	977	132	25071	ENSMUSG00000000308,ENSMUSG00000000530,ENSMUSG00000001774,ENSMUSG00000003411,ENSMUSG00000005672,ENSMUSG00000005950,ENSMUSG00000006494,ENSMUSG00000009772,ENSMUSG00000014158,ENSMUSG00000015085,ENSMUSG00000017830,ENSMUSG00000018334,ENSMUSG00000019066,ENSMUSG00000020227,ENSMUSG00000020277,ENSMUSG00000020357,ENSMUSG00000020437,ENSMUSG00000020601,ENSMUSG00000020638,ENSMUSG00000020732,ENSMUSG00000020787,…
GO:MF	purine ribonucleotide binding	GO:0032555	FALSE	4.6026e-08	7.337	1892	977	131	25071	ENSMUSG00000000308,ENSMUSG00000000530,ENSMUSG00000001774,ENSMUSG00000003411,ENSMUSG00000005672,ENSMUSG00000005950,ENSMUSG00000006494,ENSMUSG00000009772,ENSMUSG00000014158,ENSMUSG00000015085,ENSMUSG00000017830,ENSMUSG00000018334,ENSMUSG00000019066,ENSMUSG00000020227,ENSMUSG00000020277,ENSMUSG00000020357,ENSMUSG00000020437,ENSMUSG00000020601,ENSMUSG00000020638,ENSMUSG00000020732,ENSMUSG00000020787,…
GO:MF	nucleotide binding	GO:0000166	FALSE	4.66312e-08	7.33132	2169	977	145	25071	ENSMUSG00000000308,ENSMUSG00000000530,ENSMUSG00000001774,ENSMUSG00000003411,ENSMUSG00000005672,ENSMUSG00000005950,ENSMUSG00000006494,ENSMUSG00000009772,ENSMUSG00000014158,ENSMUSG00000015085,ENSMUSG00000016194,ENSMUSG00000016552,ENSMUSG00000017830,ENSMUSG00000018334,ENSMUSG00000019066,ENSMUSG00000019301,ENSMUSG00000020227,ENSMUSG00000020277,ENSMUSG00000020357,ENSMUSG00000020437,ENSMUSG00000020601,…
GO:MF	metal ion binding	GO:0046872	FALSE	7.733e-08	7.11165	4235	977	242	25071	ENSMUSG00000000223,ENSMUSG00000000275,ENSMUSG00000000530,ENSMUSG00000000555,ENSMUSG00000000805,ENSMUSG00000001131,ENSMUSG00000001555,ENSMUSG00000001604,ENSMUSG00000001774,ENSMUSG00000002799,ENSMUSG00000002804,ENSMUSG00000002885,ENSMUSG00000002985,ENSMUSG00000003617,ENSMUSG00000004267,ENSMUSG00000004892,ENSMUSG00000005413,ENSMUSG00000005672,ENSMUSG00000006403,ENSMUSG00000006435,ENSMUSG00000009772,…
GO:MF	cation binding	GO:0043169	FALSE	1.21596e-07	6.91508	4343	977	246	25071	ENSMUSG00000000223,ENSMUSG00000000275,ENSMUSG00000000530,ENSMUSG00000000555,ENSMUSG00000000805,ENSMUSG00000001131,ENSMUSG00000001555,ENSMUSG00000001604,ENSMUSG00000001774,ENSMUSG00000002799,ENSMUSG00000002804,ENSMUSG00000002885,ENSMUSG00000002985,ENSMUSG00000003617,ENSMUSG00000004267,ENSMUSG00000004892,ENSMUSG00000005413,ENSMUSG00000005672,ENSMUSG00000006403,ENSMUSG00000006435,ENSMUSG00000009772,…
GO:MF	hydrolase activity	GO:0016787	FALSE	2.11317e-07	6.67507	2481	977	158	25071	ENSMUSG00000001663,ENSMUSG00000001751,ENSMUSG00000001942,ENSMUSG00000002346,ENSMUSG00000002804,ENSMUSG00000003123,ENSMUSG00000003411,ENSMUSG00000005413,ENSMUSG00000006344,ENSMUSG00000006345,ENSMUSG00000006403,ENSMUSG00000008822,ENSMUSG00000015085,ENSMUSG00000015890,ENSMUSG00000017830,ENSMUSG00000019066,ENSMUSG00000019989,ENSMUSG00000019990,ENSMUSG00000020020,ENSMUSG00000020604,ENSMUSG00000020681,…
GO:MF	lipid binding	GO:0008289	FALSE	1.3566e-06	5.86755	892	977	73	25071	ENSMUSG00000002058,ENSMUSG00000002668,ENSMUSG00000002900,ENSMUSG00000002985,ENSMUSG00000003585,ENSMUSG00000009545,ENSMUSG00000010760,ENSMUSG00000014158,ENSMUSG00000015083,ENSMUSG00000015090,ENSMUSG00000016194,ENSMUSG00000019301,ENSMUSG00000019320,ENSMUSG00000019768,ENSMUSG00000020437,ENSMUSG00000020828,ENSMUSG00000021061,ENSMUSG00000022219,ENSMUSG00000022383,ENSMUSG00000022479,ENSMUSG00000022548,…
GO:MF	transferase activity	GO:0016740	FALSE	2.41898e-06	5.61637	2298	977	145	25071	ENSMUSG00000000275,ENSMUSG00000000308,ENSMUSG00000000530,ENSMUSG00000001166,ENSMUSG00000001168,ENSMUSG00000001663,ENSMUSG00000001665,ENSMUSG00000003585,ENSMUSG00000005672,ENSMUSG00000006344,ENSMUSG00000006345,ENSMUSG00000006435,ENSMUSG00000006494,ENSMUSG00000008090,ENSMUSG00000009772,ENSMUSG00000010607,ENSMUSG00000013846,ENSMUSG00000015335,ENSMUSG00000018169,ENSMUSG00000018334,ENSMUSG00000020227,…
GO:MF	ATP binding	GO:0005524	FALSE	6.66e-06	5.17653	1489	977	103	25071	ENSMUSG00000000308,ENSMUSG00000000530,ENSMUSG00000001774,ENSMUSG00000005672,ENSMUSG00000005950,ENSMUSG00000006494,ENSMUSG00000009772,ENSMUSG00000014158,ENSMUSG00000015085,ENSMUSG00000017830,ENSMUSG00000018334,ENSMUSG00000020227,ENSMUSG00000020277,ENSMUSG00000020357,ENSMUSG00000020437,ENSMUSG00000020601,ENSMUSG00000020638,ENSMUSG00000020787,ENSMUSG00000020890,ENSMUSG00000021069,ENSMUSG00000021196,…
GO:MF	signaling receptor binding	GO:0005102	FALSE	7.71328e-06	5.11276	1591	977	108	25071	ENSMUSG00000000275,ENSMUSG00000000555,ENSMUSG00000000791,ENSMUSG00000001014,ENSMUSG00000001029,ENSMUSG00000001123,ENSMUSG00000001131,ENSMUSG00000001507,ENSMUSG00000002603,ENSMUSG00000002799,ENSMUSG00000002900,ENSMUSG00000002985,ENSMUSG00000003070,ENSMUSG00000004837,ENSMUSG00000004891,ENSMUSG00000005705,ENSMUSG00000006154,ENSMUSG00000014813,ENSMUSG00000015468,ENSMUSG00000016206,ENSMUSG00000019768,…
GO:MF	cell adhesion molecule binding	GO:0050839	FALSE	9.66801e-06	5.01466	292	977	34	25071	ENSMUSG00000000555,ENSMUSG00000001014,ENSMUSG00000001029,ENSMUSG00000001507,ENSMUSG00000001552,ENSMUSG00000002900,ENSMUSG00000002980,ENSMUSG00000020758,ENSMUSG00000020932,ENSMUSG00000021224,ENSMUSG00000022661,ENSMUSG00000024965,ENSMUSG00000025089,ENSMUSG00000025497,ENSMUSG00000026193,ENSMUSG00000027009,ENSMUSG00000027750,ENSMUSG00000029304,ENSMUSG00000030092,ENSMUSG00000031302,ENSMUSG00000031565,…
GO:MF	enzyme binding	GO:0019899	FALSE	1.0765e-05	4.96798	2331	977	144	25071	ENSMUSG00000000142,ENSMUSG00000000530,ENSMUSG00000000567,ENSMUSG00000001123,ENSMUSG00000001131,ENSMUSG00000001507,ENSMUSG00000001552,ENSMUSG00000002603,ENSMUSG00000002900,ENSMUSG00000002985,ENSMUSG00000003123,ENSMUSG00000004267,ENSMUSG00000005413,ENSMUSG00000005672,ENSMUSG00000006403,ENSMUSG00000009545,ENSMUSG00000014158,ENSMUSG00000017740,ENSMUSG00000018334,ENSMUSG00000019320,ENSMUSG00000019768,…
GO:MF	adenyl nucleotide binding	GO:0030554	FALSE	1.12775e-05	4.94779	1642	977	110	25071	ENSMUSG00000000308,ENSMUSG00000000530,ENSMUSG00000001774,ENSMUSG00000005672,ENSMUSG00000005950,ENSMUSG00000006494,ENSMUSG00000009772,ENSMUSG00000014158,ENSMUSG00000015085,ENSMUSG00000016194,ENSMUSG00000017830,ENSMUSG00000018334,ENSMUSG00000019301,ENSMUSG00000020227,ENSMUSG00000020277,ENSMUSG00000020357,ENSMUSG00000020437,ENSMUSG00000020601,ENSMUSG00000020638,ENSMUSG00000020787,ENSMUSG00000020890,…
GO:MF	transferase activity, transferring phosphorus-containing groups	GO:0016772	FALSE	2.16151e-05	4.66524	935	977	72	25071	ENSMUSG00000000308,ENSMUSG00000000530,ENSMUSG00000001166,ENSMUSG00000001168,ENSMUSG00000005672,ENSMUSG00000006494,ENSMUSG00000008090,ENSMUSG00000009772,ENSMUSG00000018334,ENSMUSG00000020227,ENSMUSG00000020277,ENSMUSG00000020357,ENSMUSG00000020601,ENSMUSG00000020638,ENSMUSG00000020890,ENSMUSG00000021196,ENSMUSG00000021385,ENSMUSG00000022221,ENSMUSG00000022253,ENSMUSG00000022610,ENSMUSG00000022836,…
GO:MF	adenyl ribonucleotide binding	GO:0032559	FALSE	2.82335e-05	4.54923	1532	977	103	25071	ENSMUSG00000000308,ENSMUSG00000000530,ENSMUSG00000001774,ENSMUSG00000005672,ENSMUSG00000005950,ENSMUSG00000006494,ENSMUSG00000009772,ENSMUSG00000014158,ENSMUSG00000015085,ENSMUSG00000017830,ENSMUSG00000018334,ENSMUSG00000020227,ENSMUSG00000020277,ENSMUSG00000020357,ENSMUSG00000020437,ENSMUSG00000020601,ENSMUSG00000020638,ENSMUSG00000020787,ENSMUSG00000020890,ENSMUSG00000021069,ENSMUSG00000021196,…
GO:MF	transporter activity	GO:0005215	TRUE	2.87399e-05	4.54151	1184	977	85	25071	ENSMUSG00000002346,ENSMUSG00000002985,ENSMUSG00000005950,ENSMUSG00000009545,ENSMUSG00000010064,ENSMUSG00000010066,ENSMUSG00000010803,ENSMUSG00000013275,ENSMUSG00000014158,ENSMUSG00000017740,ENSMUSG00000019080,ENSMUSG00000020787,ENSMUSG00000022180,ENSMUSG00000022199,ENSMUSG00000022219,ENSMUSG00000022575,ENSMUSG00000022756,ENSMUSG00000022899,ENSMUSG00000023393,ENSMUSG00000024339,ENSMUSG00000024600,…
GO:MF	cysteine-S-conjugate N-acetyltransferase activity	GO:0047198	TRUE	6.09513e-05	4.21502	5	977	5	25071	ENSMUSG00000030004,ENSMUSG00000033634,ENSMUSG00000068299,ENSMUSG00000079494,ENSMUSG00000079495
GO:MF	zinc ion binding	GO:0008270	FALSE	9.0393e-05	4.04387	769	977	61	25071	ENSMUSG00000000223,ENSMUSG00000000805,ENSMUSG00000001131,ENSMUSG00000001604,ENSMUSG00000001774,ENSMUSG00000006403,ENSMUSG00000015053,ENSMUSG00000015843,ENSMUSG00000017491,ENSMUSG00000017830,ENSMUSG00000019768,ENSMUSG00000019989,ENSMUSG00000020020,ENSMUSG00000020044,ENSMUSG00000020642,ENSMUSG00000020681,ENSMUSG00000020682,ENSMUSG00000021944,ENSMUSG00000022098,ENSMUSG00000022383,ENSMUSG00000022425,…
GO:MF	protein homodimerization activity	GO:0042803	FALSE	0.00020952	3.67877	788	977	61	25071	ENSMUSG00000002985,ENSMUSG00000005413,ENSMUSG00000005672,ENSMUSG00000013523,ENSMUSG00000016194,ENSMUSG00000016206,ENSMUSG00000019301,ENSMUSG00000020227,ENSMUSG00000020357,ENSMUSG00000020890,ENSMUSG00000022206,ENSMUSG00000022253,ENSMUSG00000022453,ENSMUSG00000022887,ENSMUSG00000024339,ENSMUSG00000024558,ENSMUSG00000024736,ENSMUSG00000026104,ENSMUSG00000026222,ENSMUSG00000027890,ENSMUSG00000028268,…
GO:MF	kinase activity	GO:0016301	FALSE	0.00026134	3.58279	775	977	60	25071	ENSMUSG00000000308,ENSMUSG00000000530,ENSMUSG00000005672,ENSMUSG00000006494,ENSMUSG00000008090,ENSMUSG00000009772,ENSMUSG00000018334,ENSMUSG00000020227,ENSMUSG00000020277,ENSMUSG00000020357,ENSMUSG00000020601,ENSMUSG00000020638,ENSMUSG00000020890,ENSMUSG00000021196,ENSMUSG00000021385,ENSMUSG00000022221,ENSMUSG00000022253,ENSMUSG00000022610,ENSMUSG00000022836,ENSMUSG00000023972,ENSMUSG00000024558,…
GO:MF	transmembrane transporter activity	GO:0022857	FALSE	0.000280863	3.55151	1094	977	77	25071	ENSMUSG00000002346,ENSMUSG00000005950,ENSMUSG00000009545,ENSMUSG00000010064,ENSMUSG00000010066,ENSMUSG00000010803,ENSMUSG00000013275,ENSMUSG00000014158,ENSMUSG00000017740,ENSMUSG00000019080,ENSMUSG00000020787,ENSMUSG00000022180,ENSMUSG00000022199,ENSMUSG00000022575,ENSMUSG00000022756,ENSMUSG00000022899,ENSMUSG00000023393,ENSMUSG00000024339,ENSMUSG00000024600,ENSMUSG00000024737,ENSMUSG00000025161,…
GO:MF	kinase binding	GO:0019900	FALSE	0.000327524	3.48476	872	977	65	25071	ENSMUSG00000000142,ENSMUSG00000000530,ENSMUSG00000000567,ENSMUSG00000001552,ENSMUSG00000003123,ENSMUSG00000009545,ENSMUSG00000014158,ENSMUSG00000017740,ENSMUSG00000018334,ENSMUSG00000019768,ENSMUSG00000020227,ENSMUSG00000020277,ENSMUSG00000020601,ENSMUSG00000020681,ENSMUSG00000020828,ENSMUSG00000020932,ENSMUSG00000021944,ENSMUSG00000022383,ENSMUSG00000022475,ENSMUSG00000024558,ENSMUSG00000024897,…
GO:MF	protein-containing complex binding	GO:0044877	FALSE	0.000412969	3.38408	1539	977	99	25071	ENSMUSG00000000530,ENSMUSG00000000555,ENSMUSG00000001014,ENSMUSG00000001029,ENSMUSG00000001507,ENSMUSG00000001552,ENSMUSG00000002603,ENSMUSG00000002900,ENSMUSG00000002985,ENSMUSG00000003420,ENSMUSG00000004267,ENSMUSG00000006154,ENSMUSG00000006494,ENSMUSG00000014158,ENSMUSG00000015083,ENSMUSG00000015354,ENSMUSG00000017390,ENSMUSG00000017446,ENSMUSG00000017491,ENSMUSG00000018381,ENSMUSG00000019768,…
GO:MF	protein kinase binding	GO:0019901	FALSE	0.000726577	3.13872	781	977	59	25071	ENSMUSG00000000142,ENSMUSG00000000530,ENSMUSG00000000567,ENSMUSG00000001552,ENSMUSG00000003123,ENSMUSG00000009545,ENSMUSG00000014158,ENSMUSG00000017740,ENSMUSG00000018334,ENSMUSG00000019768,ENSMUSG00000020227,ENSMUSG00000020601,ENSMUSG00000020681,ENSMUSG00000020828,ENSMUSG00000021944,ENSMUSG00000022383,ENSMUSG00000022475,ENSMUSG00000024558,ENSMUSG00000024897,ENSMUSG00000026235,ENSMUSG00000026463,…
GO:MF	sulfur compound binding	GO:1901681	FALSE	0.00157352	2.80313	283	977	29	25071	ENSMUSG00000002985,ENSMUSG00000008090,ENSMUSG00000015354,ENSMUSG00000020787,ENSMUSG00000021884,ENSMUSG00000021913,ENSMUSG00000022816,ENSMUSG00000022893,ENSMUSG00000022894,ENSMUSG00000023885,ENSMUSG00000024330,ENSMUSG00000025969,ENSMUSG00000026193,ENSMUSG00000027750,ENSMUSG00000027890,ENSMUSG00000028871,ENSMUSG00000029718,ENSMUSG00000031565,ENSMUSG00000038155,ENSMUSG00000040907,ENSMUSG00000041577,…
GO:MF	double-stranded RNA binding	GO:0003725	TRUE	0.00159634	2.79687	80	977	14	25071	ENSMUSG00000001166,ENSMUSG00000001168,ENSMUSG00000017830,ENSMUSG00000026896,ENSMUSG00000027514,ENSMUSG00000029561,ENSMUSG00000031639,ENSMUSG00000032690,ENSMUSG00000034908,ENSMUSG00000037921,ENSMUSG00000040296,ENSMUSG00000042500,ENSMUSG00000052776,ENSMUSG00000066861
GO:MF	glutathione transferase activity	GO:0004364	TRUE	0.0017084	2.76741	32	977	9	25071	ENSMUSG00000001663,ENSMUSG00000001665,ENSMUSG00000027890,ENSMUSG00000032348,ENSMUSG00000033318,ENSMUSG00000038155,ENSMUSG00000060803,ENSMUSG00000068762,ENSMUSG00000074179
GO:MF	transition metal ion binding	GO:0046914	FALSE	0.00213969	2.66965	1115	977	75	25071	ENSMUSG00000000223,ENSMUSG00000000805,ENSMUSG00000001131,ENSMUSG00000001604,ENSMUSG00000001774,ENSMUSG00000003617,ENSMUSG00000006403,ENSMUSG00000015053,ENSMUSG00000015843,ENSMUSG00000017491,ENSMUSG00000017830,ENSMUSG00000019768,ENSMUSG00000019989,ENSMUSG00000020000,ENSMUSG00000020020,ENSMUSG00000020044,ENSMUSG00000020642,ENSMUSG00000020681,ENSMUSG00000020682,ENSMUSG00000021944,ENSMUSG00000022098,…
GO:MF	pyrophosphatase activity	GO:0016462	FALSE	0.00237879	2.62364	755	977	56	25071	ENSMUSG00000002346,ENSMUSG00000002804,ENSMUSG00000003411,ENSMUSG00000008822,ENSMUSG00000015085,ENSMUSG00000017830,ENSMUSG00000019066,ENSMUSG00000019989,ENSMUSG00000020732,ENSMUSG00000022425,ENSMUSG00000023999,ENSMUSG00000024339,ENSMUSG00000025194,ENSMUSG00000026304,ENSMUSG00000026463,ENSMUSG00000026896,ENSMUSG00000027546,ENSMUSG00000027580,ENSMUSG00000028268,ENSMUSG00000028457,ENSMUSG00000029298,…
GO:MF	phosphotransferase activity, alcohol group as acceptor	GO:0016773	FALSE	0.00240489	2.6189	700	977	53	25071	ENSMUSG00000000530,ENSMUSG00000005672,ENSMUSG00000006494,ENSMUSG00000008090,ENSMUSG00000009772,ENSMUSG00000018334,ENSMUSG00000020227,ENSMUSG00000020277,ENSMUSG00000020357,ENSMUSG00000020601,ENSMUSG00000020890,ENSMUSG00000021196,ENSMUSG00000021385,ENSMUSG00000022221,ENSMUSG00000022253,ENSMUSG00000022610,ENSMUSG00000022836,ENSMUSG00000023972,ENSMUSG00000024558,ENSMUSG00000024899,ENSMUSG00000025537,…
GO:MF	hydrolase activity, acting on acid anhydrides, in phosphorus-containing anhydrides	GO:0016818	FALSE	0.00247498	2.60643	756	977	56	25071	ENSMUSG00000002346,ENSMUSG00000002804,ENSMUSG00000003411,ENSMUSG00000008822,ENSMUSG00000015085,ENSMUSG00000017830,ENSMUSG00000019066,ENSMUSG00000019989,ENSMUSG00000020732,ENSMUSG00000022425,ENSMUSG00000023999,ENSMUSG00000024339,ENSMUSG00000025194,ENSMUSG00000026304,ENSMUSG00000026463,ENSMUSG00000026896,ENSMUSG00000027546,ENSMUSG00000027580,ENSMUSG00000028268,ENSMUSG00000028457,ENSMUSG00000029298,…
GO:MF	hydrolase activity, acting on acid anhydrides	GO:0016817	FALSE	0.00247498	2.60643	756	977	56	25071	ENSMUSG00000002346,ENSMUSG00000002804,ENSMUSG00000003411,ENSMUSG00000008822,ENSMUSG00000015085,ENSMUSG00000017830,ENSMUSG00000019066,ENSMUSG00000019989,ENSMUSG00000020732,ENSMUSG00000022425,ENSMUSG00000023999,ENSMUSG00000024339,ENSMUSG00000025194,ENSMUSG00000026304,ENSMUSG00000026463,ENSMUSG00000026896,ENSMUSG00000027546,ENSMUSG00000027580,ENSMUSG00000028268,ENSMUSG00000028457,ENSMUSG00000029298,…
GO:MF	catalytic activity, acting on a protein	GO:0140096	FALSE	0.00415193	2.38175	2344	977	133	25071	ENSMUSG00000000275,ENSMUSG00000000530,ENSMUSG00000001555,ENSMUSG00000005672,ENSMUSG00000006344,ENSMUSG00000006345,ENSMUSG00000006403,ENSMUSG00000006435,ENSMUSG00000006494,ENSMUSG00000008090,ENSMUSG00000009772,ENSMUSG00000015335,ENSMUSG00000018334,ENSMUSG00000020020,ENSMUSG00000020227,ENSMUSG00000020357,ENSMUSG00000020601,ENSMUSG00000020642,ENSMUSG00000020681,ENSMUSG00000020682,ENSMUSG00000020707,…
GO:MF	2'-5'-oligoadenylate synthetase activity	GO:0001730	TRUE	0.00760751	2.11876	5	977	4	25071	ENSMUSG00000029561,ENSMUSG00000032690,ENSMUSG00000052776,ENSMUSG00000066861
GO:MF	adenylyltransferase activity	GO:0070566	FALSE	0.0096428	2.0158	30	977	8	25071	ENSMUSG00000024899,ENSMUSG00000029561,ENSMUSG00000032265,ENSMUSG00000032690,ENSMUSG00000042751,ENSMUSG00000052776,ENSMUSG00000053334,ENSMUSG00000066861
GO:MF	calmodulin binding	GO:0005516	FALSE	0.0122262	1.91271	190	977	21	25071	ENSMUSG00000009545,ENSMUSG00000014158,ENSMUSG00000019768,ENSMUSG00000020437,ENSMUSG00000020681,ENSMUSG00000022836,ENSMUSG00000025537,ENSMUSG00000026463,ENSMUSG00000028456,ENSMUSG00000029361,ENSMUSG00000030739,ENSMUSG00000034656,ENSMUSG00000035578,ENSMUSG00000040752,ENSMUSG00000041607,ENSMUSG00000049686,ENSMUSG00000051331,ENSMUSG00000054342,ENSMUSG00000054385,ENSMUSG00000061462,ENSMUSG00000074272
GO:MF	phospholipase activity	GO:0004620	FALSE	0.0125888	1.90001	95	977	14	25071	ENSMUSG00000005413,ENSMUSG00000020828,ENSMUSG00000022425,ENSMUSG00000025277,ENSMUSG00000026701,ENSMUSG00000028751,ENSMUSG00000028885,ENSMUSG00000035237,ENSMUSG00000036833,ENSMUSG00000038349,ENSMUSG00000040061,ENSMUSG00000041653,ENSMUSG00000044968,ENSMUSG00000056220
GO:MF	carboxylic ester hydrolase activity	GO:0052689	FALSE	0.0144402	1.84043	207	977	22	25071	ENSMUSG00000001942,ENSMUSG00000003123,ENSMUSG00000005413,ENSMUSG00000020828,ENSMUSG00000022425,ENSMUSG00000025277,ENSMUSG00000026701,ENSMUSG00000027562,ENSMUSG00000027977,ENSMUSG00000028751,ENSMUSG00000028885,ENSMUSG00000029759,ENSMUSG00000034853,ENSMUSG00000035237,ENSMUSG00000036833,ENSMUSG00000038349,ENSMUSG00000040061,ENSMUSG00000041653,ENSMUSG00000042988,ENSMUSG00000044968,ENSMUSG00000056220,…
GO:MF	ribonucleoside triphosphate phosphatase activity	GO:0017111	FALSE	0.020485	1.68856	699	977	50	25071	ENSMUSG00000003411,ENSMUSG00000015085,ENSMUSG00000017830,ENSMUSG00000019066,ENSMUSG00000020732,ENSMUSG00000023999,ENSMUSG00000024339,ENSMUSG00000025194,ENSMUSG00000026304,ENSMUSG00000026463,ENSMUSG00000026896,ENSMUSG00000027546,ENSMUSG00000027580,ENSMUSG00000028268,ENSMUSG00000028457,ENSMUSG00000029298,ENSMUSG00000031378,ENSMUSG00000031840,ENSMUSG00000032101,ENSMUSG00000034472,ENSMUSG00000035208,…
GO:MF	lipase activity	GO:0016298	FALSE	0.0220737	1.65612	126	977	16	25071	ENSMUSG00000003123,ENSMUSG00000005413,ENSMUSG00000020828,ENSMUSG00000022425,ENSMUSG00000025277,ENSMUSG00000026701,ENSMUSG00000028751,ENSMUSG00000028885,ENSMUSG00000035237,ENSMUSG00000036833,ENSMUSG00000038349,ENSMUSG00000040061,ENSMUSG00000041653,ENSMUSG00000042988,ENSMUSG00000044968,ENSMUSG00000056220
GO:MF	lysine N-acetyltransferase activity, acting on acetyl phosphate as donor	GO:0004468	TRUE	0.023133	1.63577	11	977	5	25071	ENSMUSG00000030004,ENSMUSG00000033634,ENSMUSG00000068299,ENSMUSG00000079494,ENSMUSG00000079495
GO:MF	hydrolase activity, acting on ester bonds	GO:0016788	FALSE	0.0234375	1.63009	779	977	54	25071	ENSMUSG00000001942,ENSMUSG00000003123,ENSMUSG00000005413,ENSMUSG00000019989,ENSMUSG00000019990,ENSMUSG00000020604,ENSMUSG00000020828,ENSMUSG00000021876,ENSMUSG00000022425,ENSMUSG00000025277,ENSMUSG00000025584,ENSMUSG00000025932,ENSMUSG00000026102,ENSMUSG00000026126,ENSMUSG00000026544,ENSMUSG00000026701,ENSMUSG00000026773,ENSMUSG00000027562,ENSMUSG00000027580,ENSMUSG00000027843,ENSMUSG00000027977,…
GO:MF	extracellular matrix binding	GO:0050840	FALSE	0.0265297	1.57627	65	977	11	25071	ENSMUSG00000001507,ENSMUSG00000002980,ENSMUSG00000022894,ENSMUSG00000028776,ENSMUSG00000029304,ENSMUSG00000031480,ENSMUSG00000036040,ENSMUSG00000041936,ENSMUSG00000046618,ENSMUSG00000050335,ENSMUSG00000056481
GO:MF	heparin binding	GO:0008201	FALSE	0.0480574	1.31824	163	977	18	25071	ENSMUSG00000002985,ENSMUSG00000008090,ENSMUSG00000015354,ENSMUSG00000022816,ENSMUSG00000022893,ENSMUSG00000022894,ENSMUSG00000023885,ENSMUSG00000024330,ENSMUSG00000025969,ENSMUSG00000026193,ENSMUSG00000027750,ENSMUSG00000028871,ENSMUSG00000029718,ENSMUSG00000031565,ENSMUSG00000041577,ENSMUSG00000045287,ENSMUSG00000055003,ENSMUSG00000072115
GO:BP	regulation of multicellular organismal process	GO:0051239	TRUE	1.21863e-30	29.9141	3145	958	245	26963	ENSMUSG00000000142,ENSMUSG00000000244,ENSMUSG00000000530,ENSMUSG00000000555,ENSMUSG00000000567,ENSMUSG00000000753,ENSMUSG00000000791,ENSMUSG00000001123,ENSMUSG00000001131,ENSMUSG00000001166,ENSMUSG00000001168,ENSMUSG00000001507,ENSMUSG00000001552,ENSMUSG00000001819,ENSMUSG00000002603,ENSMUSG00000002985,ENSMUSG00000004558,ENSMUSG00000004892,ENSMUSG00000005413,ENSMUSG00000005672,ENSMUSG00000005705,…
GO:BP	response to external stimulus	GO:0009605	FALSE	2.24268e-27	26.6492	2624	958	211	26963	ENSMUSG00000000244,ENSMUSG00000000275,ENSMUSG00000000567,ENSMUSG00000000791,ENSMUSG00000001123,ENSMUSG00000001166,ENSMUSG00000001168,ENSMUSG00000001552,ENSMUSG00000001751,ENSMUSG00000002603,ENSMUSG00000002985,ENSMUSG00000003849,ENSMUSG00000005672,ENSMUSG00000005950,ENSMUSG00000006345,ENSMUSG00000006403,ENSMUSG00000006711,ENSMUSG00000009545,ENSMUSG00000010358,ENSMUSG00000014158,ENSMUSG00000015083,…
GO:BP	innate immune response	GO:0045087	TRUE	1.13569e-25	24.9447	989	958	114	26963	ENSMUSG00000000275,ENSMUSG00000000791,ENSMUSG00000001123,ENSMUSG00000001166,ENSMUSG00000001168,ENSMUSG00000001751,ENSMUSG00000002603,ENSMUSG00000002985,ENSMUSG00000003849,ENSMUSG00000010358,ENSMUSG00000015083,ENSMUSG00000015335,ENSMUSG00000016206,ENSMUSG00000017830,ENSMUSG00000019768,ENSMUSG00000020020,ENSMUSG00000020227,ENSMUSG00000020399,ENSMUSG00000020641,ENSMUSG00000020707,ENSMUSG00000022575,…
GO:BP	defense response to symbiont	GO:0140546	FALSE	1.47544e-25	24.8311	1163	958	125	26963	ENSMUSG00000000244,ENSMUSG00000000275,ENSMUSG00000000791,ENSMUSG00000001123,ENSMUSG00000001166,ENSMUSG00000001168,ENSMUSG00000001751,ENSMUSG00000002603,ENSMUSG00000002985,ENSMUSG00000003849,ENSMUSG00000010358,ENSMUSG00000015083,ENSMUSG00000015335,ENSMUSG00000016206,ENSMUSG00000017830,ENSMUSG00000019768,ENSMUSG00000020020,ENSMUSG00000020227,ENSMUSG00000020399,ENSMUSG00000020641,ENSMUSG00000020707,…
GO:BP	defense response	GO:0006952	FALSE	3.56256e-25	24.4482	1837	958	164	26963	ENSMUSG00000000244,ENSMUSG00000000275,ENSMUSG00000000791,ENSMUSG00000001123,ENSMUSG00000001131,ENSMUSG00000001166,ENSMUSG00000001168,ENSMUSG00000001751,ENSMUSG00000002603,ENSMUSG00000002985,ENSMUSG00000003849,ENSMUSG00000005413,ENSMUSG00000005672,ENSMUSG00000006344,ENSMUSG00000006345,ENSMUSG00000006403,ENSMUSG00000010358,ENSMUSG00000014158,ENSMUSG00000015083,ENSMUSG00000015335,ENSMUSG00000016206,…
GO:BP	response to stimulus	GO:0050896	FALSE	2.02805e-24	23.6929	10529	958	538	26963	ENSMUSG00000000142,ENSMUSG00000000244,ENSMUSG00000000275,ENSMUSG00000000530,ENSMUSG00000000555,ENSMUSG00000000567,ENSMUSG00000000753,ENSMUSG00000000791,ENSMUSG00000001123,ENSMUSG00000001131,ENSMUSG00000001166,ENSMUSG00000001168,ENSMUSG00000001507,ENSMUSG00000001552,ENSMUSG00000001555,ENSMUSG00000001663,ENSMUSG00000001751,ENSMUSG00000001774,ENSMUSG00000001819,ENSMUSG00000002058,ENSMUSG00000002289,…
GO:BP	response to stress	GO:0006950	FALSE	2.67953e-24	23.5719	3966	958	269	26963	ENSMUSG00000000142,ENSMUSG00000000244,ENSMUSG00000000275,ENSMUSG00000000530,ENSMUSG00000000555,ENSMUSG00000000791,ENSMUSG00000001123,ENSMUSG00000001131,ENSMUSG00000001166,ENSMUSG00000001168,ENSMUSG00000001555,ENSMUSG00000001751,ENSMUSG00000001774,ENSMUSG00000002289,ENSMUSG00000002603,ENSMUSG00000002985,ENSMUSG00000003123,ENSMUSG00000003849,ENSMUSG00000005413,ENSMUSG00000005672,ENSMUSG00000006344,…
GO:BP	defense response to other organism	GO:0098542	FALSE	6.9239e-24	23.1596	1294	958	130	26963	ENSMUSG00000000244,ENSMUSG00000000275,ENSMUSG00000000791,ENSMUSG00000001123,ENSMUSG00000001166,ENSMUSG00000001168,ENSMUSG00000001751,ENSMUSG00000002603,ENSMUSG00000002985,ENSMUSG00000003849,ENSMUSG00000006403,ENSMUSG00000010358,ENSMUSG00000015083,ENSMUSG00000015335,ENSMUSG00000016206,ENSMUSG00000017830,ENSMUSG00000019768,ENSMUSG00000020020,ENSMUSG00000020227,ENSMUSG00000020399,ENSMUSG00000020641,…
GO:BP	positive regulation of biological process	GO:0048518	FALSE	7.83528e-23	22.1059	6584	958	379	26963	ENSMUSG00000000142,ENSMUSG00000000275,ENSMUSG00000000530,ENSMUSG00000000555,ENSMUSG00000000567,ENSMUSG00000000753,ENSMUSG00000000791,ENSMUSG00000001123,ENSMUSG00000001131,ENSMUSG00000001166,ENSMUSG00000001168,ENSMUSG00000001507,ENSMUSG00000001552,ENSMUSG00000001751,ENSMUSG00000001802,ENSMUSG00000001819,ENSMUSG00000002289,ENSMUSG00000002325,ENSMUSG00000002603,ENSMUSG00000002799,ENSMUSG00000002900,…
GO:BP	immune system process	GO:0002376	FALSE	1.25067e-22	21.9029	2866	958	212	26963	ENSMUSG00000000244,ENSMUSG00000000275,ENSMUSG00000000567,ENSMUSG00000000791,ENSMUSG00000001123,ENSMUSG00000001166,ENSMUSG00000001168,ENSMUSG00000001507,ENSMUSG00000001751,ENSMUSG00000001942,ENSMUSG00000002325,ENSMUSG00000002603,ENSMUSG00000002799,ENSMUSG00000002985,ENSMUSG00000003411,ENSMUSG00000003420,ENSMUSG00000003849,ENSMUSG00000005413,ENSMUSG00000005672,ENSMUSG00000006345,ENSMUSG00000006389,…
GO:BP	regulation of response to stimulus	GO:0048583	FALSE	5.26889e-22	21.2783	4015	958	265	26963	ENSMUSG00000000142,ENSMUSG00000000244,ENSMUSG00000000275,ENSMUSG00000000530,ENSMUSG00000000567,ENSMUSG00000000791,ENSMUSG00000001123,ENSMUSG00000001131,ENSMUSG00000001166,ENSMUSG00000001168,ENSMUSG00000001507,ENSMUSG00000001751,ENSMUSG00000001774,ENSMUSG00000002603,ENSMUSG00000002799,ENSMUSG00000002900,ENSMUSG00000002985,ENSMUSG00000004558,ENSMUSG00000004837,ENSMUSG00000005413,ENSMUSG00000005672,…
GO:BP	biological regulation	GO:0065007	FALSE	6.50697e-22	21.1866	13542	958	637	26963	ENSMUSG00000000142,ENSMUSG00000000223,ENSMUSG00000000244,ENSMUSG00000000275,ENSMUSG00000000308,ENSMUSG00000000530,ENSMUSG00000000555,ENSMUSG00000000567,ENSMUSG00000000753,ENSMUSG00000000791,ENSMUSG00000000805,ENSMUSG00000001123,ENSMUSG00000001131,ENSMUSG00000001166,ENSMUSG00000001168,ENSMUSG00000001507,ENSMUSG00000001552,ENSMUSG00000001751,ENSMUSG00000001774,ENSMUSG00000001802,ENSMUSG00000001819,…
GO:BP	regulation of biological process	GO:0050789	FALSE	1.99709e-21	20.6996	13153	958	622	26963	ENSMUSG00000000142,ENSMUSG00000000223,ENSMUSG00000000244,ENSMUSG00000000275,ENSMUSG00000000308,ENSMUSG00000000530,ENSMUSG00000000555,ENSMUSG00000000567,ENSMUSG00000000753,ENSMUSG00000000791,ENSMUSG00000001123,ENSMUSG00000001131,ENSMUSG00000001166,ENSMUSG00000001168,ENSMUSG00000001507,ENSMUSG00000001552,ENSMUSG00000001751,ENSMUSG00000001774,ENSMUSG00000001802,ENSMUSG00000001819,ENSMUSG00000001942,…
GO:BP	cell surface receptor signaling pathway	GO:0007166	FALSE	3.20876e-21	20.4937	2776	958	204	26963	ENSMUSG00000000142,ENSMUSG00000000244,ENSMUSG00000000530,ENSMUSG00000000555,ENSMUSG00000000567,ENSMUSG00000000791,ENSMUSG00000001123,ENSMUSG00000001131,ENSMUSG00000001166,ENSMUSG00000001168,ENSMUSG00000001507,ENSMUSG00000001552,ENSMUSG00000001751,ENSMUSG00000002603,ENSMUSG00000002799,ENSMUSG00000002885,ENSMUSG00000002900,ENSMUSG00000002985,ENSMUSG00000003070,ENSMUSG00000004558,ENSMUSG00000005413,…
GO:BP	multicellular organism development	GO:0007275	FALSE	5.89659e-21	20.2294	4886	958	301	26963	ENSMUSG00000000142,ENSMUSG00000000223,ENSMUSG00000000530,ENSMUSG00000000555,ENSMUSG00000000567,ENSMUSG00000000753,ENSMUSG00000001123,ENSMUSG00000001131,ENSMUSG00000001507,ENSMUSG00000001552,ENSMUSG00000001555,ENSMUSG00000001751,ENSMUSG00000001819,ENSMUSG00000002058,ENSMUSG00000002289,ENSMUSG00000002603,ENSMUSG00000002799,ENSMUSG00000002900,ENSMUSG00000002985,ENSMUSG00000003070,ENSMUSG00000004558,…
GO:BP	anatomical structure morphogenesis	GO:0009653	FALSE	1.42945e-20	19.8448	2769	958	202	26963	ENSMUSG00000000142,ENSMUSG00000000530,ENSMUSG00000000555,ENSMUSG00000000567,ENSMUSG00000000753,ENSMUSG00000001507,ENSMUSG00000001552,ENSMUSG00000001555,ENSMUSG00000001751,ENSMUSG00000001819,ENSMUSG00000002289,ENSMUSG00000002603,ENSMUSG00000002799,ENSMUSG00000002900,ENSMUSG00000002985,ENSMUSG00000003070,ENSMUSG00000004891,ENSMUSG00000004892,ENSMUSG00000005413,ENSMUSG00000005672,ENSMUSG00000006389,…
GO:BP	system development	GO:0048731	FALSE	6.20429e-20	19.2073	4123	958	264	26963	ENSMUSG00000000142,ENSMUSG00000000223,ENSMUSG00000000530,ENSMUSG00000000555,ENSMUSG00000000567,ENSMUSG00000000753,ENSMUSG00000001131,ENSMUSG00000001507,ENSMUSG00000001552,ENSMUSG00000001555,ENSMUSG00000001751,ENSMUSG00000001819,ENSMUSG00000002058,ENSMUSG00000002289,ENSMUSG00000002603,ENSMUSG00000002799,ENSMUSG00000002900,ENSMUSG00000002985,ENSMUSG00000003070,ENSMUSG00000004558,ENSMUSG00000004891,…
GO:BP	response to biotic stimulus	GO:0009607	FALSE	8.83138e-20	19.054	1832	958	152	26963	ENSMUSG00000000244,ENSMUSG00000000275,ENSMUSG00000000791,ENSMUSG00000001123,ENSMUSG00000001166,ENSMUSG00000001168,ENSMUSG00000001751,ENSMUSG00000002603,ENSMUSG00000002985,ENSMUSG00000003849,ENSMUSG00000006345,ENSMUSG00000006403,ENSMUSG00000010358,ENSMUSG00000015083,ENSMUSG00000015335,ENSMUSG00000016206,ENSMUSG00000017830,ENSMUSG00000018381,ENSMUSG00000019768,ENSMUSG00000020020,ENSMUSG00000020227,…
GO:BP	response to external biotic stimulus	GO:0043207	FALSE	8.89901e-20	19.0507	1795	958	150	26963	ENSMUSG00000000244,ENSMUSG00000000275,ENSMUSG00000000791,ENSMUSG00000001123,ENSMUSG00000001166,ENSMUSG00000001168,ENSMUSG00000001751,ENSMUSG00000002603,ENSMUSG00000002985,ENSMUSG00000003849,ENSMUSG00000006345,ENSMUSG00000006403,ENSMUSG00000010358,ENSMUSG00000015083,ENSMUSG00000015335,ENSMUSG00000016206,ENSMUSG00000017830,ENSMUSG00000019768,ENSMUSG00000020020,ENSMUSG00000020227,ENSMUSG00000020399,…
GO:BP	response to other organism	GO:0051707	FALSE	1.97356e-19	18.7047	1791	958	149	26963	ENSMUSG00000000244,ENSMUSG00000000275,ENSMUSG00000000791,ENSMUSG00000001123,ENSMUSG00000001166,ENSMUSG00000001168,ENSMUSG00000001751,ENSMUSG00000002603,ENSMUSG00000002985,ENSMUSG00000003849,ENSMUSG00000006345,ENSMUSG00000006403,ENSMUSG00000010358,ENSMUSG00000015083,ENSMUSG00000015335,ENSMUSG00000016206,ENSMUSG00000017830,ENSMUSG00000019768,ENSMUSG00000020020,ENSMUSG00000020227,ENSMUSG00000020399,…
GO:BP	regulation of signaling	GO:0023051	FALSE	2.64491e-19	18.5776	3638	958	240	26963	ENSMUSG00000000142,ENSMUSG00000000275,ENSMUSG00000000530,ENSMUSG00000000567,ENSMUSG00000001123,ENSMUSG00000001131,ENSMUSG00000001166,ENSMUSG00000001168,ENSMUSG00000001507,ENSMUSG00000002603,ENSMUSG00000002799,ENSMUSG00000002900,ENSMUSG00000002985,ENSMUSG00000004558,ENSMUSG00000004837,ENSMUSG00000005413,ENSMUSG00000005672,ENSMUSG00000006154,ENSMUSG00000006435,ENSMUSG00000006575,ENSMUSG00000006711,…
GO:BP	regulation of cell communication	GO:0010646	FALSE	2.74524e-19	18.5614	3639	958	240	26963	ENSMUSG00000000142,ENSMUSG00000000275,ENSMUSG00000000530,ENSMUSG00000000567,ENSMUSG00000001123,ENSMUSG00000001131,ENSMUSG00000001166,ENSMUSG00000001168,ENSMUSG00000001507,ENSMUSG00000002603,ENSMUSG00000002799,ENSMUSG00000002900,ENSMUSG00000002985,ENSMUSG00000004558,ENSMUSG00000004837,ENSMUSG00000005413,ENSMUSG00000005672,ENSMUSG00000006154,ENSMUSG00000006435,ENSMUSG00000006575,ENSMUSG00000006711,…
GO:BP	negative regulation of biological process	GO:0048519	FALSE	4.23927e-19	18.3727	5981	958	342	26963	ENSMUSG00000000142,ENSMUSG00000000244,ENSMUSG00000000275,ENSMUSG00000000308,ENSMUSG00000000530,ENSMUSG00000000555,ENSMUSG00000000567,ENSMUSG00000000753,ENSMUSG00000001123,ENSMUSG00000001131,ENSMUSG00000001166,ENSMUSG00000001168,ENSMUSG00000001507,ENSMUSG00000001552,ENSMUSG00000001774,ENSMUSG00000001802,ENSMUSG00000002058,ENSMUSG00000002289,ENSMUSG00000002603,ENSMUSG00000002900,ENSMUSG00000002985,…
GO:BP	defense response to virus	GO:0051607	FALSE	6.71238e-19	18.1731	323	958	55	26963	ENSMUSG00000000244,ENSMUSG00000000275,ENSMUSG00000000791,ENSMUSG00000001166,ENSMUSG00000001168,ENSMUSG00000017830,ENSMUSG00000020020,ENSMUSG00000020641,ENSMUSG00000020707,ENSMUSG00000022221,ENSMUSG00000022906,ENSMUSG00000024810,ENSMUSG00000025491,ENSMUSG00000025492,ENSMUSG00000025498,ENSMUSG00000026104,ENSMUSG00000026896,ENSMUSG00000027514,ENSMUSG00000027843,ENSMUSG00000027995,ENSMUSG00000029561,…
GO:BP	anatomical structure development	GO:0048856	FALSE	7.62397e-19	18.1178	6290	958	354	26963	ENSMUSG00000000142,ENSMUSG00000000223,ENSMUSG00000000530,ENSMUSG00000000555,ENSMUSG00000000567,ENSMUSG00000000753,ENSMUSG00000001123,ENSMUSG00000001131,ENSMUSG00000001507,ENSMUSG00000001552,ENSMUSG00000001555,ENSMUSG00000001751,ENSMUSG00000001819,ENSMUSG00000002058,ENSMUSG00000002289,ENSMUSG00000002603,ENSMUSG00000002799,ENSMUSG00000002900,ENSMUSG00000002985,ENSMUSG00000003070,ENSMUSG00000004558,…
GO:BP	regulation of response to external stimulus	GO:0032101	FALSE	9.84596e-19	18.0067	1110	958	109	26963	ENSMUSG00000000244,ENSMUSG00000000275,ENSMUSG00000000791,ENSMUSG00000001123,ENSMUSG00000001166,ENSMUSG00000001168,ENSMUSG00000001751,ENSMUSG00000002603,ENSMUSG00000002985,ENSMUSG00000005950,ENSMUSG00000006345,ENSMUSG00000006711,ENSMUSG00000010358,ENSMUSG00000014158,ENSMUSG00000015335,ENSMUSG00000016206,ENSMUSG00000017446,ENSMUSG00000017830,ENSMUSG00000019768,ENSMUSG00000019989,ENSMUSG00000020227,…
GO:BP	positive regulation of cellular process	GO:0048522	FALSE	1.57553e-18	17.8026	6243	958	351	26963	ENSMUSG00000000142,ENSMUSG00000000275,ENSMUSG00000000530,ENSMUSG00000000555,ENSMUSG00000000567,ENSMUSG00000000753,ENSMUSG00000000791,ENSMUSG00000001123,ENSMUSG00000001131,ENSMUSG00000001166,ENSMUSG00000001168,ENSMUSG00000001507,ENSMUSG00000001552,ENSMUSG00000001802,ENSMUSG00000001819,ENSMUSG00000002289,ENSMUSG00000002325,ENSMUSG00000002603,ENSMUSG00000002799,ENSMUSG00000002900,ENSMUSG00000002985,…
GO:BP	response to virus	GO:0009615	FALSE	1.85183e-18	17.7324	403	958	61	26963	ENSMUSG00000000244,ENSMUSG00000000275,ENSMUSG00000000791,ENSMUSG00000001123,ENSMUSG00000001166,ENSMUSG00000001168,ENSMUSG00000002603,ENSMUSG00000017830,ENSMUSG00000020020,ENSMUSG00000020227,ENSMUSG00000020641,ENSMUSG00000020707,ENSMUSG00000022037,ENSMUSG00000022221,ENSMUSG00000022906,ENSMUSG00000024810,ENSMUSG00000025491,ENSMUSG00000025492,ENSMUSG00000025498,ENSMUSG00000026104,ENSMUSG00000026896,…
GO:BP	immune response	GO:0006955	FALSE	2.53945e-18	17.5953	1991	958	157	26963	ENSMUSG00000000275,ENSMUSG00000000791,ENSMUSG00000001123,ENSMUSG00000001166,ENSMUSG00000001168,ENSMUSG00000001751,ENSMUSG00000002603,ENSMUSG00000002985,ENSMUSG00000003420,ENSMUSG00000003849,ENSMUSG00000005413,ENSMUSG00000005672,ENSMUSG00000006389,ENSMUSG00000010358,ENSMUSG00000013846,ENSMUSG00000015053,ENSMUSG00000015083,ENSMUSG00000015090,ENSMUSG00000015335,ENSMUSG00000016206,ENSMUSG00000017830,…
GO:BP	positive regulation of multicellular organismal process	GO:0051240	FALSE	2.80576e-18	17.5519	1822	958	148	26963	ENSMUSG00000000142,ENSMUSG00000000530,ENSMUSG00000000555,ENSMUSG00000000567,ENSMUSG00000000753,ENSMUSG00000000791,ENSMUSG00000001123,ENSMUSG00000001166,ENSMUSG00000001168,ENSMUSG00000001552,ENSMUSG00000002603,ENSMUSG00000002985,ENSMUSG00000004892,ENSMUSG00000005413,ENSMUSG00000005672,ENSMUSG00000005705,ENSMUSG00000006389,ENSMUSG00000006435,ENSMUSG00000009545,ENSMUSG00000010066,ENSMUSG00000014158,…
GO:BP	regulation of cellular process	GO:0050794	FALSE	1.2364e-17	16.9078	12758	958	595	26963	ENSMUSG00000000142,ENSMUSG00000000244,ENSMUSG00000000275,ENSMUSG00000000308,ENSMUSG00000000530,ENSMUSG00000000555,ENSMUSG00000000567,ENSMUSG00000000753,ENSMUSG00000000791,ENSMUSG00000001123,ENSMUSG00000001131,ENSMUSG00000001166,ENSMUSG00000001168,ENSMUSG00000001507,ENSMUSG00000001552,ENSMUSG00000001751,ENSMUSG00000001774,ENSMUSG00000001802,ENSMUSG00000001819,ENSMUSG00000002058,ENSMUSG00000002289,…
GO:BP	regulation of innate immune response	GO:0045088	FALSE	1.8477e-17	16.7334	474	958	65	26963	ENSMUSG00000000275,ENSMUSG00000001123,ENSMUSG00000001166,ENSMUSG00000001168,ENSMUSG00000001751,ENSMUSG00000002603,ENSMUSG00000002985,ENSMUSG00000010358,ENSMUSG00000015335,ENSMUSG00000016206,ENSMUSG00000017830,ENSMUSG00000019768,ENSMUSG00000020227,ENSMUSG00000020399,ENSMUSG00000020641,ENSMUSG00000020707,ENSMUSG00000022906,ENSMUSG00000024339,ENSMUSG00000024737,ENSMUSG00000025498,ENSMUSG00000026896,…
GO:BP	negative regulation of cellular process	GO:0048523	FALSE	1.99912e-17	16.6992	5732	958	326	26963	ENSMUSG00000000142,ENSMUSG00000000244,ENSMUSG00000000308,ENSMUSG00000000530,ENSMUSG00000000555,ENSMUSG00000000567,ENSMUSG00000000753,ENSMUSG00000001123,ENSMUSG00000001131,ENSMUSG00000001166,ENSMUSG00000001168,ENSMUSG00000001507,ENSMUSG00000001552,ENSMUSG00000001774,ENSMUSG00000001802,ENSMUSG00000002058,ENSMUSG00000002289,ENSMUSG00000002603,ENSMUSG00000002900,ENSMUSG00000002985,ENSMUSG00000003849,…
GO:BP	regulation of signal transduction	GO:0009966	FALSE	2.9239e-17	16.534	3036	958	206	26963	ENSMUSG00000000142,ENSMUSG00000000275,ENSMUSG00000000530,ENSMUSG00000000567,ENSMUSG00000001123,ENSMUSG00000001131,ENSMUSG00000001166,ENSMUSG00000001168,ENSMUSG00000001507,ENSMUSG00000002603,ENSMUSG00000002799,ENSMUSG00000002900,ENSMUSG00000002985,ENSMUSG00000004558,ENSMUSG00000004837,ENSMUSG00000005413,ENSMUSG00000005672,ENSMUSG00000006154,ENSMUSG00000006435,ENSMUSG00000006575,ENSMUSG00000006711,…
GO:BP	biological process involved in interspecies interaction between organisms	GO:0044419	FALSE	3.84585e-17	16.415	1950	958	152	26963	ENSMUSG00000000244,ENSMUSG00000000275,ENSMUSG00000000791,ENSMUSG00000001123,ENSMUSG00000001166,ENSMUSG00000001168,ENSMUSG00000001751,ENSMUSG00000002603,ENSMUSG00000002985,ENSMUSG00000003849,ENSMUSG00000006345,ENSMUSG00000006403,ENSMUSG00000010358,ENSMUSG00000015083,ENSMUSG00000015335,ENSMUSG00000016206,ENSMUSG00000017830,ENSMUSG00000019768,ENSMUSG00000020020,ENSMUSG00000020227,ENSMUSG00000020399,…
GO:BP	developmental process	GO:0032502	FALSE	4.07212e-17	16.3902	6876	958	372	26963	ENSMUSG00000000142,ENSMUSG00000000223,ENSMUSG00000000530,ENSMUSG00000000555,ENSMUSG00000000567,ENSMUSG00000000753,ENSMUSG00000001123,ENSMUSG00000001131,ENSMUSG00000001507,ENSMUSG00000001552,ENSMUSG00000001555,ENSMUSG00000001751,ENSMUSG00000001802,ENSMUSG00000001819,ENSMUSG00000002058,ENSMUSG00000002289,ENSMUSG00000002603,ENSMUSG00000002799,ENSMUSG00000002900,ENSMUSG00000002985,ENSMUSG00000003070,…
GO:BP	regulation of response to biotic stimulus	GO:0002831	FALSE	4.35837e-17	16.3607	565	958	71	26963	ENSMUSG00000000244,ENSMUSG00000000275,ENSMUSG00000000791,ENSMUSG00000001123,ENSMUSG00000001166,ENSMUSG00000001168,ENSMUSG00000001751,ENSMUSG00000002603,ENSMUSG00000002985,ENSMUSG00000010358,ENSMUSG00000015335,ENSMUSG00000016206,ENSMUSG00000017830,ENSMUSG00000019768,ENSMUSG00000020227,ENSMUSG00000020399,ENSMUSG00000020641,ENSMUSG00000020707,ENSMUSG00000022906,ENSMUSG00000024339,ENSMUSG00000024737,…
GO:BP	multicellular organismal process	GO:0032501	FALSE	4.85595e-17	16.3137	8528	958	437	26963	ENSMUSG00000000142,ENSMUSG00000000223,ENSMUSG00000000244,ENSMUSG00000000530,ENSMUSG00000000555,ENSMUSG00000000567,ENSMUSG00000000753,ENSMUSG00000000791,ENSMUSG00000001123,ENSMUSG00000001131,ENSMUSG00000001166,ENSMUSG00000001168,ENSMUSG00000001507,ENSMUSG00000001552,ENSMUSG00000001555,ENSMUSG00000001751,ENSMUSG00000001802,ENSMUSG00000001819,ENSMUSG00000002058,ENSMUSG00000002289,ENSMUSG00000002603,…
GO:BP	regulation of cytokine production	GO:0001817	FALSE	6.49423e-17	16.1875	825	958	88	26963	ENSMUSG00000000791,ENSMUSG00000001123,ENSMUSG00000001166,ENSMUSG00000001168,ENSMUSG00000002603,ENSMUSG00000004558,ENSMUSG00000005413,ENSMUSG00000005672,ENSMUSG00000006389,ENSMUSG00000014158,ENSMUSG00000016206,ENSMUSG00000017830,ENSMUSG00000020227,ENSMUSG00000020357,ENSMUSG00000020399,ENSMUSG00000020601,ENSMUSG00000020641,ENSMUSG00000020707,ENSMUSG00000021944,ENSMUSG00000022037,ENSMUSG00000022208,…
GO:BP	cytokine production	GO:0001816	FALSE	1.12833e-16	15.9476	832	958	88	26963	ENSMUSG00000000791,ENSMUSG00000001123,ENSMUSG00000001166,ENSMUSG00000001168,ENSMUSG00000002603,ENSMUSG00000004558,ENSMUSG00000005413,ENSMUSG00000005672,ENSMUSG00000006389,ENSMUSG00000014158,ENSMUSG00000016206,ENSMUSG00000017830,ENSMUSG00000020227,ENSMUSG00000020357,ENSMUSG00000020399,ENSMUSG00000020601,ENSMUSG00000020641,ENSMUSG00000020707,ENSMUSG00000021944,ENSMUSG00000022037,ENSMUSG00000022208,…
GO:BP	cellular response to stimulus	GO:0051716	FALSE	1.20819e-16	15.9179	8566	958	437	26963	ENSMUSG00000000142,ENSMUSG00000000244,ENSMUSG00000000275,ENSMUSG00000000530,ENSMUSG00000000555,ENSMUSG00000000567,ENSMUSG00000000753,ENSMUSG00000000791,ENSMUSG00000001123,ENSMUSG00000001131,ENSMUSG00000001166,ENSMUSG00000001168,ENSMUSG00000001507,ENSMUSG00000001552,ENSMUSG00000001663,ENSMUSG00000001751,ENSMUSG00000001774,ENSMUSG00000002289,ENSMUSG00000002603,ENSMUSG00000002799,ENSMUSG00000002885,…
GO:BP	cell migration	GO:0016477	FALSE	1.59186e-16	15.7981	1544	958	129	26963	ENSMUSG00000000530,ENSMUSG00000000555,ENSMUSG00000000567,ENSMUSG00000000753,ENSMUSG00000001123,ENSMUSG00000001131,ENSMUSG00000001507,ENSMUSG00000001552,ENSMUSG00000002603,ENSMUSG00000002900,ENSMUSG00000002985,ENSMUSG00000005413,ENSMUSG00000005672,ENSMUSG00000006711,ENSMUSG00000010760,ENSMUSG00000014158,ENSMUSG00000014813,ENSMUSG00000015053,ENSMUSG00000018381,ENSMUSG00000020357,ENSMUSG00000020437,…
GO:BP	regulation of cell motility	GO:2000145	FALSE	1.70106e-15	14.7693	1051	958	99	26963	ENSMUSG00000000530,ENSMUSG00000000555,ENSMUSG00000000567,ENSMUSG00000000753,ENSMUSG00000001123,ENSMUSG00000001131,ENSMUSG00000001507,ENSMUSG00000001552,ENSMUSG00000002603,ENSMUSG00000002900,ENSMUSG00000002985,ENSMUSG00000005413,ENSMUSG00000005672,ENSMUSG00000010760,ENSMUSG00000014158,ENSMUSG00000014813,ENSMUSG00000015053,ENSMUSG00000018381,ENSMUSG00000020357,ENSMUSG00000020681,ENSMUSG00000020682,…
GO:BP	positive regulation of defense response	GO:0031349	FALSE	2.24253e-15	14.6493	519	958	65	26963	ENSMUSG00000000275,ENSMUSG00000001123,ENSMUSG00000001166,ENSMUSG00000001168,ENSMUSG00000001751,ENSMUSG00000002603,ENSMUSG00000010358,ENSMUSG00000014158,ENSMUSG00000015335,ENSMUSG00000016206,ENSMUSG00000017830,ENSMUSG00000019768,ENSMUSG00000020227,ENSMUSG00000020399,ENSMUSG00000020641,ENSMUSG00000020707,ENSMUSG00000022575,ENSMUSG00000022906,ENSMUSG00000024737,ENSMUSG00000024810,ENSMUSG00000025498,…
GO:BP	regulation of cell migration	GO:0030334	FALSE	2.66754e-15	14.5739	990	958	95	26963	ENSMUSG00000000530,ENSMUSG00000000555,ENSMUSG00000000567,ENSMUSG00000000753,ENSMUSG00000001123,ENSMUSG00000001131,ENSMUSG00000001507,ENSMUSG00000001552,ENSMUSG00000002603,ENSMUSG00000002900,ENSMUSG00000002985,ENSMUSG00000005413,ENSMUSG00000005672,ENSMUSG00000010760,ENSMUSG00000014158,ENSMUSG00000014813,ENSMUSG00000015053,ENSMUSG00000018381,ENSMUSG00000020357,ENSMUSG00000020681,ENSMUSG00000020682,…
GO:BP	intracellular signal transduction	GO:0035556	FALSE	3.1904e-15	14.4962	2885	958	193	26963	ENSMUSG00000000275,ENSMUSG00000000530,ENSMUSG00000000567,ENSMUSG00000001123,ENSMUSG00000001166,ENSMUSG00000001168,ENSMUSG00000001507,ENSMUSG00000002603,ENSMUSG00000002985,ENSMUSG00000004558,ENSMUSG00000004837,ENSMUSG00000005413,ENSMUSG00000005672,ENSMUSG00000006154,ENSMUSG00000006494,ENSMUSG00000006575,ENSMUSG00000006711,ENSMUSG00000009772,ENSMUSG00000010358,ENSMUSG00000014158,ENSMUSG00000015335,…
GO:BP	negative regulation of multicellular organismal process	GO:0051241	FALSE	3.31503e-15	14.4795	1218	958	108	26963	ENSMUSG00000000244,ENSMUSG00000000567,ENSMUSG00000000753,ENSMUSG00000001123,ENSMUSG00000001131,ENSMUSG00000001166,ENSMUSG00000001168,ENSMUSG00000002603,ENSMUSG00000002985,ENSMUSG00000004558,ENSMUSG00000005413,ENSMUSG00000006711,ENSMUSG00000014813,ENSMUSG00000015053,ENSMUSG00000015090,ENSMUSG00000017446,ENSMUSG00000017491,ENSMUSG00000017830,ENSMUSG00000019989,ENSMUSG00000020027,ENSMUSG00000020227,…
GO:BP	positive regulation of response to stimulus	GO:0048584	FALSE	4.13399e-15	14.3836	2372	958	168	26963	ENSMUSG00000000275,ENSMUSG00000000530,ENSMUSG00000000567,ENSMUSG00000000791,ENSMUSG00000001123,ENSMUSG00000001166,ENSMUSG00000001168,ENSMUSG00000001751,ENSMUSG00000002603,ENSMUSG00000002799,ENSMUSG00000002900,ENSMUSG00000002985,ENSMUSG00000005672,ENSMUSG00000006575,ENSMUSG00000006711,ENSMUSG00000010358,ENSMUSG00000014158,ENSMUSG00000015083,ENSMUSG00000015335,ENSMUSG00000016206,ENSMUSG00000017446,…
GO:BP	regulation of immune system process	GO:0002682	FALSE	4.81267e-15	14.3176	1590	958	128	26963	ENSMUSG00000000244,ENSMUSG00000000275,ENSMUSG00000000567,ENSMUSG00000000791,ENSMUSG00000001123,ENSMUSG00000001166,ENSMUSG00000001168,ENSMUSG00000001751,ENSMUSG00000001942,ENSMUSG00000002603,ENSMUSG00000002985,ENSMUSG00000005413,ENSMUSG00000005672,ENSMUSG00000006345,ENSMUSG00000006389,ENSMUSG00000010358,ENSMUSG00000014158,ENSMUSG00000015053,ENSMUSG00000015083,ENSMUSG00000015335,ENSMUSG00000016206,…
GO:BP	regulation of defense response	GO:0031347	FALSE	7.54114e-15	14.1226	823	958	84	26963	ENSMUSG00000000244,ENSMUSG00000000275,ENSMUSG00000000791,ENSMUSG00000001123,ENSMUSG00000001166,ENSMUSG00000001168,ENSMUSG00000001751,ENSMUSG00000002603,ENSMUSG00000002985,ENSMUSG00000006345,ENSMUSG00000010358,ENSMUSG00000014158,ENSMUSG00000015335,ENSMUSG00000016206,ENSMUSG00000017830,ENSMUSG00000019768,ENSMUSG00000019989,ENSMUSG00000020227,ENSMUSG00000020399,ENSMUSG00000020641,ENSMUSG00000020707,…
GO:BP	cell communication	GO:0007154	FALSE	7.86743e-15	14.1042	7538	958	390	26963	ENSMUSG00000000142,ENSMUSG00000000223,ENSMUSG00000000244,ENSMUSG00000000275,ENSMUSG00000000530,ENSMUSG00000000555,ENSMUSG00000000567,ENSMUSG00000000791,ENSMUSG00000001123,ENSMUSG00000001131,ENSMUSG00000001166,ENSMUSG00000001168,ENSMUSG00000001507,ENSMUSG00000001552,ENSMUSG00000001751,ENSMUSG00000002603,ENSMUSG00000002799,ENSMUSG00000002885,ENSMUSG00000002900,ENSMUSG00000002985,ENSMUSG00000003070,…
GO:BP	positive regulation of innate immune response	GO:0045089	FALSE	8.58389e-15	14.0663	394	958	55	26963	ENSMUSG00000000275,ENSMUSG00000001123,ENSMUSG00000001166,ENSMUSG00000001168,ENSMUSG00000001751,ENSMUSG00000010358,ENSMUSG00000015335,ENSMUSG00000016206,ENSMUSG00000017830,ENSMUSG00000019768,ENSMUSG00000020227,ENSMUSG00000020399,ENSMUSG00000020641,ENSMUSG00000020707,ENSMUSG00000022906,ENSMUSG00000024737,ENSMUSG00000025498,ENSMUSG00000026896,ENSMUSG00000027514,ENSMUSG00000027843,ENSMUSG00000027995,…
GO:BP	positive regulation of response to biotic stimulus	GO:0002833	FALSE	8.82165e-15	14.0545	421	958	57	26963	ENSMUSG00000000275,ENSMUSG00000001123,ENSMUSG00000001166,ENSMUSG00000001168,ENSMUSG00000001751,ENSMUSG00000010358,ENSMUSG00000015335,ENSMUSG00000016206,ENSMUSG00000017830,ENSMUSG00000019768,ENSMUSG00000020227,ENSMUSG00000020399,ENSMUSG00000020641,ENSMUSG00000020707,ENSMUSG00000022906,ENSMUSG00000024737,ENSMUSG00000025498,ENSMUSG00000026471,ENSMUSG00000026896,ENSMUSG00000027514,ENSMUSG00000027843,…
GO:BP	regulation of locomotion	GO:0040012	FALSE	8.90235e-15	14.0505	1094	958	100	26963	ENSMUSG00000000530,ENSMUSG00000000555,ENSMUSG00000000567,ENSMUSG00000000753,ENSMUSG00000001123,ENSMUSG00000001131,ENSMUSG00000001507,ENSMUSG00000001552,ENSMUSG00000002603,ENSMUSG00000002900,ENSMUSG00000002985,ENSMUSG00000005413,ENSMUSG00000005672,ENSMUSG00000010760,ENSMUSG00000014158,ENSMUSG00000014813,ENSMUSG00000015053,ENSMUSG00000018381,ENSMUSG00000020357,ENSMUSG00000020681,ENSMUSG00000020682,…
GO:BP	locomotion	GO:0040011	FALSE	1.36677e-14	13.8643	1278	958	110	26963	ENSMUSG00000000530,ENSMUSG00000000555,ENSMUSG00000000567,ENSMUSG00000000753,ENSMUSG00000001123,ENSMUSG00000001131,ENSMUSG00000001507,ENSMUSG00000001552,ENSMUSG00000002603,ENSMUSG00000002900,ENSMUSG00000002985,ENSMUSG00000005413,ENSMUSG00000005672,ENSMUSG00000010760,ENSMUSG00000014158,ENSMUSG00000014813,ENSMUSG00000015053,ENSMUSG00000018381,ENSMUSG00000018819,ENSMUSG00000020357,ENSMUSG00000020681,…
GO:BP	cell adhesion	GO:0007155	FALSE	1.99821e-14	13.6994	1468	958	120	26963	ENSMUSG00000000244,ENSMUSG00000000530,ENSMUSG00000000555,ENSMUSG00000000567,ENSMUSG00000000791,ENSMUSG00000001014,ENSMUSG00000001029,ENSMUSG00000001123,ENSMUSG00000001507,ENSMUSG00000001552,ENSMUSG00000002603,ENSMUSG00000002799,ENSMUSG00000002900,ENSMUSG00000002980,ENSMUSG00000004892,ENSMUSG00000005672,ENSMUSG00000008090,ENSMUSG00000014158,ENSMUSG00000015468,ENSMUSG00000017446,ENSMUSG00000020340,…
GO:BP	regulation of response to stress	GO:0080134	FALSE	3.48363e-14	13.458	1386	958	115	26963	ENSMUSG00000000142,ENSMUSG00000000244,ENSMUSG00000000275,ENSMUSG00000000791,ENSMUSG00000001123,ENSMUSG00000001166,ENSMUSG00000001168,ENSMUSG00000001751,ENSMUSG00000001774,ENSMUSG00000002603,ENSMUSG00000002985,ENSMUSG00000006345,ENSMUSG00000006711,ENSMUSG00000010358,ENSMUSG00000014158,ENSMUSG00000015335,ENSMUSG00000016206,ENSMUSG00000017446,ENSMUSG00000017830,ENSMUSG00000019768,ENSMUSG00000019989,…
GO:BP	regulation of immune response	GO:0050776	FALSE	3.69439e-14	13.4325	928	958	89	26963	ENSMUSG00000000275,ENSMUSG00000000791,ENSMUSG00000001123,ENSMUSG00000001166,ENSMUSG00000001168,ENSMUSG00000001751,ENSMUSG00000002603,ENSMUSG00000002985,ENSMUSG00000005672,ENSMUSG00000010358,ENSMUSG00000015083,ENSMUSG00000015335,ENSMUSG00000016206,ENSMUSG00000017830,ENSMUSG00000019768,ENSMUSG00000019989,ENSMUSG00000020227,ENSMUSG00000020399,ENSMUSG00000020437,ENSMUSG00000020641,ENSMUSG00000020707,…
GO:BP	signaling	GO:0023052	FALSE	4.09314e-14	13.3879	7507	958	386	26963	ENSMUSG00000000142,ENSMUSG00000000223,ENSMUSG00000000244,ENSMUSG00000000275,ENSMUSG00000000530,ENSMUSG00000000555,ENSMUSG00000000567,ENSMUSG00000000791,ENSMUSG00000001123,ENSMUSG00000001131,ENSMUSG00000001166,ENSMUSG00000001168,ENSMUSG00000001507,ENSMUSG00000001552,ENSMUSG00000001751,ENSMUSG00000002603,ENSMUSG00000002799,ENSMUSG00000002885,ENSMUSG00000002900,ENSMUSG00000002985,ENSMUSG00000003070,…
GO:BP	response to interferon-beta	GO:0035456	FALSE	4.21661e-14	13.375	72	958	24	26963	ENSMUSG00000001166,ENSMUSG00000001168,ENSMUSG00000025491,ENSMUSG00000025492,ENSMUSG00000026104,ENSMUSG00000028268,ENSMUSG00000031639,ENSMUSG00000034459,ENSMUSG00000039997,ENSMUSG00000040253,ENSMUSG00000040483,ENSMUSG00000042349,ENSMUSG00000046718,ENSMUSG00000046879,ENSMUSG00000052776,ENSMUSG00000054072,ENSMUSG00000066861,ENSMUSG00000069874,ENSMUSG00000072244,ENSMUSG00000074896,ENSMUSG00000078853,…
GO:BP	cell motility	GO:0048870	FALSE	4.3841e-14	13.3581	1769	958	135	26963	ENSMUSG00000000530,ENSMUSG00000000555,ENSMUSG00000000567,ENSMUSG00000000753,ENSMUSG00000001123,ENSMUSG00000001131,ENSMUSG00000001507,ENSMUSG00000001552,ENSMUSG00000002603,ENSMUSG00000002900,ENSMUSG00000002985,ENSMUSG00000005413,ENSMUSG00000005672,ENSMUSG00000006435,ENSMUSG00000006711,ENSMUSG00000010760,ENSMUSG00000014158,ENSMUSG00000014813,ENSMUSG00000015053,ENSMUSG00000018381,ENSMUSG00000020357,…
GO:BP	positive regulation of response to external stimulus	GO:0032103	FALSE	5.31845e-14	13.2742	658	958	72	26963	ENSMUSG00000000275,ENSMUSG00000001123,ENSMUSG00000001166,ENSMUSG00000001168,ENSMUSG00000001751,ENSMUSG00000002603,ENSMUSG00000010358,ENSMUSG00000014158,ENSMUSG00000015335,ENSMUSG00000016206,ENSMUSG00000017830,ENSMUSG00000019768,ENSMUSG00000020227,ENSMUSG00000020399,ENSMUSG00000020641,ENSMUSG00000020707,ENSMUSG00000022575,ENSMUSG00000022906,ENSMUSG00000024737,ENSMUSG00000024810,ENSMUSG00000025498,…
GO:BP	cell differentiation	GO:0030154	FALSE	1.41482e-13	12.8493	4795	958	273	26963	ENSMUSG00000000142,ENSMUSG00000000530,ENSMUSG00000000555,ENSMUSG00000000567,ENSMUSG00000000753,ENSMUSG00000001123,ENSMUSG00000001507,ENSMUSG00000001751,ENSMUSG00000001802,ENSMUSG00000002603,ENSMUSG00000002799,ENSMUSG00000002900,ENSMUSG00000002985,ENSMUSG00000003070,ENSMUSG00000004558,ENSMUSG00000004892,ENSMUSG00000005672,ENSMUSG00000006345,ENSMUSG00000006389,ENSMUSG00000006435,ENSMUSG00000006711,…
GO:BP	cellular developmental process	GO:0048869	FALSE	1.45428e-13	12.8374	4796	958	273	26963	ENSMUSG00000000142,ENSMUSG00000000530,ENSMUSG00000000555,ENSMUSG00000000567,ENSMUSG00000000753,ENSMUSG00000001123,ENSMUSG00000001507,ENSMUSG00000001751,ENSMUSG00000001802,ENSMUSG00000002603,ENSMUSG00000002799,ENSMUSG00000002900,ENSMUSG00000002985,ENSMUSG00000003070,ENSMUSG00000004558,ENSMUSG00000004892,ENSMUSG00000005672,ENSMUSG00000006345,ENSMUSG00000006389,ENSMUSG00000006435,ENSMUSG00000006711,…
GO:BP	intracellular signaling cassette	GO:0141124	FALSE	2.37932e-13	12.6235	1806	958	135	26963	ENSMUSG00000000275,ENSMUSG00000000530,ENSMUSG00000000567,ENSMUSG00000001123,ENSMUSG00000001507,ENSMUSG00000002603,ENSMUSG00000002985,ENSMUSG00000004558,ENSMUSG00000004837,ENSMUSG00000005413,ENSMUSG00000005672,ENSMUSG00000006154,ENSMUSG00000006575,ENSMUSG00000006711,ENSMUSG00000010358,ENSMUSG00000014158,ENSMUSG00000017446,ENSMUSG00000017493,ENSMUSG00000018334,ENSMUSG00000019768,ENSMUSG00000019990,…
GO:BP	nervous system development	GO:0007399	FALSE	8.92007e-13	12.0496	2531	958	169	26963	ENSMUSG00000000223,ENSMUSG00000000567,ENSMUSG00000000753,ENSMUSG00000001507,ENSMUSG00000001751,ENSMUSG00000002058,ENSMUSG00000002603,ENSMUSG00000002799,ENSMUSG00000002900,ENSMUSG00000002985,ENSMUSG00000003070,ENSMUSG00000004558,ENSMUSG00000004891,ENSMUSG00000004892,ENSMUSG00000005672,ENSMUSG00000006435,ENSMUSG00000006711,ENSMUSG00000009545,ENSMUSG00000010803,ENSMUSG00000013523,ENSMUSG00000014158,…
GO:BP	signal transduction	GO:0007165	FALSE	2.14153e-12	11.6693	6923	958	356	26963	ENSMUSG00000000142,ENSMUSG00000000244,ENSMUSG00000000275,ENSMUSG00000000530,ENSMUSG00000000555,ENSMUSG00000000567,ENSMUSG00000000791,ENSMUSG00000001123,ENSMUSG00000001131,ENSMUSG00000001166,ENSMUSG00000001168,ENSMUSG00000001507,ENSMUSG00000001552,ENSMUSG00000001751,ENSMUSG00000002603,ENSMUSG00000002799,ENSMUSG00000002885,ENSMUSG00000002900,ENSMUSG00000002985,ENSMUSG00000003070,ENSMUSG00000004558,…
GO:BP	activation of innate immune response	GO:0002218	FALSE	3.65655e-12	11.4369	301	958	44	26963	ENSMUSG00000000275,ENSMUSG00000001166,ENSMUSG00000001168,ENSMUSG00000001751,ENSMUSG00000010358,ENSMUSG00000015335,ENSMUSG00000017830,ENSMUSG00000019768,ENSMUSG00000020227,ENSMUSG00000020399,ENSMUSG00000020641,ENSMUSG00000020707,ENSMUSG00000024737,ENSMUSG00000025498,ENSMUSG00000026896,ENSMUSG00000027514,ENSMUSG00000027843,ENSMUSG00000027995,ENSMUSG00000028268,ENSMUSG00000028885,ENSMUSG00000030921,…
GO:BP	cell development	GO:0048468	FALSE	3.94357e-12	11.4041	3222	958	199	26963	ENSMUSG00000000142,ENSMUSG00000000567,ENSMUSG00000000753,ENSMUSG00000001123,ENSMUSG00000001507,ENSMUSG00000001751,ENSMUSG00000002603,ENSMUSG00000002799,ENSMUSG00000002900,ENSMUSG00000002985,ENSMUSG00000003070,ENSMUSG00000004892,ENSMUSG00000005672,ENSMUSG00000006389,ENSMUSG00000006435,ENSMUSG00000006711,ENSMUSG00000009545,ENSMUSG00000010066,ENSMUSG00000013846,ENSMUSG00000013936,ENSMUSG00000014158,…
GO:BP	regulation of multicellular organismal development	GO:2000026	FALSE	7.55542e-12	11.1217	1551	958	118	26963	ENSMUSG00000000142,ENSMUSG00000000530,ENSMUSG00000000555,ENSMUSG00000000567,ENSMUSG00000000753,ENSMUSG00000001123,ENSMUSG00000001552,ENSMUSG00000002603,ENSMUSG00000002985,ENSMUSG00000004892,ENSMUSG00000005413,ENSMUSG00000005672,ENSMUSG00000005950,ENSMUSG00000006389,ENSMUSG00000006435,ENSMUSG00000006711,ENSMUSG00000010760,ENSMUSG00000015053,ENSMUSG00000015468,ENSMUSG00000015843,ENSMUSG00000017491,…
GO:BP	regulation of developmental process	GO:0050793	FALSE	7.93988e-12	11.1002	2699	958	174	26963	ENSMUSG00000000142,ENSMUSG00000000530,ENSMUSG00000000555,ENSMUSG00000000567,ENSMUSG00000000753,ENSMUSG00000001123,ENSMUSG00000001552,ENSMUSG00000001802,ENSMUSG00000001819,ENSMUSG00000002603,ENSMUSG00000002799,ENSMUSG00000002900,ENSMUSG00000002985,ENSMUSG00000004892,ENSMUSG00000005413,ENSMUSG00000005672,ENSMUSG00000005950,ENSMUSG00000006389,ENSMUSG00000006435,ENSMUSG00000006711,ENSMUSG00000010066,…
GO:BP	positive regulation of immune response	GO:0050778	FALSE	8.28199e-12	11.0819	757	958	74	26963	ENSMUSG00000000275,ENSMUSG00000000791,ENSMUSG00000001123,ENSMUSG00000001166,ENSMUSG00000001168,ENSMUSG00000001751,ENSMUSG00000002603,ENSMUSG00000010358,ENSMUSG00000015083,ENSMUSG00000015335,ENSMUSG00000016206,ENSMUSG00000017830,ENSMUSG00000019768,ENSMUSG00000020227,ENSMUSG00000020399,ENSMUSG00000020437,ENSMUSG00000020641,ENSMUSG00000020707,ENSMUSG00000022887,ENSMUSG00000022906,ENSMUSG00000024339,…
GO:BP	neuron development	GO:0048666	FALSE	9.16666e-12	11.0378	1289	958	104	26963	ENSMUSG00000000753,ENSMUSG00000001507,ENSMUSG00000001751,ENSMUSG00000002900,ENSMUSG00000002985,ENSMUSG00000003070,ENSMUSG00000004892,ENSMUSG00000006435,ENSMUSG00000006711,ENSMUSG00000009545,ENSMUSG00000014158,ENSMUSG00000015053,ENSMUSG00000017740,ENSMUSG00000018381,ENSMUSG00000020340,ENSMUSG00000020828,ENSMUSG00000020932,ENSMUSG00000021224,ENSMUSG00000022037,ENSMUSG00000022150,ENSMUSG00000022324,…
GO:BP	phosphate-containing compound metabolic process	GO:0006796	FALSE	1.19468e-11	10.9227	2413	958	160	26963	ENSMUSG00000000142,ENSMUSG00000000308,ENSMUSG00000000530,ENSMUSG00000000555,ENSMUSG00000000567,ENSMUSG00000001774,ENSMUSG00000002346,ENSMUSG00000002603,ENSMUSG00000002804,ENSMUSG00000003849,ENSMUSG00000004267,ENSMUSG00000005672,ENSMUSG00000006494,ENSMUSG00000009772,ENSMUSG00000010607,ENSMUSG00000015085,ENSMUSG00000015476,ENSMUSG00000016194,ENSMUSG00000017390,ENSMUSG00000018334,ENSMUSG00000019139,…
GO:BP	phosphorus metabolic process	GO:0006793	FALSE	1.33063e-11	10.8759	2416	958	160	26963	ENSMUSG00000000142,ENSMUSG00000000308,ENSMUSG00000000530,ENSMUSG00000000555,ENSMUSG00000000567,ENSMUSG00000001774,ENSMUSG00000002346,ENSMUSG00000002603,ENSMUSG00000002804,ENSMUSG00000003849,ENSMUSG00000004267,ENSMUSG00000005672,ENSMUSG00000006494,ENSMUSG00000009772,ENSMUSG00000010607,ENSMUSG00000015085,ENSMUSG00000015476,ENSMUSG00000016194,ENSMUSG00000017390,ENSMUSG00000018334,ENSMUSG00000019139,…
GO:BP	positive regulation of immune system process	GO:0002684	FALSE	1.82383e-11	10.739	1118	958	94	26963	ENSMUSG00000000275,ENSMUSG00000000791,ENSMUSG00000001123,ENSMUSG00000001166,ENSMUSG00000001168,ENSMUSG00000001751,ENSMUSG00000002603,ENSMUSG00000005672,ENSMUSG00000006389,ENSMUSG00000010358,ENSMUSG00000014158,ENSMUSG00000015053,ENSMUSG00000015083,ENSMUSG00000015335,ENSMUSG00000016206,ENSMUSG00000017830,ENSMUSG00000019768,ENSMUSG00000019989,ENSMUSG00000020227,ENSMUSG00000020399,ENSMUSG00000020437,…
GO:BP	negative regulation of response to stimulus	GO:0048585	FALSE	3.80227e-11	10.42	1745	958	126	26963	ENSMUSG00000000142,ENSMUSG00000000567,ENSMUSG00000001123,ENSMUSG00000001166,ENSMUSG00000001168,ENSMUSG00000001507,ENSMUSG00000002603,ENSMUSG00000002985,ENSMUSG00000004558,ENSMUSG00000005413,ENSMUSG00000006435,ENSMUSG00000006711,ENSMUSG00000008090,ENSMUSG00000009772,ENSMUSG00000010358,ENSMUSG00000014329,ENSMUSG00000015053,ENSMUSG00000015335,ENSMUSG00000015468,ENSMUSG00000017446,ENSMUSG00000017830,…
GO:BP	neurogenesis	GO:0022008	FALSE	3.97474e-11	10.4007	1907	958	134	26963	ENSMUSG00000000567,ENSMUSG00000000753,ENSMUSG00000001507,ENSMUSG00000001751,ENSMUSG00000002603,ENSMUSG00000002799,ENSMUSG00000002900,ENSMUSG00000002985,ENSMUSG00000003070,ENSMUSG00000004892,ENSMUSG00000005672,ENSMUSG00000006435,ENSMUSG00000006711,ENSMUSG00000009545,ENSMUSG00000014158,ENSMUSG00000015053,ENSMUSG00000017491,ENSMUSG00000017740,ENSMUSG00000018381,ENSMUSG00000020027,ENSMUSG00000020340,…
GO:BP	positive regulation of cytokine production	GO:0001819	FALSE	5.7855e-11	10.2377	527	958	58	26963	ENSMUSG00000000791,ENSMUSG00000001123,ENSMUSG00000001166,ENSMUSG00000001168,ENSMUSG00000002603,ENSMUSG00000005672,ENSMUSG00000014158,ENSMUSG00000016206,ENSMUSG00000017830,ENSMUSG00000020227,ENSMUSG00000020357,ENSMUSG00000020399,ENSMUSG00000020641,ENSMUSG00000020707,ENSMUSG00000021944,ENSMUSG00000022037,ENSMUSG00000022575,ENSMUSG00000022661,ENSMUSG00000024810,ENSMUSG00000025498,ENSMUSG00000026104,…
GO:BP	negative regulation of cell communication	GO:0010648	FALSE	1.08831e-10	9.96325	1474	958	111	26963	ENSMUSG00000000142,ENSMUSG00000000567,ENSMUSG00000001166,ENSMUSG00000001168,ENSMUSG00000001507,ENSMUSG00000002985,ENSMUSG00000004558,ENSMUSG00000005413,ENSMUSG00000006435,ENSMUSG00000008090,ENSMUSG00000009545,ENSMUSG00000009772,ENSMUSG00000010358,ENSMUSG00000014329,ENSMUSG00000015053,ENSMUSG00000015335,ENSMUSG00000015468,ENSMUSG00000015476,ENSMUSG00000017830,ENSMUSG00000019768,ENSMUSG00000020027,…
GO:BP	negative regulation of viral process	GO:0048525	FALSE	1.2169e-10	9.91475	108	958	25	26963	ENSMUSG00000000275,ENSMUSG00000001166,ENSMUSG00000001168,ENSMUSG00000020641,ENSMUSG00000025491,ENSMUSG00000025492,ENSMUSG00000026104,ENSMUSG00000026222,ENSMUSG00000026896,ENSMUSG00000029561,ENSMUSG00000030921,ENSMUSG00000032690,ENSMUSG00000035692,ENSMUSG00000039501,ENSMUSG00000041000,ENSMUSG00000046718,ENSMUSG00000052776,ENSMUSG00000057596,ENSMUSG00000057982,ENSMUSG00000060441,ENSMUSG00000066258,…
GO:BP	regulation of anatomical structure morphogenesis	GO:0022603	FALSE	1.26333e-10	9.89848	902	958	80	26963	ENSMUSG00000000530,ENSMUSG00000000555,ENSMUSG00000000567,ENSMUSG00000000753,ENSMUSG00000001552,ENSMUSG00000001819,ENSMUSG00000002603,ENSMUSG00000002985,ENSMUSG00000005413,ENSMUSG00000005672,ENSMUSG00000006389,ENSMUSG00000006711,ENSMUSG00000015053,ENSMUSG00000015468,ENSMUSG00000018381,ENSMUSG00000019768,ENSMUSG00000020357,ENSMUSG00000021224,ENSMUSG00000021256,ENSMUSG00000021944,ENSMUSG00000022099,…
GO:BP	positive regulation of metabolic process	GO:0009893	FALSE	1.39724e-10	9.85473	3725	958	216	26963	ENSMUSG00000000142,ENSMUSG00000000275,ENSMUSG00000000530,ENSMUSG00000000555,ENSMUSG00000000567,ENSMUSG00000000791,ENSMUSG00000001123,ENSMUSG00000001166,ENSMUSG00000001168,ENSMUSG00000001507,ENSMUSG00000001552,ENSMUSG00000001802,ENSMUSG00000001819,ENSMUSG00000002289,ENSMUSG00000002325,ENSMUSG00000002603,ENSMUSG00000002985,ENSMUSG00000003585,ENSMUSG00000005413,ENSMUSG00000005672,ENSMUSG00000006389,…
GO:BP	phosphorylation	GO:0016310	FALSE	1.51889e-10	9.81847	1462	958	110	26963	ENSMUSG00000000142,ENSMUSG00000000308,ENSMUSG00000000530,ENSMUSG00000000555,ENSMUSG00000000567,ENSMUSG00000001774,ENSMUSG00000002603,ENSMUSG00000005672,ENSMUSG00000006494,ENSMUSG00000009772,ENSMUSG00000015476,ENSMUSG00000018334,ENSMUSG00000019876,ENSMUSG00000020227,ENSMUSG00000020277,ENSMUSG00000020357,ENSMUSG00000020601,ENSMUSG00000020638,ENSMUSG00000020890,ENSMUSG00000021196,ENSMUSG00000021385,…
GO:BP	neuron differentiation	GO:0030182	FALSE	2.08239e-10	9.68144	1567	958	115	26963	ENSMUSG00000000567,ENSMUSG00000000753,ENSMUSG00000001507,ENSMUSG00000001751,ENSMUSG00000002799,ENSMUSG00000002900,ENSMUSG00000002985,ENSMUSG00000003070,ENSMUSG00000004892,ENSMUSG00000006435,ENSMUSG00000006711,ENSMUSG00000009545,ENSMUSG00000014158,ENSMUSG00000015053,ENSMUSG00000017740,ENSMUSG00000018381,ENSMUSG00000020027,ENSMUSG00000020340,ENSMUSG00000020828,ENSMUSG00000020932,ENSMUSG00000021224,…
GO:BP	negative regulation of signaling	GO:0023057	FALSE	2.2705e-10	9.64388	1471	958	110	26963	ENSMUSG00000000142,ENSMUSG00000000567,ENSMUSG00000001166,ENSMUSG00000001168,ENSMUSG00000001507,ENSMUSG00000002985,ENSMUSG00000004558,ENSMUSG00000005413,ENSMUSG00000006435,ENSMUSG00000008090,ENSMUSG00000009545,ENSMUSG00000009772,ENSMUSG00000010358,ENSMUSG00000014329,ENSMUSG00000015053,ENSMUSG00000015335,ENSMUSG00000015468,ENSMUSG00000015476,ENSMUSG00000017830,ENSMUSG00000019768,ENSMUSG00000020027,…
GO:BP	interferon-mediated signaling pathway	GO:0140888	FALSE	2.57772e-10	9.58876	84	958	22	26963	ENSMUSG00000001166,ENSMUSG00000001168,ENSMUSG00000022906,ENSMUSG00000025491,ENSMUSG00000025492,ENSMUSG00000025498,ENSMUSG00000026104,ENSMUSG00000026896,ENSMUSG00000027514,ENSMUSG00000030107,ENSMUSG00000032690,ENSMUSG00000034422,ENSMUSG00000035692,ENSMUSG00000040033,ENSMUSG00000042349,ENSMUSG00000046879,ENSMUSG00000052776,ENSMUSG00000066861,ENSMUSG00000069874,ENSMUSG00000072244,ENSMUSG00000074151,…
GO:BP	generation of neurons	GO:0048699	FALSE	5.34098e-10	9.27238	1649	958	118	26963	ENSMUSG00000000567,ENSMUSG00000000753,ENSMUSG00000001507,ENSMUSG00000001751,ENSMUSG00000002603,ENSMUSG00000002799,ENSMUSG00000002900,ENSMUSG00000002985,ENSMUSG00000003070,ENSMUSG00000004892,ENSMUSG00000006435,ENSMUSG00000006711,ENSMUSG00000009545,ENSMUSG00000014158,ENSMUSG00000015053,ENSMUSG00000017740,ENSMUSG00000018381,ENSMUSG00000020027,ENSMUSG00000020340,ENSMUSG00000020828,ENSMUSG00000020932,…
GO:BP	homeostatic process	GO:0042592	FALSE	6.0576e-10	9.2177	1834	958	127	26963	ENSMUSG00000000567,ENSMUSG00000000753,ENSMUSG00000000805,ENSMUSG00000001166,ENSMUSG00000001168,ENSMUSG00000001751,ENSMUSG00000002289,ENSMUSG00000002603,ENSMUSG00000002985,ENSMUSG00000003617,ENSMUSG00000003849,ENSMUSG00000005413,ENSMUSG00000005672,ENSMUSG00000006389,ENSMUSG00000009545,ENSMUSG00000010064,ENSMUSG00000013275,ENSMUSG00000014158,ENSMUSG00000014813,ENSMUSG00000015053,ENSMUSG00000017740,…
GO:BP	neuron projection development	GO:0031175	FALSE	6.45998e-10	9.18977	1131	958	91	26963	ENSMUSG00000000753,ENSMUSG00000001507,ENSMUSG00000002900,ENSMUSG00000002985,ENSMUSG00000003070,ENSMUSG00000004892,ENSMUSG00000006435,ENSMUSG00000006711,ENSMUSG00000014158,ENSMUSG00000017740,ENSMUSG00000018381,ENSMUSG00000020340,ENSMUSG00000020828,ENSMUSG00000020932,ENSMUSG00000021224,ENSMUSG00000022037,ENSMUSG00000022150,ENSMUSG00000022324,ENSMUSG00000022548,ENSMUSG00000022636,ENSMUSG00000022893,…
GO:BP	response to bacterium	GO:0009617	FALSE	7.55379e-10	9.12183	969	958	82	26963	ENSMUSG00000001123,ENSMUSG00000001166,ENSMUSG00000001168,ENSMUSG00000001751,ENSMUSG00000003849,ENSMUSG00000006345,ENSMUSG00000006403,ENSMUSG00000016206,ENSMUSG00000017830,ENSMUSG00000020227,ENSMUSG00000020399,ENSMUSG00000020638,ENSMUSG00000020681,ENSMUSG00000021069,ENSMUSG00000021876,ENSMUSG00000022575,ENSMUSG00000022894,ENSMUSG00000022899,ENSMUSG00000024339,ENSMUSG00000026471,ENSMUSG00000026480,…
GO:BP	cellular response to interferon-beta	GO:0035458	FALSE	1.01544e-09	8.99335	64	958	19	26963	ENSMUSG00000001166,ENSMUSG00000001168,ENSMUSG00000026104,ENSMUSG00000028268,ENSMUSG00000031639,ENSMUSG00000034459,ENSMUSG00000039997,ENSMUSG00000040253,ENSMUSG00000046879,ENSMUSG00000052776,ENSMUSG00000054072,ENSMUSG00000066861,ENSMUSG00000069874,ENSMUSG00000072244,ENSMUSG00000074896,ENSMUSG00000078853,ENSMUSG00000078920,ENSMUSG00000078921,ENSMUSG00000090272
GO:BP	activation of immune response	GO:0002253	FALSE	1.42418e-09	8.84643	552	958	57	26963	ENSMUSG00000000275,ENSMUSG00000001166,ENSMUSG00000001168,ENSMUSG00000001751,ENSMUSG00000010358,ENSMUSG00000015083,ENSMUSG00000015335,ENSMUSG00000017830,ENSMUSG00000019768,ENSMUSG00000020227,ENSMUSG00000020399,ENSMUSG00000020437,ENSMUSG00000020641,ENSMUSG00000020707,ENSMUSG00000022887,ENSMUSG00000024737,ENSMUSG00000025498,ENSMUSG00000026896,ENSMUSG00000027514,ENSMUSG00000027843,ENSMUSG00000027995,…
GO:BP	regulation of biological quality	GO:0065008	FALSE	2.13932e-09	8.66973	3142	958	186	26963	ENSMUSG00000000142,ENSMUSG00000000244,ENSMUSG00000000530,ENSMUSG00000001552,ENSMUSG00000001751,ENSMUSG00000002603,ENSMUSG00000002985,ENSMUSG00000003123,ENSMUSG00000003411,ENSMUSG00000005413,ENSMUSG00000005672,ENSMUSG00000005950,ENSMUSG00000006435,ENSMUSG00000006711,ENSMUSG00000009545,ENSMUSG00000010803,ENSMUSG00000013936,ENSMUSG00000014158,ENSMUSG00000015053,ENSMUSG00000015085,ENSMUSG00000015476,…
GO:BP	negative regulation of signal transduction	GO:0009968	FALSE	2.43634e-09	8.61326	1330	958	100	26963	ENSMUSG00000000142,ENSMUSG00000000567,ENSMUSG00000001166,ENSMUSG00000001168,ENSMUSG00000001507,ENSMUSG00000002985,ENSMUSG00000004558,ENSMUSG00000005413,ENSMUSG00000006435,ENSMUSG00000008090,ENSMUSG00000009772,ENSMUSG00000010358,ENSMUSG00000014329,ENSMUSG00000015053,ENSMUSG00000015335,ENSMUSG00000015468,ENSMUSG00000017830,ENSMUSG00000019768,ENSMUSG00000020027,ENSMUSG00000020135,ENSMUSG00000020227,…
GO:BP	plasma membrane bounded cell projection organization	GO:0120036	FALSE	2.67812e-09	8.57217	1669	958	117	26963	ENSMUSG00000000753,ENSMUSG00000001507,ENSMUSG00000002900,ENSMUSG00000002985,ENSMUSG00000003070,ENSMUSG00000004892,ENSMUSG00000005672,ENSMUSG00000006154,ENSMUSG00000006435,ENSMUSG00000006711,ENSMUSG00000009545,ENSMUSG00000014158,ENSMUSG00000017740,ENSMUSG00000018381,ENSMUSG00000020340,ENSMUSG00000020758,ENSMUSG00000020828,ENSMUSG00000020932,ENSMUSG00000021224,ENSMUSG00000022037,ENSMUSG00000022099,…
GO:BP	cell projection organization	GO:0030030	FALSE	2.72842e-09	8.56409	1710	958	119	26963	ENSMUSG00000000753,ENSMUSG00000001507,ENSMUSG00000002900,ENSMUSG00000002985,ENSMUSG00000003070,ENSMUSG00000004891,ENSMUSG00000004892,ENSMUSG00000005672,ENSMUSG00000006154,ENSMUSG00000006435,ENSMUSG00000006711,ENSMUSG00000009545,ENSMUSG00000014158,ENSMUSG00000017740,ENSMUSG00000018381,ENSMUSG00000020340,ENSMUSG00000020758,ENSMUSG00000020828,ENSMUSG00000020932,ENSMUSG00000021224,ENSMUSG00000022037,…
GO:BP	cell junction organization	GO:0034330	FALSE	2.78169e-09	8.55569	814	958	72	26963	ENSMUSG00000000223,ENSMUSG00000000530,ENSMUSG00000000555,ENSMUSG00000001507,ENSMUSG00000001552,ENSMUSG00000002603,ENSMUSG00000002985,ENSMUSG00000004892,ENSMUSG00000006435,ENSMUSG00000010066,ENSMUSG00000010803,ENSMUSG00000014158,ENSMUSG00000015335,ENSMUSG00000015476,ENSMUSG00000018381,ENSMUSG00000020681,ENSMUSG00000020758,ENSMUSG00000021061,ENSMUSG00000021224,ENSMUSG00000022099,ENSMUSG00000022425,…
GO:BP	positive regulation of macromolecule metabolic process	GO:0010604	FALSE	3.07672e-09	8.51191	3404	958	197	26963	ENSMUSG00000000142,ENSMUSG00000000275,ENSMUSG00000000530,ENSMUSG00000000555,ENSMUSG00000000567,ENSMUSG00000000791,ENSMUSG00000001123,ENSMUSG00000001166,ENSMUSG00000001168,ENSMUSG00000001507,ENSMUSG00000001552,ENSMUSG00000001802,ENSMUSG00000001819,ENSMUSG00000002325,ENSMUSG00000002603,ENSMUSG00000002985,ENSMUSG00000005672,ENSMUSG00000006389,ENSMUSG00000010064,ENSMUSG00000014158,ENSMUSG00000015053,…
GO:BP	negative regulation of response to external stimulus	GO:0032102	FALSE	3.31951e-09	8.47893	438	958	49	26963	ENSMUSG00000001123,ENSMUSG00000001166,ENSMUSG00000001168,ENSMUSG00000002603,ENSMUSG00000002985,ENSMUSG00000006711,ENSMUSG00000017446,ENSMUSG00000017830,ENSMUSG00000019989,ENSMUSG00000020227,ENSMUSG00000020399,ENSMUSG00000020682,ENSMUSG00000022383,ENSMUSG00000024339,ENSMUSG00000024810,ENSMUSG00000026235,ENSMUSG00000026923,ENSMUSG00000028885,ENSMUSG00000029231,ENSMUSG00000030107,ENSMUSG00000030157,…
GO:BP	response to peptide	GO:1901652	FALSE	5.21353e-09	8.28287	1212	958	93	26963	ENSMUSG00000000275,ENSMUSG00000000567,ENSMUSG00000000753,ENSMUSG00000000791,ENSMUSG00000001131,ENSMUSG00000001166,ENSMUSG00000001168,ENSMUSG00000005672,ENSMUSG00000006345,ENSMUSG00000006389,ENSMUSG00000015085,ENSMUSG00000015354,ENSMUSG00000017057,ENSMUSG00000018819,ENSMUSG00000020044,ENSMUSG00000020227,ENSMUSG00000021196,ENSMUSG00000022906,ENSMUSG00000024810,ENSMUSG00000025491,ENSMUSG00000025492,…
GO:BP	response to cytokine	GO:0034097	FALSE	6.30686e-09	8.20019	1197	958	92	26963	ENSMUSG00000000275,ENSMUSG00000000567,ENSMUSG00000000791,ENSMUSG00000001131,ENSMUSG00000001166,ENSMUSG00000001168,ENSMUSG00000005672,ENSMUSG00000006345,ENSMUSG00000006389,ENSMUSG00000015085,ENSMUSG00000015354,ENSMUSG00000017057,ENSMUSG00000018819,ENSMUSG00000020044,ENSMUSG00000020227,ENSMUSG00000021196,ENSMUSG00000022906,ENSMUSG00000024810,ENSMUSG00000025491,ENSMUSG00000025492,ENSMUSG00000025498,…
GO:BP	transport	GO:0006810	FALSE	6.32021e-09	8.19927	4387	958	238	26963	ENSMUSG00000000805,ENSMUSG00000001123,ENSMUSG00000001552,ENSMUSG00000001751,ENSMUSG00000002058,ENSMUSG00000002346,ENSMUSG00000002603,ENSMUSG00000002668,ENSMUSG00000002985,ENSMUSG00000003411,ENSMUSG00000003617,ENSMUSG00000005413,ENSMUSG00000005672,ENSMUSG00000005950,ENSMUSG00000006435,ENSMUSG00000009545,ENSMUSG00000010064,ENSMUSG00000010066,ENSMUSG00000010803,ENSMUSG00000013275,ENSMUSG00000014158,…
GO:BP	anatomical structure formation involved in morphogenesis	GO:0048646	FALSE	7.19576e-09	8.14292	1219	958	93	26963	ENSMUSG00000000142,ENSMUSG00000000530,ENSMUSG00000000555,ENSMUSG00000000567,ENSMUSG00000000753,ENSMUSG00000001507,ENSMUSG00000001552,ENSMUSG00000002289,ENSMUSG00000002603,ENSMUSG00000002900,ENSMUSG00000005413,ENSMUSG00000006389,ENSMUSG00000013936,ENSMUSG00000015053,ENSMUSG00000015468,ENSMUSG00000018169,ENSMUSG00000020357,ENSMUSG00000020681,ENSMUSG00000020758,ENSMUSG00000021256,ENSMUSG00000021281,…
GO:BP	positive regulation of signal transduction	GO:0009967	FALSE	7.39991e-09	8.13077	1614	958	113	26963	ENSMUSG00000000275,ENSMUSG00000000530,ENSMUSG00000000567,ENSMUSG00000001123,ENSMUSG00000002603,ENSMUSG00000002799,ENSMUSG00000002900,ENSMUSG00000002985,ENSMUSG00000005672,ENSMUSG00000006575,ENSMUSG00000006711,ENSMUSG00000010358,ENSMUSG00000014158,ENSMUSG00000017446,ENSMUSG00000017493,ENSMUSG00000017830,ENSMUSG00000018169,ENSMUSG00000018334,ENSMUSG00000019768,ENSMUSG00000020340,ENSMUSG00000020357,…
GO:BP	blood vessel morphogenesis	GO:0048514	FALSE	8.05517e-09	8.09393	659	958	62	26963	ENSMUSG00000000530,ENSMUSG00000000555,ENSMUSG00000000753,ENSMUSG00000001552,ENSMUSG00000001555,ENSMUSG00000001751,ENSMUSG00000002289,ENSMUSG00000002603,ENSMUSG00000002985,ENSMUSG00000005413,ENSMUSG00000015053,ENSMUSG00000015468,ENSMUSG00000020357,ENSMUSG00000020681,ENSMUSG00000021256,ENSMUSG00000021281,ENSMUSG00000021944,ENSMUSG00000022206,ENSMUSG00000022475,ENSMUSG00000022836,ENSMUSG00000022893,…
GO:BP	pattern recognition receptor signaling pathway	GO:0002221	FALSE	9.86331e-09	8.00598	263	958	36	26963	ENSMUSG00000000275,ENSMUSG00000001166,ENSMUSG00000001168,ENSMUSG00000001751,ENSMUSG00000010358,ENSMUSG00000015335,ENSMUSG00000017830,ENSMUSG00000019768,ENSMUSG00000020227,ENSMUSG00000020399,ENSMUSG00000020641,ENSMUSG00000020707,ENSMUSG00000024737,ENSMUSG00000025498,ENSMUSG00000026896,ENSMUSG00000027843,ENSMUSG00000027995,ENSMUSG00000028885,ENSMUSG00000030921,ENSMUSG00000031639,ENSMUSG00000033538,…
GO:BP	localization	GO:0051179	FALSE	1.34398e-08	7.87161	5362	958	277	26963	ENSMUSG00000000142,ENSMUSG00000000275,ENSMUSG00000000567,ENSMUSG00000000805,ENSMUSG00000001123,ENSMUSG00000001507,ENSMUSG00000001552,ENSMUSG00000001751,ENSMUSG00000002058,ENSMUSG00000002346,ENSMUSG00000002603,ENSMUSG00000002668,ENSMUSG00000002985,ENSMUSG00000003411,ENSMUSG00000003617,ENSMUSG00000005413,ENSMUSG00000005672,ENSMUSG00000005950,ENSMUSG00000006435,ENSMUSG00000009545,ENSMUSG00000009772,…
GO:BP	cell-cell adhesion	GO:0098609	FALSE	1.57975e-08	7.80141	935	958	77	26963	ENSMUSG00000000244,ENSMUSG00000000555,ENSMUSG00000000567,ENSMUSG00000000791,ENSMUSG00000001014,ENSMUSG00000001029,ENSMUSG00000001123,ENSMUSG00000001507,ENSMUSG00000001552,ENSMUSG00000002603,ENSMUSG00000002900,ENSMUSG00000005672,ENSMUSG00000008090,ENSMUSG00000014158,ENSMUSG00000015468,ENSMUSG00000017446,ENSMUSG00000020340,ENSMUSG00000020399,ENSMUSG00000022383,ENSMUSG00000022636,ENSMUSG00000022661,…
GO:BP	negative regulation of immune system process	GO:0002683	FALSE	1.72798e-08	7.76246	554	958	55	26963	ENSMUSG00000000244,ENSMUSG00000000567,ENSMUSG00000001123,ENSMUSG00000001166,ENSMUSG00000001168,ENSMUSG00000002603,ENSMUSG00000005413,ENSMUSG00000015053,ENSMUSG00000015335,ENSMUSG00000017830,ENSMUSG00000019989,ENSMUSG00000020227,ENSMUSG00000020399,ENSMUSG00000020682,ENSMUSG00000022010,ENSMUSG00000022548,ENSMUSG00000022661,ENSMUSG00000022887,ENSMUSG00000024339,ENSMUSG00000024810,ENSMUSG00000026193,…
GO:BP	cellular response to chemical stimulus	GO:0070887	FALSE	1.82315e-08	7.73918	2527	958	155	26963	ENSMUSG00000000142,ENSMUSG00000000567,ENSMUSG00000000753,ENSMUSG00000001552,ENSMUSG00000001663,ENSMUSG00000001751,ENSMUSG00000002603,ENSMUSG00000002985,ENSMUSG00000003617,ENSMUSG00000003849,ENSMUSG00000005413,ENSMUSG00000005672,ENSMUSG00000005705,ENSMUSG00000006345,ENSMUSG00000006389,ENSMUSG00000006435,ENSMUSG00000006494,ENSMUSG00000009545,ENSMUSG00000010803,ENSMUSG00000013275,ENSMUSG00000014158,…
GO:BP	positive regulation of cell communication	GO:0010647	FALSE	1.97837e-08	7.70369	1992	958	130	26963	ENSMUSG00000000275,ENSMUSG00000000530,ENSMUSG00000000567,ENSMUSG00000001123,ENSMUSG00000002603,ENSMUSG00000002799,ENSMUSG00000002900,ENSMUSG00000002985,ENSMUSG00000005672,ENSMUSG00000006575,ENSMUSG00000006711,ENSMUSG00000010358,ENSMUSG00000014158,ENSMUSG00000015335,ENSMUSG00000015476,ENSMUSG00000017446,ENSMUSG00000017493,ENSMUSG00000017830,ENSMUSG00000018169,ENSMUSG00000018334,ENSMUSG00000019768,…
GO:BP	negative regulation of response to biotic stimulus	GO:0002832	FALSE	2.6583e-08	7.5754	158	958	27	26963	ENSMUSG00000001123,ENSMUSG00000001166,ENSMUSG00000001168,ENSMUSG00000002603,ENSMUSG00000017830,ENSMUSG00000020227,ENSMUSG00000020399,ENSMUSG00000024339,ENSMUSG00000028885,ENSMUSG00000030107,ENSMUSG00000030157,ENSMUSG00000034422,ENSMUSG00000035692,ENSMUSG00000035929,ENSMUSG00000037321,ENSMUSG00000040033,ENSMUSG00000046879,ENSMUSG00000052776,ENSMUSG00000061232,ENSMUSG00000066861,ENSMUSG00000067212,…
GO:BP	regulation of metabolic process	GO:0019222	FALSE	2.7836e-08	7.55539	6848	958	335	26963	ENSMUSG00000000142,ENSMUSG00000000275,ENSMUSG00000000530,ENSMUSG00000000555,ENSMUSG00000000567,ENSMUSG00000000753,ENSMUSG00000000791,ENSMUSG00000001123,ENSMUSG00000001131,ENSMUSG00000001166,ENSMUSG00000001168,ENSMUSG00000001507,ENSMUSG00000001552,ENSMUSG00000001774,ENSMUSG00000001802,ENSMUSG00000001819,ENSMUSG00000002289,ENSMUSG00000002325,ENSMUSG00000002603,ENSMUSG00000002985,ENSMUSG00000003585,…
GO:BP	regulation of viral process	GO:0050792	FALSE	3.20057e-08	7.49477	183	958	29	26963	ENSMUSG00000000275,ENSMUSG00000001166,ENSMUSG00000001168,ENSMUSG00000020641,ENSMUSG00000022383,ENSMUSG00000025491,ENSMUSG00000025492,ENSMUSG00000026104,ENSMUSG00000026222,ENSMUSG00000026896,ENSMUSG00000026923,ENSMUSG00000029561,ENSMUSG00000030921,ENSMUSG00000032690,ENSMUSG00000035692,ENSMUSG00000039501,ENSMUSG00000040253,ENSMUSG00000041000,ENSMUSG00000046718,ENSMUSG00000052776,ENSMUSG00000056144,…
GO:BP	innate immune response-activating signaling pathway	GO:0002758	FALSE	3.29961e-08	7.48154	274	958	36	26963	ENSMUSG00000000275,ENSMUSG00000001166,ENSMUSG00000001168,ENSMUSG00000001751,ENSMUSG00000010358,ENSMUSG00000015335,ENSMUSG00000017830,ENSMUSG00000019768,ENSMUSG00000020227,ENSMUSG00000020399,ENSMUSG00000020641,ENSMUSG00000020707,ENSMUSG00000024737,ENSMUSG00000025498,ENSMUSG00000026896,ENSMUSG00000027843,ENSMUSG00000027995,ENSMUSG00000028885,ENSMUSG00000030921,ENSMUSG00000031639,ENSMUSG00000033538,…
GO:BP	positive regulation of signaling	GO:0023056	FALSE	4.0557e-08	7.39193	1992	958	129	26963	ENSMUSG00000000275,ENSMUSG00000000530,ENSMUSG00000000567,ENSMUSG00000001123,ENSMUSG00000002603,ENSMUSG00000002799,ENSMUSG00000002900,ENSMUSG00000002985,ENSMUSG00000005672,ENSMUSG00000006575,ENSMUSG00000006711,ENSMUSG00000010358,ENSMUSG00000014158,ENSMUSG00000015335,ENSMUSG00000015476,ENSMUSG00000017446,ENSMUSG00000017493,ENSMUSG00000017830,ENSMUSG00000018169,ENSMUSG00000018334,ENSMUSG00000019768,…
GO:BP	response to type II interferon	GO:0034341	FALSE	4.18165e-08	7.37865	161	958	27	26963	ENSMUSG00000000791,ENSMUSG00000022906,ENSMUSG00000025491,ENSMUSG00000025492,ENSMUSG00000026104,ENSMUSG00000026222,ENSMUSG00000027995,ENSMUSG00000028268,ENSMUSG00000029298,ENSMUSG00000031165,ENSMUSG00000031639,ENSMUSG00000034422,ENSMUSG00000037580,ENSMUSG00000040253,ENSMUSG00000046718,ENSMUSG00000046879,ENSMUSG00000051159,ENSMUSG00000052688,ENSMUSG00000063652,ENSMUSG00000069874,ENSMUSG00000074151,…
GO:BP	regulation of intracellular signal transduction	GO:1902531	FALSE	4.70521e-08	7.32742	1912	958	125	26963	ENSMUSG00000000275,ENSMUSG00000000530,ENSMUSG00000000567,ENSMUSG00000001123,ENSMUSG00000001507,ENSMUSG00000002603,ENSMUSG00000002985,ENSMUSG00000004558,ENSMUSG00000004837,ENSMUSG00000005672,ENSMUSG00000006154,ENSMUSG00000006575,ENSMUSG00000006711,ENSMUSG00000009772,ENSMUSG00000010358,ENSMUSG00000014158,ENSMUSG00000015335,ENSMUSG00000017446,ENSMUSG00000017493,ENSMUSG00000017830,ENSMUSG00000018334,…
GO:BP	negative regulation of innate immune response	GO:0045824	FALSE	4.82617e-08	7.3164	128	958	24	26963	ENSMUSG00000001123,ENSMUSG00000001166,ENSMUSG00000001168,ENSMUSG00000002603,ENSMUSG00000017830,ENSMUSG00000020227,ENSMUSG00000020399,ENSMUSG00000024339,ENSMUSG00000028885,ENSMUSG00000030107,ENSMUSG00000030157,ENSMUSG00000034422,ENSMUSG00000035692,ENSMUSG00000035929,ENSMUSG00000037321,ENSMUSG00000040033,ENSMUSG00000052776,ENSMUSG00000061232,ENSMUSG00000066861,ENSMUSG00000067212,ENSMUSG00000073411,…
GO:BP	cytoplasmic pattern recognition receptor signaling pathway	GO:0002753	FALSE	4.92672e-08	7.30744	174	958	28	26963	ENSMUSG00000000275,ENSMUSG00000001166,ENSMUSG00000001168,ENSMUSG00000015335,ENSMUSG00000017830,ENSMUSG00000020399,ENSMUSG00000020641,ENSMUSG00000020707,ENSMUSG00000024737,ENSMUSG00000025498,ENSMUSG00000026896,ENSMUSG00000027843,ENSMUSG00000030921,ENSMUSG00000031639,ENSMUSG00000033538,ENSMUSG00000035900,ENSMUSG00000036908,ENSMUSG00000037921,ENSMUSG00000040296,ENSMUSG00000046688,ENSMUSG00000046879,…
GO:BP	small molecule metabolic process	GO:0044281	TRUE	5.54398e-08	7.25618	1812	958	120	26963	ENSMUSG00000000567,ENSMUSG00000000805,ENSMUSG00000001166,ENSMUSG00000001168,ENSMUSG00000002346,ENSMUSG00000002603,ENSMUSG00000002804,ENSMUSG00000002985,ENSMUSG00000003123,ENSMUSG00000003585,ENSMUSG00000003849,ENSMUSG00000004267,ENSMUSG00000005672,ENSMUSG00000006344,ENSMUSG00000006345,ENSMUSG00000006494,ENSMUSG00000009545,ENSMUSG00000013846,ENSMUSG00000015085,ENSMUSG00000015090,ENSMUSG00000015890,…
GO:BP	negative regulation of cell adhesion	GO:0007162	FALSE	5.89912e-08	7.22921	322	958	39	26963	ENSMUSG00000000244,ENSMUSG00000000530,ENSMUSG00000001123,ENSMUSG00000002603,ENSMUSG00000002900,ENSMUSG00000014158,ENSMUSG00000015468,ENSMUSG00000017446,ENSMUSG00000020399,ENSMUSG00000022099,ENSMUSG00000022383,ENSMUSG00000022425,ENSMUSG00000022548,ENSMUSG00000026235,ENSMUSG00000026923,ENSMUSG00000027508,ENSMUSG00000027750,ENSMUSG00000027843,ENSMUSG00000028751,ENSMUSG00000030004,ENSMUSG00000030748,…
GO:BP	negative regulation of cell population proliferation	GO:0008285	FALSE	5.98054e-08	7.22326	726	958	64	26963	ENSMUSG00000000142,ENSMUSG00000000244,ENSMUSG00000000530,ENSMUSG00000000567,ENSMUSG00000000753,ENSMUSG00000001123,ENSMUSG00000002603,ENSMUSG00000002985,ENSMUSG00000004558,ENSMUSG00000005413,ENSMUSG00000006435,ENSMUSG00000008090,ENSMUSG00000010358,ENSMUSG00000015053,ENSMUSG00000015090,ENSMUSG00000017491,ENSMUSG00000019768,ENSMUSG00000019989,ENSMUSG00000020044,ENSMUSG00000020399,ENSMUSG00000021256,…
GO:BP	tube morphogenesis	GO:0035239	FALSE	6.58832e-08	7.18123	926	958	75	26963	ENSMUSG00000000530,ENSMUSG00000000555,ENSMUSG00000000567,ENSMUSG00000000753,ENSMUSG00000001552,ENSMUSG00000001555,ENSMUSG00000001751,ENSMUSG00000001819,ENSMUSG00000002289,ENSMUSG00000002603,ENSMUSG00000002985,ENSMUSG00000005413,ENSMUSG00000015053,ENSMUSG00000015468,ENSMUSG00000019768,ENSMUSG00000020357,ENSMUSG00000020681,ENSMUSG00000021256,ENSMUSG00000021281,ENSMUSG00000021944,ENSMUSG00000022206,…
GO:BP	regulation of cell adhesion	GO:0030155	FALSE	7.10371e-08	7.14851	800	958	68	26963	ENSMUSG00000000244,ENSMUSG00000000530,ENSMUSG00000000555,ENSMUSG00000000567,ENSMUSG00000000791,ENSMUSG00000001123,ENSMUSG00000001507,ENSMUSG00000001552,ENSMUSG00000002603,ENSMUSG00000002799,ENSMUSG00000002900,ENSMUSG00000014158,ENSMUSG00000015468,ENSMUSG00000017446,ENSMUSG00000020399,ENSMUSG00000020828,ENSMUSG00000022099,ENSMUSG00000022150,ENSMUSG00000022383,ENSMUSG00000022425,ENSMUSG00000022548,…
GO:BP	negative regulation of viral genome replication	GO:0045071	FALSE	7.11653e-08	7.14773	62	958	17	26963	ENSMUSG00000001166,ENSMUSG00000001168,ENSMUSG00000020641,ENSMUSG00000025491,ENSMUSG00000025492,ENSMUSG00000026896,ENSMUSG00000029561,ENSMUSG00000032690,ENSMUSG00000035692,ENSMUSG00000039501,ENSMUSG00000046718,ENSMUSG00000052776,ENSMUSG00000057982,ENSMUSG00000066800,ENSMUSG00000066861,ENSMUSG00000072244,ENSMUSG00000090272
GO:BP	regulation of cell population proliferation	GO:0042127	FALSE	8.11753e-08	7.09058	1802	958	119	26963	ENSMUSG00000000142,ENSMUSG00000000244,ENSMUSG00000000530,ENSMUSG00000000567,ENSMUSG00000000753,ENSMUSG00000000791,ENSMUSG00000001123,ENSMUSG00000001131,ENSMUSG00000001552,ENSMUSG00000001819,ENSMUSG00000002603,ENSMUSG00000002799,ENSMUSG00000002985,ENSMUSG00000004558,ENSMUSG00000004891,ENSMUSG00000004892,ENSMUSG00000005413,ENSMUSG00000005672,ENSMUSG00000006389,ENSMUSG00000006435,ENSMUSG00000008090,…
GO:BP	regulation of viral life cycle	GO:1903900	FALSE	8.43107e-08	7.07412	154	958	26	26963	ENSMUSG00000000275,ENSMUSG00000001166,ENSMUSG00000001168,ENSMUSG00000020641,ENSMUSG00000025491,ENSMUSG00000025492,ENSMUSG00000026896,ENSMUSG00000026923,ENSMUSG00000029561,ENSMUSG00000030921,ENSMUSG00000032690,ENSMUSG00000035692,ENSMUSG00000039501,ENSMUSG00000040253,ENSMUSG00000041000,ENSMUSG00000046718,ENSMUSG00000052776,ENSMUSG00000056144,ENSMUSG00000057596,ENSMUSG00000057982,ENSMUSG00000060441,…
GO:BP	tube development	GO:0035295	FALSE	9.86992e-08	7.00569	1181	958	88	26963	ENSMUSG00000000530,ENSMUSG00000000555,ENSMUSG00000000567,ENSMUSG00000000753,ENSMUSG00000001507,ENSMUSG00000001552,ENSMUSG00000001555,ENSMUSG00000001751,ENSMUSG00000001819,ENSMUSG00000002289,ENSMUSG00000002603,ENSMUSG00000002985,ENSMUSG00000005413,ENSMUSG00000005672,ENSMUSG00000009545,ENSMUSG00000015053,ENSMUSG00000015468,ENSMUSG00000016194,ENSMUSG00000017491,ENSMUSG00000019768,ENSMUSG00000020357,…
GO:BP	positive regulation of biosynthetic process	GO:0009891	FALSE	1.21457e-07	6.91558	2837	958	166	26963	ENSMUSG00000000142,ENSMUSG00000000275,ENSMUSG00000000530,ENSMUSG00000000567,ENSMUSG00000000791,ENSMUSG00000001123,ENSMUSG00000001166,ENSMUSG00000001168,ENSMUSG00000001507,ENSMUSG00000001552,ENSMUSG00000001802,ENSMUSG00000001819,ENSMUSG00000002325,ENSMUSG00000002603,ENSMUSG00000002985,ENSMUSG00000003585,ENSMUSG00000005672,ENSMUSG00000006389,ENSMUSG00000010064,ENSMUSG00000014158,ENSMUSG00000015053,…
GO:BP	establishment of localization	GO:0051234	FALSE	1.3119e-07	6.8821	4689	958	245	26963	ENSMUSG00000000805,ENSMUSG00000001123,ENSMUSG00000001552,ENSMUSG00000001751,ENSMUSG00000002058,ENSMUSG00000002346,ENSMUSG00000002603,ENSMUSG00000002668,ENSMUSG00000002985,ENSMUSG00000003411,ENSMUSG00000003617,ENSMUSG00000005413,ENSMUSG00000005672,ENSMUSG00000005950,ENSMUSG00000006435,ENSMUSG00000009545,ENSMUSG00000010064,ENSMUSG00000010066,ENSMUSG00000010803,ENSMUSG00000013275,ENSMUSG00000014158,…
GO:BP	response to type I interferon	GO:0034340	FALSE	1.31716e-07	6.88036	73	958	18	26963	ENSMUSG00000001166,ENSMUSG00000001168,ENSMUSG00000025491,ENSMUSG00000025492,ENSMUSG00000025498,ENSMUSG00000026104,ENSMUSG00000026222,ENSMUSG00000026896,ENSMUSG00000027514,ENSMUSG00000030107,ENSMUSG00000032690,ENSMUSG00000035692,ENSMUSG00000040033,ENSMUSG00000042349,ENSMUSG00000052776,ENSMUSG00000066861,ENSMUSG00000072244,ENSMUSG00000074151
GO:BP	vasculature development	GO:0001944	FALSE	1.52229e-07	6.8175	796	958	67	26963	ENSMUSG00000000530,ENSMUSG00000000555,ENSMUSG00000000753,ENSMUSG00000001552,ENSMUSG00000001555,ENSMUSG00000001751,ENSMUSG00000002289,ENSMUSG00000002603,ENSMUSG00000002985,ENSMUSG00000005413,ENSMUSG00000005672,ENSMUSG00000015053,ENSMUSG00000015468,ENSMUSG00000020357,ENSMUSG00000020681,ENSMUSG00000021256,ENSMUSG00000021281,ENSMUSG00000021944,ENSMUSG00000022206,ENSMUSG00000022475,ENSMUSG00000022836,…
GO:BP	cellular response to cytokine stimulus	GO:0071345	FALSE	2.08468e-07	6.68096	1082	958	82	26963	ENSMUSG00000000275,ENSMUSG00000000567,ENSMUSG00000000791,ENSMUSG00000001166,ENSMUSG00000001168,ENSMUSG00000005672,ENSMUSG00000006389,ENSMUSG00000015085,ENSMUSG00000015354,ENSMUSG00000017057,ENSMUSG00000018819,ENSMUSG00000020227,ENSMUSG00000021196,ENSMUSG00000022906,ENSMUSG00000024810,ENSMUSG00000025491,ENSMUSG00000025492,ENSMUSG00000025498,ENSMUSG00000025964,ENSMUSG00000025969,ENSMUSG00000026104,…
GO:BP	regulation of localization	GO:0032879	FALSE	2.18762e-07	6.66003	2151	958	134	26963	ENSMUSG00000000275,ENSMUSG00000001123,ENSMUSG00000001507,ENSMUSG00000001552,ENSMUSG00000002058,ENSMUSG00000002603,ENSMUSG00000002985,ENSMUSG00000003411,ENSMUSG00000005413,ENSMUSG00000005950,ENSMUSG00000009545,ENSMUSG00000010064,ENSMUSG00000014813,ENSMUSG00000015053,ENSMUSG00000015468,ENSMUSG00000015476,ENSMUSG00000017400,ENSMUSG00000017446,ENSMUSG00000018381,ENSMUSG00000019066,ENSMUSG00000019768,…
GO:BP	circulatory system development	GO:0072359	FALSE	2.27639e-07	6.64275	1220	958	89	26963	ENSMUSG00000000142,ENSMUSG00000000530,ENSMUSG00000000555,ENSMUSG00000000567,ENSMUSG00000000753,ENSMUSG00000001507,ENSMUSG00000001552,ENSMUSG00000001555,ENSMUSG00000001751,ENSMUSG00000002289,ENSMUSG00000002603,ENSMUSG00000002985,ENSMUSG00000005413,ENSMUSG00000005672,ENSMUSG00000006221,ENSMUSG00000008090,ENSMUSG00000009545,ENSMUSG00000013936,ENSMUSG00000014329,ENSMUSG00000015053,ENSMUSG00000015468,…
GO:BP	type I interferon-mediated signaling pathway	GO:0060337	FALSE	2.74478e-07	6.56149	67	958	17	26963	ENSMUSG00000001166,ENSMUSG00000001168,ENSMUSG00000025491,ENSMUSG00000025492,ENSMUSG00000025498,ENSMUSG00000026104,ENSMUSG00000026896,ENSMUSG00000027514,ENSMUSG00000030107,ENSMUSG00000032690,ENSMUSG00000035692,ENSMUSG00000040033,ENSMUSG00000042349,ENSMUSG00000052776,ENSMUSG00000066861,ENSMUSG00000072244,ENSMUSG00000074151
GO:BP	cellular response to type I interferon	GO:0071357	FALSE	2.74478e-07	6.56149	67	958	17	26963	ENSMUSG00000001166,ENSMUSG00000001168,ENSMUSG00000025491,ENSMUSG00000025492,ENSMUSG00000025498,ENSMUSG00000026104,ENSMUSG00000026896,ENSMUSG00000027514,ENSMUSG00000030107,ENSMUSG00000032690,ENSMUSG00000035692,ENSMUSG00000040033,ENSMUSG00000042349,ENSMUSG00000052776,ENSMUSG00000066861,ENSMUSG00000072244,ENSMUSG00000074151
GO:BP	MAPK cascade	GO:0000165	FALSE	3.43438e-07	6.46415	757	958	64	26963	ENSMUSG00000000567,ENSMUSG00000002603,ENSMUSG00000002985,ENSMUSG00000004558,ENSMUSG00000004837,ENSMUSG00000005672,ENSMUSG00000014158,ENSMUSG00000017446,ENSMUSG00000017493,ENSMUSG00000018334,ENSMUSG00000019768,ENSMUSG00000020227,ENSMUSG00000020357,ENSMUSG00000020399,ENSMUSG00000022150,ENSMUSG00000022610,ENSMUSG00000023046,ENSMUSG00000024558,ENSMUSG00000025584,ENSMUSG00000026193,ENSMUSG00000026235,…
GO:BP	positive regulation of macromolecule biosynthetic process	GO:0010557	FALSE	4.85252e-07	6.31403	2708	958	158	26963	ENSMUSG00000000142,ENSMUSG00000000275,ENSMUSG00000000530,ENSMUSG00000000567,ENSMUSG00000000791,ENSMUSG00000001123,ENSMUSG00000001166,ENSMUSG00000001168,ENSMUSG00000001507,ENSMUSG00000001552,ENSMUSG00000001802,ENSMUSG00000001819,ENSMUSG00000002325,ENSMUSG00000002603,ENSMUSG00000002985,ENSMUSG00000005672,ENSMUSG00000006389,ENSMUSG00000010064,ENSMUSG00000014158,ENSMUSG00000015053,ENSMUSG00000015468,…
GO:BP	blood vessel development	GO:0001568	FALSE	5.0122e-07	6.29997	764	958	64	26963	ENSMUSG00000000530,ENSMUSG00000000555,ENSMUSG00000000753,ENSMUSG00000001552,ENSMUSG00000001555,ENSMUSG00000001751,ENSMUSG00000002289,ENSMUSG00000002603,ENSMUSG00000002985,ENSMUSG00000005413,ENSMUSG00000015053,ENSMUSG00000015468,ENSMUSG00000020357,ENSMUSG00000020681,ENSMUSG00000021256,ENSMUSG00000021281,ENSMUSG00000021944,ENSMUSG00000022206,ENSMUSG00000022475,ENSMUSG00000022836,ENSMUSG00000022893,…
GO:BP	chemokine production	GO:0032602	FALSE	5.03827e-07	6.29772	109	958	21	26963	ENSMUSG00000001123,ENSMUSG00000001166,ENSMUSG00000001168,ENSMUSG00000002603,ENSMUSG00000006389,ENSMUSG00000014158,ENSMUSG00000020399,ENSMUSG00000022548,ENSMUSG00000024810,ENSMUSG00000027750,ENSMUSG00000027995,ENSMUSG00000030748,ENSMUSG00000031639,ENSMUSG00000032114,ENSMUSG00000038155,ENSMUSG00000041607,ENSMUSG00000052776,ENSMUSG00000054342,ENSMUSG00000060803,ENSMUSG00000066861,ENSMUSG00000074678
GO:BP	regulation of chemokine production	GO:0032642	FALSE	5.03827e-07	6.29772	109	958	21	26963	ENSMUSG00000001123,ENSMUSG00000001166,ENSMUSG00000001168,ENSMUSG00000002603,ENSMUSG00000006389,ENSMUSG00000014158,ENSMUSG00000020399,ENSMUSG00000022548,ENSMUSG00000024810,ENSMUSG00000027750,ENSMUSG00000027995,ENSMUSG00000030748,ENSMUSG00000031639,ENSMUSG00000032114,ENSMUSG00000038155,ENSMUSG00000041607,ENSMUSG00000052776,ENSMUSG00000054342,ENSMUSG00000060803,ENSMUSG00000066861,ENSMUSG00000074678
GO:BP	defense response to bacterium	GO:0042742	FALSE	5.14315e-07	6.28877	392	958	42	26963	ENSMUSG00000001123,ENSMUSG00000001166,ENSMUSG00000001168,ENSMUSG00000006403,ENSMUSG00000016206,ENSMUSG00000020399,ENSMUSG00000021876,ENSMUSG00000022575,ENSMUSG00000022894,ENSMUSG00000022899,ENSMUSG00000026471,ENSMUSG00000027995,ENSMUSG00000028268,ENSMUSG00000028456,ENSMUSG00000029298,ENSMUSG00000030790,ENSMUSG00000032554,ENSMUSG00000032690,ENSMUSG00000033538,ENSMUSG00000035692,ENSMUSG00000035929,…
GO:BP	protein phosphorylation	GO:0006468	FALSE	7.4675e-07	6.12682	1229	958	88	26963	ENSMUSG00000000142,ENSMUSG00000000530,ENSMUSG00000000555,ENSMUSG00000000567,ENSMUSG00000001774,ENSMUSG00000002603,ENSMUSG00000005672,ENSMUSG00000009772,ENSMUSG00000015476,ENSMUSG00000018334,ENSMUSG00000019876,ENSMUSG00000020227,ENSMUSG00000020357,ENSMUSG00000020601,ENSMUSG00000020890,ENSMUSG00000022099,ENSMUSG00000022150,ENSMUSG00000022221,ENSMUSG00000022425,ENSMUSG00000022610,ENSMUSG00000022836,…
GO:BP	positive regulation of gene expression	GO:0010628	FALSE	9.54096e-07	6.02041	1295	958	91	26963	ENSMUSG00000000142,ENSMUSG00000000567,ENSMUSG00000000791,ENSMUSG00000001123,ENSMUSG00000001166,ENSMUSG00000001168,ENSMUSG00000001507,ENSMUSG00000001802,ENSMUSG00000002603,ENSMUSG00000005672,ENSMUSG00000006389,ENSMUSG00000014158,ENSMUSG00000015053,ENSMUSG00000016206,ENSMUSG00000017446,ENSMUSG00000017830,ENSMUSG00000020227,ENSMUSG00000020357,ENSMUSG00000020399,ENSMUSG00000020641,ENSMUSG00000020707,…
GO:BP	negative regulation of immune response	GO:0050777	FALSE	1.01857e-06	5.99201	224	958	30	26963	ENSMUSG00000001123,ENSMUSG00000001166,ENSMUSG00000001168,ENSMUSG00000002603,ENSMUSG00000017830,ENSMUSG00000019989,ENSMUSG00000020227,ENSMUSG00000020399,ENSMUSG00000022887,ENSMUSG00000024339,ENSMUSG00000024810,ENSMUSG00000028885,ENSMUSG00000030107,ENSMUSG00000030157,ENSMUSG00000030748,ENSMUSG00000032679,ENSMUSG00000034422,ENSMUSG00000035692,ENSMUSG00000035929,ENSMUSG00000037321,ENSMUSG00000040033,…
GO:BP	positive regulation of developmental process	GO:0051094	FALSE	1.03943e-06	5.98321	1480	958	100	26963	ENSMUSG00000000142,ENSMUSG00000000530,ENSMUSG00000000555,ENSMUSG00000000567,ENSMUSG00000000753,ENSMUSG00000001123,ENSMUSG00000001552,ENSMUSG00000001802,ENSMUSG00000002603,ENSMUSG00000002900,ENSMUSG00000002985,ENSMUSG00000004892,ENSMUSG00000005413,ENSMUSG00000005672,ENSMUSG00000006389,ENSMUSG00000006435,ENSMUSG00000010066,ENSMUSG00000015053,ENSMUSG00000015468,ENSMUSG00000020027,ENSMUSG00000020681,…
GO:BP	regulation of response to cytokine stimulus	GO:0060759	FALSE	1.09638e-06	5.96004	160	958	25	26963	ENSMUSG00000001166,ENSMUSG00000001168,ENSMUSG00000020227,ENSMUSG00000022906,ENSMUSG00000025498,ENSMUSG00000026896,ENSMUSG00000027514,ENSMUSG00000027995,ENSMUSG00000028108,ENSMUSG00000030107,ENSMUSG00000033538,ENSMUSG00000034422,ENSMUSG00000035692,ENSMUSG00000040033,ENSMUSG00000040296,ENSMUSG00000042349,ENSMUSG00000046879,ENSMUSG00000052776,ENSMUSG00000066861,ENSMUSG00000069874,ENSMUSG00000071203,…
GO:BP	cytokine-mediated signaling pathway	GO:0019221	FALSE	1.13814e-06	5.94381	483	958	47	26963	ENSMUSG00000000791,ENSMUSG00000001166,ENSMUSG00000001168,ENSMUSG00000005672,ENSMUSG00000006389,ENSMUSG00000017057,ENSMUSG00000020227,ENSMUSG00000022906,ENSMUSG00000024810,ENSMUSG00000025491,ENSMUSG00000025492,ENSMUSG00000025498,ENSMUSG00000026104,ENSMUSG00000026896,ENSMUSG00000026923,ENSMUSG00000027514,ENSMUSG00000028108,ENSMUSG00000029561,ENSMUSG00000030107,ENSMUSG00000030748,ENSMUSG00000031805,…
GO:BP	animal organ development	GO:0048513	FALSE	1.14474e-06	5.94129	3267	958	181	26963	ENSMUSG00000000142,ENSMUSG00000000530,ENSMUSG00000000567,ENSMUSG00000000753,ENSMUSG00000001131,ENSMUSG00000001507,ENSMUSG00000001552,ENSMUSG00000001751,ENSMUSG00000001819,ENSMUSG00000002603,ENSMUSG00000002799,ENSMUSG00000002900,ENSMUSG00000003070,ENSMUSG00000004891,ENSMUSG00000004892,ENSMUSG00000005413,ENSMUSG00000005672,ENSMUSG00000006221,ENSMUSG00000006345,ENSMUSG00000006435,ENSMUSG00000008090,…
GO:BP	cell morphogenesis	GO:0000902	FALSE	1.18432e-06	5.92653	1044	958	78	26963	ENSMUSG00000002603,ENSMUSG00000002985,ENSMUSG00000003070,ENSMUSG00000004891,ENSMUSG00000004892,ENSMUSG00000005672,ENSMUSG00000006389,ENSMUSG00000006711,ENSMUSG00000014813,ENSMUSG00000015468,ENSMUSG00000018381,ENSMUSG00000020340,ENSMUSG00000021224,ENSMUSG00000022037,ENSMUSG00000022099,ENSMUSG00000022324,ENSMUSG00000022425,ENSMUSG00000022479,ENSMUSG00000022636,ENSMUSG00000024924,ENSMUSG00000025969,…
GO:BP	negative regulation of defense response	GO:0031348	FALSE	1.41916e-06	5.84797	298	958	35	26963	ENSMUSG00000001123,ENSMUSG00000001166,ENSMUSG00000001168,ENSMUSG00000002603,ENSMUSG00000002985,ENSMUSG00000017830,ENSMUSG00000019989,ENSMUSG00000020227,ENSMUSG00000020399,ENSMUSG00000022383,ENSMUSG00000024339,ENSMUSG00000024810,ENSMUSG00000028885,ENSMUSG00000030107,ENSMUSG00000030157,ENSMUSG00000031103,ENSMUSG00000032035,ENSMUSG00000034422,ENSMUSG00000035692,ENSMUSG00000035929,ENSMUSG00000037321,…
GO:BP	immune response-regulating signaling pathway	GO:0002764	FALSE	1.70819e-06	5.76746	489	958	47	26963	ENSMUSG00000000275,ENSMUSG00000001166,ENSMUSG00000001168,ENSMUSG00000001751,ENSMUSG00000005672,ENSMUSG00000010358,ENSMUSG00000015335,ENSMUSG00000017830,ENSMUSG00000019768,ENSMUSG00000020227,ENSMUSG00000020399,ENSMUSG00000020437,ENSMUSG00000020641,ENSMUSG00000020707,ENSMUSG00000024737,ENSMUSG00000025498,ENSMUSG00000026896,ENSMUSG00000027843,ENSMUSG00000027995,ENSMUSG00000028885,ENSMUSG00000029217,…
GO:BP	cell population proliferation	GO:0008283	FALSE	1.72742e-06	5.7626	2176	958	132	26963	ENSMUSG00000000142,ENSMUSG00000000244,ENSMUSG00000000530,ENSMUSG00000000567,ENSMUSG00000000753,ENSMUSG00000000791,ENSMUSG00000001123,ENSMUSG00000001131,ENSMUSG00000001552,ENSMUSG00000001819,ENSMUSG00000002603,ENSMUSG00000002799,ENSMUSG00000002985,ENSMUSG00000004558,ENSMUSG00000004891,ENSMUSG00000004892,ENSMUSG00000005413,ENSMUSG00000005672,ENSMUSG00000006389,ENSMUSG00000006435,ENSMUSG00000006494,…
GO:BP	positive regulation of intracellular signal transduction	GO:1902533	FALSE	1.88613e-06	5.72443	1133	958	82	26963	ENSMUSG00000000275,ENSMUSG00000000530,ENSMUSG00000000567,ENSMUSG00000001123,ENSMUSG00000002603,ENSMUSG00000002985,ENSMUSG00000005672,ENSMUSG00000006575,ENSMUSG00000006711,ENSMUSG00000010358,ENSMUSG00000014158,ENSMUSG00000017446,ENSMUSG00000017493,ENSMUSG00000017830,ENSMUSG00000018334,ENSMUSG00000019768,ENSMUSG00000020357,ENSMUSG00000020399,ENSMUSG00000020641,ENSMUSG00000020828,ENSMUSG00000022037,…
GO:BP	antiviral innate immune response	GO:0140374	FALSE	1.93426e-06	5.71348	57	958	15	26963	ENSMUSG00000000275,ENSMUSG00000001166,ENSMUSG00000001168,ENSMUSG00000017830,ENSMUSG00000020020,ENSMUSG00000020707,ENSMUSG00000026896,ENSMUSG00000027514,ENSMUSG00000030107,ENSMUSG00000040296,ENSMUSG00000052776,ENSMUSG00000062488,ENSMUSG00000066861,ENSMUSG00000072244,ENSMUSG00000074896
GO:BP	response to chemical	GO:0042221	FALSE	1.96171e-06	5.70737	5487	958	272	26963	ENSMUSG00000000142,ENSMUSG00000000275,ENSMUSG00000000567,ENSMUSG00000000753,ENSMUSG00000000791,ENSMUSG00000001123,ENSMUSG00000001131,ENSMUSG00000001166,ENSMUSG00000001168,ENSMUSG00000001507,ENSMUSG00000001552,ENSMUSG00000001663,ENSMUSG00000001751,ENSMUSG00000001819,ENSMUSG00000002603,ENSMUSG00000002985,ENSMUSG00000003617,ENSMUSG00000003849,ENSMUSG00000005413,ENSMUSG00000005672,ENSMUSG00000005705,…
GO:BP	cell projection morphogenesis	GO:0048858	FALSE	2.15371e-06	5.66681	719	958	60	26963	ENSMUSG00000002985,ENSMUSG00000003070,ENSMUSG00000004891,ENSMUSG00000004892,ENSMUSG00000006711,ENSMUSG00000018381,ENSMUSG00000020340,ENSMUSG00000021224,ENSMUSG00000022037,ENSMUSG00000022324,ENSMUSG00000022425,ENSMUSG00000022636,ENSMUSG00000024924,ENSMUSG00000025969,ENSMUSG00000026193,ENSMUSG00000026235,ENSMUSG00000026923,ENSMUSG00000027009,ENSMUSG00000027546,ENSMUSG00000027750,ENSMUSG00000028583,…
GO:BP	regulation of viral genome replication	GO:0045069	FALSE	2.23519e-06	5.65069	96	958	19	26963	ENSMUSG00000001166,ENSMUSG00000001168,ENSMUSG00000020641,ENSMUSG00000025491,ENSMUSG00000025492,ENSMUSG00000026896,ENSMUSG00000026923,ENSMUSG00000029561,ENSMUSG00000032690,ENSMUSG00000035692,ENSMUSG00000039501,ENSMUSG00000040253,ENSMUSG00000046718,ENSMUSG00000052776,ENSMUSG00000057982,ENSMUSG00000066800,ENSMUSG00000066861,ENSMUSG00000072244,ENSMUSG00000090272
GO:BP	angiogenesis	GO:0001525	FALSE	2.55637e-06	5.59238	563	958	51	26963	ENSMUSG00000000530,ENSMUSG00000000555,ENSMUSG00000000753,ENSMUSG00000001552,ENSMUSG00000002289,ENSMUSG00000002603,ENSMUSG00000005413,ENSMUSG00000015053,ENSMUSG00000015468,ENSMUSG00000020357,ENSMUSG00000020681,ENSMUSG00000021256,ENSMUSG00000021281,ENSMUSG00000021944,ENSMUSG00000022206,ENSMUSG00000022475,ENSMUSG00000022893,ENSMUSG00000023885,ENSMUSG00000024140,ENSMUSG00000025969,ENSMUSG00000026104,…
GO:BP	response to wounding	GO:0009611	FALSE	2.7468e-06	5.56117	547	958	50	26963	ENSMUSG00000000244,ENSMUSG00000000530,ENSMUSG00000000555,ENSMUSG00000001131,ENSMUSG00000001555,ENSMUSG00000001751,ENSMUSG00000002603,ENSMUSG00000002985,ENSMUSG00000005413,ENSMUSG00000006711,ENSMUSG00000015053,ENSMUSG00000015085,ENSMUSG00000017446,ENSMUSG00000020758,ENSMUSG00000020787,ENSMUSG00000021256,ENSMUSG00000021944,ENSMUSG00000022099,ENSMUSG00000022324,ENSMUSG00000022383,ENSMUSG00000022548,…
GO:BP	regulation of cellular component organization	GO:0051128	FALSE	3.28278e-06	5.48376	2532	958	147	26963	ENSMUSG00000000142,ENSMUSG00000000530,ENSMUSG00000000567,ENSMUSG00000000753,ENSMUSG00000001507,ENSMUSG00000001774,ENSMUSG00000002058,ENSMUSG00000002603,ENSMUSG00000002900,ENSMUSG00000002985,ENSMUSG00000004891,ENSMUSG00000005672,ENSMUSG00000006154,ENSMUSG00000006435,ENSMUSG00000006711,ENSMUSG00000013936,ENSMUSG00000014158,ENSMUSG00000015053,ENSMUSG00000015335,ENSMUSG00000017493,ENSMUSG00000018381,…
GO:BP	tumor necrosis factor production	GO:0032640	FALSE	3.4236e-06	5.46552	208	958	28	26963	ENSMUSG00000001123,ENSMUSG00000001166,ENSMUSG00000001168,ENSMUSG00000002603,ENSMUSG00000020227,ENSMUSG00000020399,ENSMUSG00000022037,ENSMUSG00000024810,ENSMUSG00000026896,ENSMUSG00000027843,ENSMUSG00000027995,ENSMUSG00000030921,ENSMUSG00000031103,ENSMUSG00000031639,ENSMUSG00000032690,ENSMUSG00000034947,ENSMUSG00000035929,ENSMUSG00000038155,ENSMUSG00000040296,ENSMUSG00000041736,ENSMUSG00000044827,…
GO:BP	regulation of tumor necrosis factor production	GO:0032680	FALSE	3.4236e-06	5.46552	208	958	28	26963	ENSMUSG00000001123,ENSMUSG00000001166,ENSMUSG00000001168,ENSMUSG00000002603,ENSMUSG00000020227,ENSMUSG00000020399,ENSMUSG00000022037,ENSMUSG00000024810,ENSMUSG00000026896,ENSMUSG00000027843,ENSMUSG00000027995,ENSMUSG00000030921,ENSMUSG00000031103,ENSMUSG00000031639,ENSMUSG00000032690,ENSMUSG00000034947,ENSMUSG00000035929,ENSMUSG00000038155,ENSMUSG00000040296,ENSMUSG00000041736,ENSMUSG00000044827,…
GO:BP	lipid metabolic process	GO:0006629	TRUE	3.78447e-06	5.42199	1413	958	95	26963	ENSMUSG00000000567,ENSMUSG00000001751,ENSMUSG00000002289,ENSMUSG00000002985,ENSMUSG00000003123,ENSMUSG00000003585,ENSMUSG00000005672,ENSMUSG00000006344,ENSMUSG00000006494,ENSMUSG00000010607,ENSMUSG00000013846,ENSMUSG00000015090,ENSMUSG00000016194,ENSMUSG00000019139,ENSMUSG00000019301,ENSMUSG00000019768,ENSMUSG00000020027,ENSMUSG00000020787,ENSMUSG00000020828,ENSMUSG00000021211,ENSMUSG00000021213,…
GO:BP	plasma membrane bounded cell projection morphogenesis	GO:0120039	FALSE	3.8777e-06	5.41143	712	958	59	26963	ENSMUSG00000002985,ENSMUSG00000003070,ENSMUSG00000004892,ENSMUSG00000006711,ENSMUSG00000018381,ENSMUSG00000020340,ENSMUSG00000021224,ENSMUSG00000022037,ENSMUSG00000022324,ENSMUSG00000022425,ENSMUSG00000022636,ENSMUSG00000024924,ENSMUSG00000025969,ENSMUSG00000026193,ENSMUSG00000026235,ENSMUSG00000026923,ENSMUSG00000027009,ENSMUSG00000027546,ENSMUSG00000027750,ENSMUSG00000028583,ENSMUSG00000028883,…
GO:BP	inflammatory response	GO:0006954	FALSE	4.01653e-06	5.39615	842	958	66	26963	ENSMUSG00000001123,ENSMUSG00000001131,ENSMUSG00000001751,ENSMUSG00000002603,ENSMUSG00000002985,ENSMUSG00000005413,ENSMUSG00000005672,ENSMUSG00000006344,ENSMUSG00000006345,ENSMUSG00000010358,ENSMUSG00000014158,ENSMUSG00000015335,ENSMUSG00000019768,ENSMUSG00000019989,ENSMUSG00000020399,ENSMUSG00000020787,ENSMUSG00000022037,ENSMUSG00000022383,ENSMUSG00000022475,ENSMUSG00000022548,ENSMUSG00000022575,…
GO:BP	tumor necrosis factor superfamily cytokine production	GO:0071706	FALSE	4.75206e-06	5.32312	211	958	28	26963	ENSMUSG00000001123,ENSMUSG00000001166,ENSMUSG00000001168,ENSMUSG00000002603,ENSMUSG00000020227,ENSMUSG00000020399,ENSMUSG00000022037,ENSMUSG00000024810,ENSMUSG00000026896,ENSMUSG00000027843,ENSMUSG00000027995,ENSMUSG00000030921,ENSMUSG00000031103,ENSMUSG00000031639,ENSMUSG00000032690,ENSMUSG00000034947,ENSMUSG00000035929,ENSMUSG00000038155,ENSMUSG00000040296,ENSMUSG00000041736,ENSMUSG00000044827,…
GO:BP	regulation of tumor necrosis factor superfamily cytokine production	GO:1903555	FALSE	4.75206e-06	5.32312	211	958	28	26963	ENSMUSG00000001123,ENSMUSG00000001166,ENSMUSG00000001168,ENSMUSG00000002603,ENSMUSG00000020227,ENSMUSG00000020399,ENSMUSG00000022037,ENSMUSG00000024810,ENSMUSG00000026896,ENSMUSG00000027843,ENSMUSG00000027995,ENSMUSG00000030921,ENSMUSG00000031103,ENSMUSG00000031639,ENSMUSG00000032690,ENSMUSG00000034947,ENSMUSG00000035929,ENSMUSG00000038155,ENSMUSG00000040296,ENSMUSG00000041736,ENSMUSG00000044827,…
GO:BP	negative regulation of cytokine production	GO:0001818	FALSE	5.30263e-06	5.27551	298	958	34	26963	ENSMUSG00000001123,ENSMUSG00000001166,ENSMUSG00000001168,ENSMUSG00000002603,ENSMUSG00000004558,ENSMUSG00000005413,ENSMUSG00000017830,ENSMUSG00000020227,ENSMUSG00000020399,ENSMUSG00000020601,ENSMUSG00000022383,ENSMUSG00000022475,ENSMUSG00000022548,ENSMUSG00000024810,ENSMUSG00000026193,ENSMUSG00000027843,ENSMUSG00000030921,ENSMUSG00000031103,ENSMUSG00000031378,ENSMUSG00000031565,ENSMUSG00000032114,…
GO:BP	immune response-activating signaling pathway	GO:0002757	FALSE	5.7711e-06	5.23874	474	958	45	26963	ENSMUSG00000000275,ENSMUSG00000001166,ENSMUSG00000001168,ENSMUSG00000001751,ENSMUSG00000010358,ENSMUSG00000015335,ENSMUSG00000017830,ENSMUSG00000019768,ENSMUSG00000020227,ENSMUSG00000020399,ENSMUSG00000020437,ENSMUSG00000020641,ENSMUSG00000020707,ENSMUSG00000024737,ENSMUSG00000025498,ENSMUSG00000026896,ENSMUSG00000027843,ENSMUSG00000027995,ENSMUSG00000028885,ENSMUSG00000029217,ENSMUSG00000030921,…
GO:BP	regulation of cell differentiation	GO:0045595	FALSE	5.90891e-06	5.22849	1762	958	111	26963	ENSMUSG00000000142,ENSMUSG00000000530,ENSMUSG00000000567,ENSMUSG00000000753,ENSMUSG00000001123,ENSMUSG00000001802,ENSMUSG00000002603,ENSMUSG00000002799,ENSMUSG00000002900,ENSMUSG00000002985,ENSMUSG00000004892,ENSMUSG00000005672,ENSMUSG00000006389,ENSMUSG00000006435,ENSMUSG00000006711,ENSMUSG00000014158,ENSMUSG00000015053,ENSMUSG00000015468,ENSMUSG00000017491,ENSMUSG00000020027,ENSMUSG00000020601,…
GO:BP	regulation of MAPK cascade	GO:0043408	FALSE	6.33936e-06	5.19795	667	958	56	26963	ENSMUSG00000002603,ENSMUSG00000002985,ENSMUSG00000004558,ENSMUSG00000004837,ENSMUSG00000005672,ENSMUSG00000014158,ENSMUSG00000017446,ENSMUSG00000017493,ENSMUSG00000018334,ENSMUSG00000019768,ENSMUSG00000020227,ENSMUSG00000020357,ENSMUSG00000020399,ENSMUSG00000022150,ENSMUSG00000023046,ENSMUSG00000025584,ENSMUSG00000026193,ENSMUSG00000026235,ENSMUSG00000026923,ENSMUSG00000027339,ENSMUSG00000027843,…
GO:BP	negative regulation of cellular component organization	GO:0051129	FALSE	8.03253e-06	5.09515	763	958	61	26963	ENSMUSG00000000530,ENSMUSG00000000567,ENSMUSG00000001507,ENSMUSG00000002058,ENSMUSG00000002603,ENSMUSG00000002985,ENSMUSG00000006711,ENSMUSG00000014158,ENSMUSG00000015335,ENSMUSG00000018381,ENSMUSG00000019768,ENSMUSG00000020020,ENSMUSG00000020227,ENSMUSG00000020681,ENSMUSG00000020932,ENSMUSG00000021061,ENSMUSG00000022037,ENSMUSG00000022099,ENSMUSG00000022150,ENSMUSG00000022548,ENSMUSG00000026235,…
GO:BP	protein metabolic process	GO:0019538	FALSE	9.0632e-06	5.04272	4653	958	235	26963	ENSMUSG00000000142,ENSMUSG00000000275,ENSMUSG00000000530,ENSMUSG00000000555,ENSMUSG00000000567,ENSMUSG00000001131,ENSMUSG00000001555,ENSMUSG00000001751,ENSMUSG00000001774,ENSMUSG00000002603,ENSMUSG00000002985,ENSMUSG00000003849,ENSMUSG00000005672,ENSMUSG00000006344,ENSMUSG00000006345,ENSMUSG00000006403,ENSMUSG00000006435,ENSMUSG00000009772,ENSMUSG00000010607,ENSMUSG00000013846,ENSMUSG00000015335,…
GO:BP	neuron projection morphogenesis	GO:0048812	FALSE	1.18121e-05	4.92767	697	958	57	26963	ENSMUSG00000002985,ENSMUSG00000003070,ENSMUSG00000004892,ENSMUSG00000006711,ENSMUSG00000018381,ENSMUSG00000020340,ENSMUSG00000021224,ENSMUSG00000022037,ENSMUSG00000022324,ENSMUSG00000022636,ENSMUSG00000024924,ENSMUSG00000025969,ENSMUSG00000026193,ENSMUSG00000026235,ENSMUSG00000026923,ENSMUSG00000027009,ENSMUSG00000027546,ENSMUSG00000027750,ENSMUSG00000028883,ENSMUSG00000029168,ENSMUSG00000029223,…
GO:BP	type I interferon production	GO:0032606	FALSE	1.24117e-05	4.90617	129	958	21	26963	ENSMUSG00000001166,ENSMUSG00000001168,ENSMUSG00000017830,ENSMUSG00000020399,ENSMUSG00000020707,ENSMUSG00000025498,ENSMUSG00000026104,ENSMUSG00000026896,ENSMUSG00000027843,ENSMUSG00000031639,ENSMUSG00000032690,ENSMUSG00000035692,ENSMUSG00000040253,ENSMUSG00000040296,ENSMUSG00000040483,ENSMUSG00000042349,ENSMUSG00000046879,ENSMUSG00000052776,ENSMUSG00000066861,ENSMUSG00000069874,ENSMUSG00000078853
GO:BP	regulation of type I interferon production	GO:0032479	FALSE	1.24117e-05	4.90617	129	958	21	26963	ENSMUSG00000001166,ENSMUSG00000001168,ENSMUSG00000017830,ENSMUSG00000020399,ENSMUSG00000020707,ENSMUSG00000025498,ENSMUSG00000026104,ENSMUSG00000026896,ENSMUSG00000027843,ENSMUSG00000031639,ENSMUSG00000032690,ENSMUSG00000035692,ENSMUSG00000040253,ENSMUSG00000040296,ENSMUSG00000040483,ENSMUSG00000042349,ENSMUSG00000046879,ENSMUSG00000052776,ENSMUSG00000066861,ENSMUSG00000069874,ENSMUSG00000078853
GO:BP	regulation of transport	GO:0051049	FALSE	1.2438e-05	4.90525	1743	958	109	26963	ENSMUSG00000001123,ENSMUSG00000001552,ENSMUSG00000002058,ENSMUSG00000002603,ENSMUSG00000002985,ENSMUSG00000003411,ENSMUSG00000005413,ENSMUSG00000005950,ENSMUSG00000009545,ENSMUSG00000010064,ENSMUSG00000014813,ENSMUSG00000015053,ENSMUSG00000015476,ENSMUSG00000017400,ENSMUSG00000017446,ENSMUSG00000019066,ENSMUSG00000019768,ENSMUSG00000020277,ENSMUSG00000020577,ENSMUSG00000020641,ENSMUSG00000020681,…
GO:BP	regulation of plasma membrane bounded cell projection organization	GO:0120035	FALSE	1.28546e-05	4.89094	754	958	60	26963	ENSMUSG00000000753,ENSMUSG00000001507,ENSMUSG00000002985,ENSMUSG00000005672,ENSMUSG00000006154,ENSMUSG00000006435,ENSMUSG00000006711,ENSMUSG00000014158,ENSMUSG00000018381,ENSMUSG00000020932,ENSMUSG00000021224,ENSMUSG00000022099,ENSMUSG00000022150,ENSMUSG00000022425,ENSMUSG00000022893,ENSMUSG00000023972,ENSMUSG00000024924,ENSMUSG00000025497,ENSMUSG00000026193,ENSMUSG00000026235,ENSMUSG00000026304,…
GO:BP	cell activation	GO:0001775	FALSE	1.32615e-05	4.87741	1162	958	81	26963	ENSMUSG00000000244,ENSMUSG00000000530,ENSMUSG00000000791,ENSMUSG00000001123,ENSMUSG00000001751,ENSMUSG00000002603,ENSMUSG00000002799,ENSMUSG00000002985,ENSMUSG00000005413,ENSMUSG00000005672,ENSMUSG00000006389,ENSMUSG00000010358,ENSMUSG00000013846,ENSMUSG00000015053,ENSMUSG00000015085,ENSMUSG00000015090,ENSMUSG00000016206,ENSMUSG00000017446,ENSMUSG00000018169,ENSMUSG00000019989,ENSMUSG00000020020,…
GO:BP	synapse organization	GO:0050808	FALSE	1.36654e-05	4.86438	539	958	48	26963	ENSMUSG00000000223,ENSMUSG00000001507,ENSMUSG00000002985,ENSMUSG00000004892,ENSMUSG00000006435,ENSMUSG00000010066,ENSMUSG00000010803,ENSMUSG00000015335,ENSMUSG00000015476,ENSMUSG00000018381,ENSMUSG00000021061,ENSMUSG00000021224,ENSMUSG00000023885,ENSMUSG00000025969,ENSMUSG00000026235,ENSMUSG00000026304,ENSMUSG00000028456,ENSMUSG00000029544,ENSMUSG00000030600,ENSMUSG00000030720,ENSMUSG00000031284,…
GO:BP	tissue development	GO:0009888	FALSE	1.55412e-05	4.80851	2121	958	126	26963	ENSMUSG00000000142,ENSMUSG00000000530,ENSMUSG00000000555,ENSMUSG00000000567,ENSMUSG00000001131,ENSMUSG00000001507,ENSMUSG00000001751,ENSMUSG00000001819,ENSMUSG00000002603,ENSMUSG00000002799,ENSMUSG00000002900,ENSMUSG00000006345,ENSMUSG00000006435,ENSMUSG00000009545,ENSMUSG00000010760,ENSMUSG00000013936,ENSMUSG00000014158,ENSMUSG00000014813,ENSMUSG00000015053,ENSMUSG00000015468,ENSMUSG00000017390,…
GO:BP	intracellular receptor signaling pathway	GO:0030522	FALSE	1.72955e-05	4.76207	375	958	38	26963	ENSMUSG00000000275,ENSMUSG00000001166,ENSMUSG00000001168,ENSMUSG00000015335,ENSMUSG00000015843,ENSMUSG00000017491,ENSMUSG00000017830,ENSMUSG00000019768,ENSMUSG00000020399,ENSMUSG00000020641,ENSMUSG00000020707,ENSMUSG00000022150,ENSMUSG00000022383,ENSMUSG00000022479,ENSMUSG00000024737,ENSMUSG00000025498,ENSMUSG00000026896,ENSMUSG00000027843,ENSMUSG00000030921,ENSMUSG00000031639,ENSMUSG00000033538,…
GO:BP	chemical homeostasis	GO:0048878	FALSE	1.74621e-05	4.7579	1089	958	77	26963	ENSMUSG00000000753,ENSMUSG00000000805,ENSMUSG00000001166,ENSMUSG00000001168,ENSMUSG00000001751,ENSMUSG00000002289,ENSMUSG00000002603,ENSMUSG00000002985,ENSMUSG00000003617,ENSMUSG00000005413,ENSMUSG00000009545,ENSMUSG00000010064,ENSMUSG00000013275,ENSMUSG00000014158,ENSMUSG00000014813,ENSMUSG00000017740,ENSMUSG00000019590,ENSMUSG00000019989,ENSMUSG00000020681,ENSMUSG00000020787,ENSMUSG00000021069,…
GO:BP	protein modification process	GO:0036211	FALSE	1.7787e-05	4.7499	2666	958	150	26963	ENSMUSG00000000142,ENSMUSG00000000275,ENSMUSG00000000530,ENSMUSG00000000555,ENSMUSG00000000567,ENSMUSG00000001774,ENSMUSG00000002603,ENSMUSG00000003849,ENSMUSG00000005672,ENSMUSG00000006435,ENSMUSG00000009772,ENSMUSG00000013846,ENSMUSG00000015335,ENSMUSG00000015476,ENSMUSG00000018334,ENSMUSG00000019876,ENSMUSG00000020020,ENSMUSG00000020027,ENSMUSG00000020227,ENSMUSG00000020357,ENSMUSG00000020601,…
GO:BP	multicellular organismal-level homeostasis	GO:0048871	FALSE	1.79801e-05	4.74521	913	958	68	26963	ENSMUSG00000000567,ENSMUSG00000001166,ENSMUSG00000001168,ENSMUSG00000001751,ENSMUSG00000002603,ENSMUSG00000002985,ENSMUSG00000005413,ENSMUSG00000005672,ENSMUSG00000006389,ENSMUSG00000009545,ENSMUSG00000014158,ENSMUSG00000015053,ENSMUSG00000019066,ENSMUSG00000021047,ENSMUSG00000022099,ENSMUSG00000022206,ENSMUSG00000022221,ENSMUSG00000022816,ENSMUSG00000022894,ENSMUSG00000024140,ENSMUSG00000024330,…
GO:BP	regulation of nervous system development	GO:0051960	FALSE	1.88359e-05	4.72501	562	958	49	26963	ENSMUSG00000000753,ENSMUSG00000002603,ENSMUSG00000002985,ENSMUSG00000004892,ENSMUSG00000005672,ENSMUSG00000006435,ENSMUSG00000006711,ENSMUSG00000015053,ENSMUSG00000015843,ENSMUSG00000017491,ENSMUSG00000020681,ENSMUSG00000020932,ENSMUSG00000021224,ENSMUSG00000022425,ENSMUSG00000023885,ENSMUSG00000024810,ENSMUSG00000026193,ENSMUSG00000026235,ENSMUSG00000026923,ENSMUSG00000027995,ENSMUSG00000028883,…
GO:BP	regulation of phosphate metabolic process	GO:0019220	FALSE	1.96403e-05	4.70685	993	958	72	26963	ENSMUSG00000000142,ENSMUSG00000000555,ENSMUSG00000000567,ENSMUSG00000001774,ENSMUSG00000002603,ENSMUSG00000005672,ENSMUSG00000006494,ENSMUSG00000016194,ENSMUSG00000018334,ENSMUSG00000019876,ENSMUSG00000020227,ENSMUSG00000020357,ENSMUSG00000020601,ENSMUSG00000022099,ENSMUSG00000022150,ENSMUSG00000022221,ENSMUSG00000022383,ENSMUSG00000022425,ENSMUSG00000022906,ENSMUSG00000025089,ENSMUSG00000026193,…
GO:BP	regulation of phosphorus metabolic process	GO:0051174	FALSE	2.04695e-05	4.68889	994	958	72	26963	ENSMUSG00000000142,ENSMUSG00000000555,ENSMUSG00000000567,ENSMUSG00000001774,ENSMUSG00000002603,ENSMUSG00000005672,ENSMUSG00000006494,ENSMUSG00000016194,ENSMUSG00000018334,ENSMUSG00000019876,ENSMUSG00000020227,ENSMUSG00000020357,ENSMUSG00000020601,ENSMUSG00000022099,ENSMUSG00000022150,ENSMUSG00000022221,ENSMUSG00000022383,ENSMUSG00000022425,ENSMUSG00000022906,ENSMUSG00000025089,ENSMUSG00000026193,…
GO:BP	regulation of cell projection organization	GO:0031344	FALSE	2.64541e-05	4.57751	769	958	60	26963	ENSMUSG00000000753,ENSMUSG00000001507,ENSMUSG00000002985,ENSMUSG00000005672,ENSMUSG00000006154,ENSMUSG00000006435,ENSMUSG00000006711,ENSMUSG00000014158,ENSMUSG00000018381,ENSMUSG00000020932,ENSMUSG00000021224,ENSMUSG00000022099,ENSMUSG00000022150,ENSMUSG00000022425,ENSMUSG00000022893,ENSMUSG00000023972,ENSMUSG00000024924,ENSMUSG00000025497,ENSMUSG00000026193,ENSMUSG00000026235,ENSMUSG00000026304,…
GO:BP	regulation of protein phosphorylation	GO:0001932	FALSE	2.80092e-05	4.5527	808	958	62	26963	ENSMUSG00000000142,ENSMUSG00000000555,ENSMUSG00000000567,ENSMUSG00000001774,ENSMUSG00000002603,ENSMUSG00000005672,ENSMUSG00000018334,ENSMUSG00000019876,ENSMUSG00000020227,ENSMUSG00000020357,ENSMUSG00000020601,ENSMUSG00000022099,ENSMUSG00000022150,ENSMUSG00000022221,ENSMUSG00000022425,ENSMUSG00000022906,ENSMUSG00000025089,ENSMUSG00000026193,ENSMUSG00000026235,ENSMUSG00000026463,ENSMUSG00000026483,…
GO:BP	regulation of biosynthetic process	GO:0009889	FALSE	2.8706e-05	4.54203	5712	958	275	26963	ENSMUSG00000000142,ENSMUSG00000000275,ENSMUSG00000000530,ENSMUSG00000000567,ENSMUSG00000000753,ENSMUSG00000000791,ENSMUSG00000001123,ENSMUSG00000001166,ENSMUSG00000001168,ENSMUSG00000001507,ENSMUSG00000001552,ENSMUSG00000001802,ENSMUSG00000001819,ENSMUSG00000002325,ENSMUSG00000002603,ENSMUSG00000002985,ENSMUSG00000003585,ENSMUSG00000004558,ENSMUSG00000005413,ENSMUSG00000005672,ENSMUSG00000006389,…
GO:BP	growth	GO:0040007	FALSE	3.12664e-05	4.50492	1044	958	74	26963	ENSMUSG00000000530,ENSMUSG00000000567,ENSMUSG00000001819,ENSMUSG00000002603,ENSMUSG00000002985,ENSMUSG00000004892,ENSMUSG00000005950,ENSMUSG00000006711,ENSMUSG00000010066,ENSMUSG00000010760,ENSMUSG00000013936,ENSMUSG00000014813,ENSMUSG00000017491,ENSMUSG00000017493,ENSMUSG00000017740,ENSMUSG00000019768,ENSMUSG00000020027,ENSMUSG00000020340,ENSMUSG00000020357,ENSMUSG00000021944,ENSMUSG00000022150,…
GO:BP	regulation of phosphorylation	GO:0042325	FALSE	3.15445e-05	4.50108	868	958	65	26963	ENSMUSG00000000142,ENSMUSG00000000555,ENSMUSG00000000567,ENSMUSG00000001774,ENSMUSG00000002603,ENSMUSG00000005672,ENSMUSG00000018334,ENSMUSG00000019876,ENSMUSG00000020227,ENSMUSG00000020357,ENSMUSG00000020601,ENSMUSG00000022099,ENSMUSG00000022150,ENSMUSG00000022221,ENSMUSG00000022425,ENSMUSG00000022906,ENSMUSG00000025089,ENSMUSG00000026193,ENSMUSG00000026235,ENSMUSG00000026463,ENSMUSG00000026483,…
GO:BP	regulation of cytokine-mediated signaling pathway	GO:0001959	FALSE	3.46864e-05	4.45984	149	958	22	26963	ENSMUSG00000001166,ENSMUSG00000001168,ENSMUSG00000020227,ENSMUSG00000022906,ENSMUSG00000025498,ENSMUSG00000027514,ENSMUSG00000028108,ENSMUSG00000030107,ENSMUSG00000033538,ENSMUSG00000034422,ENSMUSG00000035692,ENSMUSG00000040033,ENSMUSG00000042349,ENSMUSG00000046879,ENSMUSG00000052776,ENSMUSG00000066861,ENSMUSG00000069874,ENSMUSG00000071203,ENSMUSG00000072244,ENSMUSG00000074151,ENSMUSG00000078853,…
GO:BP	behavior	GO:0007610	FALSE	3.84789e-05	4.41478	777	958	60	26963	ENSMUSG00000000555,ENSMUSG00000000753,ENSMUSG00000001507,ENSMUSG00000001751,ENSMUSG00000002900,ENSMUSG00000002985,ENSMUSG00000005672,ENSMUSG00000005705,ENSMUSG00000009545,ENSMUSG00000015090,ENSMUSG00000015476,ENSMUSG00000017740,ENSMUSG00000020681,ENSMUSG00000020787,ENSMUSG00000022208,ENSMUSG00000022383,ENSMUSG00000024897,ENSMUSG00000026235,ENSMUSG00000028957,ENSMUSG00000029223,ENSMUSG00000029361,…
GO:BP	cellular process	GO:0009987	FALSE	3.97533e-05	4.40063	21509	958	829	26963	ENSMUSG00000000142,ENSMUSG00000000223,ENSMUSG00000000244,ENSMUSG00000000275,ENSMUSG00000000308,ENSMUSG00000000530,ENSMUSG00000000555,ENSMUSG00000000567,ENSMUSG00000000753,ENSMUSG00000000791,ENSMUSG00000000805,ENSMUSG00000001014,ENSMUSG00000001029,ENSMUSG00000001123,ENSMUSG00000001131,ENSMUSG00000001166,ENSMUSG00000001168,ENSMUSG00000001507,ENSMUSG00000001552,ENSMUSG00000001555,ENSMUSG00000001604,…
GO:BP	regulation of endothelial cell migration	GO:0010594	FALSE	4.31275e-05	4.36525	177	958	24	26963	ENSMUSG00000000530,ENSMUSG00000000753,ENSMUSG00000001552,ENSMUSG00000002603,ENSMUSG00000002985,ENSMUSG00000005413,ENSMUSG00000014813,ENSMUSG00000015053,ENSMUSG00000020357,ENSMUSG00000021256,ENSMUSG00000022475,ENSMUSG00000026222,ENSMUSG00000026463,ENSMUSG00000026473,ENSMUSG00000026923,ENSMUSG00000030022,ENSMUSG00000031486,ENSMUSG00000031565,ENSMUSG00000032035,ENSMUSG00000032285,ENSMUSG00000033170,…
GO:BP	transmembrane transport	GO:0055085	FALSE	4.50937e-05	4.34588	1528	958	97	26963	ENSMUSG00000002346,ENSMUSG00000002603,ENSMUSG00000005950,ENSMUSG00000009545,ENSMUSG00000010064,ENSMUSG00000010066,ENSMUSG00000010803,ENSMUSG00000013275,ENSMUSG00000014158,ENSMUSG00000015476,ENSMUSG00000017400,ENSMUSG00000017740,ENSMUSG00000019080,ENSMUSG00000019768,ENSMUSG00000020577,ENSMUSG00000020681,ENSMUSG00000020787,ENSMUSG00000020932,ENSMUSG00000021831,ENSMUSG00000022180,ENSMUSG00000022199,…
GO:BP	external encapsulating structure organization	GO:0045229	FALSE	4.67532e-05	4.33019	309	958	33	26963	ENSMUSG00000000142,ENSMUSG00000000567,ENSMUSG00000001555,ENSMUSG00000002603,ENSMUSG00000002900,ENSMUSG00000006403,ENSMUSG00000019320,ENSMUSG00000020682,ENSMUSG00000020932,ENSMUSG00000021223,ENSMUSG00000021831,ENSMUSG00000022324,ENSMUSG00000022893,ENSMUSG00000022894,ENSMUSG00000024330,ENSMUSG00000026193,ENSMUSG00000026923,ENSMUSG00000027750,ENSMUSG00000028226,ENSMUSG00000028583,ENSMUSG00000029231,…
GO:BP	extracellular matrix organization	GO:0030198	TRUE	4.67532e-05	4.33019	309	958	33	26963	ENSMUSG00000000142,ENSMUSG00000000567,ENSMUSG00000001555,ENSMUSG00000002603,ENSMUSG00000002900,ENSMUSG00000006403,ENSMUSG00000019320,ENSMUSG00000020682,ENSMUSG00000020932,ENSMUSG00000021223,ENSMUSG00000021831,ENSMUSG00000022324,ENSMUSG00000022893,ENSMUSG00000022894,ENSMUSG00000024330,ENSMUSG00000026193,ENSMUSG00000026923,ENSMUSG00000027750,ENSMUSG00000028226,ENSMUSG00000028583,ENSMUSG00000029231,…
GO:BP	extracellular structure organization	GO:0043062	FALSE	5.47013e-05	4.262	311	958	33	26963	ENSMUSG00000000142,ENSMUSG00000000567,ENSMUSG00000001555,ENSMUSG00000002603,ENSMUSG00000002900,ENSMUSG00000006403,ENSMUSG00000019320,ENSMUSG00000020682,ENSMUSG00000020932,ENSMUSG00000021223,ENSMUSG00000021831,ENSMUSG00000022324,ENSMUSG00000022893,ENSMUSG00000022894,ENSMUSG00000024330,ENSMUSG00000026193,ENSMUSG00000026923,ENSMUSG00000027750,ENSMUSG00000028226,ENSMUSG00000028583,ENSMUSG00000029231,…
GO:BP	regulation of macromolecule metabolic process	GO:0060255	FALSE	6.00655e-05	4.22137	6316	958	297	26963	ENSMUSG00000000142,ENSMUSG00000000275,ENSMUSG00000000530,ENSMUSG00000000555,ENSMUSG00000000567,ENSMUSG00000000753,ENSMUSG00000000791,ENSMUSG00000001123,ENSMUSG00000001131,ENSMUSG00000001166,ENSMUSG00000001168,ENSMUSG00000001507,ENSMUSG00000001552,ENSMUSG00000001774,ENSMUSG00000001802,ENSMUSG00000001819,ENSMUSG00000002325,ENSMUSG00000002603,ENSMUSG00000002985,ENSMUSG00000003849,ENSMUSG00000004558,…
GO:BP	export from cell	GO:0140352	FALSE	7.93862e-05	4.10026	988	958	70	26963	ENSMUSG00000001123,ENSMUSG00000002603,ENSMUSG00000002985,ENSMUSG00000003411,ENSMUSG00000005413,ENSMUSG00000005672,ENSMUSG00000009545,ENSMUSG00000010064,ENSMUSG00000014158,ENSMUSG00000015053,ENSMUSG00000015090,ENSMUSG00000017446,ENSMUSG00000019066,ENSMUSG00000020277,ENSMUSG00000020437,ENSMUSG00000020641,ENSMUSG00000020787,ENSMUSG00000020828,ENSMUSG00000021280,ENSMUSG00000021281,ENSMUSG00000022150,…
GO:BP	response to oxygen-containing compound	GO:1901700	FALSE	8.09481e-05	4.09179	2004	958	118	26963	ENSMUSG00000000142,ENSMUSG00000000275,ENSMUSG00000000567,ENSMUSG00000000753,ENSMUSG00000001123,ENSMUSG00000001131,ENSMUSG00000001552,ENSMUSG00000001663,ENSMUSG00000001751,ENSMUSG00000001819,ENSMUSG00000002603,ENSMUSG00000003849,ENSMUSG00000005413,ENSMUSG00000005705,ENSMUSG00000005950,ENSMUSG00000006345,ENSMUSG00000009545,ENSMUSG00000014158,ENSMUSG00000014813,ENSMUSG00000015843,ENSMUSG00000019768,…
GO:BP	inorganic ion homeostasis	GO:0098771	FALSE	9.67482e-05	4.01436	538	958	46	26963	ENSMUSG00000001751,ENSMUSG00000002603,ENSMUSG00000002985,ENSMUSG00000003617,ENSMUSG00000005413,ENSMUSG00000009545,ENSMUSG00000013275,ENSMUSG00000014158,ENSMUSG00000014813,ENSMUSG00000017740,ENSMUSG00000019590,ENSMUSG00000019989,ENSMUSG00000020787,ENSMUSG00000021831,ENSMUSG00000022479,ENSMUSG00000024140,ENSMUSG00000025189,ENSMUSG00000025194,ENSMUSG00000026463,ENSMUSG00000029304,ENSMUSG00000030720,…
GO:BP	negative regulation of locomotion	GO:0040013	FALSE	0.000115518	3.93735	353	958	35	26963	ENSMUSG00000000530,ENSMUSG00000000753,ENSMUSG00000001131,ENSMUSG00000001552,ENSMUSG00000002603,ENSMUSG00000002985,ENSMUSG00000014813,ENSMUSG00000020682,ENSMUSG00000021256,ENSMUSG00000022548,ENSMUSG00000024810,ENSMUSG00000025277,ENSMUSG00000025491,ENSMUSG00000026222,ENSMUSG00000026235,ENSMUSG00000026463,ENSMUSG00000026923,ENSMUSG00000029167,ENSMUSG00000030022,ENSMUSG00000031165,ENSMUSG00000031673,…
GO:BP	cell junction assembly	GO:0034329	FALSE	0.000116753	3.93273	471	958	42	26963	ENSMUSG00000000530,ENSMUSG00000000555,ENSMUSG00000001552,ENSMUSG00000010803,ENSMUSG00000014158,ENSMUSG00000015335,ENSMUSG00000018381,ENSMUSG00000020681,ENSMUSG00000020758,ENSMUSG00000021224,ENSMUSG00000022099,ENSMUSG00000022425,ENSMUSG00000022475,ENSMUSG00000022548,ENSMUSG00000023885,ENSMUSG00000026193,ENSMUSG00000026304,ENSMUSG00000030600,ENSMUSG00000031302,ENSMUSG00000031355,ENSMUSG00000031480,…
GO:BP	negative regulation of cell motility	GO:2000146	FALSE	0.000126318	3.89854	322	958	33	26963	ENSMUSG00000000530,ENSMUSG00000000753,ENSMUSG00000001131,ENSMUSG00000001552,ENSMUSG00000002603,ENSMUSG00000002985,ENSMUSG00000014813,ENSMUSG00000020682,ENSMUSG00000021256,ENSMUSG00000022548,ENSMUSG00000024810,ENSMUSG00000025277,ENSMUSG00000025491,ENSMUSG00000026222,ENSMUSG00000026235,ENSMUSG00000026463,ENSMUSG00000026923,ENSMUSG00000029167,ENSMUSG00000030022,ENSMUSG00000031165,ENSMUSG00000031673,…
GO:BP	negative regulation of endothelial cell migration	GO:0010596	FALSE	0.000132121	3.87903	56	958	13	26963	ENSMUSG00000000530,ENSMUSG00000000753,ENSMUSG00000001552,ENSMUSG00000002603,ENSMUSG00000002985,ENSMUSG00000014813,ENSMUSG00000021256,ENSMUSG00000026222,ENSMUSG00000026463,ENSMUSG00000026923,ENSMUSG00000030022,ENSMUSG00000032285,ENSMUSG00000033170
GO:BP	negative regulation of cell migration	GO:0030336	FALSE	0.000134892	3.87002	307	958	32	26963	ENSMUSG00000000530,ENSMUSG00000000753,ENSMUSG00000001131,ENSMUSG00000001552,ENSMUSG00000002603,ENSMUSG00000002985,ENSMUSG00000014813,ENSMUSG00000020682,ENSMUSG00000021256,ENSMUSG00000022548,ENSMUSG00000024810,ENSMUSG00000025277,ENSMUSG00000025491,ENSMUSG00000026222,ENSMUSG00000026235,ENSMUSG00000026463,ENSMUSG00000026923,ENSMUSG00000029167,ENSMUSG00000030022,ENSMUSG00000031673,ENSMUSG00000032285,…
GO:BP	endothelial cell migration	GO:0043542	FALSE	0.000139402	3.85573	231	958	27	26963	ENSMUSG00000000530,ENSMUSG00000000753,ENSMUSG00000001552,ENSMUSG00000002603,ENSMUSG00000002985,ENSMUSG00000005413,ENSMUSG00000014813,ENSMUSG00000015053,ENSMUSG00000020357,ENSMUSG00000021256,ENSMUSG00000022475,ENSMUSG00000022816,ENSMUSG00000026222,ENSMUSG00000026463,ENSMUSG00000026473,ENSMUSG00000026923,ENSMUSG00000030022,ENSMUSG00000030720,ENSMUSG00000031486,ENSMUSG00000031565,ENSMUSG00000032035,…
GO:BP	positive regulation of response to cytokine stimulus	GO:0060760	FALSE	0.000140032	3.85377	66	958	14	26963	ENSMUSG00000022906,ENSMUSG00000025498,ENSMUSG00000026896,ENSMUSG00000027514,ENSMUSG00000027995,ENSMUSG00000033538,ENSMUSG00000034422,ENSMUSG00000040296,ENSMUSG00000042349,ENSMUSG00000046879,ENSMUSG00000069874,ENSMUSG00000072244,ENSMUSG00000074151,ENSMUSG00000078853
GO:BP	positive regulation of cell migration	GO:0030335	FALSE	0.000148998	3.82682	582	958	48	26963	ENSMUSG00000000555,ENSMUSG00000000567,ENSMUSG00000001123,ENSMUSG00000001507,ENSMUSG00000002603,ENSMUSG00000002900,ENSMUSG00000005413,ENSMUSG00000005672,ENSMUSG00000014158,ENSMUSG00000015053,ENSMUSG00000020357,ENSMUSG00000020828,ENSMUSG00000021224,ENSMUSG00000022099,ENSMUSG00000022150,ENSMUSG00000022425,ENSMUSG00000022475,ENSMUSG00000022836,ENSMUSG00000022893,ENSMUSG00000024965,ENSMUSG00000026193,…
GO:BP	axon development	GO:0061564	FALSE	0.00014983	3.8244	546	958	46	26963	ENSMUSG00000002985,ENSMUSG00000003070,ENSMUSG00000006711,ENSMUSG00000020340,ENSMUSG00000021224,ENSMUSG00000022324,ENSMUSG00000022548,ENSMUSG00000022636,ENSMUSG00000025969,ENSMUSG00000026193,ENSMUSG00000026235,ENSMUSG00000026923,ENSMUSG00000027009,ENSMUSG00000028883,ENSMUSG00000029168,ENSMUSG00000029223,ENSMUSG00000030092,ENSMUSG00000031284,ENSMUSG00000031302,ENSMUSG00000031673,ENSMUSG00000031840,…
GO:BP	regulation of type I interferon-mediated signaling pathway	GO:0060338	FALSE	0.000175838	3.75489	48	958	12	26963	ENSMUSG00000001166,ENSMUSG00000001168,ENSMUSG00000025498,ENSMUSG00000027514,ENSMUSG00000030107,ENSMUSG00000035692,ENSMUSG00000040033,ENSMUSG00000042349,ENSMUSG00000052776,ENSMUSG00000066861,ENSMUSG00000072244,ENSMUSG00000074151
GO:BP	positive regulation of interferon-beta production	GO:0032728	FALSE	0.000175838	3.75489	48	958	12	26963	ENSMUSG00000001166,ENSMUSG00000001168,ENSMUSG00000020707,ENSMUSG00000025498,ENSMUSG00000026896,ENSMUSG00000027843,ENSMUSG00000031639,ENSMUSG00000032690,ENSMUSG00000035692,ENSMUSG00000040296,ENSMUSG00000052776,ENSMUSG00000066861
GO:BP	regulation of protein modification process	GO:0031399	FALSE	0.000176926	3.75221	1049	958	72	26963	ENSMUSG00000000142,ENSMUSG00000000555,ENSMUSG00000000567,ENSMUSG00000001774,ENSMUSG00000002603,ENSMUSG00000005672,ENSMUSG00000018334,ENSMUSG00000019876,ENSMUSG00000020227,ENSMUSG00000020357,ENSMUSG00000020601,ENSMUSG00000020681,ENSMUSG00000022099,ENSMUSG00000022150,ENSMUSG00000022221,ENSMUSG00000022425,ENSMUSG00000022906,ENSMUSG00000024140,ENSMUSG00000025089,ENSMUSG00000026193,ENSMUSG00000026235,…
GO:BP	positive regulation of chemokine production	GO:0032722	FALSE	0.000227969	3.64212	79	958	15	26963	ENSMUSG00000001123,ENSMUSG00000001166,ENSMUSG00000001168,ENSMUSG00000002603,ENSMUSG00000014158,ENSMUSG00000020399,ENSMUSG00000024810,ENSMUSG00000027750,ENSMUSG00000027995,ENSMUSG00000030748,ENSMUSG00000031639,ENSMUSG00000041607,ENSMUSG00000052776,ENSMUSG00000066861,ENSMUSG00000074678
GO:BP	catabolic process	GO:0009056	TRUE	0.000237917	3.62357	2499	958	138	26963	ENSMUSG00000000142,ENSMUSG00000000275,ENSMUSG00000000567,ENSMUSG00000001131,ENSMUSG00000001751,ENSMUSG00000002603,ENSMUSG00000002985,ENSMUSG00000003123,ENSMUSG00000003849,ENSMUSG00000004267,ENSMUSG00000005413,ENSMUSG00000006344,ENSMUSG00000006345,ENSMUSG00000015085,ENSMUSG00000015890,ENSMUSG00000016194,ENSMUSG00000017390,ENSMUSG00000019989,ENSMUSG00000019990,ENSMUSG00000020000,ENSMUSG00000020020,…
GO:BP	response to endogenous stimulus	GO:0009719	FALSE	0.000243093	3.61423	1648	958	100	26963	ENSMUSG00000000142,ENSMUSG00000000275,ENSMUSG00000000530,ENSMUSG00000000567,ENSMUSG00000000753,ENSMUSG00000001123,ENSMUSG00000001131,ENSMUSG00000001507,ENSMUSG00000002603,ENSMUSG00000002985,ENSMUSG00000003849,ENSMUSG00000005413,ENSMUSG00000005705,ENSMUSG00000008090,ENSMUSG00000009545,ENSMUSG00000014158,ENSMUSG00000014813,ENSMUSG00000015090,ENSMUSG00000015843,ENSMUSG00000017491,ENSMUSG00000019768,…
GO:BP	positive regulation of cell motility	GO:2000147	FALSE	0.000269448	3.56952	612	958	49	26963	ENSMUSG00000000555,ENSMUSG00000000567,ENSMUSG00000001123,ENSMUSG00000001507,ENSMUSG00000002603,ENSMUSG00000002900,ENSMUSG00000005413,ENSMUSG00000005672,ENSMUSG00000014158,ENSMUSG00000015053,ENSMUSG00000020357,ENSMUSG00000020828,ENSMUSG00000021224,ENSMUSG00000022099,ENSMUSG00000022150,ENSMUSG00000022425,ENSMUSG00000022475,ENSMUSG00000022836,ENSMUSG00000022893,ENSMUSG00000024965,ENSMUSG00000026193,…
GO:BP	regulation of pattern recognition receptor signaling pathway	GO:0062207	FALSE	0.000280008	3.55283	167	958	22	26963	ENSMUSG00000010358,ENSMUSG00000015335,ENSMUSG00000017830,ENSMUSG00000019768,ENSMUSG00000020227,ENSMUSG00000020641,ENSMUSG00000024737,ENSMUSG00000025498,ENSMUSG00000027843,ENSMUSG00000028885,ENSMUSG00000030921,ENSMUSG00000033538,ENSMUSG00000035900,ENSMUSG00000037921,ENSMUSG00000044827,ENSMUSG00000046879,ENSMUSG00000052688,ENSMUSG00000069874,ENSMUSG00000070056,ENSMUSG00000078853,ENSMUSG00000090272,…
GO:BP	embryonic morphogenesis	GO:0048598	FALSE	0.000280397	3.55223	650	958	51	26963	ENSMUSG00000000555,ENSMUSG00000000567,ENSMUSG00000001507,ENSMUSG00000001751,ENSMUSG00000001819,ENSMUSG00000002603,ENSMUSG00000002799,ENSMUSG00000002900,ENSMUSG00000009545,ENSMUSG00000015053,ENSMUSG00000017491,ENSMUSG00000020758,ENSMUSG00000020875,ENSMUSG00000021944,ENSMUSG00000022330,ENSMUSG00000023972,ENSMUSG00000025932,ENSMUSG00000026193,ENSMUSG00000026923,ENSMUSG00000027009,ENSMUSG00000027547,…
GO:BP	secretion	GO:0046903	FALSE	0.000291449	3.53544	1083	958	73	26963	ENSMUSG00000001123,ENSMUSG00000002603,ENSMUSG00000002985,ENSMUSG00000003411,ENSMUSG00000005413,ENSMUSG00000005672,ENSMUSG00000006435,ENSMUSG00000009545,ENSMUSG00000010064,ENSMUSG00000014158,ENSMUSG00000014813,ENSMUSG00000015053,ENSMUSG00000015090,ENSMUSG00000017446,ENSMUSG00000019066,ENSMUSG00000020027,ENSMUSG00000020277,ENSMUSG00000020437,ENSMUSG00000020641,ENSMUSG00000020681,ENSMUSG00000020787,…
GO:BP	regulation of immune effector process	GO:0002697	FALSE	0.000302138	3.5198	435	958	39	26963	ENSMUSG00000001123,ENSMUSG00000002603,ENSMUSG00000005413,ENSMUSG00000005672,ENSMUSG00000015053,ENSMUSG00000016206,ENSMUSG00000017830,ENSMUSG00000019989,ENSMUSG00000020227,ENSMUSG00000020399,ENSMUSG00000020641,ENSMUSG00000020828,ENSMUSG00000022221,ENSMUSG00000022887,ENSMUSG00000024339,ENSMUSG00000024810,ENSMUSG00000026471,ENSMUSG00000027843,ENSMUSG00000030157,ENSMUSG00000030748,ENSMUSG00000031165,…
GO:BP	monoatomic ion homeostasis	GO:0050801	FALSE	0.000312335	3.50538	615	958	49	26963	ENSMUSG00000000805,ENSMUSG00000001751,ENSMUSG00000002603,ENSMUSG00000002985,ENSMUSG00000003617,ENSMUSG00000005413,ENSMUSG00000009545,ENSMUSG00000013275,ENSMUSG00000014158,ENSMUSG00000014813,ENSMUSG00000017740,ENSMUSG00000019590,ENSMUSG00000020787,ENSMUSG00000021831,ENSMUSG00000022479,ENSMUSG00000024140,ENSMUSG00000025189,ENSMUSG00000025194,ENSMUSG00000026463,ENSMUSG00000027562,ENSMUSG00000029304,…
GO:BP	viral genome replication	GO:0019079	FALSE	0.000339724	3.46887	129	958	19	26963	ENSMUSG00000001166,ENSMUSG00000001168,ENSMUSG00000020641,ENSMUSG00000025491,ENSMUSG00000025492,ENSMUSG00000026896,ENSMUSG00000026923,ENSMUSG00000029561,ENSMUSG00000032690,ENSMUSG00000035692,ENSMUSG00000039501,ENSMUSG00000040253,ENSMUSG00000046718,ENSMUSG00000052776,ENSMUSG00000057982,ENSMUSG00000066800,ENSMUSG00000066861,ENSMUSG00000072244,ENSMUSG00000090272
GO:BP	developmental growth	GO:0048589	FALSE	0.000343938	3.46352	788	958	58	26963	ENSMUSG00000000567,ENSMUSG00000001819,ENSMUSG00000002603,ENSMUSG00000002985,ENSMUSG00000004892,ENSMUSG00000005950,ENSMUSG00000006711,ENSMUSG00000010066,ENSMUSG00000010760,ENSMUSG00000014813,ENSMUSG00000017491,ENSMUSG00000017740,ENSMUSG00000019768,ENSMUSG00000020027,ENSMUSG00000020340,ENSMUSG00000021944,ENSMUSG00000022383,ENSMUSG00000022548,ENSMUSG00000022636,ENSMUSG00000023972,ENSMUSG00000024897,…
GO:BP	macromolecule modification	GO:0043412	FALSE	0.000374132	3.42697	2821	958	151	26963	ENSMUSG00000000142,ENSMUSG00000000275,ENSMUSG00000000530,ENSMUSG00000000555,ENSMUSG00000000567,ENSMUSG00000001663,ENSMUSG00000001774,ENSMUSG00000002603,ENSMUSG00000003849,ENSMUSG00000005672,ENSMUSG00000006435,ENSMUSG00000009772,ENSMUSG00000013846,ENSMUSG00000015335,ENSMUSG00000015476,ENSMUSG00000018334,ENSMUSG00000019876,ENSMUSG00000020020,ENSMUSG00000020027,ENSMUSG00000020227,ENSMUSG00000020357,…
GO:BP	positive regulation of type I interferon production	GO:0032481	FALSE	0.000381596	3.4184	82	958	15	26963	ENSMUSG00000001166,ENSMUSG00000001168,ENSMUSG00000017830,ENSMUSG00000020707,ENSMUSG00000025498,ENSMUSG00000026104,ENSMUSG00000026896,ENSMUSG00000027843,ENSMUSG00000031639,ENSMUSG00000032690,ENSMUSG00000035692,ENSMUSG00000040296,ENSMUSG00000042349,ENSMUSG00000052776,ENSMUSG00000066861
GO:BP	monoatomic cation homeostasis	GO:0055080	FALSE	0.000430127	3.3664	603	958	48	26963	ENSMUSG00000000805,ENSMUSG00000001751,ENSMUSG00000002603,ENSMUSG00000002985,ENSMUSG00000003617,ENSMUSG00000005413,ENSMUSG00000009545,ENSMUSG00000013275,ENSMUSG00000014158,ENSMUSG00000014813,ENSMUSG00000017740,ENSMUSG00000019590,ENSMUSG00000020787,ENSMUSG00000021831,ENSMUSG00000022479,ENSMUSG00000024140,ENSMUSG00000025189,ENSMUSG00000026463,ENSMUSG00000027562,ENSMUSG00000029304,ENSMUSG00000030720,…
GO:BP	macrophage activation	GO:0042116	FALSE	0.000433062	3.36345	106	958	17	26963	ENSMUSG00000001123,ENSMUSG00000001751,ENSMUSG00000010358,ENSMUSG00000020399,ENSMUSG00000022037,ENSMUSG00000022661,ENSMUSG00000024810,ENSMUSG00000027995,ENSMUSG00000030748,ENSMUSG00000031639,ENSMUSG00000034947,ENSMUSG00000044827,ENSMUSG00000046157,ENSMUSG00000046879,ENSMUSG00000054342,ENSMUSG00000056220,ENSMUSG00000070056
GO:BP	cell-substrate adhesion	GO:0031589	FALSE	0.000466845	3.33083	357	958	34	26963	ENSMUSG00000000530,ENSMUSG00000000555,ENSMUSG00000001507,ENSMUSG00000001552,ENSMUSG00000002900,ENSMUSG00000002980,ENSMUSG00000004892,ENSMUSG00000020437,ENSMUSG00000020758,ENSMUSG00000022099,ENSMUSG00000022150,ENSMUSG00000022425,ENSMUSG00000022548,ENSMUSG00000024965,ENSMUSG00000026193,ENSMUSG00000026923,ENSMUSG00000027009,ENSMUSG00000027750,ENSMUSG00000028583,ENSMUSG00000029304,ENSMUSG00000030022,…
GO:BP	regulation of synapse organization	GO:0050807	FALSE	0.000474557	3.32371	292	958	30	26963	ENSMUSG00000002985,ENSMUSG00000006435,ENSMUSG00000018381,ENSMUSG00000021224,ENSMUSG00000023885,ENSMUSG00000025969,ENSMUSG00000026235,ENSMUSG00000026304,ENSMUSG00000030600,ENSMUSG00000030720,ENSMUSG00000031284,ENSMUSG00000031302,ENSMUSG00000031517,ENSMUSG00000034573,ENSMUSG00000034684,ENSMUSG00000035226,ENSMUSG00000036295,ENSMUSG00000040037,ENSMUSG00000041936,ENSMUSG00000042589,ENSMUSG00000042873,…
GO:BP	regulation of cellular component biogenesis	GO:0044087	FALSE	0.000475438	3.32291	1015	958	69	26963	ENSMUSG00000000530,ENSMUSG00000000567,ENSMUSG00000002603,ENSMUSG00000002985,ENSMUSG00000005672,ENSMUSG00000006154,ENSMUSG00000006435,ENSMUSG00000015335,ENSMUSG00000018381,ENSMUSG00000020340,ENSMUSG00000020681,ENSMUSG00000021061,ENSMUSG00000021224,ENSMUSG00000022037,ENSMUSG00000022099,ENSMUSG00000022425,ENSMUSG00000022548,ENSMUSG00000023885,ENSMUSG00000026304,ENSMUSG00000026923,ENSMUSG00000027843,…
GO:BP	axonogenesis	GO:0007409	FALSE	0.000478809	3.31984	478	958	41	26963	ENSMUSG00000002985,ENSMUSG00000003070,ENSMUSG00000006711,ENSMUSG00000020340,ENSMUSG00000021224,ENSMUSG00000022324,ENSMUSG00000022636,ENSMUSG00000025969,ENSMUSG00000026193,ENSMUSG00000026235,ENSMUSG00000026923,ENSMUSG00000027009,ENSMUSG00000028883,ENSMUSG00000029168,ENSMUSG00000029223,ENSMUSG00000030092,ENSMUSG00000031284,ENSMUSG00000031302,ENSMUSG00000031673,ENSMUSG00000031840,ENSMUSG00000034656,…
GO:BP	sulfur compound metabolic process	GO:0006790	TRUE	0.000485643	3.31368	341	958	33	26963	ENSMUSG00000001663,ENSMUSG00000001665,ENSMUSG00000001751,ENSMUSG00000002346,ENSMUSG00000006344,ENSMUSG00000006345,ENSMUSG00000006494,ENSMUSG00000020604,ENSMUSG00000022793,ENSMUSG00000023044,ENSMUSG00000024899,ENSMUSG00000025194,ENSMUSG00000027875,ENSMUSG00000027890,ENSMUSG00000027977,ENSMUSG00000028124,ENSMUSG00000030004,ENSMUSG00000031378,ENSMUSG00000032348,ENSMUSG00000033318,ENSMUSG00000034612,…
GO:BP	cellular response to type II interferon	GO:0071346	FALSE	0.000491775	3.30823	132	958	19	26963	ENSMUSG00000000791,ENSMUSG00000022906,ENSMUSG00000026104,ENSMUSG00000027995,ENSMUSG00000028268,ENSMUSG00000029298,ENSMUSG00000031165,ENSMUSG00000031639,ENSMUSG00000034422,ENSMUSG00000040253,ENSMUSG00000046879,ENSMUSG00000052688,ENSMUSG00000069874,ENSMUSG00000074151,ENSMUSG00000078853,ENSMUSG00000079362,ENSMUSG00000104713,ENSMUSG00000105096,ENSMUSG00000105504
GO:BP	positive regulation of tumor necrosis factor production	GO:0032760	FALSE	0.000491775	3.30823	132	958	19	26963	ENSMUSG00000001123,ENSMUSG00000001166,ENSMUSG00000001168,ENSMUSG00000002603,ENSMUSG00000020399,ENSMUSG00000022037,ENSMUSG00000024810,ENSMUSG00000026896,ENSMUSG00000031639,ENSMUSG00000032690,ENSMUSG00000034947,ENSMUSG00000035929,ENSMUSG00000040296,ENSMUSG00000044827,ENSMUSG00000052776,ENSMUSG00000061232,ENSMUSG00000066861,ENSMUSG00000067212,ENSMUSG00000073411
GO:BP	regulation of macromolecule biosynthetic process	GO:0010556	FALSE	0.000520471	3.2836	5509	958	260	26963	ENSMUSG00000000142,ENSMUSG00000000275,ENSMUSG00000000530,ENSMUSG00000000567,ENSMUSG00000000753,ENSMUSG00000000791,ENSMUSG00000001123,ENSMUSG00000001166,ENSMUSG00000001168,ENSMUSG00000001507,ENSMUSG00000001552,ENSMUSG00000001802,ENSMUSG00000001819,ENSMUSG00000002325,ENSMUSG00000002603,ENSMUSG00000002985,ENSMUSG00000004558,ENSMUSG00000005413,ENSMUSG00000005672,ENSMUSG00000006389,ENSMUSG00000006435,…
GO:BP	secretion by cell	GO:0032940	FALSE	0.000529253	3.27634	917	958	64	26963	ENSMUSG00000001123,ENSMUSG00000002603,ENSMUSG00000002985,ENSMUSG00000003411,ENSMUSG00000005413,ENSMUSG00000005672,ENSMUSG00000009545,ENSMUSG00000010064,ENSMUSG00000014158,ENSMUSG00000015053,ENSMUSG00000015090,ENSMUSG00000017446,ENSMUSG00000019066,ENSMUSG00000020277,ENSMUSG00000020437,ENSMUSG00000020641,ENSMUSG00000020787,ENSMUSG00000020828,ENSMUSG00000021280,ENSMUSG00000021281,ENSMUSG00000022150,…
GO:BP	defense response to protozoan	GO:0042832	FALSE	0.000543933	3.26445	35	958	10	26963	ENSMUSG00000000244,ENSMUSG00000028268,ENSMUSG00000029298,ENSMUSG00000030748,ENSMUSG00000040253,ENSMUSG00000054072,ENSMUSG00000069874,ENSMUSG00000078853,ENSMUSG00000078921,ENSMUSG00000105096
GO:BP	positive regulation of MAPK cascade	GO:0043410	FALSE	0.0005973	3.22381	482	958	41	26963	ENSMUSG00000002603,ENSMUSG00000002985,ENSMUSG00000005672,ENSMUSG00000014158,ENSMUSG00000017446,ENSMUSG00000017493,ENSMUSG00000018334,ENSMUSG00000019768,ENSMUSG00000020357,ENSMUSG00000020399,ENSMUSG00000023046,ENSMUSG00000025584,ENSMUSG00000026235,ENSMUSG00000026923,ENSMUSG00000027339,ENSMUSG00000027843,ENSMUSG00000029231,ENSMUSG00000030921,ENSMUSG00000031565,ENSMUSG00000031639,ENSMUSG00000031837,…
GO:BP	amide metabolic process	GO:0043603	FALSE	0.000610305	3.21445	447	958	39	26963	ENSMUSG00000001663,ENSMUSG00000001665,ENSMUSG00000001751,ENSMUSG00000002346,ENSMUSG00000002985,ENSMUSG00000006344,ENSMUSG00000006345,ENSMUSG00000006494,ENSMUSG00000013846,ENSMUSG00000015890,ENSMUSG00000016194,ENSMUSG00000020681,ENSMUSG00000020787,ENSMUSG00000022037,ENSMUSG00000022793,ENSMUSG00000025194,ENSMUSG00000026235,ENSMUSG00000027875,ENSMUSG00000027890,ENSMUSG00000028124,ENSMUSG00000028885,…
GO:BP	enzyme-linked receptor protein signaling pathway	GO:0007167	FALSE	0.000610575	3.21426	961	958	66	26963	ENSMUSG00000000530,ENSMUSG00000000567,ENSMUSG00000001123,ENSMUSG00000001507,ENSMUSG00000002603,ENSMUSG00000003070,ENSMUSG00000005672,ENSMUSG00000006711,ENSMUSG00000008090,ENSMUSG00000017493,ENSMUSG00000019768,ENSMUSG00000020027,ENSMUSG00000020340,ENSMUSG00000020357,ENSMUSG00000020890,ENSMUSG00000021944,ENSMUSG00000022010,ENSMUSG00000022150,ENSMUSG00000022203,ENSMUSG00000022383,ENSMUSG00000022548,…
GO:BP	positive regulation of locomotion	GO:0040017	FALSE	0.000612055	3.21321	629	958	49	26963	ENSMUSG00000000555,ENSMUSG00000000567,ENSMUSG00000001123,ENSMUSG00000001507,ENSMUSG00000002603,ENSMUSG00000002900,ENSMUSG00000005413,ENSMUSG00000005672,ENSMUSG00000014158,ENSMUSG00000015053,ENSMUSG00000020357,ENSMUSG00000020828,ENSMUSG00000021224,ENSMUSG00000022099,ENSMUSG00000022150,ENSMUSG00000022425,ENSMUSG00000022475,ENSMUSG00000022836,ENSMUSG00000022893,ENSMUSG00000024965,ENSMUSG00000026193,…
GO:BP	myeloid leukocyte activation	GO:0002274	FALSE	0.000622312	3.20599	264	958	28	26963	ENSMUSG00000000244,ENSMUSG00000001123,ENSMUSG00000001751,ENSMUSG00000002603,ENSMUSG00000005413,ENSMUSG00000005672,ENSMUSG00000010358,ENSMUSG00000015053,ENSMUSG00000015090,ENSMUSG00000019989,ENSMUSG00000020399,ENSMUSG00000020828,ENSMUSG00000022037,ENSMUSG00000022661,ENSMUSG00000024810,ENSMUSG00000026193,ENSMUSG00000027995,ENSMUSG00000030748,ENSMUSG00000031639,ENSMUSG00000034947,ENSMUSG00000038128,…
GO:BP	positive regulation of tumor necrosis factor superfamily cytokine production	GO:1903557	FALSE	0.000625326	3.20389	134	958	19	26963	ENSMUSG00000001123,ENSMUSG00000001166,ENSMUSG00000001168,ENSMUSG00000002603,ENSMUSG00000020399,ENSMUSG00000022037,ENSMUSG00000024810,ENSMUSG00000026896,ENSMUSG00000031639,ENSMUSG00000032690,ENSMUSG00000034947,ENSMUSG00000035929,ENSMUSG00000040296,ENSMUSG00000044827,ENSMUSG00000052776,ENSMUSG00000061232,ENSMUSG00000066861,ENSMUSG00000067212,ENSMUSG00000073411
GO:BP	viral life cycle	GO:0019058	FALSE	0.000684544	3.1646	281	958	29	26963	ENSMUSG00000000275,ENSMUSG00000001166,ENSMUSG00000001168,ENSMUSG00000002985,ENSMUSG00000020641,ENSMUSG00000025491,ENSMUSG00000025492,ENSMUSG00000026896,ENSMUSG00000026923,ENSMUSG00000029561,ENSMUSG00000030921,ENSMUSG00000032690,ENSMUSG00000035692,ENSMUSG00000039501,ENSMUSG00000040253,ENSMUSG00000041000,ENSMUSG00000042333,ENSMUSG00000046718,ENSMUSG00000052776,ENSMUSG00000056144,ENSMUSG00000057596,…
GO:BP	monocyte chemotactic protein-1 production	GO:0071605	FALSE	0.00070983	3.14885	28	958	9	26963	ENSMUSG00000001166,ENSMUSG00000001168,ENSMUSG00000014158,ENSMUSG00000022548,ENSMUSG00000038155,ENSMUSG00000052776,ENSMUSG00000054342,ENSMUSG00000060803,ENSMUSG00000066861
GO:BP	regulation of monocyte chemotactic protein-1 production	GO:0071637	FALSE	0.00070983	3.14885	28	958	9	26963	ENSMUSG00000001166,ENSMUSG00000001168,ENSMUSG00000014158,ENSMUSG00000022548,ENSMUSG00000038155,ENSMUSG00000052776,ENSMUSG00000054342,ENSMUSG00000060803,ENSMUSG00000066861
GO:BP	wound healing	GO:0042060	FALSE	0.000738761	3.1315	381	958	35	26963	ENSMUSG00000000244,ENSMUSG00000000530,ENSMUSG00000000555,ENSMUSG00000001131,ENSMUSG00000001555,ENSMUSG00000002985,ENSMUSG00000005413,ENSMUSG00000015053,ENSMUSG00000015085,ENSMUSG00000017446,ENSMUSG00000020787,ENSMUSG00000021944,ENSMUSG00000022099,ENSMUSG00000022383,ENSMUSG00000022836,ENSMUSG00000023972,ENSMUSG00000024899,ENSMUSG00000024965,ENSMUSG00000026193,ENSMUSG00000028583,ENSMUSG00000028919,…
GO:BP	regulation of neuron projection development	GO:0010975	FALSE	0.000756294	3.12131	559	958	45	26963	ENSMUSG00000000753,ENSMUSG00000001507,ENSMUSG00000002985,ENSMUSG00000006711,ENSMUSG00000014158,ENSMUSG00000018381,ENSMUSG00000020932,ENSMUSG00000021224,ENSMUSG00000022150,ENSMUSG00000022893,ENSMUSG00000023972,ENSMUSG00000024924,ENSMUSG00000026193,ENSMUSG00000026235,ENSMUSG00000026304,ENSMUSG00000028883,ENSMUSG00000029168,ENSMUSG00000031284,ENSMUSG00000031302,ENSMUSG00000031565,ENSMUSG00000032118,…
GO:BP	negative regulation of natural killer cell mediated cytotoxicity	GO:0045953	FALSE	0.000784243	3.10555	45	958	11	26963	ENSMUSG00000001123,ENSMUSG00000002603,ENSMUSG00000020399,ENSMUSG00000024339,ENSMUSG00000030157,ENSMUSG00000035929,ENSMUSG00000037321,ENSMUSG00000061232,ENSMUSG00000067212,ENSMUSG00000073411,ENSMUSG00000074272
GO:BP	regulation of cell junction assembly	GO:1901888	FALSE	0.000785505	3.10485	236	958	26	26963	ENSMUSG00000000530,ENSMUSG00000018381,ENSMUSG00000020681,ENSMUSG00000021224,ENSMUSG00000022099,ENSMUSG00000022425,ENSMUSG00000022548,ENSMUSG00000023885,ENSMUSG00000026304,ENSMUSG00000030600,ENSMUSG00000031302,ENSMUSG00000031355,ENSMUSG00000034573,ENSMUSG00000036295,ENSMUSG00000036856,ENSMUSG00000038235,ENSMUSG00000040037,ENSMUSG00000041936,ENSMUSG00000041957,ENSMUSG00000042589,ENSMUSG00000042873,…
GO:BP	regulation of synapse structure or activity	GO:0050803	FALSE	0.00079152	3.10154	299	958	30	26963	ENSMUSG00000002985,ENSMUSG00000006435,ENSMUSG00000018381,ENSMUSG00000021224,ENSMUSG00000023885,ENSMUSG00000025969,ENSMUSG00000026235,ENSMUSG00000026304,ENSMUSG00000030600,ENSMUSG00000030720,ENSMUSG00000031284,ENSMUSG00000031302,ENSMUSG00000031517,ENSMUSG00000034573,ENSMUSG00000034684,ENSMUSG00000035226,ENSMUSG00000036295,ENSMUSG00000040037,ENSMUSG00000041936,ENSMUSG00000042589,ENSMUSG00000042873,…
GO:BP	regulation of gene expression	GO:0010468	FALSE	0.00084778	3.07172	5388	958	254	26963	ENSMUSG00000000142,ENSMUSG00000000275,ENSMUSG00000000530,ENSMUSG00000000567,ENSMUSG00000000753,ENSMUSG00000000791,ENSMUSG00000001123,ENSMUSG00000001166,ENSMUSG00000001168,ENSMUSG00000001507,ENSMUSG00000001552,ENSMUSG00000001802,ENSMUSG00000001819,ENSMUSG00000002325,ENSMUSG00000002603,ENSMUSG00000002985,ENSMUSG00000004558,ENSMUSG00000005413,ENSMUSG00000005672,ENSMUSG00000006389,ENSMUSG00000006435,…
GO:BP	negative regulation of cell killing	GO:0031342	FALSE	0.000880776	3.05513	55	958	12	26963	ENSMUSG00000001123,ENSMUSG00000002603,ENSMUSG00000020399,ENSMUSG00000024339,ENSMUSG00000030157,ENSMUSG00000032679,ENSMUSG00000035929,ENSMUSG00000037321,ENSMUSG00000061232,ENSMUSG00000067212,ENSMUSG00000073411,ENSMUSG00000074272
GO:BP	positive regulation of cell differentiation	GO:0045597	FALSE	0.000882324	3.05437	971	958	66	26963	ENSMUSG00000000142,ENSMUSG00000000530,ENSMUSG00000000567,ENSMUSG00000000753,ENSMUSG00000001123,ENSMUSG00000001802,ENSMUSG00000002603,ENSMUSG00000002900,ENSMUSG00000002985,ENSMUSG00000004892,ENSMUSG00000005672,ENSMUSG00000006389,ENSMUSG00000006435,ENSMUSG00000015053,ENSMUSG00000015468,ENSMUSG00000020027,ENSMUSG00000020681,ENSMUSG00000020932,ENSMUSG00000021224,ENSMUSG00000022037,ENSMUSG00000022150,…
GO:BP	surfactant homeostasis	GO:0043129	FALSE	0.000996832	3.00138	29	958	9	26963	ENSMUSG00000001166,ENSMUSG00000001168,ENSMUSG00000002603,ENSMUSG00000024140,ENSMUSG00000032359,ENSMUSG00000050296,ENSMUSG00000052776,ENSMUSG00000056220,ENSMUSG00000066861
GO:BP	negative regulation of natural killer cell mediated immunity	GO:0002716	FALSE	0.000997767	3.00097	46	958	11	26963	ENSMUSG00000001123,ENSMUSG00000002603,ENSMUSG00000020399,ENSMUSG00000024339,ENSMUSG00000030157,ENSMUSG00000035929,ENSMUSG00000037321,ENSMUSG00000061232,ENSMUSG00000067212,ENSMUSG00000073411,ENSMUSG00000074272
GO:BP	embryo development	GO:0009790	FALSE	0.00108752	2.96356	1247	958	79	26963	ENSMUSG00000000142,ENSMUSG00000000530,ENSMUSG00000000555,ENSMUSG00000000567,ENSMUSG00000001507,ENSMUSG00000001555,ENSMUSG00000001751,ENSMUSG00000001819,ENSMUSG00000002603,ENSMUSG00000002799,ENSMUSG00000002900,ENSMUSG00000004891,ENSMUSG00000005672,ENSMUSG00000009545,ENSMUSG00000010760,ENSMUSG00000015053,ENSMUSG00000017491,ENSMUSG00000018169,ENSMUSG00000020681,ENSMUSG00000020758,ENSMUSG00000020875,…
GO:BP	metal ion transport	GO:0030001	FALSE	0.00114104	2.9427	877	958	61	26963	ENSMUSG00000002603,ENSMUSG00000003617,ENSMUSG00000005950,ENSMUSG00000009545,ENSMUSG00000010064,ENSMUSG00000010066,ENSMUSG00000013275,ENSMUSG00000014158,ENSMUSG00000014813,ENSMUSG00000017400,ENSMUSG00000017740,ENSMUSG00000020577,ENSMUSG00000020681,ENSMUSG00000020787,ENSMUSG00000021831,ENSMUSG00000022199,ENSMUSG00000022208,ENSMUSG00000022479,ENSMUSG00000022836,ENSMUSG00000025194,ENSMUSG00000026463,…
GO:BP	regulation of cell development	GO:0060284	FALSE	0.00120769	2.91804	939	958	64	26963	ENSMUSG00000000142,ENSMUSG00000000753,ENSMUSG00000001123,ENSMUSG00000002603,ENSMUSG00000002985,ENSMUSG00000004892,ENSMUSG00000005672,ENSMUSG00000006389,ENSMUSG00000006435,ENSMUSG00000006711,ENSMUSG00000015053,ENSMUSG00000020681,ENSMUSG00000020932,ENSMUSG00000021224,ENSMUSG00000022010,ENSMUSG00000022425,ENSMUSG00000024810,ENSMUSG00000026104,ENSMUSG00000026193,ENSMUSG00000026235,ENSMUSG00000026923,…
GO:BP	cell morphogenesis involved in neuron differentiation	GO:0048667	FALSE	0.00122229	2.91283	644	958	49	26963	ENSMUSG00000002985,ENSMUSG00000003070,ENSMUSG00000006711,ENSMUSG00000018381,ENSMUSG00000020340,ENSMUSG00000021224,ENSMUSG00000022324,ENSMUSG00000022636,ENSMUSG00000024924,ENSMUSG00000025969,ENSMUSG00000026193,ENSMUSG00000026235,ENSMUSG00000026923,ENSMUSG00000027009,ENSMUSG00000028883,ENSMUSG00000029168,ENSMUSG00000029223,ENSMUSG00000030092,ENSMUSG00000031284,ENSMUSG00000031302,ENSMUSG00000031673,…
GO:BP	response to protozoan	GO:0001562	FALSE	0.00165556	2.78106	39	958	10	26963	ENSMUSG00000000244,ENSMUSG00000028268,ENSMUSG00000029298,ENSMUSG00000030748,ENSMUSG00000040253,ENSMUSG00000054072,ENSMUSG00000069874,ENSMUSG00000078853,ENSMUSG00000078921,ENSMUSG00000105096
GO:BP	calcium ion transport	GO:0006816	FALSE	0.00171606	2.76547	430	958	37	26963	ENSMUSG00000002603,ENSMUSG00000005950,ENSMUSG00000010066,ENSMUSG00000014158,ENSMUSG00000014813,ENSMUSG00000017400,ENSMUSG00000020577,ENSMUSG00000020681,ENSMUSG00000020787,ENSMUSG00000021831,ENSMUSG00000022208,ENSMUSG00000022479,ENSMUSG00000022836,ENSMUSG00000026463,ENSMUSG00000027843,ENSMUSG00000028255,ENSMUSG00000028532,ENSMUSG00000029361,ENSMUSG00000031517,ENSMUSG00000031934,ENSMUSG00000032020,…
GO:BP	regulation of primary metabolic process	GO:0080090	FALSE	0.00172458	2.76332	5358	958	251	26963	ENSMUSG00000000142,ENSMUSG00000000275,ENSMUSG00000000530,ENSMUSG00000000555,ENSMUSG00000000567,ENSMUSG00000001131,ENSMUSG00000001552,ENSMUSG00000001774,ENSMUSG00000001819,ENSMUSG00000002289,ENSMUSG00000002325,ENSMUSG00000002603,ENSMUSG00000002985,ENSMUSG00000003585,ENSMUSG00000003849,ENSMUSG00000005413,ENSMUSG00000005672,ENSMUSG00000006435,ENSMUSG00000006494,ENSMUSG00000010064,ENSMUSG00000010760,…
GO:BP	regulation of catalytic activity	GO:0050790	FALSE	0.00184166	2.73479	467	958	39	26963	ENSMUSG00000001123,ENSMUSG00000001131,ENSMUSG00000001774,ENSMUSG00000002289,ENSMUSG00000002985,ENSMUSG00000018334,ENSMUSG00000019768,ENSMUSG00000019876,ENSMUSG00000020044,ENSMUSG00000020227,ENSMUSG00000020601,ENSMUSG00000022221,ENSMUSG00000022479,ENSMUSG00000024451,ENSMUSG00000026235,ENSMUSG00000026475,ENSMUSG00000026923,ENSMUSG00000027499,ENSMUSG00000028108,ENSMUSG00000031355,ENSMUSG00000031565,…
GO:BP	regulation of neurogenesis	GO:0050767	FALSE	0.00184166	2.73479	467	958	39	26963	ENSMUSG00000000753,ENSMUSG00000002603,ENSMUSG00000002985,ENSMUSG00000004892,ENSMUSG00000005672,ENSMUSG00000006435,ENSMUSG00000006711,ENSMUSG00000015053,ENSMUSG00000020681,ENSMUSG00000020932,ENSMUSG00000021224,ENSMUSG00000022425,ENSMUSG00000024810,ENSMUSG00000026193,ENSMUSG00000026235,ENSMUSG00000026923,ENSMUSG00000027995,ENSMUSG00000028883,ENSMUSG00000029168,ENSMUSG00000029361,ENSMUSG00000031284,…
GO:BP	response to interferon-alpha	GO:0035455	FALSE	0.00188225	2.72532	31	958	9	26963	ENSMUSG00000001166,ENSMUSG00000001168,ENSMUSG00000025491,ENSMUSG00000025492,ENSMUSG00000034459,ENSMUSG00000046718,ENSMUSG00000052776,ENSMUSG00000066861,ENSMUSG00000078921
GO:BP	axon guidance	GO:0007411	FALSE	0.00189379	2.72267	247	958	26	26963	ENSMUSG00000003070,ENSMUSG00000020340,ENSMUSG00000022324,ENSMUSG00000022636,ENSMUSG00000025969,ENSMUSG00000026235,ENSMUSG00000026923,ENSMUSG00000028883,ENSMUSG00000029168,ENSMUSG00000030092,ENSMUSG00000034684,ENSMUSG00000038264,ENSMUSG00000041936,ENSMUSG00000045287,ENSMUSG00000052516,ENSMUSG00000052957,ENSMUSG00000055003,ENSMUSG00000055022,ENSMUSG00000057530,ENSMUSG00000058056,ENSMUSG00000061751,…
GO:BP	neuron projection guidance	GO:0097485	FALSE	0.00189379	2.72267	247	958	26	26963	ENSMUSG00000003070,ENSMUSG00000020340,ENSMUSG00000022324,ENSMUSG00000022636,ENSMUSG00000025969,ENSMUSG00000026235,ENSMUSG00000026923,ENSMUSG00000028883,ENSMUSG00000029168,ENSMUSG00000030092,ENSMUSG00000034684,ENSMUSG00000038264,ENSMUSG00000041936,ENSMUSG00000045287,ENSMUSG00000052516,ENSMUSG00000052957,ENSMUSG00000055003,ENSMUSG00000055022,ENSMUSG00000057530,ENSMUSG00000058056,ENSMUSG00000061751,…
GO:BP	programmed cell death	GO:0012501	FALSE	0.00206829	2.68439	2133	958	118	26963	ENSMUSG00000000308,ENSMUSG00000000555,ENSMUSG00000000567,ENSMUSG00000001131,ENSMUSG00000002289,ENSMUSG00000002603,ENSMUSG00000002799,ENSMUSG00000002985,ENSMUSG00000003849,ENSMUSG00000004891,ENSMUSG00000005413,ENSMUSG00000005672,ENSMUSG00000006389,ENSMUSG00000006435,ENSMUSG00000006494,ENSMUSG00000009772,ENSMUSG00000010760,ENSMUSG00000013846,ENSMUSG00000015053,ENSMUSG00000017491,ENSMUSG00000018819,…
GO:BP	cell death	GO:0008219	FALSE	0.00206829	2.68439	2133	958	118	26963	ENSMUSG00000000308,ENSMUSG00000000555,ENSMUSG00000000567,ENSMUSG00000001131,ENSMUSG00000002289,ENSMUSG00000002603,ENSMUSG00000002799,ENSMUSG00000002985,ENSMUSG00000003849,ENSMUSG00000004891,ENSMUSG00000005413,ENSMUSG00000005672,ENSMUSG00000006389,ENSMUSG00000006435,ENSMUSG00000006494,ENSMUSG00000009772,ENSMUSG00000010760,ENSMUSG00000013846,ENSMUSG00000015053,ENSMUSG00000017491,ENSMUSG00000018819,…
GO:BP	negative regulation of developmental process	GO:0051093	FALSE	0.00229703	2.63883	1081	958	70	26963	ENSMUSG00000000142,ENSMUSG00000000530,ENSMUSG00000000567,ENSMUSG00000000753,ENSMUSG00000001802,ENSMUSG00000002603,ENSMUSG00000002985,ENSMUSG00000005672,ENSMUSG00000006711,ENSMUSG00000014158,ENSMUSG00000015053,ENSMUSG00000015468,ENSMUSG00000017491,ENSMUSG00000020027,ENSMUSG00000020601,ENSMUSG00000021256,ENSMUSG00000022010,ENSMUSG00000022383,ENSMUSG00000022475,ENSMUSG00000022479,ENSMUSG00000022893,…
GO:BP	regulation of vasculature development	GO:1901342	FALSE	0.00238382	2.62273	315	958	30	26963	ENSMUSG00000000530,ENSMUSG00000000555,ENSMUSG00000000753,ENSMUSG00000001552,ENSMUSG00000002603,ENSMUSG00000005413,ENSMUSG00000015053,ENSMUSG00000015468,ENSMUSG00000021256,ENSMUSG00000021944,ENSMUSG00000022893,ENSMUSG00000023885,ENSMUSG00000026104,ENSMUSG00000026222,ENSMUSG00000026463,ENSMUSG00000026473,ENSMUSG00000028108,ENSMUSG00000030022,ENSMUSG00000030790,ENSMUSG00000031486,ENSMUSG00000031639,…
GO:BP	negative regulation of leukocyte mediated cytotoxicity	GO:0001911	FALSE	0.00245341	2.61023	50	958	11	26963	ENSMUSG00000001123,ENSMUSG00000002603,ENSMUSG00000020399,ENSMUSG00000024339,ENSMUSG00000030157,ENSMUSG00000035929,ENSMUSG00000037321,ENSMUSG00000061232,ENSMUSG00000067212,ENSMUSG00000073411,ENSMUSG00000074272
GO:BP	regulation of inflammatory response	GO:0050727	FALSE	0.00282362	2.54919	386	958	34	26963	ENSMUSG00000001123,ENSMUSG00000002603,ENSMUSG00000002985,ENSMUSG00000006345,ENSMUSG00000010358,ENSMUSG00000014158,ENSMUSG00000019768,ENSMUSG00000019989,ENSMUSG00000022383,ENSMUSG00000022575,ENSMUSG00000024810,ENSMUSG00000027514,ENSMUSG00000027995,ENSMUSG00000028268,ENSMUSG00000028885,ENSMUSG00000030107,ENSMUSG00000031103,ENSMUSG00000032035,ENSMUSG00000033538,ENSMUSG00000034786,ENSMUSG00000035929,…
GO:BP	heart valve morphogenesis	GO:0003179	FALSE	0.00302821	2.51881	51	958	11	26963	ENSMUSG00000000142,ENSMUSG00000000567,ENSMUSG00000001751,ENSMUSG00000002603,ENSMUSG00000008090,ENSMUSG00000021944,ENSMUSG00000022894,ENSMUSG00000026923,ENSMUSG00000030022,ENSMUSG00000032327,ENSMUSG00000033191
GO:BP	endolysosomal toll-like receptor signaling pathway	GO:0140894	FALSE	0.00302821	2.51881	51	958	11	26963	ENSMUSG00000001166,ENSMUSG00000001168,ENSMUSG00000020399,ENSMUSG00000020641,ENSMUSG00000027843,ENSMUSG00000031639,ENSMUSG00000035900,ENSMUSG00000036908,ENSMUSG00000052688,ENSMUSG00000052776,ENSMUSG00000066861
GO:BP	regulation of metal ion transport	GO:0010959	FALSE	0.00325087	2.488	371	958	33	26963	ENSMUSG00000002603,ENSMUSG00000005950,ENSMUSG00000009545,ENSMUSG00000014813,ENSMUSG00000017400,ENSMUSG00000020577,ENSMUSG00000020681,ENSMUSG00000020787,ENSMUSG00000022208,ENSMUSG00000022479,ENSMUSG00000022836,ENSMUSG00000026463,ENSMUSG00000027843,ENSMUSG00000029361,ENSMUSG00000032020,ENSMUSG00000032554,ENSMUSG00000032839,ENSMUSG00000038319,ENSMUSG00000041235,ENSMUSG00000041329,ENSMUSG00000041736,…
GO:BP	positive regulation of phosphorylation	GO:0042327	FALSE	0.00330682	2.48059	590	958	45	26963	ENSMUSG00000000142,ENSMUSG00000000555,ENSMUSG00000000567,ENSMUSG00000002603,ENSMUSG00000005672,ENSMUSG00000020357,ENSMUSG00000022150,ENSMUSG00000022221,ENSMUSG00000022425,ENSMUSG00000022906,ENSMUSG00000025089,ENSMUSG00000026235,ENSMUSG00000026463,ENSMUSG00000026483,ENSMUSG00000027339,ENSMUSG00000028871,ENSMUSG00000029231,ENSMUSG00000029361,ENSMUSG00000030720,ENSMUSG00000031565,ENSMUSG00000032554,…
GO:BP	regulation of protein metabolic process	GO:0051246	FALSE	0.00334209	2.47598	1835	958	104	26963	ENSMUSG00000000142,ENSMUSG00000000555,ENSMUSG00000000567,ENSMUSG00000001131,ENSMUSG00000001774,ENSMUSG00000002603,ENSMUSG00000002985,ENSMUSG00000003849,ENSMUSG00000005672,ENSMUSG00000006435,ENSMUSG00000015468,ENSMUSG00000018334,ENSMUSG00000019876,ENSMUSG00000020044,ENSMUSG00000020227,ENSMUSG00000020340,ENSMUSG00000020357,ENSMUSG00000020601,ENSMUSG00000020642,ENSMUSG00000020681,ENSMUSG00000020932,…
GO:BP	regulation of cell-cell adhesion	GO:0022407	FALSE	0.00355584	2.44906	498	958	40	26963	ENSMUSG00000000244,ENSMUSG00000000791,ENSMUSG00000001123,ENSMUSG00000002603,ENSMUSG00000014158,ENSMUSG00000015468,ENSMUSG00000017446,ENSMUSG00000020399,ENSMUSG00000022383,ENSMUSG00000024965,ENSMUSG00000026494,ENSMUSG00000026923,ENSMUSG00000027009,ENSMUSG00000027508,ENSMUSG00000027843,ENSMUSG00000028583,ENSMUSG00000028751,ENSMUSG00000030748,ENSMUSG00000032020,ENSMUSG00000032035,ENSMUSG00000032679,…
GO:BP	positive regulation of protein modification process	GO:0031401	FALSE	0.0037771	2.42284	709	958	51	26963	ENSMUSG00000000142,ENSMUSG00000000555,ENSMUSG00000000567,ENSMUSG00000002603,ENSMUSG00000005672,ENSMUSG00000020357,ENSMUSG00000020601,ENSMUSG00000020681,ENSMUSG00000022150,ENSMUSG00000022221,ENSMUSG00000022425,ENSMUSG00000022906,ENSMUSG00000025089,ENSMUSG00000026235,ENSMUSG00000026463,ENSMUSG00000026483,ENSMUSG00000027339,ENSMUSG00000027843,ENSMUSG00000028871,ENSMUSG00000029231,ENSMUSG00000029361,…
GO:BP	cell-matrix adhesion	GO:0007160	FALSE	0.00390514	2.40836	225	958	24	26963	ENSMUSG00000000530,ENSMUSG00000000555,ENSMUSG00000001507,ENSMUSG00000001552,ENSMUSG00000002980,ENSMUSG00000004892,ENSMUSG00000020758,ENSMUSG00000022099,ENSMUSG00000022425,ENSMUSG00000022548,ENSMUSG00000024965,ENSMUSG00000026193,ENSMUSG00000027009,ENSMUSG00000027750,ENSMUSG00000030022,ENSMUSG00000031355,ENSMUSG00000031480,ENSMUSG00000031673,ENSMUSG00000031990,ENSMUSG00000035273,ENSMUSG00000036856,…
GO:BP	viral process	GO:0016032	FALSE	0.00395947	2.40236	357	958	32	26963	ENSMUSG00000000275,ENSMUSG00000001166,ENSMUSG00000001168,ENSMUSG00000002985,ENSMUSG00000020641,ENSMUSG00000022383,ENSMUSG00000025491,ENSMUSG00000025492,ENSMUSG00000026104,ENSMUSG00000026222,ENSMUSG00000026896,ENSMUSG00000026923,ENSMUSG00000029561,ENSMUSG00000030921,ENSMUSG00000032690,ENSMUSG00000035692,ENSMUSG00000039501,ENSMUSG00000040253,ENSMUSG00000041000,ENSMUSG00000042333,ENSMUSG00000046718,…
GO:BP	response to abiotic stimulus	GO:0009628	FALSE	0.00406937	2.39047	1312	958	80	26963	ENSMUSG00000000530,ENSMUSG00000000567,ENSMUSG00000000753,ENSMUSG00000001131,ENSMUSG00000001552,ENSMUSG00000001774,ENSMUSG00000002289,ENSMUSG00000002603,ENSMUSG00000003123,ENSMUSG00000003849,ENSMUSG00000005413,ENSMUSG00000005672,ENSMUSG00000005705,ENSMUSG00000005950,ENSMUSG00000006389,ENSMUSG00000006494,ENSMUSG00000006711,ENSMUSG00000009545,ENSMUSG00000014158,ENSMUSG00000014813,ENSMUSG00000017740,…
GO:BP	regulation of biomineral tissue development	GO:0070167	FALSE	0.00470008	2.32789	99	958	15	26963	ENSMUSG00000000567,ENSMUSG00000002603,ENSMUSG00000022330,ENSMUSG00000022479,ENSMUSG00000026923,ENSMUSG00000028108,ENSMUSG00000032265,ENSMUSG00000033227,ENSMUSG00000035692,ENSMUSG00000036856,ENSMUSG00000042988,ENSMUSG00000050860,ENSMUSG00000050931,ENSMUSG00000054675,ENSMUSG00000059456
GO:BP	regulation of chemokine (C-X-C motif) ligand 2 production	GO:2000341	FALSE	0.00473704	2.32449	26	958	8	26963	ENSMUSG00000001166,ENSMUSG00000001168,ENSMUSG00000002603,ENSMUSG00000027750,ENSMUSG00000041607,ENSMUSG00000052776,ENSMUSG00000066861,ENSMUSG00000074678
GO:BP	chemokine (C-X-C motif) ligand 2 production	GO:0072567	FALSE	0.00473704	2.32449	26	958	8	26963	ENSMUSG00000001166,ENSMUSG00000001168,ENSMUSG00000002603,ENSMUSG00000027750,ENSMUSG00000041607,ENSMUSG00000052776,ENSMUSG00000066861,ENSMUSG00000074678
GO:BP	positive regulation of protein phosphorylation	GO:0001934	FALSE	0.00473824	2.32438	560	958	43	26963	ENSMUSG00000000142,ENSMUSG00000000555,ENSMUSG00000000567,ENSMUSG00000002603,ENSMUSG00000005672,ENSMUSG00000020357,ENSMUSG00000022150,ENSMUSG00000022221,ENSMUSG00000022425,ENSMUSG00000022906,ENSMUSG00000025089,ENSMUSG00000026235,ENSMUSG00000026463,ENSMUSG00000026483,ENSMUSG00000027339,ENSMUSG00000028871,ENSMUSG00000029231,ENSMUSG00000029361,ENSMUSG00000030720,ENSMUSG00000031565,ENSMUSG00000032841,…
GO:BP	learning or memory	GO:0007611	FALSE	0.0048394	2.31521	326	958	30	26963	ENSMUSG00000000555,ENSMUSG00000000753,ENSMUSG00000001507,ENSMUSG00000002900,ENSMUSG00000002985,ENSMUSG00000005672,ENSMUSG00000015476,ENSMUSG00000017740,ENSMUSG00000022208,ENSMUSG00000030720,ENSMUSG00000031302,ENSMUSG00000032327,ENSMUSG00000033768,ENSMUSG00000035910,ENSMUSG00000036564,ENSMUSG00000037251,ENSMUSG00000038128,ENSMUSG00000038665,ENSMUSG00000040907,ENSMUSG00000042589,ENSMUSG00000042644,…
GO:BP	regulation of membrane potential	GO:0042391	FALSE	0.00489292	2.31043	486	958	39	26963	ENSMUSG00000001552,ENSMUSG00000005950,ENSMUSG00000009545,ENSMUSG00000010803,ENSMUSG00000020787,ENSMUSG00000021719,ENSMUSG00000025190,ENSMUSG00000028124,ENSMUSG00000028456,ENSMUSG00000029361,ENSMUSG00000030720,ENSMUSG00000030739,ENSMUSG00000031302,ENSMUSG00000031378,ENSMUSG00000031789,ENSMUSG00000032017,ENSMUSG00000034110,ENSMUSG00000034656,ENSMUSG00000035200,ENSMUSG00000035226,ENSMUSG00000035910,…
GO:BP	tissue remodeling	GO:0048771	FALSE	0.00530616	2.27522	198	958	22	26963	ENSMUSG00000000530,ENSMUSG00000001131,ENSMUSG00000003070,ENSMUSG00000019066,ENSMUSG00000020357,ENSMUSG00000021944,ENSMUSG00000022206,ENSMUSG00000022479,ENSMUSG00000024140,ENSMUSG00000027339,ENSMUSG00000027562,ENSMUSG00000029304,ENSMUSG00000032020,ENSMUSG00000032554,ENSMUSG00000033191,ENSMUSG00000034247,ENSMUSG00000037940,ENSMUSG00000041235,ENSMUSG00000054675,ENSMUSG00000059456,ENSMUSG00000063727,…
GO:BP	negative regulation of immune effector process	GO:0002698	FALSE	0.00540776	2.26698	154	958	19	26963	ENSMUSG00000001123,ENSMUSG00000002603,ENSMUSG00000005413,ENSMUSG00000019989,ENSMUSG00000020227,ENSMUSG00000020399,ENSMUSG00000022887,ENSMUSG00000024339,ENSMUSG00000024810,ENSMUSG00000030157,ENSMUSG00000030748,ENSMUSG00000032679,ENSMUSG00000035929,ENSMUSG00000037321,ENSMUSG00000046718,ENSMUSG00000061232,ENSMUSG00000067212,ENSMUSG00000073411,ENSMUSG00000074272
GO:BP	aorta morphogenesis	GO:0035909	FALSE	0.00580124	2.23648	35	958	9	26963	ENSMUSG00000000530,ENSMUSG00000001555,ENSMUSG00000001751,ENSMUSG00000015468,ENSMUSG00000022836,ENSMUSG00000025932,ENSMUSG00000026923,ENSMUSG00000030022,ENSMUSG00000041235
GO:BP	apoptotic process	GO:0006915	FALSE	0.00615516	2.21076	2066	958	113	26963	ENSMUSG00000000308,ENSMUSG00000000555,ENSMUSG00000000567,ENSMUSG00000001131,ENSMUSG00000002289,ENSMUSG00000002603,ENSMUSG00000002799,ENSMUSG00000002985,ENSMUSG00000003849,ENSMUSG00000004891,ENSMUSG00000005413,ENSMUSG00000006389,ENSMUSG00000006435,ENSMUSG00000006494,ENSMUSG00000009772,ENSMUSG00000010760,ENSMUSG00000013846,ENSMUSG00000015053,ENSMUSG00000017491,ENSMUSG00000018819,ENSMUSG00000019768,…
GO:BP	positive regulation of type II interferon-mediated signaling pathway	GO:0060335	FALSE	0.00623895	2.20489	8	958	5	26963	ENSMUSG00000022906,ENSMUSG00000046879,ENSMUSG00000069874,ENSMUSG00000074151,ENSMUSG00000078853
GO:BP	positive regulation of response to type II interferon	GO:0060332	FALSE	0.00623895	2.20489	8	958	5	26963	ENSMUSG00000022906,ENSMUSG00000046879,ENSMUSG00000069874,ENSMUSG00000074151,ENSMUSG00000078853
GO:BP	actin filament-based process	GO:0030029	FALSE	0.00661894	2.17921	783	958	54	26963	ENSMUSG00000001552,ENSMUSG00000002603,ENSMUSG00000005672,ENSMUSG00000009545,ENSMUSG00000009772,ENSMUSG00000013936,ENSMUSG00000014158,ENSMUSG00000014813,ENSMUSG00000018381,ENSMUSG00000020340,ENSMUSG00000020437,ENSMUSG00000021061,ENSMUSG00000021944,ENSMUSG00000022099,ENSMUSG00000023972,ENSMUSG00000026547,ENSMUSG00000028583,ENSMUSG00000028919,ENSMUSG00000029231,ENSMUSG00000029361,ENSMUSG00000030720,…
GO:BP	glutathione metabolic process	GO:0006749	FALSE	0.00668229	2.17507	55	958	11	26963	ENSMUSG00000001663,ENSMUSG00000001665,ENSMUSG00000006344,ENSMUSG00000006345,ENSMUSG00000027890,ENSMUSG00000028124,ENSMUSG00000030004,ENSMUSG00000032348,ENSMUSG00000033318,ENSMUSG00000038155,ENSMUSG00000060803
GO:BP	lipid biosynthetic process	GO:0008610	FALSE	0.00681767	2.16636	704	958	50	26963	ENSMUSG00000002985,ENSMUSG00000003585,ENSMUSG00000006344,ENSMUSG00000010607,ENSMUSG00000013846,ENSMUSG00000015090,ENSMUSG00000016194,ENSMUSG00000019139,ENSMUSG00000019301,ENSMUSG00000020027,ENSMUSG00000020787,ENSMUSG00000020828,ENSMUSG00000022150,ENSMUSG00000022383,ENSMUSG00000022793,ENSMUSG00000025202,ENSMUSG00000025277,ENSMUSG00000026102,ENSMUSG00000026435,ENSMUSG00000026456,ENSMUSG00000027875,…
GO:BP	regulation of interferon-beta production	GO:0032648	FALSE	0.00690196	2.16103	66	958	12	26963	ENSMUSG00000001166,ENSMUSG00000001168,ENSMUSG00000020707,ENSMUSG00000025498,ENSMUSG00000026896,ENSMUSG00000027843,ENSMUSG00000031639,ENSMUSG00000032690,ENSMUSG00000035692,ENSMUSG00000040296,ENSMUSG00000052776,ENSMUSG00000066861
GO:BP	interferon-beta production	GO:0032608	FALSE	0.00690196	2.16103	66	958	12	26963	ENSMUSG00000001166,ENSMUSG00000001168,ENSMUSG00000020707,ENSMUSG00000025498,ENSMUSG00000026896,ENSMUSG00000027843,ENSMUSG00000031639,ENSMUSG00000032690,ENSMUSG00000035692,ENSMUSG00000040296,ENSMUSG00000052776,ENSMUSG00000066861
GO:BP	positive regulation of inflammatory response	GO:0050729	FALSE	0.00722453	2.14119	157	958	19	26963	ENSMUSG00000002603,ENSMUSG00000010358,ENSMUSG00000014158,ENSMUSG00000022575,ENSMUSG00000024810,ENSMUSG00000027514,ENSMUSG00000027995,ENSMUSG00000028268,ENSMUSG00000032035,ENSMUSG00000033538,ENSMUSG00000034786,ENSMUSG00000035929,ENSMUSG00000043501,ENSMUSG00000044968,ENSMUSG00000054342,ENSMUSG00000061232,ENSMUSG00000067212,ENSMUSG00000073411,ENSMUSG00000105504
GO:BP	biomineral tissue development	GO:0031214	FALSE	0.00749475	2.12524	172	958	20	26963	ENSMUSG00000000142,ENSMUSG00000000567,ENSMUSG00000002603,ENSMUSG00000022330,ENSMUSG00000022383,ENSMUSG00000022479,ENSMUSG00000026923,ENSMUSG00000028108,ENSMUSG00000029304,ENSMUSG00000031565,ENSMUSG00000032265,ENSMUSG00000033227,ENSMUSG00000035692,ENSMUSG00000036158,ENSMUSG00000036856,ENSMUSG00000042988,ENSMUSG00000050860,ENSMUSG00000050931,ENSMUSG00000054675,ENSMUSG00000059456
GO:BP	positive regulation of nervous system development	GO:0051962	FALSE	0.00753598	2.12286	368	958	32	26963	ENSMUSG00000000753,ENSMUSG00000002603,ENSMUSG00000002985,ENSMUSG00000004892,ENSMUSG00000005672,ENSMUSG00000006435,ENSMUSG00000020681,ENSMUSG00000020932,ENSMUSG00000021224,ENSMUSG00000022425,ENSMUSG00000023885,ENSMUSG00000024810,ENSMUSG00000026193,ENSMUSG00000026235,ENSMUSG00000026923,ENSMUSG00000027995,ENSMUSG00000031284,ENSMUSG00000031302,ENSMUSG00000032554,ENSMUSG00000036295,ENSMUSG00000038119,…
GO:BP	positive regulation of phosphate metabolic process	GO:0045937	FALSE	0.00768381	2.11442	648	958	47	26963	ENSMUSG00000000142,ENSMUSG00000000555,ENSMUSG00000000567,ENSMUSG00000002603,ENSMUSG00000005672,ENSMUSG00000020357,ENSMUSG00000022150,ENSMUSG00000022221,ENSMUSG00000022383,ENSMUSG00000022425,ENSMUSG00000022906,ENSMUSG00000025089,ENSMUSG00000026235,ENSMUSG00000026463,ENSMUSG00000026483,ENSMUSG00000027339,ENSMUSG00000028871,ENSMUSG00000029167,ENSMUSG00000029231,ENSMUSG00000029361,ENSMUSG00000030720,…
GO:BP	positive regulation of phosphorus metabolic process	GO:0010562	FALSE	0.00768381	2.11442	648	958	47	26963	ENSMUSG00000000142,ENSMUSG00000000555,ENSMUSG00000000567,ENSMUSG00000002603,ENSMUSG00000005672,ENSMUSG00000020357,ENSMUSG00000022150,ENSMUSG00000022221,ENSMUSG00000022383,ENSMUSG00000022425,ENSMUSG00000022906,ENSMUSG00000025089,ENSMUSG00000026235,ENSMUSG00000026463,ENSMUSG00000026483,ENSMUSG00000027339,ENSMUSG00000028871,ENSMUSG00000029167,ENSMUSG00000029231,ENSMUSG00000029361,ENSMUSG00000030720,…
GO:BP	response to hormone	GO:0009725	FALSE	0.00783813	2.10579	1035	958	66	26963	ENSMUSG00000000142,ENSMUSG00000000275,ENSMUSG00000000753,ENSMUSG00000001131,ENSMUSG00000001507,ENSMUSG00000002603,ENSMUSG00000003849,ENSMUSG00000005413,ENSMUSG00000005705,ENSMUSG00000009545,ENSMUSG00000014158,ENSMUSG00000014813,ENSMUSG00000015090,ENSMUSG00000015843,ENSMUSG00000017491,ENSMUSG00000019768,ENSMUSG00000020027,ENSMUSG00000020044,ENSMUSG00000020681,ENSMUSG00000020828,ENSMUSG00000021211,…
GO:BP	import into cell	GO:0098657	FALSE	0.00811559	2.09068	911	958	60	26963	ENSMUSG00000002058,ENSMUSG00000002603,ENSMUSG00000002668,ENSMUSG00000002985,ENSMUSG00000003411,ENSMUSG00000005950,ENSMUSG00000009545,ENSMUSG00000010064,ENSMUSG00000015053,ENSMUSG00000017740,ENSMUSG00000020437,ENSMUSG00000020787,ENSMUSG00000020828,ENSMUSG00000020932,ENSMUSG00000021224,ENSMUSG00000022037,ENSMUSG00000022150,ENSMUSG00000022180,ENSMUSG00000022425,ENSMUSG00000022899,ENSMUSG00000024737,…
GO:BP	cytokine production involved in immune response	GO:0002367	FALSE	0.00818678	2.08689	144	958	18	26963	ENSMUSG00000002603,ENSMUSG00000005413,ENSMUSG00000005672,ENSMUSG00000020227,ENSMUSG00000020641,ENSMUSG00000031639,ENSMUSG00000031934,ENSMUSG00000033538,ENSMUSG00000035929,ENSMUSG00000038264,ENSMUSG00000040296,ENSMUSG00000042333,ENSMUSG00000046718,ENSMUSG00000060802,ENSMUSG00000061232,ENSMUSG00000067212,ENSMUSG00000072244,ENSMUSG00000073411
GO:BP	regulation of cytokine production involved in immune response	GO:0002718	FALSE	0.00818678	2.08689	144	958	18	26963	ENSMUSG00000002603,ENSMUSG00000005413,ENSMUSG00000005672,ENSMUSG00000020227,ENSMUSG00000020641,ENSMUSG00000031639,ENSMUSG00000031934,ENSMUSG00000033538,ENSMUSG00000035929,ENSMUSG00000038264,ENSMUSG00000040296,ENSMUSG00000042333,ENSMUSG00000046718,ENSMUSG00000060802,ENSMUSG00000061232,ENSMUSG00000067212,ENSMUSG00000072244,ENSMUSG00000073411
GO:BP	cell-cell signaling	GO:0007267	FALSE	0.00833471	2.07911	1381	958	82	26963	ENSMUSG00000000223,ENSMUSG00000002985,ENSMUSG00000003411,ENSMUSG00000005672,ENSMUSG00000005950,ENSMUSG00000006435,ENSMUSG00000009545,ENSMUSG00000010066,ENSMUSG00000010803,ENSMUSG00000014158,ENSMUSG00000015335,ENSMUSG00000015476,ENSMUSG00000017446,ENSMUSG00000017740,ENSMUSG00000020277,ENSMUSG00000020681,ENSMUSG00000020787,ENSMUSG00000020932,ENSMUSG00000021944,ENSMUSG00000022150,ENSMUSG00000022208,…
GO:BP	regulation of secretion	GO:0051046	FALSE	0.00834236	2.07871	749	958	52	26963	ENSMUSG00000001123,ENSMUSG00000002603,ENSMUSG00000002985,ENSMUSG00000003411,ENSMUSG00000005413,ENSMUSG00000009545,ENSMUSG00000014813,ENSMUSG00000015053,ENSMUSG00000017446,ENSMUSG00000019066,ENSMUSG00000020277,ENSMUSG00000020641,ENSMUSG00000020787,ENSMUSG00000020828,ENSMUSG00000022150,ENSMUSG00000022206,ENSMUSG00000022479,ENSMUSG00000022661,ENSMUSG00000024736,ENSMUSG00000026473,ENSMUSG00000026740,…
GO:BP	regulation of secretion by cell	GO:1903530	FALSE	0.0084751	2.07186	670	958	48	26963	ENSMUSG00000001123,ENSMUSG00000002603,ENSMUSG00000002985,ENSMUSG00000003411,ENSMUSG00000005413,ENSMUSG00000009545,ENSMUSG00000015053,ENSMUSG00000017446,ENSMUSG00000019066,ENSMUSG00000020277,ENSMUSG00000020641,ENSMUSG00000020787,ENSMUSG00000020828,ENSMUSG00000022150,ENSMUSG00000022479,ENSMUSG00000022661,ENSMUSG00000024736,ENSMUSG00000026473,ENSMUSG00000026740,ENSMUSG00000026923,ENSMUSG00000027546,…
GO:BP	negative regulation of cytokine-mediated signaling pathway	GO:0001960	FALSE	0.00867453	2.06175	79	958	13	26963	ENSMUSG00000001166,ENSMUSG00000001168,ENSMUSG00000020227,ENSMUSG00000028108,ENSMUSG00000030107,ENSMUSG00000034422,ENSMUSG00000035692,ENSMUSG00000040033,ENSMUSG00000052776,ENSMUSG00000066861,ENSMUSG00000071203,ENSMUSG00000074151,ENSMUSG00000078942
GO:BP	negative regulation of type I interferon-mediated signaling pathway	GO:0060339	FALSE	0.00884711	2.0532	28	958	8	26963	ENSMUSG00000001166,ENSMUSG00000001168,ENSMUSG00000030107,ENSMUSG00000035692,ENSMUSG00000040033,ENSMUSG00000052776,ENSMUSG00000066861,ENSMUSG00000074151
GO:BP	regulation of monoatomic ion transport	GO:0043269	FALSE	0.00943706	2.02516	444	958	36	26963	ENSMUSG00000002603,ENSMUSG00000005950,ENSMUSG00000009545,ENSMUSG00000014813,ENSMUSG00000017400,ENSMUSG00000020577,ENSMUSG00000020681,ENSMUSG00000020787,ENSMUSG00000022208,ENSMUSG00000022479,ENSMUSG00000022836,ENSMUSG00000026463,ENSMUSG00000027562,ENSMUSG00000027843,ENSMUSG00000029361,ENSMUSG00000031302,ENSMUSG00000032020,ENSMUSG00000032554,ENSMUSG00000032839,ENSMUSG00000038319,ENSMUSG00000041235,…
GO:BP	regulation of molecular function	GO:0065009	FALSE	0.00965662	2.01517	773	958	53	26963	ENSMUSG00000000308,ENSMUSG00000001123,ENSMUSG00000001131,ENSMUSG00000001774,ENSMUSG00000002289,ENSMUSG00000002985,ENSMUSG00000015476,ENSMUSG00000017400,ENSMUSG00000018334,ENSMUSG00000019768,ENSMUSG00000019876,ENSMUSG00000020044,ENSMUSG00000020227,ENSMUSG00000020601,ENSMUSG00000022037,ENSMUSG00000022221,ENSMUSG00000022479,ENSMUSG00000024451,ENSMUSG00000026235,ENSMUSG00000026475,ENSMUSG00000026923,…
GO:BP	negative regulation of cell-cell adhesion	GO:0022408	FALSE	0.00966199	2.01493	221	958	23	26963	ENSMUSG00000000244,ENSMUSG00000001123,ENSMUSG00000002603,ENSMUSG00000014158,ENSMUSG00000015468,ENSMUSG00000017446,ENSMUSG00000020399,ENSMUSG00000022383,ENSMUSG00000026923,ENSMUSG00000027508,ENSMUSG00000027843,ENSMUSG00000028751,ENSMUSG00000030748,ENSMUSG00000032020,ENSMUSG00000035929,ENSMUSG00000041607,ENSMUSG00000042333,ENSMUSG00000050296,ENSMUSG00000060803,ENSMUSG00000061232,ENSMUSG00000067212,…
GO:BP	carbohydrate metabolic process	GO:0005975	FALSE	0.00969598	2.01341	576	958	43	26963	ENSMUSG00000001166,ENSMUSG00000001168,ENSMUSG00000001942,ENSMUSG00000002603,ENSMUSG00000004267,ENSMUSG00000006494,ENSMUSG00000009545,ENSMUSG00000010760,ENSMUSG00000016194,ENSMUSG00000017390,ENSMUSG00000017446,ENSMUSG00000017493,ENSMUSG00000020277,ENSMUSG00000021069,ENSMUSG00000021196,ENSMUSG00000022383,ENSMUSG00000022453,ENSMUSG00000022546,ENSMUSG00000022548,ENSMUSG00000022793,ENSMUSG00000024440,…
GO:BP	cellular response to endogenous stimulus	GO:0071495	FALSE	0.00972281	2.01221	1321	958	79	26963	ENSMUSG00000000142,ENSMUSG00000000530,ENSMUSG00000000567,ENSMUSG00000000753,ENSMUSG00000001123,ENSMUSG00000001507,ENSMUSG00000002603,ENSMUSG00000005705,ENSMUSG00000008090,ENSMUSG00000014813,ENSMUSG00000015843,ENSMUSG00000017491,ENSMUSG00000019768,ENSMUSG00000020027,ENSMUSG00000020340,ENSMUSG00000020357,ENSMUSG00000020681,ENSMUSG00000021211,ENSMUSG00000021213,ENSMUSG00000021944,ENSMUSG00000022010,…
GO:BP	regulation of response to type II interferon	GO:0060330	FALSE	0.0101217	1.99475	14	958	6	26963	ENSMUSG00000022906,ENSMUSG00000034422,ENSMUSG00000046879,ENSMUSG00000069874,ENSMUSG00000074151,ENSMUSG00000078853
GO:BP	regulation of type II interferon-mediated signaling pathway	GO:0060334	FALSE	0.0101217	1.99475	14	958	6	26963	ENSMUSG00000022906,ENSMUSG00000034422,ENSMUSG00000046879,ENSMUSG00000069874,ENSMUSG00000074151,ENSMUSG00000078853
GO:BP	regulation of body fluid levels	GO:0050878	FALSE	0.0103594	1.98467	356	958	31	26963	ENSMUSG00000000244,ENSMUSG00000002985,ENSMUSG00000006435,ENSMUSG00000014158,ENSMUSG00000015085,ENSMUSG00000017446,ENSMUSG00000020027,ENSMUSG00000020787,ENSMUSG00000022099,ENSMUSG00000022206,ENSMUSG00000022479,ENSMUSG00000024899,ENSMUSG00000024965,ENSMUSG00000028583,ENSMUSG00000029217,ENSMUSG00000029231,ENSMUSG00000030790,ENSMUSG00000031538,ENSMUSG00000032020,ENSMUSG00000032690,ENSMUSG00000035273,…
GO:BP	detection of biotic stimulus	GO:0009595	FALSE	0.0104209	1.9821	47	958	10	26963	ENSMUSG00000027995,ENSMUSG00000033538,ENSMUSG00000034918,ENSMUSG00000035929,ENSMUSG00000041736,ENSMUSG00000044827,ENSMUSG00000061232,ENSMUSG00000071203,ENSMUSG00000073411,ENSMUSG00000078942
GO:BP	positive regulation of production of molecular mediator of immune response	GO:0002702	FALSE	0.0105022	1.97872	161	958	19	26963	ENSMUSG00000002603,ENSMUSG00000005672,ENSMUSG00000020641,ENSMUSG00000024810,ENSMUSG00000027843,ENSMUSG00000030748,ENSMUSG00000031639,ENSMUSG00000031934,ENSMUSG00000033538,ENSMUSG00000035929,ENSMUSG00000038264,ENSMUSG00000040296,ENSMUSG00000042333,ENSMUSG00000060802,ENSMUSG00000061232,ENSMUSG00000067212,ENSMUSG00000072244,ENSMUSG00000073411,ENSMUSG00000089669
GO:BP	intracellular monoatomic ion homeostasis	GO:0006873	FALSE	0.0111913	1.95112	541	958	41	26963	ENSMUSG00000001751,ENSMUSG00000002603,ENSMUSG00000002985,ENSMUSG00000003617,ENSMUSG00000005413,ENSMUSG00000009545,ENSMUSG00000013275,ENSMUSG00000014158,ENSMUSG00000014813,ENSMUSG00000017740,ENSMUSG00000019590,ENSMUSG00000020787,ENSMUSG00000021831,ENSMUSG00000022479,ENSMUSG00000025194,ENSMUSG00000026463,ENSMUSG00000027562,ENSMUSG00000029304,ENSMUSG00000030720,ENSMUSG00000031789,ENSMUSG00000032020,…
GO:BP	immune effector process	GO:0002252	FALSE	0.0119117	1.92403	799	958	54	26963	ENSMUSG00000001123,ENSMUSG00000002603,ENSMUSG00000005413,ENSMUSG00000005672,ENSMUSG00000006389,ENSMUSG00000010358,ENSMUSG00000013846,ENSMUSG00000015053,ENSMUSG00000015083,ENSMUSG00000015090,ENSMUSG00000016206,ENSMUSG00000017830,ENSMUSG00000018169,ENSMUSG00000019989,ENSMUSG00000020227,ENSMUSG00000020399,ENSMUSG00000020437,ENSMUSG00000020641,ENSMUSG00000020681,ENSMUSG00000020828,ENSMUSG00000022037,…
GO:BP	positive regulation of immune effector process	GO:0002699	FALSE	0.0123653	1.90779	290	958	27	26963	ENSMUSG00000002603,ENSMUSG00000005672,ENSMUSG00000015053,ENSMUSG00000016206,ENSMUSG00000017830,ENSMUSG00000019989,ENSMUSG00000020641,ENSMUSG00000020828,ENSMUSG00000024339,ENSMUSG00000024810,ENSMUSG00000026471,ENSMUSG00000027843,ENSMUSG00000030748,ENSMUSG00000031639,ENSMUSG00000031934,ENSMUSG00000033538,ENSMUSG00000035929,ENSMUSG00000037921,ENSMUSG00000038264,ENSMUSG00000040296,ENSMUSG00000042333,…
GO:BP	regulation of platelet activation	GO:0010543	FALSE	0.0127465	1.89461	48	958	10	26963	ENSMUSG00000002985,ENSMUSG00000017446,ENSMUSG00000028583,ENSMUSG00000029217,ENSMUSG00000029231,ENSMUSG00000032020,ENSMUSG00000038235,ENSMUSG00000050761,ENSMUSG00000056220,ENSMUSG00000074272
GO:BP	response to lipid	GO:0033993	FALSE	0.0130403	1.88471	1158	958	71	26963	ENSMUSG00000000142,ENSMUSG00000000275,ENSMUSG00000000567,ENSMUSG00000000753,ENSMUSG00000001123,ENSMUSG00000001751,ENSMUSG00000001819,ENSMUSG00000002603,ENSMUSG00000003849,ENSMUSG00000005413,ENSMUSG00000006345,ENSMUSG00000014813,ENSMUSG00000015053,ENSMUSG00000015090,ENSMUSG00000015843,ENSMUSG00000019768,ENSMUSG00000020027,ENSMUSG00000020227,ENSMUSG00000020399,ENSMUSG00000020638,ENSMUSG00000020681,…
GO:BP	regulation of angiogenesis	GO:0045765	FALSE	0.0131616	1.88069	308	958	28	26963	ENSMUSG00000000530,ENSMUSG00000000555,ENSMUSG00000000753,ENSMUSG00000001552,ENSMUSG00000005413,ENSMUSG00000015053,ENSMUSG00000015468,ENSMUSG00000021256,ENSMUSG00000021944,ENSMUSG00000022893,ENSMUSG00000023885,ENSMUSG00000026104,ENSMUSG00000026222,ENSMUSG00000026463,ENSMUSG00000026473,ENSMUSG00000028108,ENSMUSG00000030022,ENSMUSG00000030790,ENSMUSG00000031486,ENSMUSG00000031639,ENSMUSG00000032035,…
GO:BP	embryonic organ development	GO:0048568	FALSE	0.0133689	1.87391	507	958	39	26963	ENSMUSG00000000567,ENSMUSG00000001751,ENSMUSG00000002603,ENSMUSG00000004891,ENSMUSG00000005672,ENSMUSG00000009545,ENSMUSG00000010760,ENSMUSG00000015053,ENSMUSG00000017491,ENSMUSG00000020875,ENSMUSG00000021256,ENSMUSG00000021944,ENSMUSG00000022330,ENSMUSG00000023972,ENSMUSG00000024140,ENSMUSG00000024440,ENSMUSG00000025932,ENSMUSG00000026923,ENSMUSG00000028226,ENSMUSG00000029231,ENSMUSG00000029754,…
GO:BP	positive regulation of cytokine-mediated signaling pathway	GO:0001961	FALSE	0.0137301	1.86233	59	958	11	26963	ENSMUSG00000022906,ENSMUSG00000025498,ENSMUSG00000027514,ENSMUSG00000033538,ENSMUSG00000034422,ENSMUSG00000042349,ENSMUSG00000046879,ENSMUSG00000069874,ENSMUSG00000072244,ENSMUSG00000074151,ENSMUSG00000078853
GO:BP	leukocyte activation	GO:0045321	FALSE	0.0142989	1.8447	1033	958	65	26963	ENSMUSG00000000244,ENSMUSG00000000791,ENSMUSG00000001123,ENSMUSG00000001751,ENSMUSG00000002603,ENSMUSG00000002799,ENSMUSG00000005413,ENSMUSG00000005672,ENSMUSG00000006389,ENSMUSG00000010358,ENSMUSG00000013846,ENSMUSG00000015053,ENSMUSG00000015090,ENSMUSG00000016206,ENSMUSG00000018169,ENSMUSG00000019989,ENSMUSG00000020020,ENSMUSG00000020399,ENSMUSG00000020641,ENSMUSG00000020828,ENSMUSG00000022037,…
GO:BP	animal organ morphogenesis	GO:0009887	FALSE	0.0143792	1.84226	1097	958	68	26963	ENSMUSG00000000142,ENSMUSG00000000530,ENSMUSG00000000567,ENSMUSG00000001751,ENSMUSG00000001819,ENSMUSG00000002603,ENSMUSG00000002799,ENSMUSG00000002900,ENSMUSG00000008090,ENSMUSG00000009545,ENSMUSG00000010760,ENSMUSG00000013936,ENSMUSG00000014158,ENSMUSG00000014813,ENSMUSG00000015053,ENSMUSG00000017491,ENSMUSG00000019768,ENSMUSG00000020758,ENSMUSG00000020875,ENSMUSG00000021944,ENSMUSG00000022330,…
GO:BP	cellular homeostasis	GO:0019725	FALSE	0.0149606	1.82505	867	958	57	26963	ENSMUSG00000000753,ENSMUSG00000001751,ENSMUSG00000002603,ENSMUSG00000002985,ENSMUSG00000003617,ENSMUSG00000003849,ENSMUSG00000005413,ENSMUSG00000009545,ENSMUSG00000010064,ENSMUSG00000013275,ENSMUSG00000014158,ENSMUSG00000014813,ENSMUSG00000017740,ENSMUSG00000019590,ENSMUSG00000020681,ENSMUSG00000020707,ENSMUSG00000020787,ENSMUSG00000021831,ENSMUSG00000021944,ENSMUSG00000022479,ENSMUSG00000025194,…
GO:BP	interleukin-6 production	GO:0032635	FALSE	0.0150673	1.82196	165	958	19	26963	ENSMUSG00000001123,ENSMUSG00000002603,ENSMUSG00000014158,ENSMUSG00000020227,ENSMUSG00000020399,ENSMUSG00000024810,ENSMUSG00000026896,ENSMUSG00000027843,ENSMUSG00000027995,ENSMUSG00000030921,ENSMUSG00000031103,ENSMUSG00000031639,ENSMUSG00000034947,ENSMUSG00000036908,ENSMUSG00000040296,ENSMUSG00000041607,ENSMUSG00000044827,ENSMUSG00000052688,ENSMUSG00000074678
GO:BP	regulation of interleukin-6 production	GO:0032675	FALSE	0.0150673	1.82196	165	958	19	26963	ENSMUSG00000001123,ENSMUSG00000002603,ENSMUSG00000014158,ENSMUSG00000020227,ENSMUSG00000020399,ENSMUSG00000024810,ENSMUSG00000026896,ENSMUSG00000027843,ENSMUSG00000027995,ENSMUSG00000030921,ENSMUSG00000031103,ENSMUSG00000031639,ENSMUSG00000034947,ENSMUSG00000036908,ENSMUSG00000040296,ENSMUSG00000041607,ENSMUSG00000044827,ENSMUSG00000052688,ENSMUSG00000074678
GO:BP	negative regulation of smooth muscle cell proliferation	GO:0048662	FALSE	0.0152514	1.81669	71	958	12	26963	ENSMUSG00000002985,ENSMUSG00000004558,ENSMUSG00000005413,ENSMUSG00000019768,ENSMUSG00000020044,ENSMUSG00000022206,ENSMUSG00000022548,ENSMUSG00000029167,ENSMUSG00000036564,ENSMUSG00000038155,ENSMUSG00000060803,ENSMUSG00000072115
GO:BP	negative regulation of response to cytokine stimulus	GO:0060761	FALSE	0.0152519	1.81667	83	958	13	26963	ENSMUSG00000001166,ENSMUSG00000001168,ENSMUSG00000020227,ENSMUSG00000028108,ENSMUSG00000030107,ENSMUSG00000034422,ENSMUSG00000035692,ENSMUSG00000040033,ENSMUSG00000052776,ENSMUSG00000066861,ENSMUSG00000071203,ENSMUSG00000074151,ENSMUSG00000078942
GO:BP	lipid transport	GO:0006869	FALSE	0.0155049	1.80953	454	958	36	26963	ENSMUSG00000002985,ENSMUSG00000009545,ENSMUSG00000017446,ENSMUSG00000020681,ENSMUSG00000022150,ENSMUSG00000022219,ENSMUSG00000022548,ENSMUSG00000024600,ENSMUSG00000024924,ENSMUSG00000025194,ENSMUSG00000027546,ENSMUSG00000028003,ENSMUSG00000028457,ENSMUSG00000028751,ENSMUSG00000029304,ENSMUSG00000030720,ENSMUSG00000031378,ENSMUSG00000031808,ENSMUSG00000032120,ENSMUSG00000032327,ENSMUSG00000034006,…
GO:BP	cognition	GO:0050890	FALSE	0.0162366	1.78951	364	958	31	26963	ENSMUSG00000000555,ENSMUSG00000000753,ENSMUSG00000001507,ENSMUSG00000002900,ENSMUSG00000002985,ENSMUSG00000005672,ENSMUSG00000015476,ENSMUSG00000017740,ENSMUSG00000022208,ENSMUSG00000030720,ENSMUSG00000031302,ENSMUSG00000032327,ENSMUSG00000033768,ENSMUSG00000035910,ENSMUSG00000036564,ENSMUSG00000037251,ENSMUSG00000038128,ENSMUSG00000038665,ENSMUSG00000040907,ENSMUSG00000041235,ENSMUSG00000042589,…
GO:BP	Notch signaling pathway	GO:0007219	FALSE	0.0163344	1.7869	181	958	20	26963	ENSMUSG00000000530,ENSMUSG00000000567,ENSMUSG00000002603,ENSMUSG00000002799,ENSMUSG00000005672,ENSMUSG00000006435,ENSMUSG00000015053,ENSMUSG00000015468,ENSMUSG00000018169,ENSMUSG00000025190,ENSMUSG00000026923,ENSMUSG00000027750,ENSMUSG00000029060,ENSMUSG00000030092,ENSMUSG00000031925,ENSMUSG00000042182,ENSMUSG00000049502,ENSMUSG00000050271,ENSMUSG00000055022,ENSMUSG00000067586
GO:BP	monosaccharide metabolic process	GO:0005996	FALSE	0.0168899	1.77237	278	958	26	26963	ENSMUSG00000001166,ENSMUSG00000001168,ENSMUSG00000004267,ENSMUSG00000006494,ENSMUSG00000009545,ENSMUSG00000017390,ENSMUSG00000017446,ENSMUSG00000017493,ENSMUSG00000020277,ENSMUSG00000021196,ENSMUSG00000022383,ENSMUSG00000022546,ENSMUSG00000022548,ENSMUSG00000025190,ENSMUSG00000026435,ENSMUSG00000026773,ENSMUSG00000028573,ENSMUSG00000028961,ENSMUSG00000029162,ENSMUSG00000029167,ENSMUSG00000030729,…
GO:BP	multicellular organismal-level chemical homeostasis	GO:0140962	FALSE	0.0174638	1.75786	84	958	13	26963	ENSMUSG00000001166,ENSMUSG00000001168,ENSMUSG00000001751,ENSMUSG00000002603,ENSMUSG00000005413,ENSMUSG00000014158,ENSMUSG00000024140,ENSMUSG00000032359,ENSMUSG00000050296,ENSMUSG00000052776,ENSMUSG00000056220,ENSMUSG00000060802,ENSMUSG00000066861
GO:BP	response to hypoxia	GO:0001666	FALSE	0.0189079	1.72336	349	958	30	26963	ENSMUSG00000000530,ENSMUSG00000002289,ENSMUSG00000002603,ENSMUSG00000005413,ENSMUSG00000006389,ENSMUSG00000006494,ENSMUSG00000014158,ENSMUSG00000014813,ENSMUSG00000020681,ENSMUSG00000020828,ENSMUSG00000021831,ENSMUSG00000022383,ENSMUSG00000024140,ENSMUSG00000024924,ENSMUSG00000026235,ENSMUSG00000026923,ENSMUSG00000027750,ENSMUSG00000027995,ENSMUSG00000028255,ENSMUSG00000028527,ENSMUSG00000029361,…
GO:BP	heart valve development	GO:0003170	FALSE	0.0192251	1.71613	61	958	11	26963	ENSMUSG00000000142,ENSMUSG00000000567,ENSMUSG00000001751,ENSMUSG00000002603,ENSMUSG00000008090,ENSMUSG00000021944,ENSMUSG00000022894,ENSMUSG00000026923,ENSMUSG00000030022,ENSMUSG00000032327,ENSMUSG00000033191
GO:BP	homotypic cell-cell adhesion	GO:0034109	FALSE	0.0199536	1.69998	85	958	13	26963	ENSMUSG00000000244,ENSMUSG00000001552,ENSMUSG00000017446,ENSMUSG00000024965,ENSMUSG00000025497,ENSMUSG00000028583,ENSMUSG00000029231,ENSMUSG00000032020,ENSMUSG00000034918,ENSMUSG00000038235,ENSMUSG00000041957,ENSMUSG00000069601,ENSMUSG00000074272
GO:BP	monoatomic cation transport	GO:0006812	FALSE	0.0201999	1.69465	1023	958	64	26963	ENSMUSG00000002603,ENSMUSG00000003617,ENSMUSG00000005950,ENSMUSG00000009545,ENSMUSG00000010064,ENSMUSG00000010066,ENSMUSG00000013275,ENSMUSG00000014158,ENSMUSG00000014813,ENSMUSG00000017400,ENSMUSG00000017740,ENSMUSG00000020577,ENSMUSG00000020681,ENSMUSG00000020787,ENSMUSG00000021831,ENSMUSG00000022199,ENSMUSG00000022208,ENSMUSG00000022479,ENSMUSG00000022836,ENSMUSG00000022899,ENSMUSG00000025194,…
GO:BP	regulation of synapse assembly	GO:0051963	FALSE	0.0202997	1.69251	139	958	17	26963	ENSMUSG00000018381,ENSMUSG00000021224,ENSMUSG00000023885,ENSMUSG00000026304,ENSMUSG00000030600,ENSMUSG00000031302,ENSMUSG00000034573,ENSMUSG00000036295,ENSMUSG00000040037,ENSMUSG00000041936,ENSMUSG00000042589,ENSMUSG00000042873,ENSMUSG00000043557,ENSMUSG00000050947,ENSMUSG00000055003,ENSMUSG00000059456,ENSMUSG00000073125
GO:BP	macromolecule localization	GO:0033036	FALSE	0.020323	1.69201	3098	958	154	26963	ENSMUSG00000000142,ENSMUSG00000000275,ENSMUSG00000000567,ENSMUSG00000001123,ENSMUSG00000001507,ENSMUSG00000001552,ENSMUSG00000002058,ENSMUSG00000002603,ENSMUSG00000002985,ENSMUSG00000003411,ENSMUSG00000009545,ENSMUSG00000009772,ENSMUSG00000015335,ENSMUSG00000015468,ENSMUSG00000015476,ENSMUSG00000017400,ENSMUSG00000017446,ENSMUSG00000018381,ENSMUSG00000019066,ENSMUSG00000019768,ENSMUSG00000020277,…
GO:BP	toll-like receptor 3 signaling pathway	GO:0034138	FALSE	0.0204264	1.68981	31	958	8	26963	ENSMUSG00000001166,ENSMUSG00000001168,ENSMUSG00000020399,ENSMUSG00000027843,ENSMUSG00000031639,ENSMUSG00000036908,ENSMUSG00000052776,ENSMUSG00000066861
GO:BP	cell-substrate junction organization	GO:0150115	FALSE	0.0205787	1.68658	98	958	14	26963	ENSMUSG00000000530,ENSMUSG00000000555,ENSMUSG00000020758,ENSMUSG00000022099,ENSMUSG00000022425,ENSMUSG00000022548,ENSMUSG00000026193,ENSMUSG00000031355,ENSMUSG00000031480,ENSMUSG00000031673,ENSMUSG00000036158,ENSMUSG00000036856,ENSMUSG00000041729,ENSMUSG00000059456
GO:BP	organophosphate metabolic process	GO:0019637	FALSE	0.0212827	1.67197	1046	958	65	26963	ENSMUSG00000000308,ENSMUSG00000002346,ENSMUSG00000002603,ENSMUSG00000002804,ENSMUSG00000003849,ENSMUSG00000004267,ENSMUSG00000006494,ENSMUSG00000010607,ENSMUSG00000015085,ENSMUSG00000016194,ENSMUSG00000017390,ENSMUSG00000019139,ENSMUSG00000019989,ENSMUSG00000019990,ENSMUSG00000020027,ENSMUSG00000020277,ENSMUSG00000020638,ENSMUSG00000020828,ENSMUSG00000020890,ENSMUSG00000021069,ENSMUSG00000021196,…
GO:BP	canonical NF-kappaB signal transduction	GO:0007249	FALSE	0.0216045	1.66546	265	958	25	26963	ENSMUSG00000000275,ENSMUSG00000002603,ENSMUSG00000019768,ENSMUSG00000026104,ENSMUSG00000027339,ENSMUSG00000030921,ENSMUSG00000031639,ENSMUSG00000034947,ENSMUSG00000038517,ENSMUSG00000040253,ENSMUSG00000041000,ENSMUSG00000042349,ENSMUSG00000046688,ENSMUSG00000046879,ENSMUSG00000056144,ENSMUSG00000057596,ENSMUSG00000060441,ENSMUSG00000060548,ENSMUSG00000060803,ENSMUSG00000066258,ENSMUSG00000069874,…
GO:BP	regulation of leukocyte mediated immunity	GO:0002703	FALSE	0.0217883	1.66178	282	958	26	26963	ENSMUSG00000001123,ENSMUSG00000002603,ENSMUSG00000005413,ENSMUSG00000005672,ENSMUSG00000015053,ENSMUSG00000016206,ENSMUSG00000020399,ENSMUSG00000020641,ENSMUSG00000020828,ENSMUSG00000022221,ENSMUSG00000024339,ENSMUSG00000026471,ENSMUSG00000030157,ENSMUSG00000030748,ENSMUSG00000031165,ENSMUSG00000031639,ENSMUSG00000035929,ENSMUSG00000037321,ENSMUSG00000040296,ENSMUSG00000046718,ENSMUSG00000060802,…
GO:BP	regulation of viral entry into host cell	GO:0046596	FALSE	0.0226114	1.64567	51	958	10	26963	ENSMUSG00000000275,ENSMUSG00000025491,ENSMUSG00000025492,ENSMUSG00000030921,ENSMUSG00000041000,ENSMUSG00000056144,ENSMUSG00000057596,ENSMUSG00000060441,ENSMUSG00000066258,ENSMUSG00000072244
GO:BP	type II interferon-mediated signaling pathway	GO:0060333	FALSE	0.0226249	1.64541	23	958	7	26963	ENSMUSG00000022906,ENSMUSG00000026104,ENSMUSG00000034422,ENSMUSG00000046879,ENSMUSG00000069874,ENSMUSG00000074151,ENSMUSG00000078853
GO:BP	monoatomic ion transport	GO:0006811	FALSE	0.022967	1.6389	1243	958	74	26963	ENSMUSG00000002603,ENSMUSG00000003617,ENSMUSG00000005950,ENSMUSG00000009545,ENSMUSG00000010064,ENSMUSG00000010066,ENSMUSG00000010803,ENSMUSG00000013275,ENSMUSG00000014158,ENSMUSG00000014813,ENSMUSG00000017400,ENSMUSG00000017740,ENSMUSG00000020577,ENSMUSG00000020681,ENSMUSG00000020787,ENSMUSG00000021831,ENSMUSG00000022199,ENSMUSG00000022208,ENSMUSG00000022479,ENSMUSG00000022836,ENSMUSG00000022899,…
GO:BP	platelet activation	GO:0030168	FALSE	0.023194	1.63462	99	958	14	26963	ENSMUSG00000000244,ENSMUSG00000002985,ENSMUSG00000015085,ENSMUSG00000017446,ENSMUSG00000020787,ENSMUSG00000024965,ENSMUSG00000028583,ENSMUSG00000029217,ENSMUSG00000029231,ENSMUSG00000032020,ENSMUSG00000038235,ENSMUSG00000050761,ENSMUSG00000056220,ENSMUSG00000074272
GO:BP	synapse assembly	GO:0007416	FALSE	0.0235374	1.62824	217	958	22	26963	ENSMUSG00000010803,ENSMUSG00000015335,ENSMUSG00000018381,ENSMUSG00000021224,ENSMUSG00000023885,ENSMUSG00000026304,ENSMUSG00000030600,ENSMUSG00000031302,ENSMUSG00000031517,ENSMUSG00000033768,ENSMUSG00000034573,ENSMUSG00000034656,ENSMUSG00000036295,ENSMUSG00000040037,ENSMUSG00000041936,ENSMUSG00000042589,ENSMUSG00000042873,ENSMUSG00000043557,ENSMUSG00000050947,ENSMUSG00000055003,ENSMUSG00000059456,…
GO:BP	ERK1 and ERK2 cascade	GO:0070371	FALSE	0.0236078	1.62694	353	958	30	26963	ENSMUSG00000000567,ENSMUSG00000002603,ENSMUSG00000002985,ENSMUSG00000004558,ENSMUSG00000014158,ENSMUSG00000019768,ENSMUSG00000020357,ENSMUSG00000020399,ENSMUSG00000022150,ENSMUSG00000025584,ENSMUSG00000026193,ENSMUSG00000026235,ENSMUSG00000026923,ENSMUSG00000027843,ENSMUSG00000029231,ENSMUSG00000031837,ENSMUSG00000032359,ENSMUSG00000032554,ENSMUSG00000036564,ENSMUSG00000038065,ENSMUSG00000038155,…
GO:BP	regulation of system process	GO:0044057	FALSE	0.0248233	1.60514	618	958	44	26963	ENSMUSG00000001552,ENSMUSG00000002985,ENSMUSG00000005672,ENSMUSG00000009545,ENSMUSG00000013936,ENSMUSG00000014158,ENSMUSG00000014813,ENSMUSG00000017446,ENSMUSG00000020681,ENSMUSG00000020787,ENSMUSG00000021944,ENSMUSG00000022150,ENSMUSG00000022206,ENSMUSG00000022383,ENSMUSG00000022479,ENSMUSG00000024140,ENSMUSG00000026463,ENSMUSG00000026923,ENSMUSG00000027009,ENSMUSG00000028456,ENSMUSG00000029304,…
GO:BP	regulation of cytoplasmic pattern recognition receptor signaling pathway	GO:0039531	FALSE	0.0248972	1.60385	113	958	15	26963	ENSMUSG00000015335,ENSMUSG00000017830,ENSMUSG00000020641,ENSMUSG00000024737,ENSMUSG00000027843,ENSMUSG00000030921,ENSMUSG00000033538,ENSMUSG00000035900,ENSMUSG00000037921,ENSMUSG00000046879,ENSMUSG00000052688,ENSMUSG00000069874,ENSMUSG00000078853,ENSMUSG00000090272,ENSMUSG00000105504
GO:BP	intracellular monoatomic anion homeostasis	GO:0030002	TRUE	0.0253903	1.59533	16	958	6	26963	ENSMUSG00000009545,ENSMUSG00000014813,ENSMUSG00000017740,ENSMUSG00000025194,ENSMUSG00000029304,ENSMUSG00000034656
GO:BP	negative regulation of molecular function	GO:0044092	FALSE	0.0257995	1.58839	251	958	24	26963	ENSMUSG00000000308,ENSMUSG00000001131,ENSMUSG00000001774,ENSMUSG00000002289,ENSMUSG00000019768,ENSMUSG00000019876,ENSMUSG00000020044,ENSMUSG00000020227,ENSMUSG00000020601,ENSMUSG00000026923,ENSMUSG00000027499,ENSMUSG00000028108,ENSMUSG00000032715,ENSMUSG00000038065,ENSMUSG00000041936,ENSMUSG00000048148,ENSMUSG00000052087,ENSMUSG00000060470,ENSMUSG00000060803,ENSMUSG00000069601,ENSMUSG00000074151,…
GO:BP	positive regulation of cell adhesion	GO:0045785	FALSE	0.0275617	1.55969	504	958	38	26963	ENSMUSG00000000555,ENSMUSG00000000791,ENSMUSG00000001123,ENSMUSG00000001507,ENSMUSG00000001552,ENSMUSG00000002603,ENSMUSG00000002900,ENSMUSG00000020399,ENSMUSG00000020828,ENSMUSG00000022150,ENSMUSG00000022425,ENSMUSG00000026193,ENSMUSG00000026235,ENSMUSG00000026494,ENSMUSG00000027009,ENSMUSG00000027843,ENSMUSG00000028583,ENSMUSG00000029304,ENSMUSG00000030748,ENSMUSG00000032035,ENSMUSG00000032679,…
GO:BP	circulatory system process	GO:0003013	TRUE	0.0289743	1.53799	563	958	41	26963	ENSMUSG00000000530,ENSMUSG00000001552,ENSMUSG00000002603,ENSMUSG00000002985,ENSMUSG00000005413,ENSMUSG00000009545,ENSMUSG00000013936,ENSMUSG00000014158,ENSMUSG00000014813,ENSMUSG00000020681,ENSMUSG00000020787,ENSMUSG00000021944,ENSMUSG00000022206,ENSMUSG00000022383,ENSMUSG00000024140,ENSMUSG00000025194,ENSMUSG00000026463,ENSMUSG00000026480,ENSMUSG00000027009,ENSMUSG00000027750,ENSMUSG00000028124,…
GO:BP	regulation of production of molecular mediator of immune response	GO:0002700	FALSE	0.0292498	1.53388	220	958	22	26963	ENSMUSG00000002603,ENSMUSG00000005413,ENSMUSG00000005672,ENSMUSG00000020227,ENSMUSG00000020641,ENSMUSG00000024810,ENSMUSG00000027843,ENSMUSG00000030748,ENSMUSG00000031639,ENSMUSG00000031934,ENSMUSG00000033538,ENSMUSG00000035929,ENSMUSG00000038264,ENSMUSG00000040296,ENSMUSG00000042333,ENSMUSG00000046718,ENSMUSG00000060802,ENSMUSG00000061232,ENSMUSG00000067212,ENSMUSG00000072244,ENSMUSG00000073411,…
GO:BP	response to molecule of bacterial origin	GO:0002237	FALSE	0.0301089	1.52131	468	958	36	26963	ENSMUSG00000001123,ENSMUSG00000001751,ENSMUSG00000003849,ENSMUSG00000006345,ENSMUSG00000016206,ENSMUSG00000020227,ENSMUSG00000020399,ENSMUSG00000020638,ENSMUSG00000020681,ENSMUSG00000024339,ENSMUSG00000026480,ENSMUSG00000026923,ENSMUSG00000027843,ENSMUSG00000027875,ENSMUSG00000027995,ENSMUSG00000028268,ENSMUSG00000029361,ENSMUSG00000030790,ENSMUSG00000030921,ENSMUSG00000033538,ENSMUSG00000037580,…
GO:BP	regulation of apoptotic process	GO:0042981	FALSE	0.0306022	1.51425	1656	958	92	26963	ENSMUSG00000000308,ENSMUSG00000000555,ENSMUSG00000000567,ENSMUSG00000001131,ENSMUSG00000002289,ENSMUSG00000002603,ENSMUSG00000002985,ENSMUSG00000003849,ENSMUSG00000004891,ENSMUSG00000005413,ENSMUSG00000006389,ENSMUSG00000006435,ENSMUSG00000009772,ENSMUSG00000010760,ENSMUSG00000013846,ENSMUSG00000015053,ENSMUSG00000017491,ENSMUSG00000019768,ENSMUSG00000020227,ENSMUSG00000020357,ENSMUSG00000020681,…
GO:BP	regeneration	GO:0031099	FALSE	0.0306482	1.5136	237	958	23	26963	ENSMUSG00000002603,ENSMUSG00000005413,ENSMUSG00000005950,ENSMUSG00000006345,ENSMUSG00000006711,ENSMUSG00000020681,ENSMUSG00000020932,ENSMUSG00000021944,ENSMUSG00000022324,ENSMUSG00000022548,ENSMUSG00000026235,ENSMUSG00000026923,ENSMUSG00000027750,ENSMUSG00000027864,ENSMUSG00000029217,ENSMUSG00000030790,ENSMUSG00000032271,ENSMUSG00000038188,ENSMUSG00000041736,ENSMUSG00000042834,ENSMUSG00000045287,…
GO:BP	regulation of programmed cell death	GO:0043067	FALSE	0.0309337	1.50957	1702	958	94	26963	ENSMUSG00000000308,ENSMUSG00000000555,ENSMUSG00000000567,ENSMUSG00000001131,ENSMUSG00000002289,ENSMUSG00000002603,ENSMUSG00000002985,ENSMUSG00000003849,ENSMUSG00000004891,ENSMUSG00000005413,ENSMUSG00000005672,ENSMUSG00000006389,ENSMUSG00000006435,ENSMUSG00000009772,ENSMUSG00000010760,ENSMUSG00000013846,ENSMUSG00000015053,ENSMUSG00000017491,ENSMUSG00000019768,ENSMUSG00000020227,ENSMUSG00000020357,…
GO:BP	antigen processing and presentation of exogenous peptide antigen via MHC class Ib	GO:0002477	TRUE	0.0309628	1.50916	24	958	7	26963	ENSMUSG00000016206,ENSMUSG00000024339,ENSMUSG00000035929,ENSMUSG00000060802,ENSMUSG00000061232,ENSMUSG00000067212,ENSMUSG00000073411
GO:BP	intracellular chemical homeostasis	GO:0055082	FALSE	0.0324139	1.48927	766	958	51	26963	ENSMUSG00000000753,ENSMUSG00000001751,ENSMUSG00000002603,ENSMUSG00000002985,ENSMUSG00000003617,ENSMUSG00000005413,ENSMUSG00000009545,ENSMUSG00000010064,ENSMUSG00000013275,ENSMUSG00000014158,ENSMUSG00000014813,ENSMUSG00000017740,ENSMUSG00000019590,ENSMUSG00000020681,ENSMUSG00000020787,ENSMUSG00000021831,ENSMUSG00000021944,ENSMUSG00000022479,ENSMUSG00000025194,ENSMUSG00000026463,ENSMUSG00000026473,…
GO:BP	developmental growth involved in morphogenesis	GO:0060560	FALSE	0.0338113	1.47094	272	958	25	26963	ENSMUSG00000000567,ENSMUSG00000001819,ENSMUSG00000002603,ENSMUSG00000002985,ENSMUSG00000004892,ENSMUSG00000006711,ENSMUSG00000019768,ENSMUSG00000020340,ENSMUSG00000022636,ENSMUSG00000023972,ENSMUSG00000025969,ENSMUSG00000026193,ENSMUSG00000026494,ENSMUSG00000026923,ENSMUSG00000027009,ENSMUSG00000027750,ENSMUSG00000028883,ENSMUSG00000031302,ENSMUSG00000034684,ENSMUSG00000036158,ENSMUSG00000036264,…
GO:BP	artery morphogenesis	GO:0048844	FALSE	0.0360137	1.44353	77	958	12	26963	ENSMUSG00000000530,ENSMUSG00000001555,ENSMUSG00000001751,ENSMUSG00000002985,ENSMUSG00000015468,ENSMUSG00000022836,ENSMUSG00000025932,ENSMUSG00000026923,ENSMUSG00000030022,ENSMUSG00000032327,ENSMUSG00000039910,ENSMUSG00000041235
GO:BP	intracellular monoatomic cation homeostasis	GO:0030003	FALSE	0.037014	1.43163	530	958	39	26963	ENSMUSG00000001751,ENSMUSG00000002603,ENSMUSG00000002985,ENSMUSG00000003617,ENSMUSG00000005413,ENSMUSG00000013275,ENSMUSG00000014158,ENSMUSG00000014813,ENSMUSG00000017740,ENSMUSG00000019590,ENSMUSG00000020787,ENSMUSG00000021831,ENSMUSG00000022479,ENSMUSG00000026463,ENSMUSG00000027562,ENSMUSG00000029304,ENSMUSG00000030720,ENSMUSG00000031789,ENSMUSG00000032020,ENSMUSG00000032114,ENSMUSG00000032554,…
GO:BP	toll-like receptor 9 signaling pathway	GO:0034162	FALSE	0.0380593	1.41954	17	958	6	26963	ENSMUSG00000020399,ENSMUSG00000020641,ENSMUSG00000027843,ENSMUSG00000035900,ENSMUSG00000036908,ENSMUSG00000052688
GO:BP	glucose metabolic process	GO:0006006	FALSE	0.0388074	1.41109	224	958	22	26963	ENSMUSG00000001166,ENSMUSG00000001168,ENSMUSG00000004267,ENSMUSG00000006494,ENSMUSG00000009545,ENSMUSG00000017390,ENSMUSG00000017446,ENSMUSG00000017493,ENSMUSG00000020277,ENSMUSG00000021196,ENSMUSG00000022383,ENSMUSG00000022546,ENSMUSG00000022548,ENSMUSG00000025190,ENSMUSG00000026435,ENSMUSG00000029167,ENSMUSG00000030729,ENSMUSG00000032114,ENSMUSG00000032271,ENSMUSG00000038967,ENSMUSG00000052776,…
GO:BP	hexose metabolic process	GO:0019318	FALSE	0.0407593	1.38977	258	958	24	26963	ENSMUSG00000001166,ENSMUSG00000001168,ENSMUSG00000004267,ENSMUSG00000006494,ENSMUSG00000009545,ENSMUSG00000017390,ENSMUSG00000017446,ENSMUSG00000017493,ENSMUSG00000020277,ENSMUSG00000021196,ENSMUSG00000022383,ENSMUSG00000022546,ENSMUSG00000022548,ENSMUSG00000025190,ENSMUSG00000026435,ENSMUSG00000026773,ENSMUSG00000029162,ENSMUSG00000029167,ENSMUSG00000030729,ENSMUSG00000032114,ENSMUSG00000032271,…
GO:BP	positive regulation of cytokine production involved in immune response	GO:0002720	FALSE	0.041189	1.38522	104	958	14	26963	ENSMUSG00000005672,ENSMUSG00000020641,ENSMUSG00000031639,ENSMUSG00000031934,ENSMUSG00000033538,ENSMUSG00000035929,ENSMUSG00000038264,ENSMUSG00000040296,ENSMUSG00000042333,ENSMUSG00000060802,ENSMUSG00000061232,ENSMUSG00000067212,ENSMUSG00000072244,ENSMUSG00000073411
GO:BP	tissue morphogenesis	GO:0048729	FALSE	0.0412688	1.38438	651	958	45	26963	ENSMUSG00000000530,ENSMUSG00000000555,ENSMUSG00000000567,ENSMUSG00000001507,ENSMUSG00000001751,ENSMUSG00000001819,ENSMUSG00000002603,ENSMUSG00000002799,ENSMUSG00000013936,ENSMUSG00000014813,ENSMUSG00000015468,ENSMUSG00000019768,ENSMUSG00000020758,ENSMUSG00000021944,ENSMUSG00000022479,ENSMUSG00000022836,ENSMUSG00000022894,ENSMUSG00000023972,ENSMUSG00000025932,ENSMUSG00000025969,ENSMUSG00000026235,…
GO:BP	positive regulation of neurogenesis	GO:0050769	FALSE	0.0415085	1.38186	310	958	27	26963	ENSMUSG00000000753,ENSMUSG00000002603,ENSMUSG00000002985,ENSMUSG00000004892,ENSMUSG00000005672,ENSMUSG00000006435,ENSMUSG00000020681,ENSMUSG00000020932,ENSMUSG00000021224,ENSMUSG00000022425,ENSMUSG00000024810,ENSMUSG00000026193,ENSMUSG00000026235,ENSMUSG00000026923,ENSMUSG00000027995,ENSMUSG00000031284,ENSMUSG00000032554,ENSMUSG00000038119,ENSMUSG00000038264,ENSMUSG00000041736,ENSMUSG00000042589,…
GO:BP	aortic valve morphogenesis	GO:0003180	FALSE	0.0416875	1.37999	25	958	7	26963	ENSMUSG00000000142,ENSMUSG00000000567,ENSMUSG00000002603,ENSMUSG00000021944,ENSMUSG00000022894,ENSMUSG00000026923,ENSMUSG00000033191
GO:BP	detection of bacterium	GO:0016045	FALSE	0.0416875	1.37999	25	958	7	26963	ENSMUSG00000027995,ENSMUSG00000035929,ENSMUSG00000044827,ENSMUSG00000061232,ENSMUSG00000071203,ENSMUSG00000073411,ENSMUSG00000078942
GO:BP	regulation of biological process involved in symbiotic interaction	GO:0043903	FALSE	0.0420144	1.3766	66	958	11	26963	ENSMUSG00000000275,ENSMUSG00000022383,ENSMUSG00000025491,ENSMUSG00000025492,ENSMUSG00000030921,ENSMUSG00000041000,ENSMUSG00000056144,ENSMUSG00000057596,ENSMUSG00000060441,ENSMUSG00000066258,ENSMUSG00000072244
GO:BP	cell-substrate junction assembly	GO:0007044	FALSE	0.0425615	1.37098	91	958	13	26963	ENSMUSG00000000530,ENSMUSG00000000555,ENSMUSG00000020758,ENSMUSG00000022099,ENSMUSG00000022425,ENSMUSG00000022548,ENSMUSG00000026193,ENSMUSG00000031355,ENSMUSG00000031480,ENSMUSG00000031673,ENSMUSG00000036856,ENSMUSG00000041729,ENSMUSG00000059456
GO:BP	negative regulation of leukocyte mediated immunity	GO:0002704	FALSE	0.0425615	1.37098	91	958	13	26963	ENSMUSG00000001123,ENSMUSG00000002603,ENSMUSG00000005413,ENSMUSG00000020399,ENSMUSG00000024339,ENSMUSG00000030157,ENSMUSG00000035929,ENSMUSG00000037321,ENSMUSG00000046718,ENSMUSG00000061232,ENSMUSG00000067212,ENSMUSG00000073411,ENSMUSG00000074272
GO:BP	negative regulation of blood vessel endothelial cell migration	GO:0043537	FALSE	0.0427701	1.36886	34	958	8	26963	ENSMUSG00000000530,ENSMUSG00000001552,ENSMUSG00000002603,ENSMUSG00000002985,ENSMUSG00000021256,ENSMUSG00000026463,ENSMUSG00000026923,ENSMUSG00000033170
GO:BP	negative regulation of chemokine production	GO:0032682	FALSE	0.0427701	1.36886	34	958	8	26963	ENSMUSG00000001166,ENSMUSG00000001168,ENSMUSG00000022548,ENSMUSG00000032114,ENSMUSG00000038155,ENSMUSG00000052776,ENSMUSG00000060803,ENSMUSG00000066861
GO:BP	negative regulation of neuron projection development	GO:0010977	FALSE	0.046362	1.33384	163	958	18	26963	ENSMUSG00000002985,ENSMUSG00000006711,ENSMUSG00000014158,ENSMUSG00000020932,ENSMUSG00000022150,ENSMUSG00000026235,ENSMUSG00000028883,ENSMUSG00000031302,ENSMUSG00000034570,ENSMUSG00000034684,ENSMUSG00000036264,ENSMUSG00000038264,ENSMUSG00000041607,ENSMUSG00000045287,ENSMUSG00000050271,ENSMUSG00000060802,ENSMUSG00000061232,ENSMUSG00000073411
GO:BP	response to decreased oxygen levels	GO:0036293	FALSE	0.0465832	1.33177	384	958	31	26963	ENSMUSG00000000530,ENSMUSG00000002289,ENSMUSG00000002603,ENSMUSG00000005413,ENSMUSG00000006389,ENSMUSG00000006494,ENSMUSG00000014158,ENSMUSG00000014813,ENSMUSG00000020681,ENSMUSG00000020828,ENSMUSG00000021831,ENSMUSG00000022383,ENSMUSG00000024140,ENSMUSG00000024924,ENSMUSG00000026235,ENSMUSG00000026923,ENSMUSG00000027750,ENSMUSG00000027995,ENSMUSG00000028255,ENSMUSG00000028527,ENSMUSG00000029361,…
GO:BP	muscle structure development	GO:0061061	FALSE	0.0475536	1.32282	736	958	49	26963	ENSMUSG00000000567,ENSMUSG00000001751,ENSMUSG00000002603,ENSMUSG00000002900,ENSMUSG00000005672,ENSMUSG00000006435,ENSMUSG00000008090,ENSMUSG00000010066,ENSMUSG00000013936,ENSMUSG00000015468,ENSMUSG00000017491,ENSMUSG00000019301,ENSMUSG00000021944,ENSMUSG00000022383,ENSMUSG00000022475,ENSMUSG00000022610,ENSMUSG00000022836,ENSMUSG00000022894,ENSMUSG00000024140,ENSMUSG00000024168,ENSMUSG00000026207,…
GO:BP	lipid localization	GO:0010876	FALSE	0.0484825	1.31441	517	958	38	26963	ENSMUSG00000002985,ENSMUSG00000009545,ENSMUSG00000017446,ENSMUSG00000020681,ENSMUSG00000022150,ENSMUSG00000022219,ENSMUSG00000022383,ENSMUSG00000022548,ENSMUSG00000024600,ENSMUSG00000024924,ENSMUSG00000025194,ENSMUSG00000027546,ENSMUSG00000028003,ENSMUSG00000028457,ENSMUSG00000028751,ENSMUSG00000029304,ENSMUSG00000030720,ENSMUSG00000031378,ENSMUSG00000031808,ENSMUSG00000032120,ENSMUSG00000032327,…
GO:BP	cytolysis in another organism	GO:0051715	TRUE	0.0487716	1.31183	6	958	4	26963	ENSMUSG00000028268,ENSMUSG00000040253,ENSMUSG00000078853,ENSMUSG00000105504
GO:BP	skeletal system development	GO:0001501	FALSE	0.0496634	1.30396	537	958	39	26963	ENSMUSG00000000142,ENSMUSG00000000567,ENSMUSG00000001131,ENSMUSG00000001819,ENSMUSG00000002603,ENSMUSG00000002799,ENSMUSG00000004892,ENSMUSG00000008090,ENSMUSG00000014158,ENSMUSG00000014813,ENSMUSG00000017491,ENSMUSG00000019301,ENSMUSG00000020044,ENSMUSG00000020875,ENSMUSG00000022098,ENSMUSG00000022206,ENSMUSG00000022330,ENSMUSG00000022479,ENSMUSG00000024330,ENSMUSG00000024899,ENSMUSG00000025932,…
GO:CC	cytoplasm	GO:0005737	TRUE	1.35585e-27	26.8678	11701	969	590	27195	ENSMUSG00000000142,ENSMUSG00000000223,ENSMUSG00000000275,ENSMUSG00000000308,ENSMUSG00000000555,ENSMUSG00000000753,ENSMUSG00000000805,ENSMUSG00000001123,ENSMUSG00000001166,ENSMUSG00000001168,ENSMUSG00000001507,ENSMUSG00000001552,ENSMUSG00000001555,ENSMUSG00000001663,ENSMUSG00000001665,ENSMUSG00000001751,ENSMUSG00000001942,ENSMUSG00000002058,ENSMUSG00000002325,ENSMUSG00000002346,ENSMUSG00000002603,…
GO:CC	cell periphery	GO:0071944	FALSE	1.49193e-21	20.8263	6940	969	388	27195	ENSMUSG00000000142,ENSMUSG00000000223,ENSMUSG00000000244,ENSMUSG00000000530,ENSMUSG00000000555,ENSMUSG00000000753,ENSMUSG00000000791,ENSMUSG00000000805,ENSMUSG00000001014,ENSMUSG00000001029,ENSMUSG00000001123,ENSMUSG00000001131,ENSMUSG00000001507,ENSMUSG00000001552,ENSMUSG00000001802,ENSMUSG00000002289,ENSMUSG00000002603,ENSMUSG00000002799,ENSMUSG00000002885,ENSMUSG00000002900,ENSMUSG00000002980,…
GO:CC	membrane	GO:0016020	FALSE	1.66588e-20	19.7784	10237	969	513	27195	ENSMUSG00000000142,ENSMUSG00000000223,ENSMUSG00000000244,ENSMUSG00000000308,ENSMUSG00000000530,ENSMUSG00000000555,ENSMUSG00000000791,ENSMUSG00000000805,ENSMUSG00000001014,ENSMUSG00000001029,ENSMUSG00000001123,ENSMUSG00000001166,ENSMUSG00000001168,ENSMUSG00000001507,ENSMUSG00000001552,ENSMUSG00000001555,ENSMUSG00000001802,ENSMUSG00000002346,ENSMUSG00000002799,ENSMUSG00000002885,ENSMUSG00000002980,…
GO:CC	plasma membrane	GO:0005886	FALSE	2.43205e-15	14.614	6445	969	346	27195	ENSMUSG00000000142,ENSMUSG00000000223,ENSMUSG00000000244,ENSMUSG00000000530,ENSMUSG00000000555,ENSMUSG00000000791,ENSMUSG00000000805,ENSMUSG00000001014,ENSMUSG00000001029,ENSMUSG00000001123,ENSMUSG00000001507,ENSMUSG00000001552,ENSMUSG00000001802,ENSMUSG00000002799,ENSMUSG00000002885,ENSMUSG00000002980,ENSMUSG00000002985,ENSMUSG00000003070,ENSMUSG00000003123,ENSMUSG00000003411,ENSMUSG00000003420,…
GO:CC	endomembrane system	GO:0012505	FALSE	4.96556e-15	14.304	4335	969	256	27195	ENSMUSG00000000555,ENSMUSG00000000805,ENSMUSG00000001555,ENSMUSG00000001802,ENSMUSG00000002603,ENSMUSG00000002985,ENSMUSG00000003411,ENSMUSG00000003420,ENSMUSG00000004558,ENSMUSG00000005413,ENSMUSG00000005672,ENSMUSG00000005705,ENSMUSG00000006345,ENSMUSG00000006389,ENSMUSG00000006711,ENSMUSG00000008090,ENSMUSG00000009545,ENSMUSG00000010607,ENSMUSG00000013846,ENSMUSG00000015090,ENSMUSG00000015335,…
GO:CC	cell projection	GO:0042995	FALSE	6.31036e-12	11.1999	2569	969	166	27195	ENSMUSG00000000223,ENSMUSG00000000530,ENSMUSG00000000555,ENSMUSG00000000753,ENSMUSG00000000805,ENSMUSG00000001029,ENSMUSG00000001507,ENSMUSG00000002603,ENSMUSG00000002985,ENSMUSG00000003849,ENSMUSG00000004267,ENSMUSG00000004558,ENSMUSG00000004892,ENSMUSG00000006154,ENSMUSG00000006435,ENSMUSG00000009545,ENSMUSG00000010803,ENSMUSG00000014158,ENSMUSG00000014686,ENSMUSG00000015085,ENSMUSG00000017390,…
GO:CC	cell surface	GO:0009986	FALSE	1.50852e-11	10.8214	1038	969	88	27195	ENSMUSG00000000244,ENSMUSG00000000530,ENSMUSG00000000555,ENSMUSG00000000791,ENSMUSG00000000805,ENSMUSG00000001507,ENSMUSG00000002603,ENSMUSG00000002980,ENSMUSG00000002985,ENSMUSG00000003420,ENSMUSG00000003617,ENSMUSG00000004267,ENSMUSG00000004892,ENSMUSG00000005672,ENSMUSG00000006389,ENSMUSG00000014158,ENSMUSG00000015085,ENSMUSG00000015468,ENSMUSG00000016206,ENSMUSG00000017057,ENSMUSG00000019989,…
GO:CC	extracellular region	GO:0005576	FALSE	3.3514e-11	10.4748	2576	969	164	27195	ENSMUSG00000000753,ENSMUSG00000000805,ENSMUSG00000001014,ENSMUSG00000001123,ENSMUSG00000001131,ENSMUSG00000001751,ENSMUSG00000002289,ENSMUSG00000002603,ENSMUSG00000002900,ENSMUSG00000002985,ENSMUSG00000003123,ENSMUSG00000003420,ENSMUSG00000003617,ENSMUSG00000004892,ENSMUSG00000005672,ENSMUSG00000005705,ENSMUSG00000006345,ENSMUSG00000006403,ENSMUSG00000010358,ENSMUSG00000013846,ENSMUSG00000014686,…
GO:CC	plasma membrane bounded cell projection	GO:0120025	FALSE	1.18255e-10	9.92718	2464	969	157	27195	ENSMUSG00000000223,ENSMUSG00000000530,ENSMUSG00000000555,ENSMUSG00000000753,ENSMUSG00000000805,ENSMUSG00000001029,ENSMUSG00000001507,ENSMUSG00000002603,ENSMUSG00000002985,ENSMUSG00000003849,ENSMUSG00000004267,ENSMUSG00000004558,ENSMUSG00000004892,ENSMUSG00000006154,ENSMUSG00000006435,ENSMUSG00000009545,ENSMUSG00000010803,ENSMUSG00000014158,ENSMUSG00000014686,ENSMUSG00000015085,ENSMUSG00000017390,…
GO:CC	plasma membrane region	GO:0098590	FALSE	4.46963e-10	9.34973	1409	969	104	27195	ENSMUSG00000000555,ENSMUSG00000000805,ENSMUSG00000001029,ENSMUSG00000001507,ENSMUSG00000001552,ENSMUSG00000003123,ENSMUSG00000004267,ENSMUSG00000004892,ENSMUSG00000005413,ENSMUSG00000006154,ENSMUSG00000009545,ENSMUSG00000010064,ENSMUSG00000010803,ENSMUSG00000013275,ENSMUSG00000014158,ENSMUSG00000014813,ENSMUSG00000015085,ENSMUSG00000015476,ENSMUSG00000017740,ENSMUSG00000018334,ENSMUSG00000019989,…
GO:CC	cellular anatomical structure	GO:0110165	FALSE	4.84581e-10	9.31463	22771	969	885	27195	ENSMUSG00000000142,ENSMUSG00000000223,ENSMUSG00000000244,ENSMUSG00000000275,ENSMUSG00000000308,ENSMUSG00000000530,ENSMUSG00000000555,ENSMUSG00000000567,ENSMUSG00000000753,ENSMUSG00000000791,ENSMUSG00000000805,ENSMUSG00000001014,ENSMUSG00000001029,ENSMUSG00000001123,ENSMUSG00000001131,ENSMUSG00000001166,ENSMUSG00000001168,ENSMUSG00000001507,ENSMUSG00000001552,ENSMUSG00000001555,ENSMUSG00000001604,…
GO:CC	cell junction	GO:0030054	FALSE	8.17413e-10	9.08756	2266	969	145	27195	ENSMUSG00000000223,ENSMUSG00000000555,ENSMUSG00000001507,ENSMUSG00000001552,ENSMUSG00000002985,ENSMUSG00000003070,ENSMUSG00000003411,ENSMUSG00000004267,ENSMUSG00000004837,ENSMUSG00000004892,ENSMUSG00000005672,ENSMUSG00000005950,ENSMUSG00000006435,ENSMUSG00000008090,ENSMUSG00000010803,ENSMUSG00000013523,ENSMUSG00000014158,ENSMUSG00000015476,ENSMUSG00000017390,ENSMUSG00000017740,ENSMUSG00000018381,…
GO:CC	neuron projection	GO:0043005	FALSE	1.03977e-09	8.98306	1528	969	109	27195	ENSMUSG00000000223,ENSMUSG00000000530,ENSMUSG00000000753,ENSMUSG00000001507,ENSMUSG00000002603,ENSMUSG00000002985,ENSMUSG00000003849,ENSMUSG00000004267,ENSMUSG00000004558,ENSMUSG00000004892,ENSMUSG00000006435,ENSMUSG00000009545,ENSMUSG00000010803,ENSMUSG00000014158,ENSMUSG00000014686,ENSMUSG00000017390,ENSMUSG00000017740,ENSMUSG00000018381,ENSMUSG00000019768,ENSMUSG00000020340,ENSMUSG00000020890,…
GO:CC	extracellular space	GO:0005615	FALSE	1.49337e-08	7.82583	1845	969	121	27195	ENSMUSG00000000753,ENSMUSG00000000805,ENSMUSG00000001123,ENSMUSG00000001131,ENSMUSG00000001751,ENSMUSG00000002289,ENSMUSG00000002603,ENSMUSG00000002900,ENSMUSG00000002985,ENSMUSG00000003123,ENSMUSG00000003420,ENSMUSG00000003617,ENSMUSG00000004892,ENSMUSG00000005672,ENSMUSG00000005705,ENSMUSG00000006345,ENSMUSG00000006403,ENSMUSG00000010358,ENSMUSG00000014686,ENSMUSG00000014813,ENSMUSG00000015083,…
GO:CC	endoplasmic reticulum	GO:0005783	FALSE	2.24213e-08	7.64934	1899	969	123	27195	ENSMUSG00000000555,ENSMUSG00000000805,ENSMUSG00000001555,ENSMUSG00000002985,ENSMUSG00000005413,ENSMUSG00000006345,ENSMUSG00000009545,ENSMUSG00000010607,ENSMUSG00000015090,ENSMUSG00000015335,ENSMUSG00000015468,ENSMUSG00000016194,ENSMUSG00000016552,ENSMUSG00000018334,ENSMUSG00000020000,ENSMUSG00000020023,ENSMUSG00000020604,ENSMUSG00000020641,ENSMUSG00000020828,ENSMUSG00000020890,ENSMUSG00000021256,…
GO:CC	extracellular matrix	GO:0031012	FALSE	6.09867e-08	7.21476	500	969	49	27195	ENSMUSG00000000753,ENSMUSG00000001123,ENSMUSG00000001131,ENSMUSG00000002289,ENSMUSG00000002603,ENSMUSG00000002900,ENSMUSG00000002985,ENSMUSG00000004892,ENSMUSG00000006403,ENSMUSG00000015085,ENSMUSG00000015354,ENSMUSG00000020044,ENSMUSG00000020682,ENSMUSG00000020758,ENSMUSG00000021223,ENSMUSG00000022037,ENSMUSG00000022098,ENSMUSG00000022324,ENSMUSG00000022893,ENSMUSG00000022894,ENSMUSG00000023046,…
GO:CC	external encapsulating structure	GO:0030312	FALSE	6.99812e-08	7.15502	502	969	49	27195	ENSMUSG00000000753,ENSMUSG00000001123,ENSMUSG00000001131,ENSMUSG00000002289,ENSMUSG00000002603,ENSMUSG00000002900,ENSMUSG00000002985,ENSMUSG00000004892,ENSMUSG00000006403,ENSMUSG00000015085,ENSMUSG00000015354,ENSMUSG00000020044,ENSMUSG00000020682,ENSMUSG00000020758,ENSMUSG00000021223,ENSMUSG00000022037,ENSMUSG00000022098,ENSMUSG00000022324,ENSMUSG00000022893,ENSMUSG00000022894,ENSMUSG00000023046,…
GO:CC	somatodendritic compartment	GO:0036477	FALSE	1.1462e-07	6.94074	1109	969	82	27195	ENSMUSG00000000223,ENSMUSG00000000308,ENSMUSG00000000530,ENSMUSG00000000753,ENSMUSG00000002603,ENSMUSG00000002985,ENSMUSG00000003070,ENSMUSG00000003849,ENSMUSG00000004267,ENSMUSG00000004892,ENSMUSG00000005705,ENSMUSG00000006389,ENSMUSG00000006435,ENSMUSG00000009545,ENSMUSG00000010803,ENSMUSG00000017740,ENSMUSG00000018381,ENSMUSG00000019768,ENSMUSG00000021224,ENSMUSG00000021719,ENSMUSG00000021831,…
GO:CC	vesicle	GO:0031982	FALSE	2.59424e-07	6.58599	2258	969	136	27195	ENSMUSG00000000555,ENSMUSG00000000753,ENSMUSG00000000805,ENSMUSG00000001751,ENSMUSG00000002603,ENSMUSG00000002668,ENSMUSG00000002985,ENSMUSG00000003411,ENSMUSG00000003420,ENSMUSG00000005672,ENSMUSG00000006345,ENSMUSG00000006711,ENSMUSG00000008090,ENSMUSG00000009545,ENSMUSG00000010803,ENSMUSG00000015468,ENSMUSG00000015476,ENSMUSG00000016206,ENSMUSG00000019066,ENSMUSG00000019590,ENSMUSG00000020000,…
GO:CC	cytoplasmic vesicle	GO:0031410	FALSE	9.27507e-07	6.03268	2105	969	127	27195	ENSMUSG00000000555,ENSMUSG00000000753,ENSMUSG00000000805,ENSMUSG00000002603,ENSMUSG00000002668,ENSMUSG00000002985,ENSMUSG00000003411,ENSMUSG00000003420,ENSMUSG00000005672,ENSMUSG00000006711,ENSMUSG00000008090,ENSMUSG00000009545,ENSMUSG00000010803,ENSMUSG00000015468,ENSMUSG00000015476,ENSMUSG00000016206,ENSMUSG00000019066,ENSMUSG00000019590,ENSMUSG00000020000,ENSMUSG00000020399,ENSMUSG00000020642,…
GO:CC	intracellular vesicle	GO:0097708	FALSE	1.07013e-06	5.97056	2110	969	127	27195	ENSMUSG00000000555,ENSMUSG00000000753,ENSMUSG00000000805,ENSMUSG00000002603,ENSMUSG00000002668,ENSMUSG00000002985,ENSMUSG00000003411,ENSMUSG00000003420,ENSMUSG00000005672,ENSMUSG00000006711,ENSMUSG00000008090,ENSMUSG00000009545,ENSMUSG00000010803,ENSMUSG00000015468,ENSMUSG00000015476,ENSMUSG00000016206,ENSMUSG00000019066,ENSMUSG00000019590,ENSMUSG00000020000,ENSMUSG00000020399,ENSMUSG00000020642,…
GO:CC	Golgi apparatus	GO:0005794	FALSE	1.36553e-06	5.8647	1476	969	97	27195	ENSMUSG00000000555,ENSMUSG00000000805,ENSMUSG00000002985,ENSMUSG00000003411,ENSMUSG00000004558,ENSMUSG00000005705,ENSMUSG00000006389,ENSMUSG00000008090,ENSMUSG00000013846,ENSMUSG00000015090,ENSMUSG00000015335,ENSMUSG00000016206,ENSMUSG00000018169,ENSMUSG00000019768,ENSMUSG00000020135,ENSMUSG00000020641,ENSMUSG00000020642,ENSMUSG00000021130,ENSMUSG00000021831,ENSMUSG00000022074,ENSMUSG00000022098,…
GO:CC	cell body	GO:0044297	FALSE	5.66753e-06	5.24661	832	969	63	27195	ENSMUSG00000000223,ENSMUSG00000000308,ENSMUSG00000000530,ENSMUSG00000000753,ENSMUSG00000002603,ENSMUSG00000002985,ENSMUSG00000003070,ENSMUSG00000003849,ENSMUSG00000004267,ENSMUSG00000005705,ENSMUSG00000006389,ENSMUSG00000006435,ENSMUSG00000009545,ENSMUSG00000015085,ENSMUSG00000017740,ENSMUSG00000019768,ENSMUSG00000020932,ENSMUSG00000021719,ENSMUSG00000022548,ENSMUSG00000022636,ENSMUSG00000022661,…
GO:CC	side of membrane	GO:0098552	FALSE	9.34176e-06	5.02957	805	969	61	27195	ENSMUSG00000000555,ENSMUSG00000000791,ENSMUSG00000000805,ENSMUSG00000001507,ENSMUSG00000001552,ENSMUSG00000002985,ENSMUSG00000003070,ENSMUSG00000003420,ENSMUSG00000005672,ENSMUSG00000006389,ENSMUSG00000009545,ENSMUSG00000016206,ENSMUSG00000017057,ENSMUSG00000017400,ENSMUSG00000019989,ENSMUSG00000020681,ENSMUSG00000020787,ENSMUSG00000020932,ENSMUSG00000022012,ENSMUSG00000022636,ENSMUSG00000025089,…
GO:CC	axon	GO:0030424	FALSE	1.60025e-05	4.79581	798	969	60	27195	ENSMUSG00000000753,ENSMUSG00000001507,ENSMUSG00000002603,ENSMUSG00000004267,ENSMUSG00000004558,ENSMUSG00000004892,ENSMUSG00000014158,ENSMUSG00000017390,ENSMUSG00000019768,ENSMUSG00000021719,ENSMUSG00000022037,ENSMUSG00000022636,ENSMUSG00000022661,ENSMUSG00000025089,ENSMUSG00000025190,ENSMUSG00000025743,ENSMUSG00000025969,ENSMUSG00000026235,ENSMUSG00000026473,ENSMUSG00000027009,ENSMUSG00000027562,…
GO:CC	neuronal cell body	GO:0043025	FALSE	4.53062e-05	4.34384	745	969	56	27195	ENSMUSG00000000223,ENSMUSG00000000308,ENSMUSG00000000530,ENSMUSG00000000753,ENSMUSG00000002603,ENSMUSG00000002985,ENSMUSG00000003070,ENSMUSG00000003849,ENSMUSG00000004267,ENSMUSG00000005705,ENSMUSG00000006389,ENSMUSG00000006435,ENSMUSG00000009545,ENSMUSG00000017740,ENSMUSG00000019768,ENSMUSG00000021719,ENSMUSG00000022548,ENSMUSG00000022636,ENSMUSG00000022661,ENSMUSG00000025089,ENSMUSG00000025189,…
GO:CC	receptor complex	GO:0043235	TRUE	5.00413e-05	4.30067	436	969	39	27195	ENSMUSG00000000244,ENSMUSG00000000530,ENSMUSG00000000555,ENSMUSG00000000791,ENSMUSG00000001507,ENSMUSG00000005672,ENSMUSG00000010803,ENSMUSG00000017057,ENSMUSG00000020357,ENSMUSG00000020758,ENSMUSG00000022479,ENSMUSG00000022636,ENSMUSG00000024924,ENSMUSG00000025089,ENSMUSG00000025277,ENSMUSG00000026923,ENSMUSG00000027009,ENSMUSG00000027316,ENSMUSG00000027995,ENSMUSG00000029231,ENSMUSG00000030748,…
GO:CC	synapse	GO:0045202	FALSE	7.54874e-05	4.12213	1648	969	99	27195	ENSMUSG00000000223,ENSMUSG00000000555,ENSMUSG00000001507,ENSMUSG00000002985,ENSMUSG00000003070,ENSMUSG00000003411,ENSMUSG00000004267,ENSMUSG00000004837,ENSMUSG00000004892,ENSMUSG00000005950,ENSMUSG00000006435,ENSMUSG00000010803,ENSMUSG00000013523,ENSMUSG00000015476,ENSMUSG00000017390,ENSMUSG00000017740,ENSMUSG00000018381,ENSMUSG00000019066,ENSMUSG00000019768,ENSMUSG00000020135,ENSMUSG00000020340,…
GO:CC	glutamatergic synapse	GO:0098978	FALSE	0.000104701	3.98005	612	969	48	27195	ENSMUSG00000000223,ENSMUSG00000000555,ENSMUSG00000001507,ENSMUSG00000002985,ENSMUSG00000004892,ENSMUSG00000015476,ENSMUSG00000020758,ENSMUSG00000020787,ENSMUSG00000021061,ENSMUSG00000021224,ENSMUSG00000021719,ENSMUSG00000024897,ENSMUSG00000025277,ENSMUSG00000025964,ENSMUSG00000025969,ENSMUSG00000026235,ENSMUSG00000026304,ENSMUSG00000026463,ENSMUSG00000028456,ENSMUSG00000029126,ENSMUSG00000029361,…
GO:CC	dendrite	GO:0030425	FALSE	0.000128877	3.88982	789	969	57	27195	ENSMUSG00000000223,ENSMUSG00000000530,ENSMUSG00000002985,ENSMUSG00000003849,ENSMUSG00000004892,ENSMUSG00000006435,ENSMUSG00000010803,ENSMUSG00000017740,ENSMUSG00000018381,ENSMUSG00000021224,ENSMUSG00000021719,ENSMUSG00000021831,ENSMUSG00000022037,ENSMUSG00000022208,ENSMUSG00000022548,ENSMUSG00000022636,ENSMUSG00000024897,ENSMUSG00000025189,ENSMUSG00000026235,ENSMUSG00000026304,ENSMUSG00000028883,…
GO:CC	dendritic tree	GO:0097447	FALSE	0.000139832	3.85439	791	969	57	27195	ENSMUSG00000000223,ENSMUSG00000000530,ENSMUSG00000002985,ENSMUSG00000003849,ENSMUSG00000004892,ENSMUSG00000006435,ENSMUSG00000010803,ENSMUSG00000017740,ENSMUSG00000018381,ENSMUSG00000021224,ENSMUSG00000021719,ENSMUSG00000021831,ENSMUSG00000022037,ENSMUSG00000022208,ENSMUSG00000022548,ENSMUSG00000022636,ENSMUSG00000024897,ENSMUSG00000025189,ENSMUSG00000026235,ENSMUSG00000026304,ENSMUSG00000028883,…
GO:CC	vesicle membrane	GO:0012506	FALSE	0.000258574	3.58741	947	969	64	27195	ENSMUSG00000000805,ENSMUSG00000003411,ENSMUSG00000003420,ENSMUSG00000006711,ENSMUSG00000009545,ENSMUSG00000010803,ENSMUSG00000015476,ENSMUSG00000019590,ENSMUSG00000020000,ENSMUSG00000020642,ENSMUSG00000021224,ENSMUSG00000022108,ENSMUSG00000022150,ENSMUSG00000022219,ENSMUSG00000022899,ENSMUSG00000023393,ENSMUSG00000024737,ENSMUSG00000025277,ENSMUSG00000025492,ENSMUSG00000026235,ENSMUSG00000026304,…
GO:CC	organelle membrane	GO:0031090	FALSE	0.000272221	3.56508	3391	969	172	27195	ENSMUSG00000000308,ENSMUSG00000000805,ENSMUSG00000002346,ENSMUSG00000003411,ENSMUSG00000003420,ENSMUSG00000005413,ENSMUSG00000006389,ENSMUSG00000006711,ENSMUSG00000009545,ENSMUSG00000010607,ENSMUSG00000010803,ENSMUSG00000013846,ENSMUSG00000015090,ENSMUSG00000015335,ENSMUSG00000015476,ENSMUSG00000016194,ENSMUSG00000016206,ENSMUSG00000018169,ENSMUSG00000018334,ENSMUSG00000019590,ENSMUSG00000020000,…
GO:CC	plasma membrane protein complex	GO:0098797	FALSE	0.000275907	3.55924	633	969	48	27195	ENSMUSG00000000244,ENSMUSG00000000530,ENSMUSG00000000555,ENSMUSG00000000791,ENSMUSG00000001507,ENSMUSG00000001552,ENSMUSG00000009545,ENSMUSG00000010066,ENSMUSG00000015083,ENSMUSG00000016206,ENSMUSG00000019320,ENSMUSG00000020135,ENSMUSG00000020758,ENSMUSG00000022636,ENSMUSG00000025089,ENSMUSG00000025277,ENSMUSG00000026471,ENSMUSG00000026480,ENSMUSG00000027009,ENSMUSG00000027995,ENSMUSG00000028532,…
GO:CC	external side of plasma membrane	GO:0009897	FALSE	0.000316779	3.49924	487	969	40	27195	ENSMUSG00000000555,ENSMUSG00000000791,ENSMUSG00000000805,ENSMUSG00000001507,ENSMUSG00000002985,ENSMUSG00000003420,ENSMUSG00000005672,ENSMUSG00000006389,ENSMUSG00000016206,ENSMUSG00000017057,ENSMUSG00000019989,ENSMUSG00000020681,ENSMUSG00000020787,ENSMUSG00000022012,ENSMUSG00000022636,ENSMUSG00000025089,ENSMUSG00000026471,ENSMUSG00000027316,ENSMUSG00000028583,ENSMUSG00000029231,ENSMUSG00000030157,…
GO:CC	cytoplasmic vesicle membrane	GO:0030659	FALSE	0.000324632	3.48861	933	969	63	27195	ENSMUSG00000000805,ENSMUSG00000003411,ENSMUSG00000003420,ENSMUSG00000006711,ENSMUSG00000009545,ENSMUSG00000010803,ENSMUSG00000015476,ENSMUSG00000019590,ENSMUSG00000020000,ENSMUSG00000020642,ENSMUSG00000021224,ENSMUSG00000022108,ENSMUSG00000022150,ENSMUSG00000022219,ENSMUSG00000022899,ENSMUSG00000023393,ENSMUSG00000024737,ENSMUSG00000025277,ENSMUSG00000025492,ENSMUSG00000026235,ENSMUSG00000026304,…
GO:CC	cytosol	GO:0005829	FALSE	0.000433143	3.36337	4199	969	204	27195	ENSMUSG00000000223,ENSMUSG00000000275,ENSMUSG00000001123,ENSMUSG00000001166,ENSMUSG00000001168,ENSMUSG00000001552,ENSMUSG00000001663,ENSMUSG00000002325,ENSMUSG00000002668,ENSMUSG00000002985,ENSMUSG00000003123,ENSMUSG00000003585,ENSMUSG00000003849,ENSMUSG00000004267,ENSMUSG00000005950,ENSMUSG00000006154,ENSMUSG00000010358,ENSMUSG00000013523,ENSMUSG00000015468,ENSMUSG00000017390,ENSMUSG00000017400,…
GO:CC	collagen-containing extracellular matrix	GO:0062023	FALSE	0.00053143	3.27455	372	969	33	27195	ENSMUSG00000000753,ENSMUSG00000001123,ENSMUSG00000001131,ENSMUSG00000002289,ENSMUSG00000002603,ENSMUSG00000002900,ENSMUSG00000004892,ENSMUSG00000006403,ENSMUSG00000015085,ENSMUSG00000015354,ENSMUSG00000020044,ENSMUSG00000020758,ENSMUSG00000021223,ENSMUSG00000022037,ENSMUSG00000022098,ENSMUSG00000022324,ENSMUSG00000022893,ENSMUSG00000022894,ENSMUSG00000023046,ENSMUSG00000023885,ENSMUSG00000024330,…
GO:CC	endoplasmic reticulum membrane	GO:0005789	FALSE	0.000796235	3.09896	1126	969	71	27195	ENSMUSG00000005413,ENSMUSG00000010607,ENSMUSG00000015335,ENSMUSG00000016194,ENSMUSG00000018334,ENSMUSG00000020000,ENSMUSG00000020023,ENSMUSG00000020641,ENSMUSG00000020828,ENSMUSG00000020890,ENSMUSG00000021831,ENSMUSG00000022208,ENSMUSG00000022219,ENSMUSG00000024292,ENSMUSG00000024339,ENSMUSG00000024736,ENSMUSG00000025202,ENSMUSG00000026456,ENSMUSG00000026471,ENSMUSG00000026740,ENSMUSG00000026923,…
GO:CC	apical part of cell	GO:0045177	FALSE	0.000847121	3.07205	563	969	43	27195	ENSMUSG00000000805,ENSMUSG00000009545,ENSMUSG00000010064,ENSMUSG00000014158,ENSMUSG00000014813,ENSMUSG00000016194,ENSMUSG00000019989,ENSMUSG00000021224,ENSMUSG00000021256,ENSMUSG00000022180,ENSMUSG00000022197,ENSMUSG00000022899,ENSMUSG00000024292,ENSMUSG00000024924,ENSMUSG00000025161,ENSMUSG00000025194,ENSMUSG00000025492,ENSMUSG00000025497,ENSMUSG00000026193,ENSMUSG00000026304,ENSMUSG00000026923,…
GO:CC	endoplasmic reticulum subcompartment	GO:0098827	FALSE	0.000958334	3.01848	1132	969	71	27195	ENSMUSG00000005413,ENSMUSG00000010607,ENSMUSG00000015335,ENSMUSG00000016194,ENSMUSG00000018334,ENSMUSG00000020000,ENSMUSG00000020023,ENSMUSG00000020641,ENSMUSG00000020828,ENSMUSG00000020890,ENSMUSG00000021831,ENSMUSG00000022208,ENSMUSG00000022219,ENSMUSG00000024292,ENSMUSG00000024339,ENSMUSG00000024736,ENSMUSG00000025202,ENSMUSG00000026456,ENSMUSG00000026471,ENSMUSG00000026740,ENSMUSG00000026923,…
GO:CC	anchoring junction	GO:0070161	FALSE	0.00130994	2.88275	729	969	51	27195	ENSMUSG00000000555,ENSMUSG00000001507,ENSMUSG00000001552,ENSMUSG00000005672,ENSMUSG00000008090,ENSMUSG00000014158,ENSMUSG00000020399,ENSMUSG00000020758,ENSMUSG00000022197,ENSMUSG00000022203,ENSMUSG00000022836,ENSMUSG00000023972,ENSMUSG00000024168,ENSMUSG00000024440,ENSMUSG00000024965,ENSMUSG00000025194,ENSMUSG00000026208,ENSMUSG00000026235,ENSMUSG00000026923,ENSMUSG00000028583,ENSMUSG00000031165,…
GO:CC	distal axon	GO:0150034	FALSE	0.00147159	2.83221	390	969	33	27195	ENSMUSG00000001507,ENSMUSG00000004267,ENSMUSG00000004558,ENSMUSG00000014158,ENSMUSG00000019768,ENSMUSG00000022037,ENSMUSG00000025190,ENSMUSG00000026235,ENSMUSG00000026473,ENSMUSG00000027009,ENSMUSG00000028456,ENSMUSG00000029361,ENSMUSG00000030739,ENSMUSG00000031517,ENSMUSG00000031789,ENSMUSG00000031840,ENSMUSG00000032017,ENSMUSG00000032118,ENSMUSG00000034570,ENSMUSG00000036298,ENSMUSG00000038665,…
GO:CC	organelle subcompartment	GO:0031984	FALSE	0.00159049	2.79847	1431	969	84	27195	ENSMUSG00000000805,ENSMUSG00000005413,ENSMUSG00000010607,ENSMUSG00000013846,ENSMUSG00000015335,ENSMUSG00000016194,ENSMUSG00000018334,ENSMUSG00000020000,ENSMUSG00000020023,ENSMUSG00000020641,ENSMUSG00000020828,ENSMUSG00000020890,ENSMUSG00000021831,ENSMUSG00000022208,ENSMUSG00000022219,ENSMUSG00000024292,ENSMUSG00000024339,ENSMUSG00000024736,ENSMUSG00000025202,ENSMUSG00000026456,ENSMUSG00000026471,…
GO:CC	bounding membrane of organelle	GO:0098588	FALSE	0.00176551	2.75313	1793	969	100	27195	ENSMUSG00000000805,ENSMUSG00000003411,ENSMUSG00000003420,ENSMUSG00000006711,ENSMUSG00000009545,ENSMUSG00000015335,ENSMUSG00000015476,ENSMUSG00000016206,ENSMUSG00000018169,ENSMUSG00000019590,ENSMUSG00000020000,ENSMUSG00000020641,ENSMUSG00000020890,ENSMUSG00000020932,ENSMUSG00000021130,ENSMUSG00000021224,ENSMUSG00000022099,ENSMUSG00000022108,ENSMUSG00000022150,ENSMUSG00000022199,ENSMUSG00000022219,…
GO:CC	nuclear outer membrane-endoplasmic reticulum membrane network	GO:0042175	FALSE	0.00196893	2.70577	1156	969	71	27195	ENSMUSG00000005413,ENSMUSG00000010607,ENSMUSG00000015335,ENSMUSG00000016194,ENSMUSG00000018334,ENSMUSG00000020000,ENSMUSG00000020023,ENSMUSG00000020641,ENSMUSG00000020828,ENSMUSG00000020890,ENSMUSG00000021831,ENSMUSG00000022208,ENSMUSG00000022219,ENSMUSG00000024292,ENSMUSG00000024339,ENSMUSG00000024736,ENSMUSG00000025202,ENSMUSG00000026456,ENSMUSG00000026471,ENSMUSG00000026740,ENSMUSG00000026923,…
GO:CC	MHC class I peptide loading complex	GO:0042824	FALSE	0.002406	2.6187	15	969	6	27195	ENSMUSG00000024339,ENSMUSG00000035929,ENSMUSG00000037321,ENSMUSG00000060802,ENSMUSG00000061232,ENSMUSG00000073411
GO:CC	host cell cytoplasm	GO:0030430	FALSE	0.0024478	2.61122	5	969	4	27195	ENSMUSG00000028268,ENSMUSG00000029298,ENSMUSG00000040253,ENSMUSG00000054072
GO:CC	host cell cytoplasm part	GO:0033655	FALSE	0.0024478	2.61122	5	969	4	27195	ENSMUSG00000028268,ENSMUSG00000029298,ENSMUSG00000040253,ENSMUSG00000054072
GO:CC	symbiont-containing vacuole membrane	GO:0020005	TRUE	0.0024478	2.61122	5	969	4	27195	ENSMUSG00000028268,ENSMUSG00000029298,ENSMUSG00000040253,ENSMUSG00000054072
GO:CC	symbiont-containing vacuole	GO:0020003	FALSE	0.0024478	2.61122	5	969	4	27195	ENSMUSG00000028268,ENSMUSG00000029298,ENSMUSG00000040253,ENSMUSG00000054072
GO:CC	host intracellular part	GO:0033646	FALSE	0.0024478	2.61122	5	969	4	27195	ENSMUSG00000028268,ENSMUSG00000029298,ENSMUSG00000040253,ENSMUSG00000054072
GO:CC	host cell part	GO:0033643	FALSE	0.0024478	2.61122	5	969	4	27195	ENSMUSG00000028268,ENSMUSG00000029298,ENSMUSG00000040253,ENSMUSG00000054072
GO:CC	host intracellular region	GO:0043656	FALSE	0.0024478	2.61122	5	969	4	27195	ENSMUSG00000028268,ENSMUSG00000029298,ENSMUSG00000040253,ENSMUSG00000054072
GO:CC	basement membrane	GO:0005604	FALSE	0.00267294	2.57301	110	969	15	27195	ENSMUSG00000000753,ENSMUSG00000001131,ENSMUSG00000002900,ENSMUSG00000015085,ENSMUSG00000020044,ENSMUSG00000020758,ENSMUSG00000021223,ENSMUSG00000022324,ENSMUSG00000022893,ENSMUSG00000023885,ENSMUSG00000026193,ENSMUSG00000032554,ENSMUSG00000034205,ENSMUSG00000041936,ENSMUSG00000072115
GO:CC	phagocytic vesicle membrane	GO:0030670	FALSE	0.00305568	2.51489	73	969	12	27195	ENSMUSG00000022899,ENSMUSG00000027995,ENSMUSG00000035929,ENSMUSG00000037321,ENSMUSG00000038195,ENSMUSG00000044827,ENSMUSG00000046879,ENSMUSG00000052688,ENSMUSG00000060802,ENSMUSG00000061232,ENSMUSG00000067212,ENSMUSG00000073411
GO:CC	lytic vacuole	GO:0000323	FALSE	0.00368448	2.43362	539	969	40	27195	ENSMUSG00000001751,ENSMUSG00000001942,ENSMUSG00000009545,ENSMUSG00000019590,ENSMUSG00000020604,ENSMUSG00000020681,ENSMUSG00000020932,ENSMUSG00000022453,ENSMUSG00000023393,ENSMUSG00000024737,ENSMUSG00000025277,ENSMUSG00000025491,ENSMUSG00000025492,ENSMUSG00000029126,ENSMUSG00000029361,ENSMUSG00000030720,ENSMUSG00000031378,ENSMUSG00000031840,ENSMUSG00000032359,ENSMUSG00000034247,ENSMUSG00000034908,…
GO:CC	lysosome	GO:0005764	FALSE	0.00368448	2.43362	539	969	40	27195	ENSMUSG00000001751,ENSMUSG00000001942,ENSMUSG00000009545,ENSMUSG00000019590,ENSMUSG00000020604,ENSMUSG00000020681,ENSMUSG00000020932,ENSMUSG00000022453,ENSMUSG00000023393,ENSMUSG00000024737,ENSMUSG00000025277,ENSMUSG00000025491,ENSMUSG00000025492,ENSMUSG00000029126,ENSMUSG00000029361,ENSMUSG00000030720,ENSMUSG00000031378,ENSMUSG00000031840,ENSMUSG00000032359,ENSMUSG00000034247,ENSMUSG00000034908,…
GO:CC	cell projection membrane	GO:0031253	FALSE	0.00383405	2.41634	372	969	31	27195	ENSMUSG00000000555,ENSMUSG00000000805,ENSMUSG00000001507,ENSMUSG00000006154,ENSMUSG00000010803,ENSMUSG00000014158,ENSMUSG00000015085,ENSMUSG00000017740,ENSMUSG00000018334,ENSMUSG00000020135,ENSMUSG00000020681,ENSMUSG00000020828,ENSMUSG00000020890,ENSMUSG00000022099,ENSMUSG00000022180,ENSMUSG00000025194,ENSMUSG00000025497,ENSMUSG00000028583,ENSMUSG00000030492,ENSMUSG00000032946,ENSMUSG00000034570,…
GO:CC	perinuclear region of cytoplasm	GO:0048471	FALSE	0.00418155	2.37866	822	969	54	27195	ENSMUSG00000000753,ENSMUSG00000000805,ENSMUSG00000001507,ENSMUSG00000002799,ENSMUSG00000002900,ENSMUSG00000003411,ENSMUSG00000004558,ENSMUSG00000005413,ENSMUSG00000006345,ENSMUSG00000006435,ENSMUSG00000015090,ENSMUSG00000019768,ENSMUSG00000019989,ENSMUSG00000020135,ENSMUSG00000020340,ENSMUSG00000022037,ENSMUSG00000022099,ENSMUSG00000022150,ENSMUSG00000022219,ENSMUSG00000022479,ENSMUSG00000022548,…
GO:CC	synaptic membrane	GO:0097060	FALSE	0.00487013	2.31246	488	969	37	27195	ENSMUSG00000000555,ENSMUSG00000001507,ENSMUSG00000004267,ENSMUSG00000004892,ENSMUSG00000010803,ENSMUSG00000015476,ENSMUSG00000020758,ENSMUSG00000020787,ENSMUSG00000021719,ENSMUSG00000024897,ENSMUSG00000025161,ENSMUSG00000025277,ENSMUSG00000025964,ENSMUSG00000025969,ENSMUSG00000026235,ENSMUSG00000026463,ENSMUSG00000028456,ENSMUSG00000029126,ENSMUSG00000030092,ENSMUSG00000030600,ENSMUSG00000031302,…
GO:CC	sarcolemma	GO:0042383	FALSE	0.00574967	2.24036	176	969	19	27195	ENSMUSG00000000805,ENSMUSG00000009545,ENSMUSG00000017400,ENSMUSG00000019768,ENSMUSG00000020828,ENSMUSG00000022479,ENSMUSG00000024600,ENSMUSG00000026208,ENSMUSG00000026463,ENSMUSG00000029361,ENSMUSG00000032679,ENSMUSG00000040907,ENSMUSG00000041936,ENSMUSG00000042529,ENSMUSG00000051331,ENSMUSG00000061462,ENSMUSG00000068699,ENSMUSG00000069601,ENSMUSG00000079110
GO:CC	phagocytic vesicle	GO:0045335	FALSE	0.008206	2.08587	135	969	16	27195	ENSMUSG00000022899,ENSMUSG00000027995,ENSMUSG00000028456,ENSMUSG00000031165,ENSMUSG00000035929,ENSMUSG00000036908,ENSMUSG00000037321,ENSMUSG00000038195,ENSMUSG00000044827,ENSMUSG00000046879,ENSMUSG00000052688,ENSMUSG00000055805,ENSMUSG00000060802,ENSMUSG00000061232,ENSMUSG00000067212,ENSMUSG00000073411
GO:CC	growth cone	GO:0030426	FALSE	0.0137316	1.86228	220	969	21	27195	ENSMUSG00000001507,ENSMUSG00000004267,ENSMUSG00000004558,ENSMUSG00000014158,ENSMUSG00000022037,ENSMUSG00000026235,ENSMUSG00000027009,ENSMUSG00000030739,ENSMUSG00000031517,ENSMUSG00000032118,ENSMUSG00000034570,ENSMUSG00000036298,ENSMUSG00000041936,ENSMUSG00000045763,ENSMUSG00000049686,ENSMUSG00000058056,ENSMUSG00000059456,ENSMUSG00000069227,ENSMUSG00000072115,ENSMUSG00000074657,ENSMUSG00000090071
GO:CC	ISGF3 complex	GO:0070721	TRUE	0.0141834	1.84822	3	969	3	27195	ENSMUSG00000002325,ENSMUSG00000026104,ENSMUSG00000040033
GO:CC	basal plasma membrane	GO:0009925	FALSE	0.0188123	1.72556	312	969	26	27195	ENSMUSG00000001507,ENSMUSG00000009545,ENSMUSG00000010064,ENSMUSG00000013275,ENSMUSG00000020681,ENSMUSG00000020758,ENSMUSG00000021224,ENSMUSG00000022180,ENSMUSG00000025161,ENSMUSG00000026304,ENSMUSG00000026463,ENSMUSG00000027562,ENSMUSG00000028583,ENSMUSG00000031808,ENSMUSG00000032554,ENSMUSG00000032988,ENSMUSG00000036564,ENSMUSG00000038178,ENSMUSG00000041828,ENSMUSG00000041920,ENSMUSG00000049686,…
GO:CC	apical plasma membrane	GO:0016324	FALSE	0.0192394	1.71581	462	969	34	27195	ENSMUSG00000000805,ENSMUSG00000009545,ENSMUSG00000010064,ENSMUSG00000014158,ENSMUSG00000014813,ENSMUSG00000019989,ENSMUSG00000022180,ENSMUSG00000022899,ENSMUSG00000024292,ENSMUSG00000025161,ENSMUSG00000025194,ENSMUSG00000025497,ENSMUSG00000026193,ENSMUSG00000026304,ENSMUSG00000026923,ENSMUSG00000028583,ENSMUSG00000030492,ENSMUSG00000032120,ENSMUSG00000032531,ENSMUSG00000032554,ENSMUSG00000032988,…
GO:CC	vacuole	GO:0005773	FALSE	0.021596	1.66563	644	969	43	27195	ENSMUSG00000001751,ENSMUSG00000001942,ENSMUSG00000009545,ENSMUSG00000019590,ENSMUSG00000020604,ENSMUSG00000020681,ENSMUSG00000020932,ENSMUSG00000022199,ENSMUSG00000022453,ENSMUSG00000023393,ENSMUSG00000024737,ENSMUSG00000025277,ENSMUSG00000025491,ENSMUSG00000025492,ENSMUSG00000029126,ENSMUSG00000029361,ENSMUSG00000030720,ENSMUSG00000031378,ENSMUSG00000031840,ENSMUSG00000032359,ENSMUSG00000034247,…
GO:CC	site of polarized growth	GO:0030427	FALSE	0.0230599	1.63714	228	969	21	27195	ENSMUSG00000001507,ENSMUSG00000004267,ENSMUSG00000004558,ENSMUSG00000014158,ENSMUSG00000022037,ENSMUSG00000026235,ENSMUSG00000027009,ENSMUSG00000030739,ENSMUSG00000031517,ENSMUSG00000032118,ENSMUSG00000034570,ENSMUSG00000036298,ENSMUSG00000041936,ENSMUSG00000045763,ENSMUSG00000049686,ENSMUSG00000058056,ENSMUSG00000059456,ENSMUSG00000069227,ENSMUSG00000072115,ENSMUSG00000074657,ENSMUSG00000090071
GO:CC	endocytic vesicle membrane	GO:0030666	FALSE	0.0360975	1.44252	93	969	12	27195	ENSMUSG00000022899,ENSMUSG00000027995,ENSMUSG00000035929,ENSMUSG00000037321,ENSMUSG00000038195,ENSMUSG00000044827,ENSMUSG00000046879,ENSMUSG00000052688,ENSMUSG00000060802,ENSMUSG00000061232,ENSMUSG00000067212,ENSMUSG00000073411
GO:CC	intracellular anatomical structure	GO:0005622	FALSE	0.0366803	1.43557	17520	969	678	27195	ENSMUSG00000000142,ENSMUSG00000000223,ENSMUSG00000000275,ENSMUSG00000000308,ENSMUSG00000000555,ENSMUSG00000000567,ENSMUSG00000000753,ENSMUSG00000000805,ENSMUSG00000001123,ENSMUSG00000001166,ENSMUSG00000001168,ENSMUSG00000001507,ENSMUSG00000001552,ENSMUSG00000001555,ENSMUSG00000001604,ENSMUSG00000001663,ENSMUSG00000001665,ENSMUSG00000001751,ENSMUSG00000001819,ENSMUSG00000001942,ENSMUSG00000002058,…
GO:CC	basal part of cell	GO:0045178	FALSE	0.0492021	1.30802	331	969	26	27195	ENSMUSG00000001507,ENSMUSG00000009545,ENSMUSG00000010064,ENSMUSG00000013275,ENSMUSG00000020681,ENSMUSG00000020758,ENSMUSG00000021224,ENSMUSG00000022180,ENSMUSG00000025161,ENSMUSG00000026304,ENSMUSG00000026463,ENSMUSG00000027562,ENSMUSG00000028583,ENSMUSG00000031808,ENSMUSG00000032554,ENSMUSG00000032988,ENSMUSG00000036564,ENSMUSG00000038178,ENSMUSG00000041828,ENSMUSG00000041920,ENSMUSG00000049686,…

## Sheet: gProfiler_mmusculus_upregulated
source	term_name	term_id	highlighted	adjusted_p_value	negative_log10_of_adjusted_p_value	term_size	query_size	intersection_size	effective_domain_size	intersections
GO:MF	protein binding	GO:0005515	TRUE	9.24161e-23	22.0343	10472	977	567	25071	ENSMUSG00000000142,ENSMUSG00000000223,ENSMUSG00000000275,ENSMUSG00000000308,ENSMUSG00000000530,ENSMUSG00000000555,ENSMUSG00000000567,ENSMUSG00000000791,ENSMUSG00000000805,ENSMUSG00000001014,ENSMUSG00000001029,ENSMUSG00000001123,ENSMUSG00000001131,ENSMUSG00000001507,ENSMUSG00000001552,ENSMUSG00000001774,ENSMUSG00000001802,ENSMUSG00000002058,ENSMUSG00000002289,ENSMUSG00000002325,ENSMUSG00000002603,…
GO:MF	ion binding	GO:0043167	FALSE	3.44038e-18	17.4634	6061	977	365	25071	ENSMUSG00000000223,ENSMUSG00000000275,ENSMUSG00000000308,ENSMUSG00000000530,ENSMUSG00000000555,ENSMUSG00000000805,ENSMUSG00000001131,ENSMUSG00000001555,ENSMUSG00000001604,ENSMUSG00000001774,ENSMUSG00000002799,ENSMUSG00000002804,ENSMUSG00000002885,ENSMUSG00000002985,ENSMUSG00000003411,ENSMUSG00000003617,ENSMUSG00000004267,ENSMUSG00000004892,ENSMUSG00000005413,ENSMUSG00000005672,ENSMUSG00000005950,…
GO:MF	small molecule binding	GO:0036094	FALSE	1.46467e-17	16.8343	6290	977	373	25071	ENSMUSG00000000223,ENSMUSG00000000275,ENSMUSG00000000308,ENSMUSG00000000530,ENSMUSG00000000555,ENSMUSG00000000805,ENSMUSG00000001131,ENSMUSG00000001555,ENSMUSG00000001604,ENSMUSG00000001774,ENSMUSG00000002799,ENSMUSG00000002804,ENSMUSG00000002885,ENSMUSG00000002985,ENSMUSG00000003411,ENSMUSG00000003617,ENSMUSG00000004267,ENSMUSG00000004892,ENSMUSG00000005413,ENSMUSG00000005672,ENSMUSG00000005950,…
GO:MF	catalytic activity	GO:0003824	TRUE	5.241e-17	16.2806	5731	977	346	25071	ENSMUSG00000000275,ENSMUSG00000000308,ENSMUSG00000000530,ENSMUSG00000000805,ENSMUSG00000001166,ENSMUSG00000001168,ENSMUSG00000001555,ENSMUSG00000001663,ENSMUSG00000001665,ENSMUSG00000001751,ENSMUSG00000001942,ENSMUSG00000002346,ENSMUSG00000002804,ENSMUSG00000003123,ENSMUSG00000003411,ENSMUSG00000003585,ENSMUSG00000003617,ENSMUSG00000003849,ENSMUSG00000004267,ENSMUSG00000005413,ENSMUSG00000005672,…
GO:MF	binding	GO:0005488	FALSE	1.89654e-14	13.722	16411	977	758	25071	ENSMUSG00000000142,ENSMUSG00000000223,ENSMUSG00000000275,ENSMUSG00000000308,ENSMUSG00000000530,ENSMUSG00000000555,ENSMUSG00000000567,ENSMUSG00000000791,ENSMUSG00000000805,ENSMUSG00000001014,ENSMUSG00000001029,ENSMUSG00000001123,ENSMUSG00000001131,ENSMUSG00000001166,ENSMUSG00000001168,ENSMUSG00000001507,ENSMUSG00000001552,ENSMUSG00000001555,ENSMUSG00000001604,ENSMUSG00000001774,ENSMUSG00000001802,…
GO:MF	anion binding	GO:0043168	FALSE	1.61278e-12	11.7924	2470	977	175	25071	ENSMUSG00000000308,ENSMUSG00000000530,ENSMUSG00000001774,ENSMUSG00000003411,ENSMUSG00000005672,ENSMUSG00000005950,ENSMUSG00000006494,ENSMUSG00000009545,ENSMUSG00000009772,ENSMUSG00000014158,ENSMUSG00000015085,ENSMUSG00000015090,ENSMUSG00000016552,ENSMUSG00000017830,ENSMUSG00000018334,ENSMUSG00000019066,ENSMUSG00000019301,ENSMUSG00000020227,ENSMUSG00000020277,ENSMUSG00000020357,ENSMUSG00000020437,…
GO:MF	carbohydrate derivative binding	GO:0097367	FALSE	3.44652e-12	11.4626	2257	977	163	25071	ENSMUSG00000000308,ENSMUSG00000000530,ENSMUSG00000001123,ENSMUSG00000001774,ENSMUSG00000002900,ENSMUSG00000002985,ENSMUSG00000003411,ENSMUSG00000004892,ENSMUSG00000005672,ENSMUSG00000005950,ENSMUSG00000006494,ENSMUSG00000008090,ENSMUSG00000009772,ENSMUSG00000014158,ENSMUSG00000015085,ENSMUSG00000015354,ENSMUSG00000017830,ENSMUSG00000018334,ENSMUSG00000019066,ENSMUSG00000020227,ENSMUSG00000020277,…
GO:MF	identical protein binding	GO:0042802	FALSE	1.10954e-09	8.95486	2376	977	161	25071	ENSMUSG00000000308,ENSMUSG00000002289,ENSMUSG00000002603,ENSMUSG00000002804,ENSMUSG00000002985,ENSMUSG00000003849,ENSMUSG00000004267,ENSMUSG00000005413,ENSMUSG00000005672,ENSMUSG00000005950,ENSMUSG00000006494,ENSMUSG00000008090,ENSMUSG00000009545,ENSMUSG00000010358,ENSMUSG00000013523,ENSMUSG00000014158,ENSMUSG00000014686,ENSMUSG00000014813,ENSMUSG00000015085,ENSMUSG00000015476,ENSMUSG00000016194,…
GO:MF	heterocyclic compound binding	GO:1901363	FALSE	7.19473e-09	8.14299	2332	977	156	25071	ENSMUSG00000000308,ENSMUSG00000000530,ENSMUSG00000001774,ENSMUSG00000003411,ENSMUSG00000005672,ENSMUSG00000005950,ENSMUSG00000006494,ENSMUSG00000009772,ENSMUSG00000014158,ENSMUSG00000015085,ENSMUSG00000016194,ENSMUSG00000016552,ENSMUSG00000017491,ENSMUSG00000017830,ENSMUSG00000018334,ENSMUSG00000019066,ENSMUSG00000019301,ENSMUSG00000020227,ENSMUSG00000020277,ENSMUSG00000020357,ENSMUSG00000020437,…
GO:MF	purine ribonucleoside triphosphate binding	GO:0035639	FALSE	1.37721e-08	7.861	1839	977	130	25071	ENSMUSG00000000308,ENSMUSG00000000530,ENSMUSG00000001774,ENSMUSG00000003411,ENSMUSG00000005672,ENSMUSG00000005950,ENSMUSG00000006494,ENSMUSG00000009772,ENSMUSG00000014158,ENSMUSG00000015085,ENSMUSG00000017830,ENSMUSG00000018334,ENSMUSG00000019066,ENSMUSG00000020227,ENSMUSG00000020277,ENSMUSG00000020357,ENSMUSG00000020437,ENSMUSG00000020601,ENSMUSG00000020638,ENSMUSG00000020732,ENSMUSG00000020787,…
GO:MF	purine nucleotide binding	GO:0017076	FALSE	1.84623e-08	7.73371	2003	977	138	25071	ENSMUSG00000000308,ENSMUSG00000000530,ENSMUSG00000001774,ENSMUSG00000003411,ENSMUSG00000005672,ENSMUSG00000005950,ENSMUSG00000006494,ENSMUSG00000009772,ENSMUSG00000014158,ENSMUSG00000015085,ENSMUSG00000016194,ENSMUSG00000017830,ENSMUSG00000018334,ENSMUSG00000019066,ENSMUSG00000019301,ENSMUSG00000020227,ENSMUSG00000020277,ENSMUSG00000020357,ENSMUSG00000020437,ENSMUSG00000020601,ENSMUSG00000020638,…
GO:MF	nucleoside phosphate binding	GO:1901265	FALSE	2.67461e-08	7.57274	2192	977	147	25071	ENSMUSG00000000308,ENSMUSG00000000530,ENSMUSG00000001774,ENSMUSG00000003411,ENSMUSG00000005672,ENSMUSG00000005950,ENSMUSG00000006494,ENSMUSG00000009772,ENSMUSG00000014158,ENSMUSG00000015085,ENSMUSG00000016194,ENSMUSG00000016552,ENSMUSG00000017830,ENSMUSG00000018334,ENSMUSG00000019066,ENSMUSG00000019301,ENSMUSG00000020227,ENSMUSG00000020277,ENSMUSG00000020357,ENSMUSG00000020437,ENSMUSG00000020601,…
GO:MF	ribonucleotide binding	GO:0032553	FALSE	4.51375e-08	7.34546	1911	977	132	25071	ENSMUSG00000000308,ENSMUSG00000000530,ENSMUSG00000001774,ENSMUSG00000003411,ENSMUSG00000005672,ENSMUSG00000005950,ENSMUSG00000006494,ENSMUSG00000009772,ENSMUSG00000014158,ENSMUSG00000015085,ENSMUSG00000017830,ENSMUSG00000018334,ENSMUSG00000019066,ENSMUSG00000020227,ENSMUSG00000020277,ENSMUSG00000020357,ENSMUSG00000020437,ENSMUSG00000020601,ENSMUSG00000020638,ENSMUSG00000020732,ENSMUSG00000020787,…
GO:MF	purine ribonucleotide binding	GO:0032555	FALSE	4.6026e-08	7.337	1892	977	131	25071	ENSMUSG00000000308,ENSMUSG00000000530,ENSMUSG00000001774,ENSMUSG00000003411,ENSMUSG00000005672,ENSMUSG00000005950,ENSMUSG00000006494,ENSMUSG00000009772,ENSMUSG00000014158,ENSMUSG00000015085,ENSMUSG00000017830,ENSMUSG00000018334,ENSMUSG00000019066,ENSMUSG00000020227,ENSMUSG00000020277,ENSMUSG00000020357,ENSMUSG00000020437,ENSMUSG00000020601,ENSMUSG00000020638,ENSMUSG00000020732,ENSMUSG00000020787,…
GO:MF	nucleotide binding	GO:0000166	FALSE	4.66312e-08	7.33132	2169	977	145	25071	ENSMUSG00000000308,ENSMUSG00000000530,ENSMUSG00000001774,ENSMUSG00000003411,ENSMUSG00000005672,ENSMUSG00000005950,ENSMUSG00000006494,ENSMUSG00000009772,ENSMUSG00000014158,ENSMUSG00000015085,ENSMUSG00000016194,ENSMUSG00000016552,ENSMUSG00000017830,ENSMUSG00000018334,ENSMUSG00000019066,ENSMUSG00000019301,ENSMUSG00000020227,ENSMUSG00000020277,ENSMUSG00000020357,ENSMUSG00000020437,ENSMUSG00000020601,…
GO:MF	metal ion binding	GO:0046872	FALSE	7.733e-08	7.11165	4235	977	242	25071	ENSMUSG00000000223,ENSMUSG00000000275,ENSMUSG00000000530,ENSMUSG00000000555,ENSMUSG00000000805,ENSMUSG00000001131,ENSMUSG00000001555,ENSMUSG00000001604,ENSMUSG00000001774,ENSMUSG00000002799,ENSMUSG00000002804,ENSMUSG00000002885,ENSMUSG00000002985,ENSMUSG00000003617,ENSMUSG00000004267,ENSMUSG00000004892,ENSMUSG00000005413,ENSMUSG00000005672,ENSMUSG00000006403,ENSMUSG00000006435,ENSMUSG00000009772,…
GO:MF	cation binding	GO:0043169	FALSE	1.21596e-07	6.91508	4343	977	246	25071	ENSMUSG00000000223,ENSMUSG00000000275,ENSMUSG00000000530,ENSMUSG00000000555,ENSMUSG00000000805,ENSMUSG00000001131,ENSMUSG00000001555,ENSMUSG00000001604,ENSMUSG00000001774,ENSMUSG00000002799,ENSMUSG00000002804,ENSMUSG00000002885,ENSMUSG00000002985,ENSMUSG00000003617,ENSMUSG00000004267,ENSMUSG00000004892,ENSMUSG00000005413,ENSMUSG00000005672,ENSMUSG00000006403,ENSMUSG00000006435,ENSMUSG00000009772,…
GO:MF	hydrolase activity	GO:0016787	FALSE	2.11317e-07	6.67507	2481	977	158	25071	ENSMUSG00000001663,ENSMUSG00000001751,ENSMUSG00000001942,ENSMUSG00000002346,ENSMUSG00000002804,ENSMUSG00000003123,ENSMUSG00000003411,ENSMUSG00000005413,ENSMUSG00000006344,ENSMUSG00000006345,ENSMUSG00000006403,ENSMUSG00000008822,ENSMUSG00000015085,ENSMUSG00000015890,ENSMUSG00000017830,ENSMUSG00000019066,ENSMUSG00000019989,ENSMUSG00000019990,ENSMUSG00000020020,ENSMUSG00000020604,ENSMUSG00000020681,…
GO:MF	lipid binding	GO:0008289	FALSE	1.3566e-06	5.86755	892	977	73	25071	ENSMUSG00000002058,ENSMUSG00000002668,ENSMUSG00000002900,ENSMUSG00000002985,ENSMUSG00000003585,ENSMUSG00000009545,ENSMUSG00000010760,ENSMUSG00000014158,ENSMUSG00000015083,ENSMUSG00000015090,ENSMUSG00000016194,ENSMUSG00000019301,ENSMUSG00000019320,ENSMUSG00000019768,ENSMUSG00000020437,ENSMUSG00000020828,ENSMUSG00000021061,ENSMUSG00000022219,ENSMUSG00000022383,ENSMUSG00000022479,ENSMUSG00000022548,…
GO:MF	transferase activity	GO:0016740	FALSE	2.41898e-06	5.61637	2298	977	145	25071	ENSMUSG00000000275,ENSMUSG00000000308,ENSMUSG00000000530,ENSMUSG00000001166,ENSMUSG00000001168,ENSMUSG00000001663,ENSMUSG00000001665,ENSMUSG00000003585,ENSMUSG00000005672,ENSMUSG00000006344,ENSMUSG00000006345,ENSMUSG00000006435,ENSMUSG00000006494,ENSMUSG00000008090,ENSMUSG00000009772,ENSMUSG00000010607,ENSMUSG00000013846,ENSMUSG00000015335,ENSMUSG00000018169,ENSMUSG00000018334,ENSMUSG00000020227,…
GO:MF	ATP binding	GO:0005524	FALSE	6.66e-06	5.17653	1489	977	103	25071	ENSMUSG00000000308,ENSMUSG00000000530,ENSMUSG00000001774,ENSMUSG00000005672,ENSMUSG00000005950,ENSMUSG00000006494,ENSMUSG00000009772,ENSMUSG00000014158,ENSMUSG00000015085,ENSMUSG00000017830,ENSMUSG00000018334,ENSMUSG00000020227,ENSMUSG00000020277,ENSMUSG00000020357,ENSMUSG00000020437,ENSMUSG00000020601,ENSMUSG00000020638,ENSMUSG00000020787,ENSMUSG00000020890,ENSMUSG00000021069,ENSMUSG00000021196,…
GO:MF	signaling receptor binding	GO:0005102	FALSE	7.71328e-06	5.11276	1591	977	108	25071	ENSMUSG00000000275,ENSMUSG00000000555,ENSMUSG00000000791,ENSMUSG00000001014,ENSMUSG00000001029,ENSMUSG00000001123,ENSMUSG00000001131,ENSMUSG00000001507,ENSMUSG00000002603,ENSMUSG00000002799,ENSMUSG00000002900,ENSMUSG00000002985,ENSMUSG00000003070,ENSMUSG00000004837,ENSMUSG00000004891,ENSMUSG00000005705,ENSMUSG00000006154,ENSMUSG00000014813,ENSMUSG00000015468,ENSMUSG00000016206,ENSMUSG00000019768,…
GO:MF	cell adhesion molecule binding	GO:0050839	FALSE	9.66801e-06	5.01466	292	977	34	25071	ENSMUSG00000000555,ENSMUSG00000001014,ENSMUSG00000001029,ENSMUSG00000001507,ENSMUSG00000001552,ENSMUSG00000002900,ENSMUSG00000002980,ENSMUSG00000020758,ENSMUSG00000020932,ENSMUSG00000021224,ENSMUSG00000022661,ENSMUSG00000024965,ENSMUSG00000025089,ENSMUSG00000025497,ENSMUSG00000026193,ENSMUSG00000027009,ENSMUSG00000027750,ENSMUSG00000029304,ENSMUSG00000030092,ENSMUSG00000031302,ENSMUSG00000031565,…
GO:MF	enzyme binding	GO:0019899	FALSE	1.0765e-05	4.96798	2331	977	144	25071	ENSMUSG00000000142,ENSMUSG00000000530,ENSMUSG00000000567,ENSMUSG00000001123,ENSMUSG00000001131,ENSMUSG00000001507,ENSMUSG00000001552,ENSMUSG00000002603,ENSMUSG00000002900,ENSMUSG00000002985,ENSMUSG00000003123,ENSMUSG00000004267,ENSMUSG00000005413,ENSMUSG00000005672,ENSMUSG00000006403,ENSMUSG00000009545,ENSMUSG00000014158,ENSMUSG00000017740,ENSMUSG00000018334,ENSMUSG00000019320,ENSMUSG00000019768,…
GO:MF	adenyl nucleotide binding	GO:0030554	FALSE	1.12775e-05	4.94779	1642	977	110	25071	ENSMUSG00000000308,ENSMUSG00000000530,ENSMUSG00000001774,ENSMUSG00000005672,ENSMUSG00000005950,ENSMUSG00000006494,ENSMUSG00000009772,ENSMUSG00000014158,ENSMUSG00000015085,ENSMUSG00000016194,ENSMUSG00000017830,ENSMUSG00000018334,ENSMUSG00000019301,ENSMUSG00000020227,ENSMUSG00000020277,ENSMUSG00000020357,ENSMUSG00000020437,ENSMUSG00000020601,ENSMUSG00000020638,ENSMUSG00000020787,ENSMUSG00000020890,…
GO:MF	transferase activity, transferring phosphorus-containing groups	GO:0016772	FALSE	2.16151e-05	4.66524	935	977	72	25071	ENSMUSG00000000308,ENSMUSG00000000530,ENSMUSG00000001166,ENSMUSG00000001168,ENSMUSG00000005672,ENSMUSG00000006494,ENSMUSG00000008090,ENSMUSG00000009772,ENSMUSG00000018334,ENSMUSG00000020227,ENSMUSG00000020277,ENSMUSG00000020357,ENSMUSG00000020601,ENSMUSG00000020638,ENSMUSG00000020890,ENSMUSG00000021196,ENSMUSG00000021385,ENSMUSG00000022221,ENSMUSG00000022253,ENSMUSG00000022610,ENSMUSG00000022836,…
GO:MF	adenyl ribonucleotide binding	GO:0032559	FALSE	2.82335e-05	4.54923	1532	977	103	25071	ENSMUSG00000000308,ENSMUSG00000000530,ENSMUSG00000001774,ENSMUSG00000005672,ENSMUSG00000005950,ENSMUSG00000006494,ENSMUSG00000009772,ENSMUSG00000014158,ENSMUSG00000015085,ENSMUSG00000017830,ENSMUSG00000018334,ENSMUSG00000020227,ENSMUSG00000020277,ENSMUSG00000020357,ENSMUSG00000020437,ENSMUSG00000020601,ENSMUSG00000020638,ENSMUSG00000020787,ENSMUSG00000020890,ENSMUSG00000021069,ENSMUSG00000021196,…
GO:MF	transporter activity	GO:0005215	TRUE	2.87399e-05	4.54151	1184	977	85	25071	ENSMUSG00000002346,ENSMUSG00000002985,ENSMUSG00000005950,ENSMUSG00000009545,ENSMUSG00000010064,ENSMUSG00000010066,ENSMUSG00000010803,ENSMUSG00000013275,ENSMUSG00000014158,ENSMUSG00000017740,ENSMUSG00000019080,ENSMUSG00000020787,ENSMUSG00000022180,ENSMUSG00000022199,ENSMUSG00000022219,ENSMUSG00000022575,ENSMUSG00000022756,ENSMUSG00000022899,ENSMUSG00000023393,ENSMUSG00000024339,ENSMUSG00000024600,…
GO:MF	cysteine-S-conjugate N-acetyltransferase activity	GO:0047198	TRUE	6.09513e-05	4.21502	5	977	5	25071	ENSMUSG00000030004,ENSMUSG00000033634,ENSMUSG00000068299,ENSMUSG00000079494,ENSMUSG00000079495
GO:MF	zinc ion binding	GO:0008270	FALSE	9.0393e-05	4.04387	769	977	61	25071	ENSMUSG00000000223,ENSMUSG00000000805,ENSMUSG00000001131,ENSMUSG00000001604,ENSMUSG00000001774,ENSMUSG00000006403,ENSMUSG00000015053,ENSMUSG00000015843,ENSMUSG00000017491,ENSMUSG00000017830,ENSMUSG00000019768,ENSMUSG00000019989,ENSMUSG00000020020,ENSMUSG00000020044,ENSMUSG00000020642,ENSMUSG00000020681,ENSMUSG00000020682,ENSMUSG00000021944,ENSMUSG00000022098,ENSMUSG00000022383,ENSMUSG00000022425,…
GO:MF	protein homodimerization activity	GO:0042803	FALSE	0.00020952	3.67877	788	977	61	25071	ENSMUSG00000002985,ENSMUSG00000005413,ENSMUSG00000005672,ENSMUSG00000013523,ENSMUSG00000016194,ENSMUSG00000016206,ENSMUSG00000019301,ENSMUSG00000020227,ENSMUSG00000020357,ENSMUSG00000020890,ENSMUSG00000022206,ENSMUSG00000022253,ENSMUSG00000022453,ENSMUSG00000022887,ENSMUSG00000024339,ENSMUSG00000024558,ENSMUSG00000024736,ENSMUSG00000026104,ENSMUSG00000026222,ENSMUSG00000027890,ENSMUSG00000028268,…
GO:MF	kinase activity	GO:0016301	FALSE	0.00026134	3.58279	775	977	60	25071	ENSMUSG00000000308,ENSMUSG00000000530,ENSMUSG00000005672,ENSMUSG00000006494,ENSMUSG00000008090,ENSMUSG00000009772,ENSMUSG00000018334,ENSMUSG00000020227,ENSMUSG00000020277,ENSMUSG00000020357,ENSMUSG00000020601,ENSMUSG00000020638,ENSMUSG00000020890,ENSMUSG00000021196,ENSMUSG00000021385,ENSMUSG00000022221,ENSMUSG00000022253,ENSMUSG00000022610,ENSMUSG00000022836,ENSMUSG00000023972,ENSMUSG00000024558,…
GO:MF	transmembrane transporter activity	GO:0022857	FALSE	0.000280863	3.55151	1094	977	77	25071	ENSMUSG00000002346,ENSMUSG00000005950,ENSMUSG00000009545,ENSMUSG00000010064,ENSMUSG00000010066,ENSMUSG00000010803,ENSMUSG00000013275,ENSMUSG00000014158,ENSMUSG00000017740,ENSMUSG00000019080,ENSMUSG00000020787,ENSMUSG00000022180,ENSMUSG00000022199,ENSMUSG00000022575,ENSMUSG00000022756,ENSMUSG00000022899,ENSMUSG00000023393,ENSMUSG00000024339,ENSMUSG00000024600,ENSMUSG00000024737,ENSMUSG00000025161,…
GO:MF	kinase binding	GO:0019900	FALSE	0.000327524	3.48476	872	977	65	25071	ENSMUSG00000000142,ENSMUSG00000000530,ENSMUSG00000000567,ENSMUSG00000001552,ENSMUSG00000003123,ENSMUSG00000009545,ENSMUSG00000014158,ENSMUSG00000017740,ENSMUSG00000018334,ENSMUSG00000019768,ENSMUSG00000020227,ENSMUSG00000020277,ENSMUSG00000020601,ENSMUSG00000020681,ENSMUSG00000020828,ENSMUSG00000020932,ENSMUSG00000021944,ENSMUSG00000022383,ENSMUSG00000022475,ENSMUSG00000024558,ENSMUSG00000024897,…
GO:MF	protein-containing complex binding	GO:0044877	FALSE	0.000412969	3.38408	1539	977	99	25071	ENSMUSG00000000530,ENSMUSG00000000555,ENSMUSG00000001014,ENSMUSG00000001029,ENSMUSG00000001507,ENSMUSG00000001552,ENSMUSG00000002603,ENSMUSG00000002900,ENSMUSG00000002985,ENSMUSG00000003420,ENSMUSG00000004267,ENSMUSG00000006154,ENSMUSG00000006494,ENSMUSG00000014158,ENSMUSG00000015083,ENSMUSG00000015354,ENSMUSG00000017390,ENSMUSG00000017446,ENSMUSG00000017491,ENSMUSG00000018381,ENSMUSG00000019768,…
GO:MF	protein kinase binding	GO:0019901	FALSE	0.000726577	3.13872	781	977	59	25071	ENSMUSG00000000142,ENSMUSG00000000530,ENSMUSG00000000567,ENSMUSG00000001552,ENSMUSG00000003123,ENSMUSG00000009545,ENSMUSG00000014158,ENSMUSG00000017740,ENSMUSG00000018334,ENSMUSG00000019768,ENSMUSG00000020227,ENSMUSG00000020601,ENSMUSG00000020681,ENSMUSG00000020828,ENSMUSG00000021944,ENSMUSG00000022383,ENSMUSG00000022475,ENSMUSG00000024558,ENSMUSG00000024897,ENSMUSG00000026235,ENSMUSG00000026463,…
GO:MF	sulfur compound binding	GO:1901681	FALSE	0.00157352	2.80313	283	977	29	25071	ENSMUSG00000002985,ENSMUSG00000008090,ENSMUSG00000015354,ENSMUSG00000020787,ENSMUSG00000021884,ENSMUSG00000021913,ENSMUSG00000022816,ENSMUSG00000022893,ENSMUSG00000022894,ENSMUSG00000023885,ENSMUSG00000024330,ENSMUSG00000025969,ENSMUSG00000026193,ENSMUSG00000027750,ENSMUSG00000027890,ENSMUSG00000028871,ENSMUSG00000029718,ENSMUSG00000031565,ENSMUSG00000038155,ENSMUSG00000040907,ENSMUSG00000041577,…
GO:MF	double-stranded RNA binding	GO:0003725	TRUE	0.00159634	2.79687	80	977	14	25071	ENSMUSG00000001166,ENSMUSG00000001168,ENSMUSG00000017830,ENSMUSG00000026896,ENSMUSG00000027514,ENSMUSG00000029561,ENSMUSG00000031639,ENSMUSG00000032690,ENSMUSG00000034908,ENSMUSG00000037921,ENSMUSG00000040296,ENSMUSG00000042500,ENSMUSG00000052776,ENSMUSG00000066861
GO:MF	glutathione transferase activity	GO:0004364	TRUE	0.0017084	2.76741	32	977	9	25071	ENSMUSG00000001663,ENSMUSG00000001665,ENSMUSG00000027890,ENSMUSG00000032348,ENSMUSG00000033318,ENSMUSG00000038155,ENSMUSG00000060803,ENSMUSG00000068762,ENSMUSG00000074179
GO:MF	transition metal ion binding	GO:0046914	FALSE	0.00213969	2.66965	1115	977	75	25071	ENSMUSG00000000223,ENSMUSG00000000805,ENSMUSG00000001131,ENSMUSG00000001604,ENSMUSG00000001774,ENSMUSG00000003617,ENSMUSG00000006403,ENSMUSG00000015053,ENSMUSG00000015843,ENSMUSG00000017491,ENSMUSG00000017830,ENSMUSG00000019768,ENSMUSG00000019989,ENSMUSG00000020000,ENSMUSG00000020020,ENSMUSG00000020044,ENSMUSG00000020642,ENSMUSG00000020681,ENSMUSG00000020682,ENSMUSG00000021944,ENSMUSG00000022098,…
GO:MF	pyrophosphatase activity	GO:0016462	FALSE	0.00237879	2.62364	755	977	56	25071	ENSMUSG00000002346,ENSMUSG00000002804,ENSMUSG00000003411,ENSMUSG00000008822,ENSMUSG00000015085,ENSMUSG00000017830,ENSMUSG00000019066,ENSMUSG00000019989,ENSMUSG00000020732,ENSMUSG00000022425,ENSMUSG00000023999,ENSMUSG00000024339,ENSMUSG00000025194,ENSMUSG00000026304,ENSMUSG00000026463,ENSMUSG00000026896,ENSMUSG00000027546,ENSMUSG00000027580,ENSMUSG00000028268,ENSMUSG00000028457,ENSMUSG00000029298,…
GO:MF	phosphotransferase activity, alcohol group as acceptor	GO:0016773	FALSE	0.00240489	2.6189	700	977	53	25071	ENSMUSG00000000530,ENSMUSG00000005672,ENSMUSG00000006494,ENSMUSG00000008090,ENSMUSG00000009772,ENSMUSG00000018334,ENSMUSG00000020227,ENSMUSG00000020277,ENSMUSG00000020357,ENSMUSG00000020601,ENSMUSG00000020890,ENSMUSG00000021196,ENSMUSG00000021385,ENSMUSG00000022221,ENSMUSG00000022253,ENSMUSG00000022610,ENSMUSG00000022836,ENSMUSG00000023972,ENSMUSG00000024558,ENSMUSG00000024899,ENSMUSG00000025537,…
GO:MF	hydrolase activity, acting on acid anhydrides, in phosphorus-containing anhydrides	GO:0016818	FALSE	0.00247498	2.60643	756	977	56	25071	ENSMUSG00000002346,ENSMUSG00000002804,ENSMUSG00000003411,ENSMUSG00000008822,ENSMUSG00000015085,ENSMUSG00000017830,ENSMUSG00000019066,ENSMUSG00000019989,ENSMUSG00000020732,ENSMUSG00000022425,ENSMUSG00000023999,ENSMUSG00000024339,ENSMUSG00000025194,ENSMUSG00000026304,ENSMUSG00000026463,ENSMUSG00000026896,ENSMUSG00000027546,ENSMUSG00000027580,ENSMUSG00000028268,ENSMUSG00000028457,ENSMUSG00000029298,…
GO:MF	hydrolase activity, acting on acid anhydrides	GO:0016817	FALSE	0.00247498	2.60643	756	977	56	25071	ENSMUSG00000002346,ENSMUSG00000002804,ENSMUSG00000003411,ENSMUSG00000008822,ENSMUSG00000015085,ENSMUSG00000017830,ENSMUSG00000019066,ENSMUSG00000019989,ENSMUSG00000020732,ENSMUSG00000022425,ENSMUSG00000023999,ENSMUSG00000024339,ENSMUSG00000025194,ENSMUSG00000026304,ENSMUSG00000026463,ENSMUSG00000026896,ENSMUSG00000027546,ENSMUSG00000027580,ENSMUSG00000028268,ENSMUSG00000028457,ENSMUSG00000029298,…
GO:MF	catalytic activity, acting on a protein	GO:0140096	FALSE	0.00415193	2.38175	2344	977	133	25071	ENSMUSG00000000275,ENSMUSG00000000530,ENSMUSG00000001555,ENSMUSG00000005672,ENSMUSG00000006344,ENSMUSG00000006345,ENSMUSG00000006403,ENSMUSG00000006435,ENSMUSG00000006494,ENSMUSG00000008090,ENSMUSG00000009772,ENSMUSG00000015335,ENSMUSG00000018334,ENSMUSG00000020020,ENSMUSG00000020227,ENSMUSG00000020357,ENSMUSG00000020601,ENSMUSG00000020642,ENSMUSG00000020681,ENSMUSG00000020682,ENSMUSG00000020707,…
GO:MF	2'-5'-oligoadenylate synthetase activity	GO:0001730	TRUE	0.00760751	2.11876	5	977	4	25071	ENSMUSG00000029561,ENSMUSG00000032690,ENSMUSG00000052776,ENSMUSG00000066861
GO:MF	adenylyltransferase activity	GO:0070566	FALSE	0.0096428	2.0158	30	977	8	25071	ENSMUSG00000024899,ENSMUSG00000029561,ENSMUSG00000032265,ENSMUSG00000032690,ENSMUSG00000042751,ENSMUSG00000052776,ENSMUSG00000053334,ENSMUSG00000066861
GO:MF	calmodulin binding	GO:0005516	FALSE	0.0122262	1.91271	190	977	21	25071	ENSMUSG00000009545,ENSMUSG00000014158,ENSMUSG00000019768,ENSMUSG00000020437,ENSMUSG00000020681,ENSMUSG00000022836,ENSMUSG00000025537,ENSMUSG00000026463,ENSMUSG00000028456,ENSMUSG00000029361,ENSMUSG00000030739,ENSMUSG00000034656,ENSMUSG00000035578,ENSMUSG00000040752,ENSMUSG00000041607,ENSMUSG00000049686,ENSMUSG00000051331,ENSMUSG00000054342,ENSMUSG00000054385,ENSMUSG00000061462,ENSMUSG00000074272
GO:MF	phospholipase activity	GO:0004620	FALSE	0.0125888	1.90001	95	977	14	25071	ENSMUSG00000005413,ENSMUSG00000020828,ENSMUSG00000022425,ENSMUSG00000025277,ENSMUSG00000026701,ENSMUSG00000028751,ENSMUSG00000028885,ENSMUSG00000035237,ENSMUSG00000036833,ENSMUSG00000038349,ENSMUSG00000040061,ENSMUSG00000041653,ENSMUSG00000044968,ENSMUSG00000056220
GO:MF	carboxylic ester hydrolase activity	GO:0052689	FALSE	0.0144402	1.84043	207	977	22	25071	ENSMUSG00000001942,ENSMUSG00000003123,ENSMUSG00000005413,ENSMUSG00000020828,ENSMUSG00000022425,ENSMUSG00000025277,ENSMUSG00000026701,ENSMUSG00000027562,ENSMUSG00000027977,ENSMUSG00000028751,ENSMUSG00000028885,ENSMUSG00000029759,ENSMUSG00000034853,ENSMUSG00000035237,ENSMUSG00000036833,ENSMUSG00000038349,ENSMUSG00000040061,ENSMUSG00000041653,ENSMUSG00000042988,ENSMUSG00000044968,ENSMUSG00000056220,…
GO:MF	ribonucleoside triphosphate phosphatase activity	GO:0017111	FALSE	0.020485	1.68856	699	977	50	25071	ENSMUSG00000003411,ENSMUSG00000015085,ENSMUSG00000017830,ENSMUSG00000019066,ENSMUSG00000020732,ENSMUSG00000023999,ENSMUSG00000024339,ENSMUSG00000025194,ENSMUSG00000026304,ENSMUSG00000026463,ENSMUSG00000026896,ENSMUSG00000027546,ENSMUSG00000027580,ENSMUSG00000028268,ENSMUSG00000028457,ENSMUSG00000029298,ENSMUSG00000031378,ENSMUSG00000031840,ENSMUSG00000032101,ENSMUSG00000034472,ENSMUSG00000035208,…
GO:MF	lipase activity	GO:0016298	FALSE	0.0220737	1.65612	126	977	16	25071	ENSMUSG00000003123,ENSMUSG00000005413,ENSMUSG00000020828,ENSMUSG00000022425,ENSMUSG00000025277,ENSMUSG00000026701,ENSMUSG00000028751,ENSMUSG00000028885,ENSMUSG00000035237,ENSMUSG00000036833,ENSMUSG00000038349,ENSMUSG00000040061,ENSMUSG00000041653,ENSMUSG00000042988,ENSMUSG00000044968,ENSMUSG00000056220
GO:MF	lysine N-acetyltransferase activity, acting on acetyl phosphate as donor	GO:0004468	TRUE	0.023133	1.63577	11	977	5	25071	ENSMUSG00000030004,ENSMUSG00000033634,ENSMUSG00000068299,ENSMUSG00000079494,ENSMUSG00000079495
GO:MF	hydrolase activity, acting on ester bonds	GO:0016788	FALSE	0.0234375	1.63009	779	977	54	25071	ENSMUSG00000001942,ENSMUSG00000003123,ENSMUSG00000005413,ENSMUSG00000019989,ENSMUSG00000019990,ENSMUSG00000020604,ENSMUSG00000020828,ENSMUSG00000021876,ENSMUSG00000022425,ENSMUSG00000025277,ENSMUSG00000025584,ENSMUSG00000025932,ENSMUSG00000026102,ENSMUSG00000026126,ENSMUSG00000026544,ENSMUSG00000026701,ENSMUSG00000026773,ENSMUSG00000027562,ENSMUSG00000027580,ENSMUSG00000027843,ENSMUSG00000027977,…
GO:MF	extracellular matrix binding	GO:0050840	FALSE	0.0265297	1.57627	65	977	11	25071	ENSMUSG00000001507,ENSMUSG00000002980,ENSMUSG00000022894,ENSMUSG00000028776,ENSMUSG00000029304,ENSMUSG00000031480,ENSMUSG00000036040,ENSMUSG00000041936,ENSMUSG00000046618,ENSMUSG00000050335,ENSMUSG00000056481
GO:MF	heparin binding	GO:0008201	FALSE	0.0480574	1.31824	163	977	18	25071	ENSMUSG00000002985,ENSMUSG00000008090,ENSMUSG00000015354,ENSMUSG00000022816,ENSMUSG00000022893,ENSMUSG00000022894,ENSMUSG00000023885,ENSMUSG00000024330,ENSMUSG00000025969,ENSMUSG00000026193,ENSMUSG00000027750,ENSMUSG00000028871,ENSMUSG00000029718,ENSMUSG00000031565,ENSMUSG00000041577,ENSMUSG00000045287,ENSMUSG00000055003,ENSMUSG00000072115
GO:BP	regulation of multicellular organismal process	GO:0051239	TRUE	1.21863e-30	29.9141	3145	958	245	26963	ENSMUSG00000000142,ENSMUSG00000000244,ENSMUSG00000000530,ENSMUSG00000000555,ENSMUSG00000000567,ENSMUSG00000000753,ENSMUSG00000000791,ENSMUSG00000001123,ENSMUSG00000001131,ENSMUSG00000001166,ENSMUSG00000001168,ENSMUSG00000001507,ENSMUSG00000001552,ENSMUSG00000001819,ENSMUSG00000002603,ENSMUSG00000002985,ENSMUSG00000004558,ENSMUSG00000004892,ENSMUSG00000005413,ENSMUSG00000005672,ENSMUSG00000005705,…
GO:BP	response to external stimulus	GO:0009605	FALSE	2.24268e-27	26.6492	2624	958	211	26963	ENSMUSG00000000244,ENSMUSG00000000275,ENSMUSG00000000567,ENSMUSG00000000791,ENSMUSG00000001123,ENSMUSG00000001166,ENSMUSG00000001168,ENSMUSG00000001552,ENSMUSG00000001751,ENSMUSG00000002603,ENSMUSG00000002985,ENSMUSG00000003849,ENSMUSG00000005672,ENSMUSG00000005950,ENSMUSG00000006345,ENSMUSG00000006403,ENSMUSG00000006711,ENSMUSG00000009545,ENSMUSG00000010358,ENSMUSG00000014158,ENSMUSG00000015083,…
GO:BP	innate immune response	GO:0045087	TRUE	1.13569e-25	24.9447	989	958	114	26963	ENSMUSG00000000275,ENSMUSG00000000791,ENSMUSG00000001123,ENSMUSG00000001166,ENSMUSG00000001168,ENSMUSG00000001751,ENSMUSG00000002603,ENSMUSG00000002985,ENSMUSG00000003849,ENSMUSG00000010358,ENSMUSG00000015083,ENSMUSG00000015335,ENSMUSG00000016206,ENSMUSG00000017830,ENSMUSG00000019768,ENSMUSG00000020020,ENSMUSG00000020227,ENSMUSG00000020399,ENSMUSG00000020641,ENSMUSG00000020707,ENSMUSG00000022575,…
GO:BP	defense response to symbiont	GO:0140546	FALSE	1.47544e-25	24.8311	1163	958	125	26963	ENSMUSG00000000244,ENSMUSG00000000275,ENSMUSG00000000791,ENSMUSG00000001123,ENSMUSG00000001166,ENSMUSG00000001168,ENSMUSG00000001751,ENSMUSG00000002603,ENSMUSG00000002985,ENSMUSG00000003849,ENSMUSG00000010358,ENSMUSG00000015083,ENSMUSG00000015335,ENSMUSG00000016206,ENSMUSG00000017830,ENSMUSG00000019768,ENSMUSG00000020020,ENSMUSG00000020227,ENSMUSG00000020399,ENSMUSG00000020641,ENSMUSG00000020707,…
GO:BP	defense response	GO:0006952	FALSE	3.56256e-25	24.4482	1837	958	164	26963	ENSMUSG00000000244,ENSMUSG00000000275,ENSMUSG00000000791,ENSMUSG00000001123,ENSMUSG00000001131,ENSMUSG00000001166,ENSMUSG00000001168,ENSMUSG00000001751,ENSMUSG00000002603,ENSMUSG00000002985,ENSMUSG00000003849,ENSMUSG00000005413,ENSMUSG00000005672,ENSMUSG00000006344,ENSMUSG00000006345,ENSMUSG00000006403,ENSMUSG00000010358,ENSMUSG00000014158,ENSMUSG00000015083,ENSMUSG00000015335,ENSMUSG00000016206,…
GO:BP	response to stimulus	GO:0050896	FALSE	2.02805e-24	23.6929	10529	958	538	26963	ENSMUSG00000000142,ENSMUSG00000000244,ENSMUSG00000000275,ENSMUSG00000000530,ENSMUSG00000000555,ENSMUSG00000000567,ENSMUSG00000000753,ENSMUSG00000000791,ENSMUSG00000001123,ENSMUSG00000001131,ENSMUSG00000001166,ENSMUSG00000001168,ENSMUSG00000001507,ENSMUSG00000001552,ENSMUSG00000001555,ENSMUSG00000001663,ENSMUSG00000001751,ENSMUSG00000001774,ENSMUSG00000001819,ENSMUSG00000002058,ENSMUSG00000002289,…
GO:BP	response to stress	GO:0006950	FALSE	2.67953e-24	23.5719	3966	958	269	26963	ENSMUSG00000000142,ENSMUSG00000000244,ENSMUSG00000000275,ENSMUSG00000000530,ENSMUSG00000000555,ENSMUSG00000000791,ENSMUSG00000001123,ENSMUSG00000001131,ENSMUSG00000001166,ENSMUSG00000001168,ENSMUSG00000001555,ENSMUSG00000001751,ENSMUSG00000001774,ENSMUSG00000002289,ENSMUSG00000002603,ENSMUSG00000002985,ENSMUSG00000003123,ENSMUSG00000003849,ENSMUSG00000005413,ENSMUSG00000005672,ENSMUSG00000006344,…
GO:BP	defense response to other organism	GO:0098542	FALSE	6.9239e-24	23.1596	1294	958	130	26963	ENSMUSG00000000244,ENSMUSG00000000275,ENSMUSG00000000791,ENSMUSG00000001123,ENSMUSG00000001166,ENSMUSG00000001168,ENSMUSG00000001751,ENSMUSG00000002603,ENSMUSG00000002985,ENSMUSG00000003849,ENSMUSG00000006403,ENSMUSG00000010358,ENSMUSG00000015083,ENSMUSG00000015335,ENSMUSG00000016206,ENSMUSG00000017830,ENSMUSG00000019768,ENSMUSG00000020020,ENSMUSG00000020227,ENSMUSG00000020399,ENSMUSG00000020641,…
GO:BP	positive regulation of biological process	GO:0048518	FALSE	7.83528e-23	22.1059	6584	958	379	26963	ENSMUSG00000000142,ENSMUSG00000000275,ENSMUSG00000000530,ENSMUSG00000000555,ENSMUSG00000000567,ENSMUSG00000000753,ENSMUSG00000000791,ENSMUSG00000001123,ENSMUSG00000001131,ENSMUSG00000001166,ENSMUSG00000001168,ENSMUSG00000001507,ENSMUSG00000001552,ENSMUSG00000001751,ENSMUSG00000001802,ENSMUSG00000001819,ENSMUSG00000002289,ENSMUSG00000002325,ENSMUSG00000002603,ENSMUSG00000002799,ENSMUSG00000002900,…
GO:BP	immune system process	GO:0002376	FALSE	1.25067e-22	21.9029	2866	958	212	26963	ENSMUSG00000000244,ENSMUSG00000000275,ENSMUSG00000000567,ENSMUSG00000000791,ENSMUSG00000001123,ENSMUSG00000001166,ENSMUSG00000001168,ENSMUSG00000001507,ENSMUSG00000001751,ENSMUSG00000001942,ENSMUSG00000002325,ENSMUSG00000002603,ENSMUSG00000002799,ENSMUSG00000002985,ENSMUSG00000003411,ENSMUSG00000003420,ENSMUSG00000003849,ENSMUSG00000005413,ENSMUSG00000005672,ENSMUSG00000006345,ENSMUSG00000006389,…
GO:BP	regulation of response to stimulus	GO:0048583	FALSE	5.26889e-22	21.2783	4015	958	265	26963	ENSMUSG00000000142,ENSMUSG00000000244,ENSMUSG00000000275,ENSMUSG00000000530,ENSMUSG00000000567,ENSMUSG00000000791,ENSMUSG00000001123,ENSMUSG00000001131,ENSMUSG00000001166,ENSMUSG00000001168,ENSMUSG00000001507,ENSMUSG00000001751,ENSMUSG00000001774,ENSMUSG00000002603,ENSMUSG00000002799,ENSMUSG00000002900,ENSMUSG00000002985,ENSMUSG00000004558,ENSMUSG00000004837,ENSMUSG00000005413,ENSMUSG00000005672,…
GO:BP	biological regulation	GO:0065007	FALSE	6.50697e-22	21.1866	13542	958	637	26963	ENSMUSG00000000142,ENSMUSG00000000223,ENSMUSG00000000244,ENSMUSG00000000275,ENSMUSG00000000308,ENSMUSG00000000530,ENSMUSG00000000555,ENSMUSG00000000567,ENSMUSG00000000753,ENSMUSG00000000791,ENSMUSG00000000805,ENSMUSG00000001123,ENSMUSG00000001131,ENSMUSG00000001166,ENSMUSG00000001168,ENSMUSG00000001507,ENSMUSG00000001552,ENSMUSG00000001751,ENSMUSG00000001774,ENSMUSG00000001802,ENSMUSG00000001819,…
GO:BP	regulation of biological process	GO:0050789	FALSE	1.99709e-21	20.6996	13153	958	622	26963	ENSMUSG00000000142,ENSMUSG00000000223,ENSMUSG00000000244,ENSMUSG00000000275,ENSMUSG00000000308,ENSMUSG00000000530,ENSMUSG00000000555,ENSMUSG00000000567,ENSMUSG00000000753,ENSMUSG00000000791,ENSMUSG00000001123,ENSMUSG00000001131,ENSMUSG00000001166,ENSMUSG00000001168,ENSMUSG00000001507,ENSMUSG00000001552,ENSMUSG00000001751,ENSMUSG00000001774,ENSMUSG00000001802,ENSMUSG00000001819,ENSMUSG00000001942,…
GO:BP	cell surface receptor signaling pathway	GO:0007166	FALSE	3.20876e-21	20.4937	2776	958	204	26963	ENSMUSG00000000142,ENSMUSG00000000244,ENSMUSG00000000530,ENSMUSG00000000555,ENSMUSG00000000567,ENSMUSG00000000791,ENSMUSG00000001123,ENSMUSG00000001131,ENSMUSG00000001166,ENSMUSG00000001168,ENSMUSG00000001507,ENSMUSG00000001552,ENSMUSG00000001751,ENSMUSG00000002603,ENSMUSG00000002799,ENSMUSG00000002885,ENSMUSG00000002900,ENSMUSG00000002985,ENSMUSG00000003070,ENSMUSG00000004558,ENSMUSG00000005413,…
GO:BP	multicellular organism development	GO:0007275	FALSE	5.89659e-21	20.2294	4886	958	301	26963	ENSMUSG00000000142,ENSMUSG00000000223,ENSMUSG00000000530,ENSMUSG00000000555,ENSMUSG00000000567,ENSMUSG00000000753,ENSMUSG00000001123,ENSMUSG00000001131,ENSMUSG00000001507,ENSMUSG00000001552,ENSMUSG00000001555,ENSMUSG00000001751,ENSMUSG00000001819,ENSMUSG00000002058,ENSMUSG00000002289,ENSMUSG00000002603,ENSMUSG00000002799,ENSMUSG00000002900,ENSMUSG00000002985,ENSMUSG00000003070,ENSMUSG00000004558,…
GO:BP	anatomical structure morphogenesis	GO:0009653	FALSE	1.42945e-20	19.8448	2769	958	202	26963	ENSMUSG00000000142,ENSMUSG00000000530,ENSMUSG00000000555,ENSMUSG00000000567,ENSMUSG00000000753,ENSMUSG00000001507,ENSMUSG00000001552,ENSMUSG00000001555,ENSMUSG00000001751,ENSMUSG00000001819,ENSMUSG00000002289,ENSMUSG00000002603,ENSMUSG00000002799,ENSMUSG00000002900,ENSMUSG00000002985,ENSMUSG00000003070,ENSMUSG00000004891,ENSMUSG00000004892,ENSMUSG00000005413,ENSMUSG00000005672,ENSMUSG00000006389,…
GO:BP	system development	GO:0048731	FALSE	6.20429e-20	19.2073	4123	958	264	26963	ENSMUSG00000000142,ENSMUSG00000000223,ENSMUSG00000000530,ENSMUSG00000000555,ENSMUSG00000000567,ENSMUSG00000000753,ENSMUSG00000001131,ENSMUSG00000001507,ENSMUSG00000001552,ENSMUSG00000001555,ENSMUSG00000001751,ENSMUSG00000001819,ENSMUSG00000002058,ENSMUSG00000002289,ENSMUSG00000002603,ENSMUSG00000002799,ENSMUSG00000002900,ENSMUSG00000002985,ENSMUSG00000003070,ENSMUSG00000004558,ENSMUSG00000004891,…
GO:BP	response to biotic stimulus	GO:0009607	FALSE	8.83138e-20	19.054	1832	958	152	26963	ENSMUSG00000000244,ENSMUSG00000000275,ENSMUSG00000000791,ENSMUSG00000001123,ENSMUSG00000001166,ENSMUSG00000001168,ENSMUSG00000001751,ENSMUSG00000002603,ENSMUSG00000002985,ENSMUSG00000003849,ENSMUSG00000006345,ENSMUSG00000006403,ENSMUSG00000010358,ENSMUSG00000015083,ENSMUSG00000015335,ENSMUSG00000016206,ENSMUSG00000017830,ENSMUSG00000018381,ENSMUSG00000019768,ENSMUSG00000020020,ENSMUSG00000020227,…
GO:BP	response to external biotic stimulus	GO:0043207	FALSE	8.89901e-20	19.0507	1795	958	150	26963	ENSMUSG00000000244,ENSMUSG00000000275,ENSMUSG00000000791,ENSMUSG00000001123,ENSMUSG00000001166,ENSMUSG00000001168,ENSMUSG00000001751,ENSMUSG00000002603,ENSMUSG00000002985,ENSMUSG00000003849,ENSMUSG00000006345,ENSMUSG00000006403,ENSMUSG00000010358,ENSMUSG00000015083,ENSMUSG00000015335,ENSMUSG00000016206,ENSMUSG00000017830,ENSMUSG00000019768,ENSMUSG00000020020,ENSMUSG00000020227,ENSMUSG00000020399,…
GO:BP	response to other organism	GO:0051707	FALSE	1.97356e-19	18.7047	1791	958	149	26963	ENSMUSG00000000244,ENSMUSG00000000275,ENSMUSG00000000791,ENSMUSG00000001123,ENSMUSG00000001166,ENSMUSG00000001168,ENSMUSG00000001751,ENSMUSG00000002603,ENSMUSG00000002985,ENSMUSG00000003849,ENSMUSG00000006345,ENSMUSG00000006403,ENSMUSG00000010358,ENSMUSG00000015083,ENSMUSG00000015335,ENSMUSG00000016206,ENSMUSG00000017830,ENSMUSG00000019768,ENSMUSG00000020020,ENSMUSG00000020227,ENSMUSG00000020399,…
GO:BP	regulation of signaling	GO:0023051	FALSE	2.64491e-19	18.5776	3638	958	240	26963	ENSMUSG00000000142,ENSMUSG00000000275,ENSMUSG00000000530,ENSMUSG00000000567,ENSMUSG00000001123,ENSMUSG00000001131,ENSMUSG00000001166,ENSMUSG00000001168,ENSMUSG00000001507,ENSMUSG00000002603,ENSMUSG00000002799,ENSMUSG00000002900,ENSMUSG00000002985,ENSMUSG00000004558,ENSMUSG00000004837,ENSMUSG00000005413,ENSMUSG00000005672,ENSMUSG00000006154,ENSMUSG00000006435,ENSMUSG00000006575,ENSMUSG00000006711,…
GO:BP	regulation of cell communication	GO:0010646	FALSE	2.74524e-19	18.5614	3639	958	240	26963	ENSMUSG00000000142,ENSMUSG00000000275,ENSMUSG00000000530,ENSMUSG00000000567,ENSMUSG00000001123,ENSMUSG00000001131,ENSMUSG00000001166,ENSMUSG00000001168,ENSMUSG00000001507,ENSMUSG00000002603,ENSMUSG00000002799,ENSMUSG00000002900,ENSMUSG00000002985,ENSMUSG00000004558,ENSMUSG00000004837,ENSMUSG00000005413,ENSMUSG00000005672,ENSMUSG00000006154,ENSMUSG00000006435,ENSMUSG00000006575,ENSMUSG00000006711,…
GO:BP	negative regulation of biological process	GO:0048519	FALSE	4.23927e-19	18.3727	5981	958	342	26963	ENSMUSG00000000142,ENSMUSG00000000244,ENSMUSG00000000275,ENSMUSG00000000308,ENSMUSG00000000530,ENSMUSG00000000555,ENSMUSG00000000567,ENSMUSG00000000753,ENSMUSG00000001123,ENSMUSG00000001131,ENSMUSG00000001166,ENSMUSG00000001168,ENSMUSG00000001507,ENSMUSG00000001552,ENSMUSG00000001774,ENSMUSG00000001802,ENSMUSG00000002058,ENSMUSG00000002289,ENSMUSG00000002603,ENSMUSG00000002900,ENSMUSG00000002985,…
GO:BP	defense response to virus	GO:0051607	FALSE	6.71238e-19	18.1731	323	958	55	26963	ENSMUSG00000000244,ENSMUSG00000000275,ENSMUSG00000000791,ENSMUSG00000001166,ENSMUSG00000001168,ENSMUSG00000017830,ENSMUSG00000020020,ENSMUSG00000020641,ENSMUSG00000020707,ENSMUSG00000022221,ENSMUSG00000022906,ENSMUSG00000024810,ENSMUSG00000025491,ENSMUSG00000025492,ENSMUSG00000025498,ENSMUSG00000026104,ENSMUSG00000026896,ENSMUSG00000027514,ENSMUSG00000027843,ENSMUSG00000027995,ENSMUSG00000029561,…
GO:BP	anatomical structure development	GO:0048856	FALSE	7.62397e-19	18.1178	6290	958	354	26963	ENSMUSG00000000142,ENSMUSG00000000223,ENSMUSG00000000530,ENSMUSG00000000555,ENSMUSG00000000567,ENSMUSG00000000753,ENSMUSG00000001123,ENSMUSG00000001131,ENSMUSG00000001507,ENSMUSG00000001552,ENSMUSG00000001555,ENSMUSG00000001751,ENSMUSG00000001819,ENSMUSG00000002058,ENSMUSG00000002289,ENSMUSG00000002603,ENSMUSG00000002799,ENSMUSG00000002900,ENSMUSG00000002985,ENSMUSG00000003070,ENSMUSG00000004558,…
GO:BP	regulation of response to external stimulus	GO:0032101	FALSE	9.84596e-19	18.0067	1110	958	109	26963	ENSMUSG00000000244,ENSMUSG00000000275,ENSMUSG00000000791,ENSMUSG00000001123,ENSMUSG00000001166,ENSMUSG00000001168,ENSMUSG00000001751,ENSMUSG00000002603,ENSMUSG00000002985,ENSMUSG00000005950,ENSMUSG00000006345,ENSMUSG00000006711,ENSMUSG00000010358,ENSMUSG00000014158,ENSMUSG00000015335,ENSMUSG00000016206,ENSMUSG00000017446,ENSMUSG00000017830,ENSMUSG00000019768,ENSMUSG00000019989,ENSMUSG00000020227,…
GO:BP	positive regulation of cellular process	GO:0048522	FALSE	1.57553e-18	17.8026	6243	958	351	26963	ENSMUSG00000000142,ENSMUSG00000000275,ENSMUSG00000000530,ENSMUSG00000000555,ENSMUSG00000000567,ENSMUSG00000000753,ENSMUSG00000000791,ENSMUSG00000001123,ENSMUSG00000001131,ENSMUSG00000001166,ENSMUSG00000001168,ENSMUSG00000001507,ENSMUSG00000001552,ENSMUSG00000001802,ENSMUSG00000001819,ENSMUSG00000002289,ENSMUSG00000002325,ENSMUSG00000002603,ENSMUSG00000002799,ENSMUSG00000002900,ENSMUSG00000002985,…
GO:BP	response to virus	GO:0009615	FALSE	1.85183e-18	17.7324	403	958	61	26963	ENSMUSG00000000244,ENSMUSG00000000275,ENSMUSG00000000791,ENSMUSG00000001123,ENSMUSG00000001166,ENSMUSG00000001168,ENSMUSG00000002603,ENSMUSG00000017830,ENSMUSG00000020020,ENSMUSG00000020227,ENSMUSG00000020641,ENSMUSG00000020707,ENSMUSG00000022037,ENSMUSG00000022221,ENSMUSG00000022906,ENSMUSG00000024810,ENSMUSG00000025491,ENSMUSG00000025492,ENSMUSG00000025498,ENSMUSG00000026104,ENSMUSG00000026896,…
GO:BP	immune response	GO:0006955	FALSE	2.53945e-18	17.5953	1991	958	157	26963	ENSMUSG00000000275,ENSMUSG00000000791,ENSMUSG00000001123,ENSMUSG00000001166,ENSMUSG00000001168,ENSMUSG00000001751,ENSMUSG00000002603,ENSMUSG00000002985,ENSMUSG00000003420,ENSMUSG00000003849,ENSMUSG00000005413,ENSMUSG00000005672,ENSMUSG00000006389,ENSMUSG00000010358,ENSMUSG00000013846,ENSMUSG00000015053,ENSMUSG00000015083,ENSMUSG00000015090,ENSMUSG00000015335,ENSMUSG00000016206,ENSMUSG00000017830,…
GO:BP	positive regulation of multicellular organismal process	GO:0051240	FALSE	2.80576e-18	17.5519	1822	958	148	26963	ENSMUSG00000000142,ENSMUSG00000000530,ENSMUSG00000000555,ENSMUSG00000000567,ENSMUSG00000000753,ENSMUSG00000000791,ENSMUSG00000001123,ENSMUSG00000001166,ENSMUSG00000001168,ENSMUSG00000001552,ENSMUSG00000002603,ENSMUSG00000002985,ENSMUSG00000004892,ENSMUSG00000005413,ENSMUSG00000005672,ENSMUSG00000005705,ENSMUSG00000006389,ENSMUSG00000006435,ENSMUSG00000009545,ENSMUSG00000010066,ENSMUSG00000014158,…
GO:BP	regulation of cellular process	GO:0050794	FALSE	1.2364e-17	16.9078	12758	958	595	26963	ENSMUSG00000000142,ENSMUSG00000000244,ENSMUSG00000000275,ENSMUSG00000000308,ENSMUSG00000000530,ENSMUSG00000000555,ENSMUSG00000000567,ENSMUSG00000000753,ENSMUSG00000000791,ENSMUSG00000001123,ENSMUSG00000001131,ENSMUSG00000001166,ENSMUSG00000001168,ENSMUSG00000001507,ENSMUSG00000001552,ENSMUSG00000001751,ENSMUSG00000001774,ENSMUSG00000001802,ENSMUSG00000001819,ENSMUSG00000002058,ENSMUSG00000002289,…
GO:BP	regulation of innate immune response	GO:0045088	FALSE	1.8477e-17	16.7334	474	958	65	26963	ENSMUSG00000000275,ENSMUSG00000001123,ENSMUSG00000001166,ENSMUSG00000001168,ENSMUSG00000001751,ENSMUSG00000002603,ENSMUSG00000002985,ENSMUSG00000010358,ENSMUSG00000015335,ENSMUSG00000016206,ENSMUSG00000017830,ENSMUSG00000019768,ENSMUSG00000020227,ENSMUSG00000020399,ENSMUSG00000020641,ENSMUSG00000020707,ENSMUSG00000022906,ENSMUSG00000024339,ENSMUSG00000024737,ENSMUSG00000025498,ENSMUSG00000026896,…
GO:BP	negative regulation of cellular process	GO:0048523	FALSE	1.99912e-17	16.6992	5732	958	326	26963	ENSMUSG00000000142,ENSMUSG00000000244,ENSMUSG00000000308,ENSMUSG00000000530,ENSMUSG00000000555,ENSMUSG00000000567,ENSMUSG00000000753,ENSMUSG00000001123,ENSMUSG00000001131,ENSMUSG00000001166,ENSMUSG00000001168,ENSMUSG00000001507,ENSMUSG00000001552,ENSMUSG00000001774,ENSMUSG00000001802,ENSMUSG00000002058,ENSMUSG00000002289,ENSMUSG00000002603,ENSMUSG00000002900,ENSMUSG00000002985,ENSMUSG00000003849,…
GO:BP	regulation of signal transduction	GO:0009966	FALSE	2.9239e-17	16.534	3036	958	206	26963	ENSMUSG00000000142,ENSMUSG00000000275,ENSMUSG00000000530,ENSMUSG00000000567,ENSMUSG00000001123,ENSMUSG00000001131,ENSMUSG00000001166,ENSMUSG00000001168,ENSMUSG00000001507,ENSMUSG00000002603,ENSMUSG00000002799,ENSMUSG00000002900,ENSMUSG00000002985,ENSMUSG00000004558,ENSMUSG00000004837,ENSMUSG00000005413,ENSMUSG00000005672,ENSMUSG00000006154,ENSMUSG00000006435,ENSMUSG00000006575,ENSMUSG00000006711,…
GO:BP	biological process involved in interspecies interaction between organisms	GO:0044419	FALSE	3.84585e-17	16.415	1950	958	152	26963	ENSMUSG00000000244,ENSMUSG00000000275,ENSMUSG00000000791,ENSMUSG00000001123,ENSMUSG00000001166,ENSMUSG00000001168,ENSMUSG00000001751,ENSMUSG00000002603,ENSMUSG00000002985,ENSMUSG00000003849,ENSMUSG00000006345,ENSMUSG00000006403,ENSMUSG00000010358,ENSMUSG00000015083,ENSMUSG00000015335,ENSMUSG00000016206,ENSMUSG00000017830,ENSMUSG00000019768,ENSMUSG00000020020,ENSMUSG00000020227,ENSMUSG00000020399,…
GO:BP	developmental process	GO:0032502	FALSE	4.07212e-17	16.3902	6876	958	372	26963	ENSMUSG00000000142,ENSMUSG00000000223,ENSMUSG00000000530,ENSMUSG00000000555,ENSMUSG00000000567,ENSMUSG00000000753,ENSMUSG00000001123,ENSMUSG00000001131,ENSMUSG00000001507,ENSMUSG00000001552,ENSMUSG00000001555,ENSMUSG00000001751,ENSMUSG00000001802,ENSMUSG00000001819,ENSMUSG00000002058,ENSMUSG00000002289,ENSMUSG00000002603,ENSMUSG00000002799,ENSMUSG00000002900,ENSMUSG00000002985,ENSMUSG00000003070,…
GO:BP	regulation of response to biotic stimulus	GO:0002831	FALSE	4.35837e-17	16.3607	565	958	71	26963	ENSMUSG00000000244,ENSMUSG00000000275,ENSMUSG00000000791,ENSMUSG00000001123,ENSMUSG00000001166,ENSMUSG00000001168,ENSMUSG00000001751,ENSMUSG00000002603,ENSMUSG00000002985,ENSMUSG00000010358,ENSMUSG00000015335,ENSMUSG00000016206,ENSMUSG00000017830,ENSMUSG00000019768,ENSMUSG00000020227,ENSMUSG00000020399,ENSMUSG00000020641,ENSMUSG00000020707,ENSMUSG00000022906,ENSMUSG00000024339,ENSMUSG00000024737,…
GO:BP	multicellular organismal process	GO:0032501	FALSE	4.85595e-17	16.3137	8528	958	437	26963	ENSMUSG00000000142,ENSMUSG00000000223,ENSMUSG00000000244,ENSMUSG00000000530,ENSMUSG00000000555,ENSMUSG00000000567,ENSMUSG00000000753,ENSMUSG00000000791,ENSMUSG00000001123,ENSMUSG00000001131,ENSMUSG00000001166,ENSMUSG00000001168,ENSMUSG00000001507,ENSMUSG00000001552,ENSMUSG00000001555,ENSMUSG00000001751,ENSMUSG00000001802,ENSMUSG00000001819,ENSMUSG00000002058,ENSMUSG00000002289,ENSMUSG00000002603,…
GO:BP	regulation of cytokine production	GO:0001817	FALSE	6.49423e-17	16.1875	825	958	88	26963	ENSMUSG00000000791,ENSMUSG00000001123,ENSMUSG00000001166,ENSMUSG00000001168,ENSMUSG00000002603,ENSMUSG00000004558,ENSMUSG00000005413,ENSMUSG00000005672,ENSMUSG00000006389,ENSMUSG00000014158,ENSMUSG00000016206,ENSMUSG00000017830,ENSMUSG00000020227,ENSMUSG00000020357,ENSMUSG00000020399,ENSMUSG00000020601,ENSMUSG00000020641,ENSMUSG00000020707,ENSMUSG00000021944,ENSMUSG00000022037,ENSMUSG00000022208,…
GO:BP	cytokine production	GO:0001816	FALSE	1.12833e-16	15.9476	832	958	88	26963	ENSMUSG00000000791,ENSMUSG00000001123,ENSMUSG00000001166,ENSMUSG00000001168,ENSMUSG00000002603,ENSMUSG00000004558,ENSMUSG00000005413,ENSMUSG00000005672,ENSMUSG00000006389,ENSMUSG00000014158,ENSMUSG00000016206,ENSMUSG00000017830,ENSMUSG00000020227,ENSMUSG00000020357,ENSMUSG00000020399,ENSMUSG00000020601,ENSMUSG00000020641,ENSMUSG00000020707,ENSMUSG00000021944,ENSMUSG00000022037,ENSMUSG00000022208,…
GO:BP	cellular response to stimulus	GO:0051716	FALSE	1.20819e-16	15.9179	8566	958	437	26963	ENSMUSG00000000142,ENSMUSG00000000244,ENSMUSG00000000275,ENSMUSG00000000530,ENSMUSG00000000555,ENSMUSG00000000567,ENSMUSG00000000753,ENSMUSG00000000791,ENSMUSG00000001123,ENSMUSG00000001131,ENSMUSG00000001166,ENSMUSG00000001168,ENSMUSG00000001507,ENSMUSG00000001552,ENSMUSG00000001663,ENSMUSG00000001751,ENSMUSG00000001774,ENSMUSG00000002289,ENSMUSG00000002603,ENSMUSG00000002799,ENSMUSG00000002885,…
GO:BP	cell migration	GO:0016477	FALSE	1.59186e-16	15.7981	1544	958	129	26963	ENSMUSG00000000530,ENSMUSG00000000555,ENSMUSG00000000567,ENSMUSG00000000753,ENSMUSG00000001123,ENSMUSG00000001131,ENSMUSG00000001507,ENSMUSG00000001552,ENSMUSG00000002603,ENSMUSG00000002900,ENSMUSG00000002985,ENSMUSG00000005413,ENSMUSG00000005672,ENSMUSG00000006711,ENSMUSG00000010760,ENSMUSG00000014158,ENSMUSG00000014813,ENSMUSG00000015053,ENSMUSG00000018381,ENSMUSG00000020357,ENSMUSG00000020437,…
GO:BP	regulation of cell motility	GO:2000145	FALSE	1.70106e-15	14.7693	1051	958	99	26963	ENSMUSG00000000530,ENSMUSG00000000555,ENSMUSG00000000567,ENSMUSG00000000753,ENSMUSG00000001123,ENSMUSG00000001131,ENSMUSG00000001507,ENSMUSG00000001552,ENSMUSG00000002603,ENSMUSG00000002900,ENSMUSG00000002985,ENSMUSG00000005413,ENSMUSG00000005672,ENSMUSG00000010760,ENSMUSG00000014158,ENSMUSG00000014813,ENSMUSG00000015053,ENSMUSG00000018381,ENSMUSG00000020357,ENSMUSG00000020681,ENSMUSG00000020682,…
GO:BP	positive regulation of defense response	GO:0031349	FALSE	2.24253e-15	14.6493	519	958	65	26963	ENSMUSG00000000275,ENSMUSG00000001123,ENSMUSG00000001166,ENSMUSG00000001168,ENSMUSG00000001751,ENSMUSG00000002603,ENSMUSG00000010358,ENSMUSG00000014158,ENSMUSG00000015335,ENSMUSG00000016206,ENSMUSG00000017830,ENSMUSG00000019768,ENSMUSG00000020227,ENSMUSG00000020399,ENSMUSG00000020641,ENSMUSG00000020707,ENSMUSG00000022575,ENSMUSG00000022906,ENSMUSG00000024737,ENSMUSG00000024810,ENSMUSG00000025498,…
GO:BP	regulation of cell migration	GO:0030334	FALSE	2.66754e-15	14.5739	990	958	95	26963	ENSMUSG00000000530,ENSMUSG00000000555,ENSMUSG00000000567,ENSMUSG00000000753,ENSMUSG00000001123,ENSMUSG00000001131,ENSMUSG00000001507,ENSMUSG00000001552,ENSMUSG00000002603,ENSMUSG00000002900,ENSMUSG00000002985,ENSMUSG00000005413,ENSMUSG00000005672,ENSMUSG00000010760,ENSMUSG00000014158,ENSMUSG00000014813,ENSMUSG00000015053,ENSMUSG00000018381,ENSMUSG00000020357,ENSMUSG00000020681,ENSMUSG00000020682,…
GO:BP	intracellular signal transduction	GO:0035556	FALSE	3.1904e-15	14.4962	2885	958	193	26963	ENSMUSG00000000275,ENSMUSG00000000530,ENSMUSG00000000567,ENSMUSG00000001123,ENSMUSG00000001166,ENSMUSG00000001168,ENSMUSG00000001507,ENSMUSG00000002603,ENSMUSG00000002985,ENSMUSG00000004558,ENSMUSG00000004837,ENSMUSG00000005413,ENSMUSG00000005672,ENSMUSG00000006154,ENSMUSG00000006494,ENSMUSG00000006575,ENSMUSG00000006711,ENSMUSG00000009772,ENSMUSG00000010358,ENSMUSG00000014158,ENSMUSG00000015335,…
GO:BP	negative regulation of multicellular organismal process	GO:0051241	FALSE	3.31503e-15	14.4795	1218	958	108	26963	ENSMUSG00000000244,ENSMUSG00000000567,ENSMUSG00000000753,ENSMUSG00000001123,ENSMUSG00000001131,ENSMUSG00000001166,ENSMUSG00000001168,ENSMUSG00000002603,ENSMUSG00000002985,ENSMUSG00000004558,ENSMUSG00000005413,ENSMUSG00000006711,ENSMUSG00000014813,ENSMUSG00000015053,ENSMUSG00000015090,ENSMUSG00000017446,ENSMUSG00000017491,ENSMUSG00000017830,ENSMUSG00000019989,ENSMUSG00000020027,ENSMUSG00000020227,…
GO:BP	positive regulation of response to stimulus	GO:0048584	FALSE	4.13399e-15	14.3836	2372	958	168	26963	ENSMUSG00000000275,ENSMUSG00000000530,ENSMUSG00000000567,ENSMUSG00000000791,ENSMUSG00000001123,ENSMUSG00000001166,ENSMUSG00000001168,ENSMUSG00000001751,ENSMUSG00000002603,ENSMUSG00000002799,ENSMUSG00000002900,ENSMUSG00000002985,ENSMUSG00000005672,ENSMUSG00000006575,ENSMUSG00000006711,ENSMUSG00000010358,ENSMUSG00000014158,ENSMUSG00000015083,ENSMUSG00000015335,ENSMUSG00000016206,ENSMUSG00000017446,…
GO:BP	regulation of immune system process	GO:0002682	FALSE	4.81267e-15	14.3176	1590	958	128	26963	ENSMUSG00000000244,ENSMUSG00000000275,ENSMUSG00000000567,ENSMUSG00000000791,ENSMUSG00000001123,ENSMUSG00000001166,ENSMUSG00000001168,ENSMUSG00000001751,ENSMUSG00000001942,ENSMUSG00000002603,ENSMUSG00000002985,ENSMUSG00000005413,ENSMUSG00000005672,ENSMUSG00000006345,ENSMUSG00000006389,ENSMUSG00000010358,ENSMUSG00000014158,ENSMUSG00000015053,ENSMUSG00000015083,ENSMUSG00000015335,ENSMUSG00000016206,…
GO:BP	regulation of defense response	GO:0031347	FALSE	7.54114e-15	14.1226	823	958	84	26963	ENSMUSG00000000244,ENSMUSG00000000275,ENSMUSG00000000791,ENSMUSG00000001123,ENSMUSG00000001166,ENSMUSG00000001168,ENSMUSG00000001751,ENSMUSG00000002603,ENSMUSG00000002985,ENSMUSG00000006345,ENSMUSG00000010358,ENSMUSG00000014158,ENSMUSG00000015335,ENSMUSG00000016206,ENSMUSG00000017830,ENSMUSG00000019768,ENSMUSG00000019989,ENSMUSG00000020227,ENSMUSG00000020399,ENSMUSG00000020641,ENSMUSG00000020707,…
GO:BP	cell communication	GO:0007154	FALSE	7.86743e-15	14.1042	7538	958	390	26963	ENSMUSG00000000142,ENSMUSG00000000223,ENSMUSG00000000244,ENSMUSG00000000275,ENSMUSG00000000530,ENSMUSG00000000555,ENSMUSG00000000567,ENSMUSG00000000791,ENSMUSG00000001123,ENSMUSG00000001131,ENSMUSG00000001166,ENSMUSG00000001168,ENSMUSG00000001507,ENSMUSG00000001552,ENSMUSG00000001751,ENSMUSG00000002603,ENSMUSG00000002799,ENSMUSG00000002885,ENSMUSG00000002900,ENSMUSG00000002985,ENSMUSG00000003070,…
GO:BP	positive regulation of innate immune response	GO:0045089	FALSE	8.58389e-15	14.0663	394	958	55	26963	ENSMUSG00000000275,ENSMUSG00000001123,ENSMUSG00000001166,ENSMUSG00000001168,ENSMUSG00000001751,ENSMUSG00000010358,ENSMUSG00000015335,ENSMUSG00000016206,ENSMUSG00000017830,ENSMUSG00000019768,ENSMUSG00000020227,ENSMUSG00000020399,ENSMUSG00000020641,ENSMUSG00000020707,ENSMUSG00000022906,ENSMUSG00000024737,ENSMUSG00000025498,ENSMUSG00000026896,ENSMUSG00000027514,ENSMUSG00000027843,ENSMUSG00000027995,…
GO:BP	positive regulation of response to biotic stimulus	GO:0002833	FALSE	8.82165e-15	14.0545	421	958	57	26963	ENSMUSG00000000275,ENSMUSG00000001123,ENSMUSG00000001166,ENSMUSG00000001168,ENSMUSG00000001751,ENSMUSG00000010358,ENSMUSG00000015335,ENSMUSG00000016206,ENSMUSG00000017830,ENSMUSG00000019768,ENSMUSG00000020227,ENSMUSG00000020399,ENSMUSG00000020641,ENSMUSG00000020707,ENSMUSG00000022906,ENSMUSG00000024737,ENSMUSG00000025498,ENSMUSG00000026471,ENSMUSG00000026896,ENSMUSG00000027514,ENSMUSG00000027843,…
GO:BP	regulation of locomotion	GO:0040012	FALSE	8.90235e-15	14.0505	1094	958	100	26963	ENSMUSG00000000530,ENSMUSG00000000555,ENSMUSG00000000567,ENSMUSG00000000753,ENSMUSG00000001123,ENSMUSG00000001131,ENSMUSG00000001507,ENSMUSG00000001552,ENSMUSG00000002603,ENSMUSG00000002900,ENSMUSG00000002985,ENSMUSG00000005413,ENSMUSG00000005672,ENSMUSG00000010760,ENSMUSG00000014158,ENSMUSG00000014813,ENSMUSG00000015053,ENSMUSG00000018381,ENSMUSG00000020357,ENSMUSG00000020681,ENSMUSG00000020682,…
GO:BP	locomotion	GO:0040011	FALSE	1.36677e-14	13.8643	1278	958	110	26963	ENSMUSG00000000530,ENSMUSG00000000555,ENSMUSG00000000567,ENSMUSG00000000753,ENSMUSG00000001123,ENSMUSG00000001131,ENSMUSG00000001507,ENSMUSG00000001552,ENSMUSG00000002603,ENSMUSG00000002900,ENSMUSG00000002985,ENSMUSG00000005413,ENSMUSG00000005672,ENSMUSG00000010760,ENSMUSG00000014158,ENSMUSG00000014813,ENSMUSG00000015053,ENSMUSG00000018381,ENSMUSG00000018819,ENSMUSG00000020357,ENSMUSG00000020681,…
GO:BP	cell adhesion	GO:0007155	FALSE	1.99821e-14	13.6994	1468	958	120	26963	ENSMUSG00000000244,ENSMUSG00000000530,ENSMUSG00000000555,ENSMUSG00000000567,ENSMUSG00000000791,ENSMUSG00000001014,ENSMUSG00000001029,ENSMUSG00000001123,ENSMUSG00000001507,ENSMUSG00000001552,ENSMUSG00000002603,ENSMUSG00000002799,ENSMUSG00000002900,ENSMUSG00000002980,ENSMUSG00000004892,ENSMUSG00000005672,ENSMUSG00000008090,ENSMUSG00000014158,ENSMUSG00000015468,ENSMUSG00000017446,ENSMUSG00000020340,…
GO:BP	regulation of response to stress	GO:0080134	FALSE	3.48363e-14	13.458	1386	958	115	26963	ENSMUSG00000000142,ENSMUSG00000000244,ENSMUSG00000000275,ENSMUSG00000000791,ENSMUSG00000001123,ENSMUSG00000001166,ENSMUSG00000001168,ENSMUSG00000001751,ENSMUSG00000001774,ENSMUSG00000002603,ENSMUSG00000002985,ENSMUSG00000006345,ENSMUSG00000006711,ENSMUSG00000010358,ENSMUSG00000014158,ENSMUSG00000015335,ENSMUSG00000016206,ENSMUSG00000017446,ENSMUSG00000017830,ENSMUSG00000019768,ENSMUSG00000019989,…
GO:BP	regulation of immune response	GO:0050776	FALSE	3.69439e-14	13.4325	928	958	89	26963	ENSMUSG00000000275,ENSMUSG00000000791,ENSMUSG00000001123,ENSMUSG00000001166,ENSMUSG00000001168,ENSMUSG00000001751,ENSMUSG00000002603,ENSMUSG00000002985,ENSMUSG00000005672,ENSMUSG00000010358,ENSMUSG00000015083,ENSMUSG00000015335,ENSMUSG00000016206,ENSMUSG00000017830,ENSMUSG00000019768,ENSMUSG00000019989,ENSMUSG00000020227,ENSMUSG00000020399,ENSMUSG00000020437,ENSMUSG00000020641,ENSMUSG00000020707,…
GO:BP	signaling	GO:0023052	FALSE	4.09314e-14	13.3879	7507	958	386	26963	ENSMUSG00000000142,ENSMUSG00000000223,ENSMUSG00000000244,ENSMUSG00000000275,ENSMUSG00000000530,ENSMUSG00000000555,ENSMUSG00000000567,ENSMUSG00000000791,ENSMUSG00000001123,ENSMUSG00000001131,ENSMUSG00000001166,ENSMUSG00000001168,ENSMUSG00000001507,ENSMUSG00000001552,ENSMUSG00000001751,ENSMUSG00000002603,ENSMUSG00000002799,ENSMUSG00000002885,ENSMUSG00000002900,ENSMUSG00000002985,ENSMUSG00000003070,…
GO:BP	response to interferon-beta	GO:0035456	FALSE	4.21661e-14	13.375	72	958	24	26963	ENSMUSG00000001166,ENSMUSG00000001168,ENSMUSG00000025491,ENSMUSG00000025492,ENSMUSG00000026104,ENSMUSG00000028268,ENSMUSG00000031639,ENSMUSG00000034459,ENSMUSG00000039997,ENSMUSG00000040253,ENSMUSG00000040483,ENSMUSG00000042349,ENSMUSG00000046718,ENSMUSG00000046879,ENSMUSG00000052776,ENSMUSG00000054072,ENSMUSG00000066861,ENSMUSG00000069874,ENSMUSG00000072244,ENSMUSG00000074896,ENSMUSG00000078853,…
GO:BP	cell motility	GO:0048870	FALSE	4.3841e-14	13.3581	1769	958	135	26963	ENSMUSG00000000530,ENSMUSG00000000555,ENSMUSG00000000567,ENSMUSG00000000753,ENSMUSG00000001123,ENSMUSG00000001131,ENSMUSG00000001507,ENSMUSG00000001552,ENSMUSG00000002603,ENSMUSG00000002900,ENSMUSG00000002985,ENSMUSG00000005413,ENSMUSG00000005672,ENSMUSG00000006435,ENSMUSG00000006711,ENSMUSG00000010760,ENSMUSG00000014158,ENSMUSG00000014813,ENSMUSG00000015053,ENSMUSG00000018381,ENSMUSG00000020357,…
GO:BP	positive regulation of response to external stimulus	GO:0032103	FALSE	5.31845e-14	13.2742	658	958	72	26963	ENSMUSG00000000275,ENSMUSG00000001123,ENSMUSG00000001166,ENSMUSG00000001168,ENSMUSG00000001751,ENSMUSG00000002603,ENSMUSG00000010358,ENSMUSG00000014158,ENSMUSG00000015335,ENSMUSG00000016206,ENSMUSG00000017830,ENSMUSG00000019768,ENSMUSG00000020227,ENSMUSG00000020399,ENSMUSG00000020641,ENSMUSG00000020707,ENSMUSG00000022575,ENSMUSG00000022906,ENSMUSG00000024737,ENSMUSG00000024810,ENSMUSG00000025498,…
GO:BP	cell differentiation	GO:0030154	FALSE	1.41482e-13	12.8493	4795	958	273	26963	ENSMUSG00000000142,ENSMUSG00000000530,ENSMUSG00000000555,ENSMUSG00000000567,ENSMUSG00000000753,ENSMUSG00000001123,ENSMUSG00000001507,ENSMUSG00000001751,ENSMUSG00000001802,ENSMUSG00000002603,ENSMUSG00000002799,ENSMUSG00000002900,ENSMUSG00000002985,ENSMUSG00000003070,ENSMUSG00000004558,ENSMUSG00000004892,ENSMUSG00000005672,ENSMUSG00000006345,ENSMUSG00000006389,ENSMUSG00000006435,ENSMUSG00000006711,…
GO:BP	cellular developmental process	GO:0048869	FALSE	1.45428e-13	12.8374	4796	958	273	26963	ENSMUSG00000000142,ENSMUSG00000000530,ENSMUSG00000000555,ENSMUSG00000000567,ENSMUSG00000000753,ENSMUSG00000001123,ENSMUSG00000001507,ENSMUSG00000001751,ENSMUSG00000001802,ENSMUSG00000002603,ENSMUSG00000002799,ENSMUSG00000002900,ENSMUSG00000002985,ENSMUSG00000003070,ENSMUSG00000004558,ENSMUSG00000004892,ENSMUSG00000005672,ENSMUSG00000006345,ENSMUSG00000006389,ENSMUSG00000006435,ENSMUSG00000006711,…
GO:BP	intracellular signaling cassette	GO:0141124	FALSE	2.37932e-13	12.6235	1806	958	135	26963	ENSMUSG00000000275,ENSMUSG00000000530,ENSMUSG00000000567,ENSMUSG00000001123,ENSMUSG00000001507,ENSMUSG00000002603,ENSMUSG00000002985,ENSMUSG00000004558,ENSMUSG00000004837,ENSMUSG00000005413,ENSMUSG00000005672,ENSMUSG00000006154,ENSMUSG00000006575,ENSMUSG00000006711,ENSMUSG00000010358,ENSMUSG00000014158,ENSMUSG00000017446,ENSMUSG00000017493,ENSMUSG00000018334,ENSMUSG00000019768,ENSMUSG00000019990,…
GO:BP	nervous system development	GO:0007399	FALSE	8.92007e-13	12.0496	2531	958	169	26963	ENSMUSG00000000223,ENSMUSG00000000567,ENSMUSG00000000753,ENSMUSG00000001507,ENSMUSG00000001751,ENSMUSG00000002058,ENSMUSG00000002603,ENSMUSG00000002799,ENSMUSG00000002900,ENSMUSG00000002985,ENSMUSG00000003070,ENSMUSG00000004558,ENSMUSG00000004891,ENSMUSG00000004892,ENSMUSG00000005672,ENSMUSG00000006435,ENSMUSG00000006711,ENSMUSG00000009545,ENSMUSG00000010803,ENSMUSG00000013523,ENSMUSG00000014158,…
GO:BP	signal transduction	GO:0007165	FALSE	2.14153e-12	11.6693	6923	958	356	26963	ENSMUSG00000000142,ENSMUSG00000000244,ENSMUSG00000000275,ENSMUSG00000000530,ENSMUSG00000000555,ENSMUSG00000000567,ENSMUSG00000000791,ENSMUSG00000001123,ENSMUSG00000001131,ENSMUSG00000001166,ENSMUSG00000001168,ENSMUSG00000001507,ENSMUSG00000001552,ENSMUSG00000001751,ENSMUSG00000002603,ENSMUSG00000002799,ENSMUSG00000002885,ENSMUSG00000002900,ENSMUSG00000002985,ENSMUSG00000003070,ENSMUSG00000004558,…
GO:BP	activation of innate immune response	GO:0002218	FALSE	3.65655e-12	11.4369	301	958	44	26963	ENSMUSG00000000275,ENSMUSG00000001166,ENSMUSG00000001168,ENSMUSG00000001751,ENSMUSG00000010358,ENSMUSG00000015335,ENSMUSG00000017830,ENSMUSG00000019768,ENSMUSG00000020227,ENSMUSG00000020399,ENSMUSG00000020641,ENSMUSG00000020707,ENSMUSG00000024737,ENSMUSG00000025498,ENSMUSG00000026896,ENSMUSG00000027514,ENSMUSG00000027843,ENSMUSG00000027995,ENSMUSG00000028268,ENSMUSG00000028885,ENSMUSG00000030921,…
GO:BP	cell development	GO:0048468	FALSE	3.94357e-12	11.4041	3222	958	199	26963	ENSMUSG00000000142,ENSMUSG00000000567,ENSMUSG00000000753,ENSMUSG00000001123,ENSMUSG00000001507,ENSMUSG00000001751,ENSMUSG00000002603,ENSMUSG00000002799,ENSMUSG00000002900,ENSMUSG00000002985,ENSMUSG00000003070,ENSMUSG00000004892,ENSMUSG00000005672,ENSMUSG00000006389,ENSMUSG00000006435,ENSMUSG00000006711,ENSMUSG00000009545,ENSMUSG00000010066,ENSMUSG00000013846,ENSMUSG00000013936,ENSMUSG00000014158,…
GO:BP	regulation of multicellular organismal development	GO:2000026	FALSE	7.55542e-12	11.1217	1551	958	118	26963	ENSMUSG00000000142,ENSMUSG00000000530,ENSMUSG00000000555,ENSMUSG00000000567,ENSMUSG00000000753,ENSMUSG00000001123,ENSMUSG00000001552,ENSMUSG00000002603,ENSMUSG00000002985,ENSMUSG00000004892,ENSMUSG00000005413,ENSMUSG00000005672,ENSMUSG00000005950,ENSMUSG00000006389,ENSMUSG00000006435,ENSMUSG00000006711,ENSMUSG00000010760,ENSMUSG00000015053,ENSMUSG00000015468,ENSMUSG00000015843,ENSMUSG00000017491,…
GO:BP	regulation of developmental process	GO:0050793	FALSE	7.93988e-12	11.1002	2699	958	174	26963	ENSMUSG00000000142,ENSMUSG00000000530,ENSMUSG00000000555,ENSMUSG00000000567,ENSMUSG00000000753,ENSMUSG00000001123,ENSMUSG00000001552,ENSMUSG00000001802,ENSMUSG00000001819,ENSMUSG00000002603,ENSMUSG00000002799,ENSMUSG00000002900,ENSMUSG00000002985,ENSMUSG00000004892,ENSMUSG00000005413,ENSMUSG00000005672,ENSMUSG00000005950,ENSMUSG00000006389,ENSMUSG00000006435,ENSMUSG00000006711,ENSMUSG00000010066,…
GO:BP	positive regulation of immune response	GO:0050778	FALSE	8.28199e-12	11.0819	757	958	74	26963	ENSMUSG00000000275,ENSMUSG00000000791,ENSMUSG00000001123,ENSMUSG00000001166,ENSMUSG00000001168,ENSMUSG00000001751,ENSMUSG00000002603,ENSMUSG00000010358,ENSMUSG00000015083,ENSMUSG00000015335,ENSMUSG00000016206,ENSMUSG00000017830,ENSMUSG00000019768,ENSMUSG00000020227,ENSMUSG00000020399,ENSMUSG00000020437,ENSMUSG00000020641,ENSMUSG00000020707,ENSMUSG00000022887,ENSMUSG00000022906,ENSMUSG00000024339,…
GO:BP	neuron development	GO:0048666	FALSE	9.16666e-12	11.0378	1289	958	104	26963	ENSMUSG00000000753,ENSMUSG00000001507,ENSMUSG00000001751,ENSMUSG00000002900,ENSMUSG00000002985,ENSMUSG00000003070,ENSMUSG00000004892,ENSMUSG00000006435,ENSMUSG00000006711,ENSMUSG00000009545,ENSMUSG00000014158,ENSMUSG00000015053,ENSMUSG00000017740,ENSMUSG00000018381,ENSMUSG00000020340,ENSMUSG00000020828,ENSMUSG00000020932,ENSMUSG00000021224,ENSMUSG00000022037,ENSMUSG00000022150,ENSMUSG00000022324,…
GO:BP	phosphate-containing compound metabolic process	GO:0006796	FALSE	1.19468e-11	10.9227	2413	958	160	26963	ENSMUSG00000000142,ENSMUSG00000000308,ENSMUSG00000000530,ENSMUSG00000000555,ENSMUSG00000000567,ENSMUSG00000001774,ENSMUSG00000002346,ENSMUSG00000002603,ENSMUSG00000002804,ENSMUSG00000003849,ENSMUSG00000004267,ENSMUSG00000005672,ENSMUSG00000006494,ENSMUSG00000009772,ENSMUSG00000010607,ENSMUSG00000015085,ENSMUSG00000015476,ENSMUSG00000016194,ENSMUSG00000017390,ENSMUSG00000018334,ENSMUSG00000019139,…
GO:BP	phosphorus metabolic process	GO:0006793	FALSE	1.33063e-11	10.8759	2416	958	160	26963	ENSMUSG00000000142,ENSMUSG00000000308,ENSMUSG00000000530,ENSMUSG00000000555,ENSMUSG00000000567,ENSMUSG00000001774,ENSMUSG00000002346,ENSMUSG00000002603,ENSMUSG00000002804,ENSMUSG00000003849,ENSMUSG00000004267,ENSMUSG00000005672,ENSMUSG00000006494,ENSMUSG00000009772,ENSMUSG00000010607,ENSMUSG00000015085,ENSMUSG00000015476,ENSMUSG00000016194,ENSMUSG00000017390,ENSMUSG00000018334,ENSMUSG00000019139,…
GO:BP	positive regulation of immune system process	GO:0002684	FALSE	1.82383e-11	10.739	1118	958	94	26963	ENSMUSG00000000275,ENSMUSG00000000791,ENSMUSG00000001123,ENSMUSG00000001166,ENSMUSG00000001168,ENSMUSG00000001751,ENSMUSG00000002603,ENSMUSG00000005672,ENSMUSG00000006389,ENSMUSG00000010358,ENSMUSG00000014158,ENSMUSG00000015053,ENSMUSG00000015083,ENSMUSG00000015335,ENSMUSG00000016206,ENSMUSG00000017830,ENSMUSG00000019768,ENSMUSG00000019989,ENSMUSG00000020227,ENSMUSG00000020399,ENSMUSG00000020437,…
GO:BP	negative regulation of response to stimulus	GO:0048585	FALSE	3.80227e-11	10.42	1745	958	126	26963	ENSMUSG00000000142,ENSMUSG00000000567,ENSMUSG00000001123,ENSMUSG00000001166,ENSMUSG00000001168,ENSMUSG00000001507,ENSMUSG00000002603,ENSMUSG00000002985,ENSMUSG00000004558,ENSMUSG00000005413,ENSMUSG00000006435,ENSMUSG00000006711,ENSMUSG00000008090,ENSMUSG00000009772,ENSMUSG00000010358,ENSMUSG00000014329,ENSMUSG00000015053,ENSMUSG00000015335,ENSMUSG00000015468,ENSMUSG00000017446,ENSMUSG00000017830,…
GO:BP	neurogenesis	GO:0022008	FALSE	3.97474e-11	10.4007	1907	958	134	26963	ENSMUSG00000000567,ENSMUSG00000000753,ENSMUSG00000001507,ENSMUSG00000001751,ENSMUSG00000002603,ENSMUSG00000002799,ENSMUSG00000002900,ENSMUSG00000002985,ENSMUSG00000003070,ENSMUSG00000004892,ENSMUSG00000005672,ENSMUSG00000006435,ENSMUSG00000006711,ENSMUSG00000009545,ENSMUSG00000014158,ENSMUSG00000015053,ENSMUSG00000017491,ENSMUSG00000017740,ENSMUSG00000018381,ENSMUSG00000020027,ENSMUSG00000020340,…
GO:BP	positive regulation of cytokine production	GO:0001819	FALSE	5.7855e-11	10.2377	527	958	58	26963	ENSMUSG00000000791,ENSMUSG00000001123,ENSMUSG00000001166,ENSMUSG00000001168,ENSMUSG00000002603,ENSMUSG00000005672,ENSMUSG00000014158,ENSMUSG00000016206,ENSMUSG00000017830,ENSMUSG00000020227,ENSMUSG00000020357,ENSMUSG00000020399,ENSMUSG00000020641,ENSMUSG00000020707,ENSMUSG00000021944,ENSMUSG00000022037,ENSMUSG00000022575,ENSMUSG00000022661,ENSMUSG00000024810,ENSMUSG00000025498,ENSMUSG00000026104,…
GO:BP	negative regulation of cell communication	GO:0010648	FALSE	1.08831e-10	9.96325	1474	958	111	26963	ENSMUSG00000000142,ENSMUSG00000000567,ENSMUSG00000001166,ENSMUSG00000001168,ENSMUSG00000001507,ENSMUSG00000002985,ENSMUSG00000004558,ENSMUSG00000005413,ENSMUSG00000006435,ENSMUSG00000008090,ENSMUSG00000009545,ENSMUSG00000009772,ENSMUSG00000010358,ENSMUSG00000014329,ENSMUSG00000015053,ENSMUSG00000015335,ENSMUSG00000015468,ENSMUSG00000015476,ENSMUSG00000017830,ENSMUSG00000019768,ENSMUSG00000020027,…
GO:BP	negative regulation of viral process	GO:0048525	FALSE	1.2169e-10	9.91475	108	958	25	26963	ENSMUSG00000000275,ENSMUSG00000001166,ENSMUSG00000001168,ENSMUSG00000020641,ENSMUSG00000025491,ENSMUSG00000025492,ENSMUSG00000026104,ENSMUSG00000026222,ENSMUSG00000026896,ENSMUSG00000029561,ENSMUSG00000030921,ENSMUSG00000032690,ENSMUSG00000035692,ENSMUSG00000039501,ENSMUSG00000041000,ENSMUSG00000046718,ENSMUSG00000052776,ENSMUSG00000057596,ENSMUSG00000057982,ENSMUSG00000060441,ENSMUSG00000066258,…
GO:BP	regulation of anatomical structure morphogenesis	GO:0022603	FALSE	1.26333e-10	9.89848	902	958	80	26963	ENSMUSG00000000530,ENSMUSG00000000555,ENSMUSG00000000567,ENSMUSG00000000753,ENSMUSG00000001552,ENSMUSG00000001819,ENSMUSG00000002603,ENSMUSG00000002985,ENSMUSG00000005413,ENSMUSG00000005672,ENSMUSG00000006389,ENSMUSG00000006711,ENSMUSG00000015053,ENSMUSG00000015468,ENSMUSG00000018381,ENSMUSG00000019768,ENSMUSG00000020357,ENSMUSG00000021224,ENSMUSG00000021256,ENSMUSG00000021944,ENSMUSG00000022099,…
GO:BP	positive regulation of metabolic process	GO:0009893	FALSE	1.39724e-10	9.85473	3725	958	216	26963	ENSMUSG00000000142,ENSMUSG00000000275,ENSMUSG00000000530,ENSMUSG00000000555,ENSMUSG00000000567,ENSMUSG00000000791,ENSMUSG00000001123,ENSMUSG00000001166,ENSMUSG00000001168,ENSMUSG00000001507,ENSMUSG00000001552,ENSMUSG00000001802,ENSMUSG00000001819,ENSMUSG00000002289,ENSMUSG00000002325,ENSMUSG00000002603,ENSMUSG00000002985,ENSMUSG00000003585,ENSMUSG00000005413,ENSMUSG00000005672,ENSMUSG00000006389,…
GO:BP	phosphorylation	GO:0016310	FALSE	1.51889e-10	9.81847	1462	958	110	26963	ENSMUSG00000000142,ENSMUSG00000000308,ENSMUSG00000000530,ENSMUSG00000000555,ENSMUSG00000000567,ENSMUSG00000001774,ENSMUSG00000002603,ENSMUSG00000005672,ENSMUSG00000006494,ENSMUSG00000009772,ENSMUSG00000015476,ENSMUSG00000018334,ENSMUSG00000019876,ENSMUSG00000020227,ENSMUSG00000020277,ENSMUSG00000020357,ENSMUSG00000020601,ENSMUSG00000020638,ENSMUSG00000020890,ENSMUSG00000021196,ENSMUSG00000021385,…
GO:BP	neuron differentiation	GO:0030182	FALSE	2.08239e-10	9.68144	1567	958	115	26963	ENSMUSG00000000567,ENSMUSG00000000753,ENSMUSG00000001507,ENSMUSG00000001751,ENSMUSG00000002799,ENSMUSG00000002900,ENSMUSG00000002985,ENSMUSG00000003070,ENSMUSG00000004892,ENSMUSG00000006435,ENSMUSG00000006711,ENSMUSG00000009545,ENSMUSG00000014158,ENSMUSG00000015053,ENSMUSG00000017740,ENSMUSG00000018381,ENSMUSG00000020027,ENSMUSG00000020340,ENSMUSG00000020828,ENSMUSG00000020932,ENSMUSG00000021224,…
GO:BP	negative regulation of signaling	GO:0023057	FALSE	2.2705e-10	9.64388	1471	958	110	26963	ENSMUSG00000000142,ENSMUSG00000000567,ENSMUSG00000001166,ENSMUSG00000001168,ENSMUSG00000001507,ENSMUSG00000002985,ENSMUSG00000004558,ENSMUSG00000005413,ENSMUSG00000006435,ENSMUSG00000008090,ENSMUSG00000009545,ENSMUSG00000009772,ENSMUSG00000010358,ENSMUSG00000014329,ENSMUSG00000015053,ENSMUSG00000015335,ENSMUSG00000015468,ENSMUSG00000015476,ENSMUSG00000017830,ENSMUSG00000019768,ENSMUSG00000020027,…
GO:BP	interferon-mediated signaling pathway	GO:0140888	FALSE	2.57772e-10	9.58876	84	958	22	26963	ENSMUSG00000001166,ENSMUSG00000001168,ENSMUSG00000022906,ENSMUSG00000025491,ENSMUSG00000025492,ENSMUSG00000025498,ENSMUSG00000026104,ENSMUSG00000026896,ENSMUSG00000027514,ENSMUSG00000030107,ENSMUSG00000032690,ENSMUSG00000034422,ENSMUSG00000035692,ENSMUSG00000040033,ENSMUSG00000042349,ENSMUSG00000046879,ENSMUSG00000052776,ENSMUSG00000066861,ENSMUSG00000069874,ENSMUSG00000072244,ENSMUSG00000074151,…
GO:BP	generation of neurons	GO:0048699	FALSE	5.34098e-10	9.27238	1649	958	118	26963	ENSMUSG00000000567,ENSMUSG00000000753,ENSMUSG00000001507,ENSMUSG00000001751,ENSMUSG00000002603,ENSMUSG00000002799,ENSMUSG00000002900,ENSMUSG00000002985,ENSMUSG00000003070,ENSMUSG00000004892,ENSMUSG00000006435,ENSMUSG00000006711,ENSMUSG00000009545,ENSMUSG00000014158,ENSMUSG00000015053,ENSMUSG00000017740,ENSMUSG00000018381,ENSMUSG00000020027,ENSMUSG00000020340,ENSMUSG00000020828,ENSMUSG00000020932,…
GO:BP	homeostatic process	GO:0042592	FALSE	6.0576e-10	9.2177	1834	958	127	26963	ENSMUSG00000000567,ENSMUSG00000000753,ENSMUSG00000000805,ENSMUSG00000001166,ENSMUSG00000001168,ENSMUSG00000001751,ENSMUSG00000002289,ENSMUSG00000002603,ENSMUSG00000002985,ENSMUSG00000003617,ENSMUSG00000003849,ENSMUSG00000005413,ENSMUSG00000005672,ENSMUSG00000006389,ENSMUSG00000009545,ENSMUSG00000010064,ENSMUSG00000013275,ENSMUSG00000014158,ENSMUSG00000014813,ENSMUSG00000015053,ENSMUSG00000017740,…
GO:BP	neuron projection development	GO:0031175	FALSE	6.45998e-10	9.18977	1131	958	91	26963	ENSMUSG00000000753,ENSMUSG00000001507,ENSMUSG00000002900,ENSMUSG00000002985,ENSMUSG00000003070,ENSMUSG00000004892,ENSMUSG00000006435,ENSMUSG00000006711,ENSMUSG00000014158,ENSMUSG00000017740,ENSMUSG00000018381,ENSMUSG00000020340,ENSMUSG00000020828,ENSMUSG00000020932,ENSMUSG00000021224,ENSMUSG00000022037,ENSMUSG00000022150,ENSMUSG00000022324,ENSMUSG00000022548,ENSMUSG00000022636,ENSMUSG00000022893,…
GO:BP	response to bacterium	GO:0009617	FALSE	7.55379e-10	9.12183	969	958	82	26963	ENSMUSG00000001123,ENSMUSG00000001166,ENSMUSG00000001168,ENSMUSG00000001751,ENSMUSG00000003849,ENSMUSG00000006345,ENSMUSG00000006403,ENSMUSG00000016206,ENSMUSG00000017830,ENSMUSG00000020227,ENSMUSG00000020399,ENSMUSG00000020638,ENSMUSG00000020681,ENSMUSG00000021069,ENSMUSG00000021876,ENSMUSG00000022575,ENSMUSG00000022894,ENSMUSG00000022899,ENSMUSG00000024339,ENSMUSG00000026471,ENSMUSG00000026480,…
GO:BP	cellular response to interferon-beta	GO:0035458	FALSE	1.01544e-09	8.99335	64	958	19	26963	ENSMUSG00000001166,ENSMUSG00000001168,ENSMUSG00000026104,ENSMUSG00000028268,ENSMUSG00000031639,ENSMUSG00000034459,ENSMUSG00000039997,ENSMUSG00000040253,ENSMUSG00000046879,ENSMUSG00000052776,ENSMUSG00000054072,ENSMUSG00000066861,ENSMUSG00000069874,ENSMUSG00000072244,ENSMUSG00000074896,ENSMUSG00000078853,ENSMUSG00000078920,ENSMUSG00000078921,ENSMUSG00000090272
GO:BP	activation of immune response	GO:0002253	FALSE	1.42418e-09	8.84643	552	958	57	26963	ENSMUSG00000000275,ENSMUSG00000001166,ENSMUSG00000001168,ENSMUSG00000001751,ENSMUSG00000010358,ENSMUSG00000015083,ENSMUSG00000015335,ENSMUSG00000017830,ENSMUSG00000019768,ENSMUSG00000020227,ENSMUSG00000020399,ENSMUSG00000020437,ENSMUSG00000020641,ENSMUSG00000020707,ENSMUSG00000022887,ENSMUSG00000024737,ENSMUSG00000025498,ENSMUSG00000026896,ENSMUSG00000027514,ENSMUSG00000027843,ENSMUSG00000027995,…
GO:BP	regulation of biological quality	GO:0065008	FALSE	2.13932e-09	8.66973	3142	958	186	26963	ENSMUSG00000000142,ENSMUSG00000000244,ENSMUSG00000000530,ENSMUSG00000001552,ENSMUSG00000001751,ENSMUSG00000002603,ENSMUSG00000002985,ENSMUSG00000003123,ENSMUSG00000003411,ENSMUSG00000005413,ENSMUSG00000005672,ENSMUSG00000005950,ENSMUSG00000006435,ENSMUSG00000006711,ENSMUSG00000009545,ENSMUSG00000010803,ENSMUSG00000013936,ENSMUSG00000014158,ENSMUSG00000015053,ENSMUSG00000015085,ENSMUSG00000015476,…
GO:BP	negative regulation of signal transduction	GO:0009968	FALSE	2.43634e-09	8.61326	1330	958	100	26963	ENSMUSG00000000142,ENSMUSG00000000567,ENSMUSG00000001166,ENSMUSG00000001168,ENSMUSG00000001507,ENSMUSG00000002985,ENSMUSG00000004558,ENSMUSG00000005413,ENSMUSG00000006435,ENSMUSG00000008090,ENSMUSG00000009772,ENSMUSG00000010358,ENSMUSG00000014329,ENSMUSG00000015053,ENSMUSG00000015335,ENSMUSG00000015468,ENSMUSG00000017830,ENSMUSG00000019768,ENSMUSG00000020027,ENSMUSG00000020135,ENSMUSG00000020227,…
GO:BP	plasma membrane bounded cell projection organization	GO:0120036	FALSE	2.67812e-09	8.57217	1669	958	117	26963	ENSMUSG00000000753,ENSMUSG00000001507,ENSMUSG00000002900,ENSMUSG00000002985,ENSMUSG00000003070,ENSMUSG00000004892,ENSMUSG00000005672,ENSMUSG00000006154,ENSMUSG00000006435,ENSMUSG00000006711,ENSMUSG00000009545,ENSMUSG00000014158,ENSMUSG00000017740,ENSMUSG00000018381,ENSMUSG00000020340,ENSMUSG00000020758,ENSMUSG00000020828,ENSMUSG00000020932,ENSMUSG00000021224,ENSMUSG00000022037,ENSMUSG00000022099,…
GO:BP	cell projection organization	GO:0030030	FALSE	2.72842e-09	8.56409	1710	958	119	26963	ENSMUSG00000000753,ENSMUSG00000001507,ENSMUSG00000002900,ENSMUSG00000002985,ENSMUSG00000003070,ENSMUSG00000004891,ENSMUSG00000004892,ENSMUSG00000005672,ENSMUSG00000006154,ENSMUSG00000006435,ENSMUSG00000006711,ENSMUSG00000009545,ENSMUSG00000014158,ENSMUSG00000017740,ENSMUSG00000018381,ENSMUSG00000020340,ENSMUSG00000020758,ENSMUSG00000020828,ENSMUSG00000020932,ENSMUSG00000021224,ENSMUSG00000022037,…
GO:BP	cell junction organization	GO:0034330	FALSE	2.78169e-09	8.55569	814	958	72	26963	ENSMUSG00000000223,ENSMUSG00000000530,ENSMUSG00000000555,ENSMUSG00000001507,ENSMUSG00000001552,ENSMUSG00000002603,ENSMUSG00000002985,ENSMUSG00000004892,ENSMUSG00000006435,ENSMUSG00000010066,ENSMUSG00000010803,ENSMUSG00000014158,ENSMUSG00000015335,ENSMUSG00000015476,ENSMUSG00000018381,ENSMUSG00000020681,ENSMUSG00000020758,ENSMUSG00000021061,ENSMUSG00000021224,ENSMUSG00000022099,ENSMUSG00000022425,…
GO:BP	positive regulation of macromolecule metabolic process	GO:0010604	FALSE	3.07672e-09	8.51191	3404	958	197	26963	ENSMUSG00000000142,ENSMUSG00000000275,ENSMUSG00000000530,ENSMUSG00000000555,ENSMUSG00000000567,ENSMUSG00000000791,ENSMUSG00000001123,ENSMUSG00000001166,ENSMUSG00000001168,ENSMUSG00000001507,ENSMUSG00000001552,ENSMUSG00000001802,ENSMUSG00000001819,ENSMUSG00000002325,ENSMUSG00000002603,ENSMUSG00000002985,ENSMUSG00000005672,ENSMUSG00000006389,ENSMUSG00000010064,ENSMUSG00000014158,ENSMUSG00000015053,…
GO:BP	negative regulation of response to external stimulus	GO:0032102	FALSE	3.31951e-09	8.47893	438	958	49	26963	ENSMUSG00000001123,ENSMUSG00000001166,ENSMUSG00000001168,ENSMUSG00000002603,ENSMUSG00000002985,ENSMUSG00000006711,ENSMUSG00000017446,ENSMUSG00000017830,ENSMUSG00000019989,ENSMUSG00000020227,ENSMUSG00000020399,ENSMUSG00000020682,ENSMUSG00000022383,ENSMUSG00000024339,ENSMUSG00000024810,ENSMUSG00000026235,ENSMUSG00000026923,ENSMUSG00000028885,ENSMUSG00000029231,ENSMUSG00000030107,ENSMUSG00000030157,…
GO:BP	response to peptide	GO:1901652	FALSE	5.21353e-09	8.28287	1212	958	93	26963	ENSMUSG00000000275,ENSMUSG00000000567,ENSMUSG00000000753,ENSMUSG00000000791,ENSMUSG00000001131,ENSMUSG00000001166,ENSMUSG00000001168,ENSMUSG00000005672,ENSMUSG00000006345,ENSMUSG00000006389,ENSMUSG00000015085,ENSMUSG00000015354,ENSMUSG00000017057,ENSMUSG00000018819,ENSMUSG00000020044,ENSMUSG00000020227,ENSMUSG00000021196,ENSMUSG00000022906,ENSMUSG00000024810,ENSMUSG00000025491,ENSMUSG00000025492,…
GO:BP	response to cytokine	GO:0034097	FALSE	6.30686e-09	8.20019	1197	958	92	26963	ENSMUSG00000000275,ENSMUSG00000000567,ENSMUSG00000000791,ENSMUSG00000001131,ENSMUSG00000001166,ENSMUSG00000001168,ENSMUSG00000005672,ENSMUSG00000006345,ENSMUSG00000006389,ENSMUSG00000015085,ENSMUSG00000015354,ENSMUSG00000017057,ENSMUSG00000018819,ENSMUSG00000020044,ENSMUSG00000020227,ENSMUSG00000021196,ENSMUSG00000022906,ENSMUSG00000024810,ENSMUSG00000025491,ENSMUSG00000025492,ENSMUSG00000025498,…
GO:BP	transport	GO:0006810	FALSE	6.32021e-09	8.19927	4387	958	238	26963	ENSMUSG00000000805,ENSMUSG00000001123,ENSMUSG00000001552,ENSMUSG00000001751,ENSMUSG00000002058,ENSMUSG00000002346,ENSMUSG00000002603,ENSMUSG00000002668,ENSMUSG00000002985,ENSMUSG00000003411,ENSMUSG00000003617,ENSMUSG00000005413,ENSMUSG00000005672,ENSMUSG00000005950,ENSMUSG00000006435,ENSMUSG00000009545,ENSMUSG00000010064,ENSMUSG00000010066,ENSMUSG00000010803,ENSMUSG00000013275,ENSMUSG00000014158,…
GO:BP	anatomical structure formation involved in morphogenesis	GO:0048646	FALSE	7.19576e-09	8.14292	1219	958	93	26963	ENSMUSG00000000142,ENSMUSG00000000530,ENSMUSG00000000555,ENSMUSG00000000567,ENSMUSG00000000753,ENSMUSG00000001507,ENSMUSG00000001552,ENSMUSG00000002289,ENSMUSG00000002603,ENSMUSG00000002900,ENSMUSG00000005413,ENSMUSG00000006389,ENSMUSG00000013936,ENSMUSG00000015053,ENSMUSG00000015468,ENSMUSG00000018169,ENSMUSG00000020357,ENSMUSG00000020681,ENSMUSG00000020758,ENSMUSG00000021256,ENSMUSG00000021281,…
GO:BP	positive regulation of signal transduction	GO:0009967	FALSE	7.39991e-09	8.13077	1614	958	113	26963	ENSMUSG00000000275,ENSMUSG00000000530,ENSMUSG00000000567,ENSMUSG00000001123,ENSMUSG00000002603,ENSMUSG00000002799,ENSMUSG00000002900,ENSMUSG00000002985,ENSMUSG00000005672,ENSMUSG00000006575,ENSMUSG00000006711,ENSMUSG00000010358,ENSMUSG00000014158,ENSMUSG00000017446,ENSMUSG00000017493,ENSMUSG00000017830,ENSMUSG00000018169,ENSMUSG00000018334,ENSMUSG00000019768,ENSMUSG00000020340,ENSMUSG00000020357,…
GO:BP	blood vessel morphogenesis	GO:0048514	FALSE	8.05517e-09	8.09393	659	958	62	26963	ENSMUSG00000000530,ENSMUSG00000000555,ENSMUSG00000000753,ENSMUSG00000001552,ENSMUSG00000001555,ENSMUSG00000001751,ENSMUSG00000002289,ENSMUSG00000002603,ENSMUSG00000002985,ENSMUSG00000005413,ENSMUSG00000015053,ENSMUSG00000015468,ENSMUSG00000020357,ENSMUSG00000020681,ENSMUSG00000021256,ENSMUSG00000021281,ENSMUSG00000021944,ENSMUSG00000022206,ENSMUSG00000022475,ENSMUSG00000022836,ENSMUSG00000022893,…
GO:BP	pattern recognition receptor signaling pathway	GO:0002221	FALSE	9.86331e-09	8.00598	263	958	36	26963	ENSMUSG00000000275,ENSMUSG00000001166,ENSMUSG00000001168,ENSMUSG00000001751,ENSMUSG00000010358,ENSMUSG00000015335,ENSMUSG00000017830,ENSMUSG00000019768,ENSMUSG00000020227,ENSMUSG00000020399,ENSMUSG00000020641,ENSMUSG00000020707,ENSMUSG00000024737,ENSMUSG00000025498,ENSMUSG00000026896,ENSMUSG00000027843,ENSMUSG00000027995,ENSMUSG00000028885,ENSMUSG00000030921,ENSMUSG00000031639,ENSMUSG00000033538,…
GO:BP	localization	GO:0051179	FALSE	1.34398e-08	7.87161	5362	958	277	26963	ENSMUSG00000000142,ENSMUSG00000000275,ENSMUSG00000000567,ENSMUSG00000000805,ENSMUSG00000001123,ENSMUSG00000001507,ENSMUSG00000001552,ENSMUSG00000001751,ENSMUSG00000002058,ENSMUSG00000002346,ENSMUSG00000002603,ENSMUSG00000002668,ENSMUSG00000002985,ENSMUSG00000003411,ENSMUSG00000003617,ENSMUSG00000005413,ENSMUSG00000005672,ENSMUSG00000005950,ENSMUSG00000006435,ENSMUSG00000009545,ENSMUSG00000009772,…
GO:BP	cell-cell adhesion	GO:0098609	FALSE	1.57975e-08	7.80141	935	958	77	26963	ENSMUSG00000000244,ENSMUSG00000000555,ENSMUSG00000000567,ENSMUSG00000000791,ENSMUSG00000001014,ENSMUSG00000001029,ENSMUSG00000001123,ENSMUSG00000001507,ENSMUSG00000001552,ENSMUSG00000002603,ENSMUSG00000002900,ENSMUSG00000005672,ENSMUSG00000008090,ENSMUSG00000014158,ENSMUSG00000015468,ENSMUSG00000017446,ENSMUSG00000020340,ENSMUSG00000020399,ENSMUSG00000022383,ENSMUSG00000022636,ENSMUSG00000022661,…
GO:BP	negative regulation of immune system process	GO:0002683	FALSE	1.72798e-08	7.76246	554	958	55	26963	ENSMUSG00000000244,ENSMUSG00000000567,ENSMUSG00000001123,ENSMUSG00000001166,ENSMUSG00000001168,ENSMUSG00000002603,ENSMUSG00000005413,ENSMUSG00000015053,ENSMUSG00000015335,ENSMUSG00000017830,ENSMUSG00000019989,ENSMUSG00000020227,ENSMUSG00000020399,ENSMUSG00000020682,ENSMUSG00000022010,ENSMUSG00000022548,ENSMUSG00000022661,ENSMUSG00000022887,ENSMUSG00000024339,ENSMUSG00000024810,ENSMUSG00000026193,…
GO:BP	cellular response to chemical stimulus	GO:0070887	FALSE	1.82315e-08	7.73918	2527	958	155	26963	ENSMUSG00000000142,ENSMUSG00000000567,ENSMUSG00000000753,ENSMUSG00000001552,ENSMUSG00000001663,ENSMUSG00000001751,ENSMUSG00000002603,ENSMUSG00000002985,ENSMUSG00000003617,ENSMUSG00000003849,ENSMUSG00000005413,ENSMUSG00000005672,ENSMUSG00000005705,ENSMUSG00000006345,ENSMUSG00000006389,ENSMUSG00000006435,ENSMUSG00000006494,ENSMUSG00000009545,ENSMUSG00000010803,ENSMUSG00000013275,ENSMUSG00000014158,…
GO:BP	positive regulation of cell communication	GO:0010647	FALSE	1.97837e-08	7.70369	1992	958	130	26963	ENSMUSG00000000275,ENSMUSG00000000530,ENSMUSG00000000567,ENSMUSG00000001123,ENSMUSG00000002603,ENSMUSG00000002799,ENSMUSG00000002900,ENSMUSG00000002985,ENSMUSG00000005672,ENSMUSG00000006575,ENSMUSG00000006711,ENSMUSG00000010358,ENSMUSG00000014158,ENSMUSG00000015335,ENSMUSG00000015476,ENSMUSG00000017446,ENSMUSG00000017493,ENSMUSG00000017830,ENSMUSG00000018169,ENSMUSG00000018334,ENSMUSG00000019768,…
GO:BP	negative regulation of response to biotic stimulus	GO:0002832	FALSE	2.6583e-08	7.5754	158	958	27	26963	ENSMUSG00000001123,ENSMUSG00000001166,ENSMUSG00000001168,ENSMUSG00000002603,ENSMUSG00000017830,ENSMUSG00000020227,ENSMUSG00000020399,ENSMUSG00000024339,ENSMUSG00000028885,ENSMUSG00000030107,ENSMUSG00000030157,ENSMUSG00000034422,ENSMUSG00000035692,ENSMUSG00000035929,ENSMUSG00000037321,ENSMUSG00000040033,ENSMUSG00000046879,ENSMUSG00000052776,ENSMUSG00000061232,ENSMUSG00000066861,ENSMUSG00000067212,…
GO:BP	regulation of metabolic process	GO:0019222	FALSE	2.7836e-08	7.55539	6848	958	335	26963	ENSMUSG00000000142,ENSMUSG00000000275,ENSMUSG00000000530,ENSMUSG00000000555,ENSMUSG00000000567,ENSMUSG00000000753,ENSMUSG00000000791,ENSMUSG00000001123,ENSMUSG00000001131,ENSMUSG00000001166,ENSMUSG00000001168,ENSMUSG00000001507,ENSMUSG00000001552,ENSMUSG00000001774,ENSMUSG00000001802,ENSMUSG00000001819,ENSMUSG00000002289,ENSMUSG00000002325,ENSMUSG00000002603,ENSMUSG00000002985,ENSMUSG00000003585,…
GO:BP	regulation of viral process	GO:0050792	FALSE	3.20057e-08	7.49477	183	958	29	26963	ENSMUSG00000000275,ENSMUSG00000001166,ENSMUSG00000001168,ENSMUSG00000020641,ENSMUSG00000022383,ENSMUSG00000025491,ENSMUSG00000025492,ENSMUSG00000026104,ENSMUSG00000026222,ENSMUSG00000026896,ENSMUSG00000026923,ENSMUSG00000029561,ENSMUSG00000030921,ENSMUSG00000032690,ENSMUSG00000035692,ENSMUSG00000039501,ENSMUSG00000040253,ENSMUSG00000041000,ENSMUSG00000046718,ENSMUSG00000052776,ENSMUSG00000056144,…
GO:BP	innate immune response-activating signaling pathway	GO:0002758	FALSE	3.29961e-08	7.48154	274	958	36	26963	ENSMUSG00000000275,ENSMUSG00000001166,ENSMUSG00000001168,ENSMUSG00000001751,ENSMUSG00000010358,ENSMUSG00000015335,ENSMUSG00000017830,ENSMUSG00000019768,ENSMUSG00000020227,ENSMUSG00000020399,ENSMUSG00000020641,ENSMUSG00000020707,ENSMUSG00000024737,ENSMUSG00000025498,ENSMUSG00000026896,ENSMUSG00000027843,ENSMUSG00000027995,ENSMUSG00000028885,ENSMUSG00000030921,ENSMUSG00000031639,ENSMUSG00000033538,…
GO:BP	positive regulation of signaling	GO:0023056	FALSE	4.0557e-08	7.39193	1992	958	129	26963	ENSMUSG00000000275,ENSMUSG00000000530,ENSMUSG00000000567,ENSMUSG00000001123,ENSMUSG00000002603,ENSMUSG00000002799,ENSMUSG00000002900,ENSMUSG00000002985,ENSMUSG00000005672,ENSMUSG00000006575,ENSMUSG00000006711,ENSMUSG00000010358,ENSMUSG00000014158,ENSMUSG00000015335,ENSMUSG00000015476,ENSMUSG00000017446,ENSMUSG00000017493,ENSMUSG00000017830,ENSMUSG00000018169,ENSMUSG00000018334,ENSMUSG00000019768,…
GO:BP	response to type II interferon	GO:0034341	FALSE	4.18165e-08	7.37865	161	958	27	26963	ENSMUSG00000000791,ENSMUSG00000022906,ENSMUSG00000025491,ENSMUSG00000025492,ENSMUSG00000026104,ENSMUSG00000026222,ENSMUSG00000027995,ENSMUSG00000028268,ENSMUSG00000029298,ENSMUSG00000031165,ENSMUSG00000031639,ENSMUSG00000034422,ENSMUSG00000037580,ENSMUSG00000040253,ENSMUSG00000046718,ENSMUSG00000046879,ENSMUSG00000051159,ENSMUSG00000052688,ENSMUSG00000063652,ENSMUSG00000069874,ENSMUSG00000074151,…
GO:BP	regulation of intracellular signal transduction	GO:1902531	FALSE	4.70521e-08	7.32742	1912	958	125	26963	ENSMUSG00000000275,ENSMUSG00000000530,ENSMUSG00000000567,ENSMUSG00000001123,ENSMUSG00000001507,ENSMUSG00000002603,ENSMUSG00000002985,ENSMUSG00000004558,ENSMUSG00000004837,ENSMUSG00000005672,ENSMUSG00000006154,ENSMUSG00000006575,ENSMUSG00000006711,ENSMUSG00000009772,ENSMUSG00000010358,ENSMUSG00000014158,ENSMUSG00000015335,ENSMUSG00000017446,ENSMUSG00000017493,ENSMUSG00000017830,ENSMUSG00000018334,…
GO:BP	negative regulation of innate immune response	GO:0045824	FALSE	4.82617e-08	7.3164	128	958	24	26963	ENSMUSG00000001123,ENSMUSG00000001166,ENSMUSG00000001168,ENSMUSG00000002603,ENSMUSG00000017830,ENSMUSG00000020227,ENSMUSG00000020399,ENSMUSG00000024339,ENSMUSG00000028885,ENSMUSG00000030107,ENSMUSG00000030157,ENSMUSG00000034422,ENSMUSG00000035692,ENSMUSG00000035929,ENSMUSG00000037321,ENSMUSG00000040033,ENSMUSG00000052776,ENSMUSG00000061232,ENSMUSG00000066861,ENSMUSG00000067212,ENSMUSG00000073411,…
GO:BP	cytoplasmic pattern recognition receptor signaling pathway	GO:0002753	FALSE	4.92672e-08	7.30744	174	958	28	26963	ENSMUSG00000000275,ENSMUSG00000001166,ENSMUSG00000001168,ENSMUSG00000015335,ENSMUSG00000017830,ENSMUSG00000020399,ENSMUSG00000020641,ENSMUSG00000020707,ENSMUSG00000024737,ENSMUSG00000025498,ENSMUSG00000026896,ENSMUSG00000027843,ENSMUSG00000030921,ENSMUSG00000031639,ENSMUSG00000033538,ENSMUSG00000035900,ENSMUSG00000036908,ENSMUSG00000037921,ENSMUSG00000040296,ENSMUSG00000046688,ENSMUSG00000046879,…
GO:BP	small molecule metabolic process	GO:0044281	TRUE	5.54398e-08	7.25618	1812	958	120	26963	ENSMUSG00000000567,ENSMUSG00000000805,ENSMUSG00000001166,ENSMUSG00000001168,ENSMUSG00000002346,ENSMUSG00000002603,ENSMUSG00000002804,ENSMUSG00000002985,ENSMUSG00000003123,ENSMUSG00000003585,ENSMUSG00000003849,ENSMUSG00000004267,ENSMUSG00000005672,ENSMUSG00000006344,ENSMUSG00000006345,ENSMUSG00000006494,ENSMUSG00000009545,ENSMUSG00000013846,ENSMUSG00000015085,ENSMUSG00000015090,ENSMUSG00000015890,…
GO:BP	negative regulation of cell adhesion	GO:0007162	FALSE	5.89912e-08	7.22921	322	958	39	26963	ENSMUSG00000000244,ENSMUSG00000000530,ENSMUSG00000001123,ENSMUSG00000002603,ENSMUSG00000002900,ENSMUSG00000014158,ENSMUSG00000015468,ENSMUSG00000017446,ENSMUSG00000020399,ENSMUSG00000022099,ENSMUSG00000022383,ENSMUSG00000022425,ENSMUSG00000022548,ENSMUSG00000026235,ENSMUSG00000026923,ENSMUSG00000027508,ENSMUSG00000027750,ENSMUSG00000027843,ENSMUSG00000028751,ENSMUSG00000030004,ENSMUSG00000030748,…
GO:BP	negative regulation of cell population proliferation	GO:0008285	FALSE	5.98054e-08	7.22326	726	958	64	26963	ENSMUSG00000000142,ENSMUSG00000000244,ENSMUSG00000000530,ENSMUSG00000000567,ENSMUSG00000000753,ENSMUSG00000001123,ENSMUSG00000002603,ENSMUSG00000002985,ENSMUSG00000004558,ENSMUSG00000005413,ENSMUSG00000006435,ENSMUSG00000008090,ENSMUSG00000010358,ENSMUSG00000015053,ENSMUSG00000015090,ENSMUSG00000017491,ENSMUSG00000019768,ENSMUSG00000019989,ENSMUSG00000020044,ENSMUSG00000020399,ENSMUSG00000021256,…
GO:BP	tube morphogenesis	GO:0035239	FALSE	6.58832e-08	7.18123	926	958	75	26963	ENSMUSG00000000530,ENSMUSG00000000555,ENSMUSG00000000567,ENSMUSG00000000753,ENSMUSG00000001552,ENSMUSG00000001555,ENSMUSG00000001751,ENSMUSG00000001819,ENSMUSG00000002289,ENSMUSG00000002603,ENSMUSG00000002985,ENSMUSG00000005413,ENSMUSG00000015053,ENSMUSG00000015468,ENSMUSG00000019768,ENSMUSG00000020357,ENSMUSG00000020681,ENSMUSG00000021256,ENSMUSG00000021281,ENSMUSG00000021944,ENSMUSG00000022206,…
GO:BP	regulation of cell adhesion	GO:0030155	FALSE	7.10371e-08	7.14851	800	958	68	26963	ENSMUSG00000000244,ENSMUSG00000000530,ENSMUSG00000000555,ENSMUSG00000000567,ENSMUSG00000000791,ENSMUSG00000001123,ENSMUSG00000001507,ENSMUSG00000001552,ENSMUSG00000002603,ENSMUSG00000002799,ENSMUSG00000002900,ENSMUSG00000014158,ENSMUSG00000015468,ENSMUSG00000017446,ENSMUSG00000020399,ENSMUSG00000020828,ENSMUSG00000022099,ENSMUSG00000022150,ENSMUSG00000022383,ENSMUSG00000022425,ENSMUSG00000022548,…
GO:BP	negative regulation of viral genome replication	GO:0045071	FALSE	7.11653e-08	7.14773	62	958	17	26963	ENSMUSG00000001166,ENSMUSG00000001168,ENSMUSG00000020641,ENSMUSG00000025491,ENSMUSG00000025492,ENSMUSG00000026896,ENSMUSG00000029561,ENSMUSG00000032690,ENSMUSG00000035692,ENSMUSG00000039501,ENSMUSG00000046718,ENSMUSG00000052776,ENSMUSG00000057982,ENSMUSG00000066800,ENSMUSG00000066861,ENSMUSG00000072244,ENSMUSG00000090272
GO:BP	regulation of cell population proliferation	GO:0042127	FALSE	8.11753e-08	7.09058	1802	958	119	26963	ENSMUSG00000000142,ENSMUSG00000000244,ENSMUSG00000000530,ENSMUSG00000000567,ENSMUSG00000000753,ENSMUSG00000000791,ENSMUSG00000001123,ENSMUSG00000001131,ENSMUSG00000001552,ENSMUSG00000001819,ENSMUSG00000002603,ENSMUSG00000002799,ENSMUSG00000002985,ENSMUSG00000004558,ENSMUSG00000004891,ENSMUSG00000004892,ENSMUSG00000005413,ENSMUSG00000005672,ENSMUSG00000006389,ENSMUSG00000006435,ENSMUSG00000008090,…
GO:BP	regulation of viral life cycle	GO:1903900	FALSE	8.43107e-08	7.07412	154	958	26	26963	ENSMUSG00000000275,ENSMUSG00000001166,ENSMUSG00000001168,ENSMUSG00000020641,ENSMUSG00000025491,ENSMUSG00000025492,ENSMUSG00000026896,ENSMUSG00000026923,ENSMUSG00000029561,ENSMUSG00000030921,ENSMUSG00000032690,ENSMUSG00000035692,ENSMUSG00000039501,ENSMUSG00000040253,ENSMUSG00000041000,ENSMUSG00000046718,ENSMUSG00000052776,ENSMUSG00000056144,ENSMUSG00000057596,ENSMUSG00000057982,ENSMUSG00000060441,…
GO:BP	tube development	GO:0035295	FALSE	9.86992e-08	7.00569	1181	958	88	26963	ENSMUSG00000000530,ENSMUSG00000000555,ENSMUSG00000000567,ENSMUSG00000000753,ENSMUSG00000001507,ENSMUSG00000001552,ENSMUSG00000001555,ENSMUSG00000001751,ENSMUSG00000001819,ENSMUSG00000002289,ENSMUSG00000002603,ENSMUSG00000002985,ENSMUSG00000005413,ENSMUSG00000005672,ENSMUSG00000009545,ENSMUSG00000015053,ENSMUSG00000015468,ENSMUSG00000016194,ENSMUSG00000017491,ENSMUSG00000019768,ENSMUSG00000020357,…
GO:BP	positive regulation of biosynthetic process	GO:0009891	FALSE	1.21457e-07	6.91558	2837	958	166	26963	ENSMUSG00000000142,ENSMUSG00000000275,ENSMUSG00000000530,ENSMUSG00000000567,ENSMUSG00000000791,ENSMUSG00000001123,ENSMUSG00000001166,ENSMUSG00000001168,ENSMUSG00000001507,ENSMUSG00000001552,ENSMUSG00000001802,ENSMUSG00000001819,ENSMUSG00000002325,ENSMUSG00000002603,ENSMUSG00000002985,ENSMUSG00000003585,ENSMUSG00000005672,ENSMUSG00000006389,ENSMUSG00000010064,ENSMUSG00000014158,ENSMUSG00000015053,…
GO:BP	establishment of localization	GO:0051234	FALSE	1.3119e-07	6.8821	4689	958	245	26963	ENSMUSG00000000805,ENSMUSG00000001123,ENSMUSG00000001552,ENSMUSG00000001751,ENSMUSG00000002058,ENSMUSG00000002346,ENSMUSG00000002603,ENSMUSG00000002668,ENSMUSG00000002985,ENSMUSG00000003411,ENSMUSG00000003617,ENSMUSG00000005413,ENSMUSG00000005672,ENSMUSG00000005950,ENSMUSG00000006435,ENSMUSG00000009545,ENSMUSG00000010064,ENSMUSG00000010066,ENSMUSG00000010803,ENSMUSG00000013275,ENSMUSG00000014158,…
GO:BP	response to type I interferon	GO:0034340	FALSE	1.31716e-07	6.88036	73	958	18	26963	ENSMUSG00000001166,ENSMUSG00000001168,ENSMUSG00000025491,ENSMUSG00000025492,ENSMUSG00000025498,ENSMUSG00000026104,ENSMUSG00000026222,ENSMUSG00000026896,ENSMUSG00000027514,ENSMUSG00000030107,ENSMUSG00000032690,ENSMUSG00000035692,ENSMUSG00000040033,ENSMUSG00000042349,ENSMUSG00000052776,ENSMUSG00000066861,ENSMUSG00000072244,ENSMUSG00000074151
GO:BP	vasculature development	GO:0001944	FALSE	1.52229e-07	6.8175	796	958	67	26963	ENSMUSG00000000530,ENSMUSG00000000555,ENSMUSG00000000753,ENSMUSG00000001552,ENSMUSG00000001555,ENSMUSG00000001751,ENSMUSG00000002289,ENSMUSG00000002603,ENSMUSG00000002985,ENSMUSG00000005413,ENSMUSG00000005672,ENSMUSG00000015053,ENSMUSG00000015468,ENSMUSG00000020357,ENSMUSG00000020681,ENSMUSG00000021256,ENSMUSG00000021281,ENSMUSG00000021944,ENSMUSG00000022206,ENSMUSG00000022475,ENSMUSG00000022836,…
GO:BP	cellular response to cytokine stimulus	GO:0071345	FALSE	2.08468e-07	6.68096	1082	958	82	26963	ENSMUSG00000000275,ENSMUSG00000000567,ENSMUSG00000000791,ENSMUSG00000001166,ENSMUSG00000001168,ENSMUSG00000005672,ENSMUSG00000006389,ENSMUSG00000015085,ENSMUSG00000015354,ENSMUSG00000017057,ENSMUSG00000018819,ENSMUSG00000020227,ENSMUSG00000021196,ENSMUSG00000022906,ENSMUSG00000024810,ENSMUSG00000025491,ENSMUSG00000025492,ENSMUSG00000025498,ENSMUSG00000025964,ENSMUSG00000025969,ENSMUSG00000026104,…
GO:BP	regulation of localization	GO:0032879	FALSE	2.18762e-07	6.66003	2151	958	134	26963	ENSMUSG00000000275,ENSMUSG00000001123,ENSMUSG00000001507,ENSMUSG00000001552,ENSMUSG00000002058,ENSMUSG00000002603,ENSMUSG00000002985,ENSMUSG00000003411,ENSMUSG00000005413,ENSMUSG00000005950,ENSMUSG00000009545,ENSMUSG00000010064,ENSMUSG00000014813,ENSMUSG00000015053,ENSMUSG00000015468,ENSMUSG00000015476,ENSMUSG00000017400,ENSMUSG00000017446,ENSMUSG00000018381,ENSMUSG00000019066,ENSMUSG00000019768,…
GO:BP	circulatory system development	GO:0072359	FALSE	2.27639e-07	6.64275	1220	958	89	26963	ENSMUSG00000000142,ENSMUSG00000000530,ENSMUSG00000000555,ENSMUSG00000000567,ENSMUSG00000000753,ENSMUSG00000001507,ENSMUSG00000001552,ENSMUSG00000001555,ENSMUSG00000001751,ENSMUSG00000002289,ENSMUSG00000002603,ENSMUSG00000002985,ENSMUSG00000005413,ENSMUSG00000005672,ENSMUSG00000006221,ENSMUSG00000008090,ENSMUSG00000009545,ENSMUSG00000013936,ENSMUSG00000014329,ENSMUSG00000015053,ENSMUSG00000015468,…
GO:BP	type I interferon-mediated signaling pathway	GO:0060337	FALSE	2.74478e-07	6.56149	67	958	17	26963	ENSMUSG00000001166,ENSMUSG00000001168,ENSMUSG00000025491,ENSMUSG00000025492,ENSMUSG00000025498,ENSMUSG00000026104,ENSMUSG00000026896,ENSMUSG00000027514,ENSMUSG00000030107,ENSMUSG00000032690,ENSMUSG00000035692,ENSMUSG00000040033,ENSMUSG00000042349,ENSMUSG00000052776,ENSMUSG00000066861,ENSMUSG00000072244,ENSMUSG00000074151
GO:BP	cellular response to type I interferon	GO:0071357	FALSE	2.74478e-07	6.56149	67	958	17	26963	ENSMUSG00000001166,ENSMUSG00000001168,ENSMUSG00000025491,ENSMUSG00000025492,ENSMUSG00000025498,ENSMUSG00000026104,ENSMUSG00000026896,ENSMUSG00000027514,ENSMUSG00000030107,ENSMUSG00000032690,ENSMUSG00000035692,ENSMUSG00000040033,ENSMUSG00000042349,ENSMUSG00000052776,ENSMUSG00000066861,ENSMUSG00000072244,ENSMUSG00000074151
GO:BP	MAPK cascade	GO:0000165	FALSE	3.43438e-07	6.46415	757	958	64	26963	ENSMUSG00000000567,ENSMUSG00000002603,ENSMUSG00000002985,ENSMUSG00000004558,ENSMUSG00000004837,ENSMUSG00000005672,ENSMUSG00000014158,ENSMUSG00000017446,ENSMUSG00000017493,ENSMUSG00000018334,ENSMUSG00000019768,ENSMUSG00000020227,ENSMUSG00000020357,ENSMUSG00000020399,ENSMUSG00000022150,ENSMUSG00000022610,ENSMUSG00000023046,ENSMUSG00000024558,ENSMUSG00000025584,ENSMUSG00000026193,ENSMUSG00000026235,…
GO:BP	positive regulation of macromolecule biosynthetic process	GO:0010557	FALSE	4.85252e-07	6.31403	2708	958	158	26963	ENSMUSG00000000142,ENSMUSG00000000275,ENSMUSG00000000530,ENSMUSG00000000567,ENSMUSG00000000791,ENSMUSG00000001123,ENSMUSG00000001166,ENSMUSG00000001168,ENSMUSG00000001507,ENSMUSG00000001552,ENSMUSG00000001802,ENSMUSG00000001819,ENSMUSG00000002325,ENSMUSG00000002603,ENSMUSG00000002985,ENSMUSG00000005672,ENSMUSG00000006389,ENSMUSG00000010064,ENSMUSG00000014158,ENSMUSG00000015053,ENSMUSG00000015468,…
GO:BP	blood vessel development	GO:0001568	FALSE	5.0122e-07	6.29997	764	958	64	26963	ENSMUSG00000000530,ENSMUSG00000000555,ENSMUSG00000000753,ENSMUSG00000001552,ENSMUSG00000001555,ENSMUSG00000001751,ENSMUSG00000002289,ENSMUSG00000002603,ENSMUSG00000002985,ENSMUSG00000005413,ENSMUSG00000015053,ENSMUSG00000015468,ENSMUSG00000020357,ENSMUSG00000020681,ENSMUSG00000021256,ENSMUSG00000021281,ENSMUSG00000021944,ENSMUSG00000022206,ENSMUSG00000022475,ENSMUSG00000022836,ENSMUSG00000022893,…
GO:BP	chemokine production	GO:0032602	FALSE	5.03827e-07	6.29772	109	958	21	26963	ENSMUSG00000001123,ENSMUSG00000001166,ENSMUSG00000001168,ENSMUSG00000002603,ENSMUSG00000006389,ENSMUSG00000014158,ENSMUSG00000020399,ENSMUSG00000022548,ENSMUSG00000024810,ENSMUSG00000027750,ENSMUSG00000027995,ENSMUSG00000030748,ENSMUSG00000031639,ENSMUSG00000032114,ENSMUSG00000038155,ENSMUSG00000041607,ENSMUSG00000052776,ENSMUSG00000054342,ENSMUSG00000060803,ENSMUSG00000066861,ENSMUSG00000074678
GO:BP	regulation of chemokine production	GO:0032642	FALSE	5.03827e-07	6.29772	109	958	21	26963	ENSMUSG00000001123,ENSMUSG00000001166,ENSMUSG00000001168,ENSMUSG00000002603,ENSMUSG00000006389,ENSMUSG00000014158,ENSMUSG00000020399,ENSMUSG00000022548,ENSMUSG00000024810,ENSMUSG00000027750,ENSMUSG00000027995,ENSMUSG00000030748,ENSMUSG00000031639,ENSMUSG00000032114,ENSMUSG00000038155,ENSMUSG00000041607,ENSMUSG00000052776,ENSMUSG00000054342,ENSMUSG00000060803,ENSMUSG00000066861,ENSMUSG00000074678
GO:BP	defense response to bacterium	GO:0042742	FALSE	5.14315e-07	6.28877	392	958	42	26963	ENSMUSG00000001123,ENSMUSG00000001166,ENSMUSG00000001168,ENSMUSG00000006403,ENSMUSG00000016206,ENSMUSG00000020399,ENSMUSG00000021876,ENSMUSG00000022575,ENSMUSG00000022894,ENSMUSG00000022899,ENSMUSG00000026471,ENSMUSG00000027995,ENSMUSG00000028268,ENSMUSG00000028456,ENSMUSG00000029298,ENSMUSG00000030790,ENSMUSG00000032554,ENSMUSG00000032690,ENSMUSG00000033538,ENSMUSG00000035692,ENSMUSG00000035929,…
GO:BP	protein phosphorylation	GO:0006468	FALSE	7.4675e-07	6.12682	1229	958	88	26963	ENSMUSG00000000142,ENSMUSG00000000530,ENSMUSG00000000555,ENSMUSG00000000567,ENSMUSG00000001774,ENSMUSG00000002603,ENSMUSG00000005672,ENSMUSG00000009772,ENSMUSG00000015476,ENSMUSG00000018334,ENSMUSG00000019876,ENSMUSG00000020227,ENSMUSG00000020357,ENSMUSG00000020601,ENSMUSG00000020890,ENSMUSG00000022099,ENSMUSG00000022150,ENSMUSG00000022221,ENSMUSG00000022425,ENSMUSG00000022610,ENSMUSG00000022836,…
GO:BP	positive regulation of gene expression	GO:0010628	FALSE	9.54096e-07	6.02041	1295	958	91	26963	ENSMUSG00000000142,ENSMUSG00000000567,ENSMUSG00000000791,ENSMUSG00000001123,ENSMUSG00000001166,ENSMUSG00000001168,ENSMUSG00000001507,ENSMUSG00000001802,ENSMUSG00000002603,ENSMUSG00000005672,ENSMUSG00000006389,ENSMUSG00000014158,ENSMUSG00000015053,ENSMUSG00000016206,ENSMUSG00000017446,ENSMUSG00000017830,ENSMUSG00000020227,ENSMUSG00000020357,ENSMUSG00000020399,ENSMUSG00000020641,ENSMUSG00000020707,…
GO:BP	negative regulation of immune response	GO:0050777	FALSE	1.01857e-06	5.99201	224	958	30	26963	ENSMUSG00000001123,ENSMUSG00000001166,ENSMUSG00000001168,ENSMUSG00000002603,ENSMUSG00000017830,ENSMUSG00000019989,ENSMUSG00000020227,ENSMUSG00000020399,ENSMUSG00000022887,ENSMUSG00000024339,ENSMUSG00000024810,ENSMUSG00000028885,ENSMUSG00000030107,ENSMUSG00000030157,ENSMUSG00000030748,ENSMUSG00000032679,ENSMUSG00000034422,ENSMUSG00000035692,ENSMUSG00000035929,ENSMUSG00000037321,ENSMUSG00000040033,…
GO:BP	positive regulation of developmental process	GO:0051094	FALSE	1.03943e-06	5.98321	1480	958	100	26963	ENSMUSG00000000142,ENSMUSG00000000530,ENSMUSG00000000555,ENSMUSG00000000567,ENSMUSG00000000753,ENSMUSG00000001123,ENSMUSG00000001552,ENSMUSG00000001802,ENSMUSG00000002603,ENSMUSG00000002900,ENSMUSG00000002985,ENSMUSG00000004892,ENSMUSG00000005413,ENSMUSG00000005672,ENSMUSG00000006389,ENSMUSG00000006435,ENSMUSG00000010066,ENSMUSG00000015053,ENSMUSG00000015468,ENSMUSG00000020027,ENSMUSG00000020681,…
GO:BP	regulation of response to cytokine stimulus	GO:0060759	FALSE	1.09638e-06	5.96004	160	958	25	26963	ENSMUSG00000001166,ENSMUSG00000001168,ENSMUSG00000020227,ENSMUSG00000022906,ENSMUSG00000025498,ENSMUSG00000026896,ENSMUSG00000027514,ENSMUSG00000027995,ENSMUSG00000028108,ENSMUSG00000030107,ENSMUSG00000033538,ENSMUSG00000034422,ENSMUSG00000035692,ENSMUSG00000040033,ENSMUSG00000040296,ENSMUSG00000042349,ENSMUSG00000046879,ENSMUSG00000052776,ENSMUSG00000066861,ENSMUSG00000069874,ENSMUSG00000071203,…
GO:BP	cytokine-mediated signaling pathway	GO:0019221	FALSE	1.13814e-06	5.94381	483	958	47	26963	ENSMUSG00000000791,ENSMUSG00000001166,ENSMUSG00000001168,ENSMUSG00000005672,ENSMUSG00000006389,ENSMUSG00000017057,ENSMUSG00000020227,ENSMUSG00000022906,ENSMUSG00000024810,ENSMUSG00000025491,ENSMUSG00000025492,ENSMUSG00000025498,ENSMUSG00000026104,ENSMUSG00000026896,ENSMUSG00000026923,ENSMUSG00000027514,ENSMUSG00000028108,ENSMUSG00000029561,ENSMUSG00000030107,ENSMUSG00000030748,ENSMUSG00000031805,…
GO:BP	animal organ development	GO:0048513	FALSE	1.14474e-06	5.94129	3267	958	181	26963	ENSMUSG00000000142,ENSMUSG00000000530,ENSMUSG00000000567,ENSMUSG00000000753,ENSMUSG00000001131,ENSMUSG00000001507,ENSMUSG00000001552,ENSMUSG00000001751,ENSMUSG00000001819,ENSMUSG00000002603,ENSMUSG00000002799,ENSMUSG00000002900,ENSMUSG00000003070,ENSMUSG00000004891,ENSMUSG00000004892,ENSMUSG00000005413,ENSMUSG00000005672,ENSMUSG00000006221,ENSMUSG00000006345,ENSMUSG00000006435,ENSMUSG00000008090,…
GO:BP	cell morphogenesis	GO:0000902	FALSE	1.18432e-06	5.92653	1044	958	78	26963	ENSMUSG00000002603,ENSMUSG00000002985,ENSMUSG00000003070,ENSMUSG00000004891,ENSMUSG00000004892,ENSMUSG00000005672,ENSMUSG00000006389,ENSMUSG00000006711,ENSMUSG00000014813,ENSMUSG00000015468,ENSMUSG00000018381,ENSMUSG00000020340,ENSMUSG00000021224,ENSMUSG00000022037,ENSMUSG00000022099,ENSMUSG00000022324,ENSMUSG00000022425,ENSMUSG00000022479,ENSMUSG00000022636,ENSMUSG00000024924,ENSMUSG00000025969,…
GO:BP	negative regulation of defense response	GO:0031348	FALSE	1.41916e-06	5.84797	298	958	35	26963	ENSMUSG00000001123,ENSMUSG00000001166,ENSMUSG00000001168,ENSMUSG00000002603,ENSMUSG00000002985,ENSMUSG00000017830,ENSMUSG00000019989,ENSMUSG00000020227,ENSMUSG00000020399,ENSMUSG00000022383,ENSMUSG00000024339,ENSMUSG00000024810,ENSMUSG00000028885,ENSMUSG00000030107,ENSMUSG00000030157,ENSMUSG00000031103,ENSMUSG00000032035,ENSMUSG00000034422,ENSMUSG00000035692,ENSMUSG00000035929,ENSMUSG00000037321,…
GO:BP	immune response-regulating signaling pathway	GO:0002764	FALSE	1.70819e-06	5.76746	489	958	47	26963	ENSMUSG00000000275,ENSMUSG00000001166,ENSMUSG00000001168,ENSMUSG00000001751,ENSMUSG00000005672,ENSMUSG00000010358,ENSMUSG00000015335,ENSMUSG00000017830,ENSMUSG00000019768,ENSMUSG00000020227,ENSMUSG00000020399,ENSMUSG00000020437,ENSMUSG00000020641,ENSMUSG00000020707,ENSMUSG00000024737,ENSMUSG00000025498,ENSMUSG00000026896,ENSMUSG00000027843,ENSMUSG00000027995,ENSMUSG00000028885,ENSMUSG00000029217,…
GO:BP	cell population proliferation	GO:0008283	FALSE	1.72742e-06	5.7626	2176	958	132	26963	ENSMUSG00000000142,ENSMUSG00000000244,ENSMUSG00000000530,ENSMUSG00000000567,ENSMUSG00000000753,ENSMUSG00000000791,ENSMUSG00000001123,ENSMUSG00000001131,ENSMUSG00000001552,ENSMUSG00000001819,ENSMUSG00000002603,ENSMUSG00000002799,ENSMUSG00000002985,ENSMUSG00000004558,ENSMUSG00000004891,ENSMUSG00000004892,ENSMUSG00000005413,ENSMUSG00000005672,ENSMUSG00000006389,ENSMUSG00000006435,ENSMUSG00000006494,…
GO:BP	positive regulation of intracellular signal transduction	GO:1902533	FALSE	1.88613e-06	5.72443	1133	958	82	26963	ENSMUSG00000000275,ENSMUSG00000000530,ENSMUSG00000000567,ENSMUSG00000001123,ENSMUSG00000002603,ENSMUSG00000002985,ENSMUSG00000005672,ENSMUSG00000006575,ENSMUSG00000006711,ENSMUSG00000010358,ENSMUSG00000014158,ENSMUSG00000017446,ENSMUSG00000017493,ENSMUSG00000017830,ENSMUSG00000018334,ENSMUSG00000019768,ENSMUSG00000020357,ENSMUSG00000020399,ENSMUSG00000020641,ENSMUSG00000020828,ENSMUSG00000022037,…
GO:BP	antiviral innate immune response	GO:0140374	FALSE	1.93426e-06	5.71348	57	958	15	26963	ENSMUSG00000000275,ENSMUSG00000001166,ENSMUSG00000001168,ENSMUSG00000017830,ENSMUSG00000020020,ENSMUSG00000020707,ENSMUSG00000026896,ENSMUSG00000027514,ENSMUSG00000030107,ENSMUSG00000040296,ENSMUSG00000052776,ENSMUSG00000062488,ENSMUSG00000066861,ENSMUSG00000072244,ENSMUSG00000074896
GO:BP	response to chemical	GO:0042221	FALSE	1.96171e-06	5.70737	5487	958	272	26963	ENSMUSG00000000142,ENSMUSG00000000275,ENSMUSG00000000567,ENSMUSG00000000753,ENSMUSG00000000791,ENSMUSG00000001123,ENSMUSG00000001131,ENSMUSG00000001166,ENSMUSG00000001168,ENSMUSG00000001507,ENSMUSG00000001552,ENSMUSG00000001663,ENSMUSG00000001751,ENSMUSG00000001819,ENSMUSG00000002603,ENSMUSG00000002985,ENSMUSG00000003617,ENSMUSG00000003849,ENSMUSG00000005413,ENSMUSG00000005672,ENSMUSG00000005705,…
GO:BP	cell projection morphogenesis	GO:0048858	FALSE	2.15371e-06	5.66681	719	958	60	26963	ENSMUSG00000002985,ENSMUSG00000003070,ENSMUSG00000004891,ENSMUSG00000004892,ENSMUSG00000006711,ENSMUSG00000018381,ENSMUSG00000020340,ENSMUSG00000021224,ENSMUSG00000022037,ENSMUSG00000022324,ENSMUSG00000022425,ENSMUSG00000022636,ENSMUSG00000024924,ENSMUSG00000025969,ENSMUSG00000026193,ENSMUSG00000026235,ENSMUSG00000026923,ENSMUSG00000027009,ENSMUSG00000027546,ENSMUSG00000027750,ENSMUSG00000028583,…
GO:BP	regulation of viral genome replication	GO:0045069	FALSE	2.23519e-06	5.65069	96	958	19	26963	ENSMUSG00000001166,ENSMUSG00000001168,ENSMUSG00000020641,ENSMUSG00000025491,ENSMUSG00000025492,ENSMUSG00000026896,ENSMUSG00000026923,ENSMUSG00000029561,ENSMUSG00000032690,ENSMUSG00000035692,ENSMUSG00000039501,ENSMUSG00000040253,ENSMUSG00000046718,ENSMUSG00000052776,ENSMUSG00000057982,ENSMUSG00000066800,ENSMUSG00000066861,ENSMUSG00000072244,ENSMUSG00000090272
GO:BP	angiogenesis	GO:0001525	FALSE	2.55637e-06	5.59238	563	958	51	26963	ENSMUSG00000000530,ENSMUSG00000000555,ENSMUSG00000000753,ENSMUSG00000001552,ENSMUSG00000002289,ENSMUSG00000002603,ENSMUSG00000005413,ENSMUSG00000015053,ENSMUSG00000015468,ENSMUSG00000020357,ENSMUSG00000020681,ENSMUSG00000021256,ENSMUSG00000021281,ENSMUSG00000021944,ENSMUSG00000022206,ENSMUSG00000022475,ENSMUSG00000022893,ENSMUSG00000023885,ENSMUSG00000024140,ENSMUSG00000025969,ENSMUSG00000026104,…
GO:BP	response to wounding	GO:0009611	FALSE	2.7468e-06	5.56117	547	958	50	26963	ENSMUSG00000000244,ENSMUSG00000000530,ENSMUSG00000000555,ENSMUSG00000001131,ENSMUSG00000001555,ENSMUSG00000001751,ENSMUSG00000002603,ENSMUSG00000002985,ENSMUSG00000005413,ENSMUSG00000006711,ENSMUSG00000015053,ENSMUSG00000015085,ENSMUSG00000017446,ENSMUSG00000020758,ENSMUSG00000020787,ENSMUSG00000021256,ENSMUSG00000021944,ENSMUSG00000022099,ENSMUSG00000022324,ENSMUSG00000022383,ENSMUSG00000022548,…
GO:BP	regulation of cellular component organization	GO:0051128	FALSE	3.28278e-06	5.48376	2532	958	147	26963	ENSMUSG00000000142,ENSMUSG00000000530,ENSMUSG00000000567,ENSMUSG00000000753,ENSMUSG00000001507,ENSMUSG00000001774,ENSMUSG00000002058,ENSMUSG00000002603,ENSMUSG00000002900,ENSMUSG00000002985,ENSMUSG00000004891,ENSMUSG00000005672,ENSMUSG00000006154,ENSMUSG00000006435,ENSMUSG00000006711,ENSMUSG00000013936,ENSMUSG00000014158,ENSMUSG00000015053,ENSMUSG00000015335,ENSMUSG00000017493,ENSMUSG00000018381,…
GO:BP	tumor necrosis factor production	GO:0032640	FALSE	3.4236e-06	5.46552	208	958	28	26963	ENSMUSG00000001123,ENSMUSG00000001166,ENSMUSG00000001168,ENSMUSG00000002603,ENSMUSG00000020227,ENSMUSG00000020399,ENSMUSG00000022037,ENSMUSG00000024810,ENSMUSG00000026896,ENSMUSG00000027843,ENSMUSG00000027995,ENSMUSG00000030921,ENSMUSG00000031103,ENSMUSG00000031639,ENSMUSG00000032690,ENSMUSG00000034947,ENSMUSG00000035929,ENSMUSG00000038155,ENSMUSG00000040296,ENSMUSG00000041736,ENSMUSG00000044827,…
GO:BP	regulation of tumor necrosis factor production	GO:0032680	FALSE	3.4236e-06	5.46552	208	958	28	26963	ENSMUSG00000001123,ENSMUSG00000001166,ENSMUSG00000001168,ENSMUSG00000002603,ENSMUSG00000020227,ENSMUSG00000020399,ENSMUSG00000022037,ENSMUSG00000024810,ENSMUSG00000026896,ENSMUSG00000027843,ENSMUSG00000027995,ENSMUSG00000030921,ENSMUSG00000031103,ENSMUSG00000031639,ENSMUSG00000032690,ENSMUSG00000034947,ENSMUSG00000035929,ENSMUSG00000038155,ENSMUSG00000040296,ENSMUSG00000041736,ENSMUSG00000044827,…
GO:BP	lipid metabolic process	GO:0006629	TRUE	3.78447e-06	5.42199	1413	958	95	26963	ENSMUSG00000000567,ENSMUSG00000001751,ENSMUSG00000002289,ENSMUSG00000002985,ENSMUSG00000003123,ENSMUSG00000003585,ENSMUSG00000005672,ENSMUSG00000006344,ENSMUSG00000006494,ENSMUSG00000010607,ENSMUSG00000013846,ENSMUSG00000015090,ENSMUSG00000016194,ENSMUSG00000019139,ENSMUSG00000019301,ENSMUSG00000019768,ENSMUSG00000020027,ENSMUSG00000020787,ENSMUSG00000020828,ENSMUSG00000021211,ENSMUSG00000021213,…
GO:BP	plasma membrane bounded cell projection morphogenesis	GO:0120039	FALSE	3.8777e-06	5.41143	712	958	59	26963	ENSMUSG00000002985,ENSMUSG00000003070,ENSMUSG00000004892,ENSMUSG00000006711,ENSMUSG00000018381,ENSMUSG00000020340,ENSMUSG00000021224,ENSMUSG00000022037,ENSMUSG00000022324,ENSMUSG00000022425,ENSMUSG00000022636,ENSMUSG00000024924,ENSMUSG00000025969,ENSMUSG00000026193,ENSMUSG00000026235,ENSMUSG00000026923,ENSMUSG00000027009,ENSMUSG00000027546,ENSMUSG00000027750,ENSMUSG00000028583,ENSMUSG00000028883,…
GO:BP	inflammatory response	GO:0006954	FALSE	4.01653e-06	5.39615	842	958	66	26963	ENSMUSG00000001123,ENSMUSG00000001131,ENSMUSG00000001751,ENSMUSG00000002603,ENSMUSG00000002985,ENSMUSG00000005413,ENSMUSG00000005672,ENSMUSG00000006344,ENSMUSG00000006345,ENSMUSG00000010358,ENSMUSG00000014158,ENSMUSG00000015335,ENSMUSG00000019768,ENSMUSG00000019989,ENSMUSG00000020399,ENSMUSG00000020787,ENSMUSG00000022037,ENSMUSG00000022383,ENSMUSG00000022475,ENSMUSG00000022548,ENSMUSG00000022575,…
GO:BP	tumor necrosis factor superfamily cytokine production	GO:0071706	FALSE	4.75206e-06	5.32312	211	958	28	26963	ENSMUSG00000001123,ENSMUSG00000001166,ENSMUSG00000001168,ENSMUSG00000002603,ENSMUSG00000020227,ENSMUSG00000020399,ENSMUSG00000022037,ENSMUSG00000024810,ENSMUSG00000026896,ENSMUSG00000027843,ENSMUSG00000027995,ENSMUSG00000030921,ENSMUSG00000031103,ENSMUSG00000031639,ENSMUSG00000032690,ENSMUSG00000034947,ENSMUSG00000035929,ENSMUSG00000038155,ENSMUSG00000040296,ENSMUSG00000041736,ENSMUSG00000044827,…
GO:BP	regulation of tumor necrosis factor superfamily cytokine production	GO:1903555	FALSE	4.75206e-06	5.32312	211	958	28	26963	ENSMUSG00000001123,ENSMUSG00000001166,ENSMUSG00000001168,ENSMUSG00000002603,ENSMUSG00000020227,ENSMUSG00000020399,ENSMUSG00000022037,ENSMUSG00000024810,ENSMUSG00000026896,ENSMUSG00000027843,ENSMUSG00000027995,ENSMUSG00000030921,ENSMUSG00000031103,ENSMUSG00000031639,ENSMUSG00000032690,ENSMUSG00000034947,ENSMUSG00000035929,ENSMUSG00000038155,ENSMUSG00000040296,ENSMUSG00000041736,ENSMUSG00000044827,…
GO:BP	negative regulation of cytokine production	GO:0001818	FALSE	5.30263e-06	5.27551	298	958	34	26963	ENSMUSG00000001123,ENSMUSG00000001166,ENSMUSG00000001168,ENSMUSG00000002603,ENSMUSG00000004558,ENSMUSG00000005413,ENSMUSG00000017830,ENSMUSG00000020227,ENSMUSG00000020399,ENSMUSG00000020601,ENSMUSG00000022383,ENSMUSG00000022475,ENSMUSG00000022548,ENSMUSG00000024810,ENSMUSG00000026193,ENSMUSG00000027843,ENSMUSG00000030921,ENSMUSG00000031103,ENSMUSG00000031378,ENSMUSG00000031565,ENSMUSG00000032114,…
GO:BP	immune response-activating signaling pathway	GO:0002757	FALSE	5.7711e-06	5.23874	474	958	45	26963	ENSMUSG00000000275,ENSMUSG00000001166,ENSMUSG00000001168,ENSMUSG00000001751,ENSMUSG00000010358,ENSMUSG00000015335,ENSMUSG00000017830,ENSMUSG00000019768,ENSMUSG00000020227,ENSMUSG00000020399,ENSMUSG00000020437,ENSMUSG00000020641,ENSMUSG00000020707,ENSMUSG00000024737,ENSMUSG00000025498,ENSMUSG00000026896,ENSMUSG00000027843,ENSMUSG00000027995,ENSMUSG00000028885,ENSMUSG00000029217,ENSMUSG00000030921,…
GO:BP	regulation of cell differentiation	GO:0045595	FALSE	5.90891e-06	5.22849	1762	958	111	26963	ENSMUSG00000000142,ENSMUSG00000000530,ENSMUSG00000000567,ENSMUSG00000000753,ENSMUSG00000001123,ENSMUSG00000001802,ENSMUSG00000002603,ENSMUSG00000002799,ENSMUSG00000002900,ENSMUSG00000002985,ENSMUSG00000004892,ENSMUSG00000005672,ENSMUSG00000006389,ENSMUSG00000006435,ENSMUSG00000006711,ENSMUSG00000014158,ENSMUSG00000015053,ENSMUSG00000015468,ENSMUSG00000017491,ENSMUSG00000020027,ENSMUSG00000020601,…
GO:BP	regulation of MAPK cascade	GO:0043408	FALSE	6.33936e-06	5.19795	667	958	56	26963	ENSMUSG00000002603,ENSMUSG00000002985,ENSMUSG00000004558,ENSMUSG00000004837,ENSMUSG00000005672,ENSMUSG00000014158,ENSMUSG00000017446,ENSMUSG00000017493,ENSMUSG00000018334,ENSMUSG00000019768,ENSMUSG00000020227,ENSMUSG00000020357,ENSMUSG00000020399,ENSMUSG00000022150,ENSMUSG00000023046,ENSMUSG00000025584,ENSMUSG00000026193,ENSMUSG00000026235,ENSMUSG00000026923,ENSMUSG00000027339,ENSMUSG00000027843,…
GO:BP	negative regulation of cellular component organization	GO:0051129	FALSE	8.03253e-06	5.09515	763	958	61	26963	ENSMUSG00000000530,ENSMUSG00000000567,ENSMUSG00000001507,ENSMUSG00000002058,ENSMUSG00000002603,ENSMUSG00000002985,ENSMUSG00000006711,ENSMUSG00000014158,ENSMUSG00000015335,ENSMUSG00000018381,ENSMUSG00000019768,ENSMUSG00000020020,ENSMUSG00000020227,ENSMUSG00000020681,ENSMUSG00000020932,ENSMUSG00000021061,ENSMUSG00000022037,ENSMUSG00000022099,ENSMUSG00000022150,ENSMUSG00000022548,ENSMUSG00000026235,…
GO:BP	protein metabolic process	GO:0019538	FALSE	9.0632e-06	5.04272	4653	958	235	26963	ENSMUSG00000000142,ENSMUSG00000000275,ENSMUSG00000000530,ENSMUSG00000000555,ENSMUSG00000000567,ENSMUSG00000001131,ENSMUSG00000001555,ENSMUSG00000001751,ENSMUSG00000001774,ENSMUSG00000002603,ENSMUSG00000002985,ENSMUSG00000003849,ENSMUSG00000005672,ENSMUSG00000006344,ENSMUSG00000006345,ENSMUSG00000006403,ENSMUSG00000006435,ENSMUSG00000009772,ENSMUSG00000010607,ENSMUSG00000013846,ENSMUSG00000015335,…
GO:BP	neuron projection morphogenesis	GO:0048812	FALSE	1.18121e-05	4.92767	697	958	57	26963	ENSMUSG00000002985,ENSMUSG00000003070,ENSMUSG00000004892,ENSMUSG00000006711,ENSMUSG00000018381,ENSMUSG00000020340,ENSMUSG00000021224,ENSMUSG00000022037,ENSMUSG00000022324,ENSMUSG00000022636,ENSMUSG00000024924,ENSMUSG00000025969,ENSMUSG00000026193,ENSMUSG00000026235,ENSMUSG00000026923,ENSMUSG00000027009,ENSMUSG00000027546,ENSMUSG00000027750,ENSMUSG00000028883,ENSMUSG00000029168,ENSMUSG00000029223,…
GO:BP	type I interferon production	GO:0032606	FALSE	1.24117e-05	4.90617	129	958	21	26963	ENSMUSG00000001166,ENSMUSG00000001168,ENSMUSG00000017830,ENSMUSG00000020399,ENSMUSG00000020707,ENSMUSG00000025498,ENSMUSG00000026104,ENSMUSG00000026896,ENSMUSG00000027843,ENSMUSG00000031639,ENSMUSG00000032690,ENSMUSG00000035692,ENSMUSG00000040253,ENSMUSG00000040296,ENSMUSG00000040483,ENSMUSG00000042349,ENSMUSG00000046879,ENSMUSG00000052776,ENSMUSG00000066861,ENSMUSG00000069874,ENSMUSG00000078853
GO:BP	regulation of type I interferon production	GO:0032479	FALSE	1.24117e-05	4.90617	129	958	21	26963	ENSMUSG00000001166,ENSMUSG00000001168,ENSMUSG00000017830,ENSMUSG00000020399,ENSMUSG00000020707,ENSMUSG00000025498,ENSMUSG00000026104,ENSMUSG00000026896,ENSMUSG00000027843,ENSMUSG00000031639,ENSMUSG00000032690,ENSMUSG00000035692,ENSMUSG00000040253,ENSMUSG00000040296,ENSMUSG00000040483,ENSMUSG00000042349,ENSMUSG00000046879,ENSMUSG00000052776,ENSMUSG00000066861,ENSMUSG00000069874,ENSMUSG00000078853
GO:BP	regulation of transport	GO:0051049	FALSE	1.2438e-05	4.90525	1743	958	109	26963	ENSMUSG00000001123,ENSMUSG00000001552,ENSMUSG00000002058,ENSMUSG00000002603,ENSMUSG00000002985,ENSMUSG00000003411,ENSMUSG00000005413,ENSMUSG00000005950,ENSMUSG00000009545,ENSMUSG00000010064,ENSMUSG00000014813,ENSMUSG00000015053,ENSMUSG00000015476,ENSMUSG00000017400,ENSMUSG00000017446,ENSMUSG00000019066,ENSMUSG00000019768,ENSMUSG00000020277,ENSMUSG00000020577,ENSMUSG00000020641,ENSMUSG00000020681,…
GO:BP	regulation of plasma membrane bounded cell projection organization	GO:0120035	FALSE	1.28546e-05	4.89094	754	958	60	26963	ENSMUSG00000000753,ENSMUSG00000001507,ENSMUSG00000002985,ENSMUSG00000005672,ENSMUSG00000006154,ENSMUSG00000006435,ENSMUSG00000006711,ENSMUSG00000014158,ENSMUSG00000018381,ENSMUSG00000020932,ENSMUSG00000021224,ENSMUSG00000022099,ENSMUSG00000022150,ENSMUSG00000022425,ENSMUSG00000022893,ENSMUSG00000023972,ENSMUSG00000024924,ENSMUSG00000025497,ENSMUSG00000026193,ENSMUSG00000026235,ENSMUSG00000026304,…
GO:BP	cell activation	GO:0001775	FALSE	1.32615e-05	4.87741	1162	958	81	26963	ENSMUSG00000000244,ENSMUSG00000000530,ENSMUSG00000000791,ENSMUSG00000001123,ENSMUSG00000001751,ENSMUSG00000002603,ENSMUSG00000002799,ENSMUSG00000002985,ENSMUSG00000005413,ENSMUSG00000005672,ENSMUSG00000006389,ENSMUSG00000010358,ENSMUSG00000013846,ENSMUSG00000015053,ENSMUSG00000015085,ENSMUSG00000015090,ENSMUSG00000016206,ENSMUSG00000017446,ENSMUSG00000018169,ENSMUSG00000019989,ENSMUSG00000020020,…
GO:BP	synapse organization	GO:0050808	FALSE	1.36654e-05	4.86438	539	958	48	26963	ENSMUSG00000000223,ENSMUSG00000001507,ENSMUSG00000002985,ENSMUSG00000004892,ENSMUSG00000006435,ENSMUSG00000010066,ENSMUSG00000010803,ENSMUSG00000015335,ENSMUSG00000015476,ENSMUSG00000018381,ENSMUSG00000021061,ENSMUSG00000021224,ENSMUSG00000023885,ENSMUSG00000025969,ENSMUSG00000026235,ENSMUSG00000026304,ENSMUSG00000028456,ENSMUSG00000029544,ENSMUSG00000030600,ENSMUSG00000030720,ENSMUSG00000031284,…
GO:BP	tissue development	GO:0009888	FALSE	1.55412e-05	4.80851	2121	958	126	26963	ENSMUSG00000000142,ENSMUSG00000000530,ENSMUSG00000000555,ENSMUSG00000000567,ENSMUSG00000001131,ENSMUSG00000001507,ENSMUSG00000001751,ENSMUSG00000001819,ENSMUSG00000002603,ENSMUSG00000002799,ENSMUSG00000002900,ENSMUSG00000006345,ENSMUSG00000006435,ENSMUSG00000009545,ENSMUSG00000010760,ENSMUSG00000013936,ENSMUSG00000014158,ENSMUSG00000014813,ENSMUSG00000015053,ENSMUSG00000015468,ENSMUSG00000017390,…
GO:BP	intracellular receptor signaling pathway	GO:0030522	FALSE	1.72955e-05	4.76207	375	958	38	26963	ENSMUSG00000000275,ENSMUSG00000001166,ENSMUSG00000001168,ENSMUSG00000015335,ENSMUSG00000015843,ENSMUSG00000017491,ENSMUSG00000017830,ENSMUSG00000019768,ENSMUSG00000020399,ENSMUSG00000020641,ENSMUSG00000020707,ENSMUSG00000022150,ENSMUSG00000022383,ENSMUSG00000022479,ENSMUSG00000024737,ENSMUSG00000025498,ENSMUSG00000026896,ENSMUSG00000027843,ENSMUSG00000030921,ENSMUSG00000031639,ENSMUSG00000033538,…
GO:BP	chemical homeostasis	GO:0048878	FALSE	1.74621e-05	4.7579	1089	958	77	26963	ENSMUSG00000000753,ENSMUSG00000000805,ENSMUSG00000001166,ENSMUSG00000001168,ENSMUSG00000001751,ENSMUSG00000002289,ENSMUSG00000002603,ENSMUSG00000002985,ENSMUSG00000003617,ENSMUSG00000005413,ENSMUSG00000009545,ENSMUSG00000010064,ENSMUSG00000013275,ENSMUSG00000014158,ENSMUSG00000014813,ENSMUSG00000017740,ENSMUSG00000019590,ENSMUSG00000019989,ENSMUSG00000020681,ENSMUSG00000020787,ENSMUSG00000021069,…
GO:BP	protein modification process	GO:0036211	FALSE	1.7787e-05	4.7499	2666	958	150	26963	ENSMUSG00000000142,ENSMUSG00000000275,ENSMUSG00000000530,ENSMUSG00000000555,ENSMUSG00000000567,ENSMUSG00000001774,ENSMUSG00000002603,ENSMUSG00000003849,ENSMUSG00000005672,ENSMUSG00000006435,ENSMUSG00000009772,ENSMUSG00000013846,ENSMUSG00000015335,ENSMUSG00000015476,ENSMUSG00000018334,ENSMUSG00000019876,ENSMUSG00000020020,ENSMUSG00000020027,ENSMUSG00000020227,ENSMUSG00000020357,ENSMUSG00000020601,…
GO:BP	multicellular organismal-level homeostasis	GO:0048871	FALSE	1.79801e-05	4.74521	913	958	68	26963	ENSMUSG00000000567,ENSMUSG00000001166,ENSMUSG00000001168,ENSMUSG00000001751,ENSMUSG00000002603,ENSMUSG00000002985,ENSMUSG00000005413,ENSMUSG00000005672,ENSMUSG00000006389,ENSMUSG00000009545,ENSMUSG00000014158,ENSMUSG00000015053,ENSMUSG00000019066,ENSMUSG00000021047,ENSMUSG00000022099,ENSMUSG00000022206,ENSMUSG00000022221,ENSMUSG00000022816,ENSMUSG00000022894,ENSMUSG00000024140,ENSMUSG00000024330,…
GO:BP	regulation of nervous system development	GO:0051960	FALSE	1.88359e-05	4.72501	562	958	49	26963	ENSMUSG00000000753,ENSMUSG00000002603,ENSMUSG00000002985,ENSMUSG00000004892,ENSMUSG00000005672,ENSMUSG00000006435,ENSMUSG00000006711,ENSMUSG00000015053,ENSMUSG00000015843,ENSMUSG00000017491,ENSMUSG00000020681,ENSMUSG00000020932,ENSMUSG00000021224,ENSMUSG00000022425,ENSMUSG00000023885,ENSMUSG00000024810,ENSMUSG00000026193,ENSMUSG00000026235,ENSMUSG00000026923,ENSMUSG00000027995,ENSMUSG00000028883,…
GO:BP	regulation of phosphate metabolic process	GO:0019220	FALSE	1.96403e-05	4.70685	993	958	72	26963	ENSMUSG00000000142,ENSMUSG00000000555,ENSMUSG00000000567,ENSMUSG00000001774,ENSMUSG00000002603,ENSMUSG00000005672,ENSMUSG00000006494,ENSMUSG00000016194,ENSMUSG00000018334,ENSMUSG00000019876,ENSMUSG00000020227,ENSMUSG00000020357,ENSMUSG00000020601,ENSMUSG00000022099,ENSMUSG00000022150,ENSMUSG00000022221,ENSMUSG00000022383,ENSMUSG00000022425,ENSMUSG00000022906,ENSMUSG00000025089,ENSMUSG00000026193,…
GO:BP	regulation of phosphorus metabolic process	GO:0051174	FALSE	2.04695e-05	4.68889	994	958	72	26963	ENSMUSG00000000142,ENSMUSG00000000555,ENSMUSG00000000567,ENSMUSG00000001774,ENSMUSG00000002603,ENSMUSG00000005672,ENSMUSG00000006494,ENSMUSG00000016194,ENSMUSG00000018334,ENSMUSG00000019876,ENSMUSG00000020227,ENSMUSG00000020357,ENSMUSG00000020601,ENSMUSG00000022099,ENSMUSG00000022150,ENSMUSG00000022221,ENSMUSG00000022383,ENSMUSG00000022425,ENSMUSG00000022906,ENSMUSG00000025089,ENSMUSG00000026193,…
GO:BP	regulation of cell projection organization	GO:0031344	FALSE	2.64541e-05	4.57751	769	958	60	26963	ENSMUSG00000000753,ENSMUSG00000001507,ENSMUSG00000002985,ENSMUSG00000005672,ENSMUSG00000006154,ENSMUSG00000006435,ENSMUSG00000006711,ENSMUSG00000014158,ENSMUSG00000018381,ENSMUSG00000020932,ENSMUSG00000021224,ENSMUSG00000022099,ENSMUSG00000022150,ENSMUSG00000022425,ENSMUSG00000022893,ENSMUSG00000023972,ENSMUSG00000024924,ENSMUSG00000025497,ENSMUSG00000026193,ENSMUSG00000026235,ENSMUSG00000026304,…
GO:BP	regulation of protein phosphorylation	GO:0001932	FALSE	2.80092e-05	4.5527	808	958	62	26963	ENSMUSG00000000142,ENSMUSG00000000555,ENSMUSG00000000567,ENSMUSG00000001774,ENSMUSG00000002603,ENSMUSG00000005672,ENSMUSG00000018334,ENSMUSG00000019876,ENSMUSG00000020227,ENSMUSG00000020357,ENSMUSG00000020601,ENSMUSG00000022099,ENSMUSG00000022150,ENSMUSG00000022221,ENSMUSG00000022425,ENSMUSG00000022906,ENSMUSG00000025089,ENSMUSG00000026193,ENSMUSG00000026235,ENSMUSG00000026463,ENSMUSG00000026483,…
GO:BP	regulation of biosynthetic process	GO:0009889	FALSE	2.8706e-05	4.54203	5712	958	275	26963	ENSMUSG00000000142,ENSMUSG00000000275,ENSMUSG00000000530,ENSMUSG00000000567,ENSMUSG00000000753,ENSMUSG00000000791,ENSMUSG00000001123,ENSMUSG00000001166,ENSMUSG00000001168,ENSMUSG00000001507,ENSMUSG00000001552,ENSMUSG00000001802,ENSMUSG00000001819,ENSMUSG00000002325,ENSMUSG00000002603,ENSMUSG00000002985,ENSMUSG00000003585,ENSMUSG00000004558,ENSMUSG00000005413,ENSMUSG00000005672,ENSMUSG00000006389,…
GO:BP	growth	GO:0040007	FALSE	3.12664e-05	4.50492	1044	958	74	26963	ENSMUSG00000000530,ENSMUSG00000000567,ENSMUSG00000001819,ENSMUSG00000002603,ENSMUSG00000002985,ENSMUSG00000004892,ENSMUSG00000005950,ENSMUSG00000006711,ENSMUSG00000010066,ENSMUSG00000010760,ENSMUSG00000013936,ENSMUSG00000014813,ENSMUSG00000017491,ENSMUSG00000017493,ENSMUSG00000017740,ENSMUSG00000019768,ENSMUSG00000020027,ENSMUSG00000020340,ENSMUSG00000020357,ENSMUSG00000021944,ENSMUSG00000022150,…
GO:BP	regulation of phosphorylation	GO:0042325	FALSE	3.15445e-05	4.50108	868	958	65	26963	ENSMUSG00000000142,ENSMUSG00000000555,ENSMUSG00000000567,ENSMUSG00000001774,ENSMUSG00000002603,ENSMUSG00000005672,ENSMUSG00000018334,ENSMUSG00000019876,ENSMUSG00000020227,ENSMUSG00000020357,ENSMUSG00000020601,ENSMUSG00000022099,ENSMUSG00000022150,ENSMUSG00000022221,ENSMUSG00000022425,ENSMUSG00000022906,ENSMUSG00000025089,ENSMUSG00000026193,ENSMUSG00000026235,ENSMUSG00000026463,ENSMUSG00000026483,…
GO:BP	regulation of cytokine-mediated signaling pathway	GO:0001959	FALSE	3.46864e-05	4.45984	149	958	22	26963	ENSMUSG00000001166,ENSMUSG00000001168,ENSMUSG00000020227,ENSMUSG00000022906,ENSMUSG00000025498,ENSMUSG00000027514,ENSMUSG00000028108,ENSMUSG00000030107,ENSMUSG00000033538,ENSMUSG00000034422,ENSMUSG00000035692,ENSMUSG00000040033,ENSMUSG00000042349,ENSMUSG00000046879,ENSMUSG00000052776,ENSMUSG00000066861,ENSMUSG00000069874,ENSMUSG00000071203,ENSMUSG00000072244,ENSMUSG00000074151,ENSMUSG00000078853,…
GO:BP	behavior	GO:0007610	FALSE	3.84789e-05	4.41478	777	958	60	26963	ENSMUSG00000000555,ENSMUSG00000000753,ENSMUSG00000001507,ENSMUSG00000001751,ENSMUSG00000002900,ENSMUSG00000002985,ENSMUSG00000005672,ENSMUSG00000005705,ENSMUSG00000009545,ENSMUSG00000015090,ENSMUSG00000015476,ENSMUSG00000017740,ENSMUSG00000020681,ENSMUSG00000020787,ENSMUSG00000022208,ENSMUSG00000022383,ENSMUSG00000024897,ENSMUSG00000026235,ENSMUSG00000028957,ENSMUSG00000029223,ENSMUSG00000029361,…
GO:BP	cellular process	GO:0009987	FALSE	3.97533e-05	4.40063	21509	958	829	26963	ENSMUSG00000000142,ENSMUSG00000000223,ENSMUSG00000000244,ENSMUSG00000000275,ENSMUSG00000000308,ENSMUSG00000000530,ENSMUSG00000000555,ENSMUSG00000000567,ENSMUSG00000000753,ENSMUSG00000000791,ENSMUSG00000000805,ENSMUSG00000001014,ENSMUSG00000001029,ENSMUSG00000001123,ENSMUSG00000001131,ENSMUSG00000001166,ENSMUSG00000001168,ENSMUSG00000001507,ENSMUSG00000001552,ENSMUSG00000001555,ENSMUSG00000001604,…
GO:BP	regulation of endothelial cell migration	GO:0010594	FALSE	4.31275e-05	4.36525	177	958	24	26963	ENSMUSG00000000530,ENSMUSG00000000753,ENSMUSG00000001552,ENSMUSG00000002603,ENSMUSG00000002985,ENSMUSG00000005413,ENSMUSG00000014813,ENSMUSG00000015053,ENSMUSG00000020357,ENSMUSG00000021256,ENSMUSG00000022475,ENSMUSG00000026222,ENSMUSG00000026463,ENSMUSG00000026473,ENSMUSG00000026923,ENSMUSG00000030022,ENSMUSG00000031486,ENSMUSG00000031565,ENSMUSG00000032035,ENSMUSG00000032285,ENSMUSG00000033170,…
GO:BP	transmembrane transport	GO:0055085	FALSE	4.50937e-05	4.34588	1528	958	97	26963	ENSMUSG00000002346,ENSMUSG00000002603,ENSMUSG00000005950,ENSMUSG00000009545,ENSMUSG00000010064,ENSMUSG00000010066,ENSMUSG00000010803,ENSMUSG00000013275,ENSMUSG00000014158,ENSMUSG00000015476,ENSMUSG00000017400,ENSMUSG00000017740,ENSMUSG00000019080,ENSMUSG00000019768,ENSMUSG00000020577,ENSMUSG00000020681,ENSMUSG00000020787,ENSMUSG00000020932,ENSMUSG00000021831,ENSMUSG00000022180,ENSMUSG00000022199,…
GO:BP	external encapsulating structure organization	GO:0045229	FALSE	4.67532e-05	4.33019	309	958	33	26963	ENSMUSG00000000142,ENSMUSG00000000567,ENSMUSG00000001555,ENSMUSG00000002603,ENSMUSG00000002900,ENSMUSG00000006403,ENSMUSG00000019320,ENSMUSG00000020682,ENSMUSG00000020932,ENSMUSG00000021223,ENSMUSG00000021831,ENSMUSG00000022324,ENSMUSG00000022893,ENSMUSG00000022894,ENSMUSG00000024330,ENSMUSG00000026193,ENSMUSG00000026923,ENSMUSG00000027750,ENSMUSG00000028226,ENSMUSG00000028583,ENSMUSG00000029231,…
GO:BP	extracellular matrix organization	GO:0030198	TRUE	4.67532e-05	4.33019	309	958	33	26963	ENSMUSG00000000142,ENSMUSG00000000567,ENSMUSG00000001555,ENSMUSG00000002603,ENSMUSG00000002900,ENSMUSG00000006403,ENSMUSG00000019320,ENSMUSG00000020682,ENSMUSG00000020932,ENSMUSG00000021223,ENSMUSG00000021831,ENSMUSG00000022324,ENSMUSG00000022893,ENSMUSG00000022894,ENSMUSG00000024330,ENSMUSG00000026193,ENSMUSG00000026923,ENSMUSG00000027750,ENSMUSG00000028226,ENSMUSG00000028583,ENSMUSG00000029231,…
GO:BP	extracellular structure organization	GO:0043062	FALSE	5.47013e-05	4.262	311	958	33	26963	ENSMUSG00000000142,ENSMUSG00000000567,ENSMUSG00000001555,ENSMUSG00000002603,ENSMUSG00000002900,ENSMUSG00000006403,ENSMUSG00000019320,ENSMUSG00000020682,ENSMUSG00000020932,ENSMUSG00000021223,ENSMUSG00000021831,ENSMUSG00000022324,ENSMUSG00000022893,ENSMUSG00000022894,ENSMUSG00000024330,ENSMUSG00000026193,ENSMUSG00000026923,ENSMUSG00000027750,ENSMUSG00000028226,ENSMUSG00000028583,ENSMUSG00000029231,…
GO:BP	regulation of macromolecule metabolic process	GO:0060255	FALSE	6.00655e-05	4.22137	6316	958	297	26963	ENSMUSG00000000142,ENSMUSG00000000275,ENSMUSG00000000530,ENSMUSG00000000555,ENSMUSG00000000567,ENSMUSG00000000753,ENSMUSG00000000791,ENSMUSG00000001123,ENSMUSG00000001131,ENSMUSG00000001166,ENSMUSG00000001168,ENSMUSG00000001507,ENSMUSG00000001552,ENSMUSG00000001774,ENSMUSG00000001802,ENSMUSG00000001819,ENSMUSG00000002325,ENSMUSG00000002603,ENSMUSG00000002985,ENSMUSG00000003849,ENSMUSG00000004558,…
GO:BP	export from cell	GO:0140352	FALSE	7.93862e-05	4.10026	988	958	70	26963	ENSMUSG00000001123,ENSMUSG00000002603,ENSMUSG00000002985,ENSMUSG00000003411,ENSMUSG00000005413,ENSMUSG00000005672,ENSMUSG00000009545,ENSMUSG00000010064,ENSMUSG00000014158,ENSMUSG00000015053,ENSMUSG00000015090,ENSMUSG00000017446,ENSMUSG00000019066,ENSMUSG00000020277,ENSMUSG00000020437,ENSMUSG00000020641,ENSMUSG00000020787,ENSMUSG00000020828,ENSMUSG00000021280,ENSMUSG00000021281,ENSMUSG00000022150,…
GO:BP	response to oxygen-containing compound	GO:1901700	FALSE	8.09481e-05	4.09179	2004	958	118	26963	ENSMUSG00000000142,ENSMUSG00000000275,ENSMUSG00000000567,ENSMUSG00000000753,ENSMUSG00000001123,ENSMUSG00000001131,ENSMUSG00000001552,ENSMUSG00000001663,ENSMUSG00000001751,ENSMUSG00000001819,ENSMUSG00000002603,ENSMUSG00000003849,ENSMUSG00000005413,ENSMUSG00000005705,ENSMUSG00000005950,ENSMUSG00000006345,ENSMUSG00000009545,ENSMUSG00000014158,ENSMUSG00000014813,ENSMUSG00000015843,ENSMUSG00000019768,…
GO:BP	inorganic ion homeostasis	GO:0098771	FALSE	9.67482e-05	4.01436	538	958	46	26963	ENSMUSG00000001751,ENSMUSG00000002603,ENSMUSG00000002985,ENSMUSG00000003617,ENSMUSG00000005413,ENSMUSG00000009545,ENSMUSG00000013275,ENSMUSG00000014158,ENSMUSG00000014813,ENSMUSG00000017740,ENSMUSG00000019590,ENSMUSG00000019989,ENSMUSG00000020787,ENSMUSG00000021831,ENSMUSG00000022479,ENSMUSG00000024140,ENSMUSG00000025189,ENSMUSG00000025194,ENSMUSG00000026463,ENSMUSG00000029304,ENSMUSG00000030720,…
GO:BP	negative regulation of locomotion	GO:0040013	FALSE	0.000115518	3.93735	353	958	35	26963	ENSMUSG00000000530,ENSMUSG00000000753,ENSMUSG00000001131,ENSMUSG00000001552,ENSMUSG00000002603,ENSMUSG00000002985,ENSMUSG00000014813,ENSMUSG00000020682,ENSMUSG00000021256,ENSMUSG00000022548,ENSMUSG00000024810,ENSMUSG00000025277,ENSMUSG00000025491,ENSMUSG00000026222,ENSMUSG00000026235,ENSMUSG00000026463,ENSMUSG00000026923,ENSMUSG00000029167,ENSMUSG00000030022,ENSMUSG00000031165,ENSMUSG00000031673,…
GO:BP	cell junction assembly	GO:0034329	FALSE	0.000116753	3.93273	471	958	42	26963	ENSMUSG00000000530,ENSMUSG00000000555,ENSMUSG00000001552,ENSMUSG00000010803,ENSMUSG00000014158,ENSMUSG00000015335,ENSMUSG00000018381,ENSMUSG00000020681,ENSMUSG00000020758,ENSMUSG00000021224,ENSMUSG00000022099,ENSMUSG00000022425,ENSMUSG00000022475,ENSMUSG00000022548,ENSMUSG00000023885,ENSMUSG00000026193,ENSMUSG00000026304,ENSMUSG00000030600,ENSMUSG00000031302,ENSMUSG00000031355,ENSMUSG00000031480,…
GO:BP	negative regulation of cell motility	GO:2000146	FALSE	0.000126318	3.89854	322	958	33	26963	ENSMUSG00000000530,ENSMUSG00000000753,ENSMUSG00000001131,ENSMUSG00000001552,ENSMUSG00000002603,ENSMUSG00000002985,ENSMUSG00000014813,ENSMUSG00000020682,ENSMUSG00000021256,ENSMUSG00000022548,ENSMUSG00000024810,ENSMUSG00000025277,ENSMUSG00000025491,ENSMUSG00000026222,ENSMUSG00000026235,ENSMUSG00000026463,ENSMUSG00000026923,ENSMUSG00000029167,ENSMUSG00000030022,ENSMUSG00000031165,ENSMUSG00000031673,…
GO:BP	negative regulation of endothelial cell migration	GO:0010596	FALSE	0.000132121	3.87903	56	958	13	26963	ENSMUSG00000000530,ENSMUSG00000000753,ENSMUSG00000001552,ENSMUSG00000002603,ENSMUSG00000002985,ENSMUSG00000014813,ENSMUSG00000021256,ENSMUSG00000026222,ENSMUSG00000026463,ENSMUSG00000026923,ENSMUSG00000030022,ENSMUSG00000032285,ENSMUSG00000033170
GO:BP	negative regulation of cell migration	GO:0030336	FALSE	0.000134892	3.87002	307	958	32	26963	ENSMUSG00000000530,ENSMUSG00000000753,ENSMUSG00000001131,ENSMUSG00000001552,ENSMUSG00000002603,ENSMUSG00000002985,ENSMUSG00000014813,ENSMUSG00000020682,ENSMUSG00000021256,ENSMUSG00000022548,ENSMUSG00000024810,ENSMUSG00000025277,ENSMUSG00000025491,ENSMUSG00000026222,ENSMUSG00000026235,ENSMUSG00000026463,ENSMUSG00000026923,ENSMUSG00000029167,ENSMUSG00000030022,ENSMUSG00000031673,ENSMUSG00000032285,…
GO:BP	endothelial cell migration	GO:0043542	FALSE	0.000139402	3.85573	231	958	27	26963	ENSMUSG00000000530,ENSMUSG00000000753,ENSMUSG00000001552,ENSMUSG00000002603,ENSMUSG00000002985,ENSMUSG00000005413,ENSMUSG00000014813,ENSMUSG00000015053,ENSMUSG00000020357,ENSMUSG00000021256,ENSMUSG00000022475,ENSMUSG00000022816,ENSMUSG00000026222,ENSMUSG00000026463,ENSMUSG00000026473,ENSMUSG00000026923,ENSMUSG00000030022,ENSMUSG00000030720,ENSMUSG00000031486,ENSMUSG00000031565,ENSMUSG00000032035,…
GO:BP	positive regulation of response to cytokine stimulus	GO:0060760	FALSE	0.000140032	3.85377	66	958	14	26963	ENSMUSG00000022906,ENSMUSG00000025498,ENSMUSG00000026896,ENSMUSG00000027514,ENSMUSG00000027995,ENSMUSG00000033538,ENSMUSG00000034422,ENSMUSG00000040296,ENSMUSG00000042349,ENSMUSG00000046879,ENSMUSG00000069874,ENSMUSG00000072244,ENSMUSG00000074151,ENSMUSG00000078853
GO:BP	positive regulation of cell migration	GO:0030335	FALSE	0.000148998	3.82682	582	958	48	26963	ENSMUSG00000000555,ENSMUSG00000000567,ENSMUSG00000001123,ENSMUSG00000001507,ENSMUSG00000002603,ENSMUSG00000002900,ENSMUSG00000005413,ENSMUSG00000005672,ENSMUSG00000014158,ENSMUSG00000015053,ENSMUSG00000020357,ENSMUSG00000020828,ENSMUSG00000021224,ENSMUSG00000022099,ENSMUSG00000022150,ENSMUSG00000022425,ENSMUSG00000022475,ENSMUSG00000022836,ENSMUSG00000022893,ENSMUSG00000024965,ENSMUSG00000026193,…
GO:BP	axon development	GO:0061564	FALSE	0.00014983	3.8244	546	958	46	26963	ENSMUSG00000002985,ENSMUSG00000003070,ENSMUSG00000006711,ENSMUSG00000020340,ENSMUSG00000021224,ENSMUSG00000022324,ENSMUSG00000022548,ENSMUSG00000022636,ENSMUSG00000025969,ENSMUSG00000026193,ENSMUSG00000026235,ENSMUSG00000026923,ENSMUSG00000027009,ENSMUSG00000028883,ENSMUSG00000029168,ENSMUSG00000029223,ENSMUSG00000030092,ENSMUSG00000031284,ENSMUSG00000031302,ENSMUSG00000031673,ENSMUSG00000031840,…
GO:BP	regulation of type I interferon-mediated signaling pathway	GO:0060338	FALSE	0.000175838	3.75489	48	958	12	26963	ENSMUSG00000001166,ENSMUSG00000001168,ENSMUSG00000025498,ENSMUSG00000027514,ENSMUSG00000030107,ENSMUSG00000035692,ENSMUSG00000040033,ENSMUSG00000042349,ENSMUSG00000052776,ENSMUSG00000066861,ENSMUSG00000072244,ENSMUSG00000074151
GO:BP	positive regulation of interferon-beta production	GO:0032728	FALSE	0.000175838	3.75489	48	958	12	26963	ENSMUSG00000001166,ENSMUSG00000001168,ENSMUSG00000020707,ENSMUSG00000025498,ENSMUSG00000026896,ENSMUSG00000027843,ENSMUSG00000031639,ENSMUSG00000032690,ENSMUSG00000035692,ENSMUSG00000040296,ENSMUSG00000052776,ENSMUSG00000066861
GO:BP	regulation of protein modification process	GO:0031399	FALSE	0.000176926	3.75221	1049	958	72	26963	ENSMUSG00000000142,ENSMUSG00000000555,ENSMUSG00000000567,ENSMUSG00000001774,ENSMUSG00000002603,ENSMUSG00000005672,ENSMUSG00000018334,ENSMUSG00000019876,ENSMUSG00000020227,ENSMUSG00000020357,ENSMUSG00000020601,ENSMUSG00000020681,ENSMUSG00000022099,ENSMUSG00000022150,ENSMUSG00000022221,ENSMUSG00000022425,ENSMUSG00000022906,ENSMUSG00000024140,ENSMUSG00000025089,ENSMUSG00000026193,ENSMUSG00000026235,…
GO:BP	positive regulation of chemokine production	GO:0032722	FALSE	0.000227969	3.64212	79	958	15	26963	ENSMUSG00000001123,ENSMUSG00000001166,ENSMUSG00000001168,ENSMUSG00000002603,ENSMUSG00000014158,ENSMUSG00000020399,ENSMUSG00000024810,ENSMUSG00000027750,ENSMUSG00000027995,ENSMUSG00000030748,ENSMUSG00000031639,ENSMUSG00000041607,ENSMUSG00000052776,ENSMUSG00000066861,ENSMUSG00000074678
GO:BP	catabolic process	GO:0009056	TRUE	0.000237917	3.62357	2499	958	138	26963	ENSMUSG00000000142,ENSMUSG00000000275,ENSMUSG00000000567,ENSMUSG00000001131,ENSMUSG00000001751,ENSMUSG00000002603,ENSMUSG00000002985,ENSMUSG00000003123,ENSMUSG00000003849,ENSMUSG00000004267,ENSMUSG00000005413,ENSMUSG00000006344,ENSMUSG00000006345,ENSMUSG00000015085,ENSMUSG00000015890,ENSMUSG00000016194,ENSMUSG00000017390,ENSMUSG00000019989,ENSMUSG00000019990,ENSMUSG00000020000,ENSMUSG00000020020,…
GO:BP	response to endogenous stimulus	GO:0009719	FALSE	0.000243093	3.61423	1648	958	100	26963	ENSMUSG00000000142,ENSMUSG00000000275,ENSMUSG00000000530,ENSMUSG00000000567,ENSMUSG00000000753,ENSMUSG00000001123,ENSMUSG00000001131,ENSMUSG00000001507,ENSMUSG00000002603,ENSMUSG00000002985,ENSMUSG00000003849,ENSMUSG00000005413,ENSMUSG00000005705,ENSMUSG00000008090,ENSMUSG00000009545,ENSMUSG00000014158,ENSMUSG00000014813,ENSMUSG00000015090,ENSMUSG00000015843,ENSMUSG00000017491,ENSMUSG00000019768,…
GO:BP	positive regulation of cell motility	GO:2000147	FALSE	0.000269448	3.56952	612	958	49	26963	ENSMUSG00000000555,ENSMUSG00000000567,ENSMUSG00000001123,ENSMUSG00000001507,ENSMUSG00000002603,ENSMUSG00000002900,ENSMUSG00000005413,ENSMUSG00000005672,ENSMUSG00000014158,ENSMUSG00000015053,ENSMUSG00000020357,ENSMUSG00000020828,ENSMUSG00000021224,ENSMUSG00000022099,ENSMUSG00000022150,ENSMUSG00000022425,ENSMUSG00000022475,ENSMUSG00000022836,ENSMUSG00000022893,ENSMUSG00000024965,ENSMUSG00000026193,…
GO:BP	regulation of pattern recognition receptor signaling pathway	GO:0062207	FALSE	0.000280008	3.55283	167	958	22	26963	ENSMUSG00000010358,ENSMUSG00000015335,ENSMUSG00000017830,ENSMUSG00000019768,ENSMUSG00000020227,ENSMUSG00000020641,ENSMUSG00000024737,ENSMUSG00000025498,ENSMUSG00000027843,ENSMUSG00000028885,ENSMUSG00000030921,ENSMUSG00000033538,ENSMUSG00000035900,ENSMUSG00000037921,ENSMUSG00000044827,ENSMUSG00000046879,ENSMUSG00000052688,ENSMUSG00000069874,ENSMUSG00000070056,ENSMUSG00000078853,ENSMUSG00000090272,…
GO:BP	embryonic morphogenesis	GO:0048598	FALSE	0.000280397	3.55223	650	958	51	26963	ENSMUSG00000000555,ENSMUSG00000000567,ENSMUSG00000001507,ENSMUSG00000001751,ENSMUSG00000001819,ENSMUSG00000002603,ENSMUSG00000002799,ENSMUSG00000002900,ENSMUSG00000009545,ENSMUSG00000015053,ENSMUSG00000017491,ENSMUSG00000020758,ENSMUSG00000020875,ENSMUSG00000021944,ENSMUSG00000022330,ENSMUSG00000023972,ENSMUSG00000025932,ENSMUSG00000026193,ENSMUSG00000026923,ENSMUSG00000027009,ENSMUSG00000027547,…
GO:BP	secretion	GO:0046903	FALSE	0.000291449	3.53544	1083	958	73	26963	ENSMUSG00000001123,ENSMUSG00000002603,ENSMUSG00000002985,ENSMUSG00000003411,ENSMUSG00000005413,ENSMUSG00000005672,ENSMUSG00000006435,ENSMUSG00000009545,ENSMUSG00000010064,ENSMUSG00000014158,ENSMUSG00000014813,ENSMUSG00000015053,ENSMUSG00000015090,ENSMUSG00000017446,ENSMUSG00000019066,ENSMUSG00000020027,ENSMUSG00000020277,ENSMUSG00000020437,ENSMUSG00000020641,ENSMUSG00000020681,ENSMUSG00000020787,…
GO:BP	regulation of immune effector process	GO:0002697	FALSE	0.000302138	3.5198	435	958	39	26963	ENSMUSG00000001123,ENSMUSG00000002603,ENSMUSG00000005413,ENSMUSG00000005672,ENSMUSG00000015053,ENSMUSG00000016206,ENSMUSG00000017830,ENSMUSG00000019989,ENSMUSG00000020227,ENSMUSG00000020399,ENSMUSG00000020641,ENSMUSG00000020828,ENSMUSG00000022221,ENSMUSG00000022887,ENSMUSG00000024339,ENSMUSG00000024810,ENSMUSG00000026471,ENSMUSG00000027843,ENSMUSG00000030157,ENSMUSG00000030748,ENSMUSG00000031165,…
GO:BP	monoatomic ion homeostasis	GO:0050801	FALSE	0.000312335	3.50538	615	958	49	26963	ENSMUSG00000000805,ENSMUSG00000001751,ENSMUSG00000002603,ENSMUSG00000002985,ENSMUSG00000003617,ENSMUSG00000005413,ENSMUSG00000009545,ENSMUSG00000013275,ENSMUSG00000014158,ENSMUSG00000014813,ENSMUSG00000017740,ENSMUSG00000019590,ENSMUSG00000020787,ENSMUSG00000021831,ENSMUSG00000022479,ENSMUSG00000024140,ENSMUSG00000025189,ENSMUSG00000025194,ENSMUSG00000026463,ENSMUSG00000027562,ENSMUSG00000029304,…
GO:BP	viral genome replication	GO:0019079	FALSE	0.000339724	3.46887	129	958	19	26963	ENSMUSG00000001166,ENSMUSG00000001168,ENSMUSG00000020641,ENSMUSG00000025491,ENSMUSG00000025492,ENSMUSG00000026896,ENSMUSG00000026923,ENSMUSG00000029561,ENSMUSG00000032690,ENSMUSG00000035692,ENSMUSG00000039501,ENSMUSG00000040253,ENSMUSG00000046718,ENSMUSG00000052776,ENSMUSG00000057982,ENSMUSG00000066800,ENSMUSG00000066861,ENSMUSG00000072244,ENSMUSG00000090272
GO:BP	developmental growth	GO:0048589	FALSE	0.000343938	3.46352	788	958	58	26963	ENSMUSG00000000567,ENSMUSG00000001819,ENSMUSG00000002603,ENSMUSG00000002985,ENSMUSG00000004892,ENSMUSG00000005950,ENSMUSG00000006711,ENSMUSG00000010066,ENSMUSG00000010760,ENSMUSG00000014813,ENSMUSG00000017491,ENSMUSG00000017740,ENSMUSG00000019768,ENSMUSG00000020027,ENSMUSG00000020340,ENSMUSG00000021944,ENSMUSG00000022383,ENSMUSG00000022548,ENSMUSG00000022636,ENSMUSG00000023972,ENSMUSG00000024897,…
GO:BP	macromolecule modification	GO:0043412	FALSE	0.000374132	3.42697	2821	958	151	26963	ENSMUSG00000000142,ENSMUSG00000000275,ENSMUSG00000000530,ENSMUSG00000000555,ENSMUSG00000000567,ENSMUSG00000001663,ENSMUSG00000001774,ENSMUSG00000002603,ENSMUSG00000003849,ENSMUSG00000005672,ENSMUSG00000006435,ENSMUSG00000009772,ENSMUSG00000013846,ENSMUSG00000015335,ENSMUSG00000015476,ENSMUSG00000018334,ENSMUSG00000019876,ENSMUSG00000020020,ENSMUSG00000020027,ENSMUSG00000020227,ENSMUSG00000020357,…
GO:BP	positive regulation of type I interferon production	GO:0032481	FALSE	0.000381596	3.4184	82	958	15	26963	ENSMUSG00000001166,ENSMUSG00000001168,ENSMUSG00000017830,ENSMUSG00000020707,ENSMUSG00000025498,ENSMUSG00000026104,ENSMUSG00000026896,ENSMUSG00000027843,ENSMUSG00000031639,ENSMUSG00000032690,ENSMUSG00000035692,ENSMUSG00000040296,ENSMUSG00000042349,ENSMUSG00000052776,ENSMUSG00000066861
GO:BP	monoatomic cation homeostasis	GO:0055080	FALSE	0.000430127	3.3664	603	958	48	26963	ENSMUSG00000000805,ENSMUSG00000001751,ENSMUSG00000002603,ENSMUSG00000002985,ENSMUSG00000003617,ENSMUSG00000005413,ENSMUSG00000009545,ENSMUSG00000013275,ENSMUSG00000014158,ENSMUSG00000014813,ENSMUSG00000017740,ENSMUSG00000019590,ENSMUSG00000020787,ENSMUSG00000021831,ENSMUSG00000022479,ENSMUSG00000024140,ENSMUSG00000025189,ENSMUSG00000026463,ENSMUSG00000027562,ENSMUSG00000029304,ENSMUSG00000030720,…
GO:BP	macrophage activation	GO:0042116	FALSE	0.000433062	3.36345	106	958	17	26963	ENSMUSG00000001123,ENSMUSG00000001751,ENSMUSG00000010358,ENSMUSG00000020399,ENSMUSG00000022037,ENSMUSG00000022661,ENSMUSG00000024810,ENSMUSG00000027995,ENSMUSG00000030748,ENSMUSG00000031639,ENSMUSG00000034947,ENSMUSG00000044827,ENSMUSG00000046157,ENSMUSG00000046879,ENSMUSG00000054342,ENSMUSG00000056220,ENSMUSG00000070056
GO:BP	cell-substrate adhesion	GO:0031589	FALSE	0.000466845	3.33083	357	958	34	26963	ENSMUSG00000000530,ENSMUSG00000000555,ENSMUSG00000001507,ENSMUSG00000001552,ENSMUSG00000002900,ENSMUSG00000002980,ENSMUSG00000004892,ENSMUSG00000020437,ENSMUSG00000020758,ENSMUSG00000022099,ENSMUSG00000022150,ENSMUSG00000022425,ENSMUSG00000022548,ENSMUSG00000024965,ENSMUSG00000026193,ENSMUSG00000026923,ENSMUSG00000027009,ENSMUSG00000027750,ENSMUSG00000028583,ENSMUSG00000029304,ENSMUSG00000030022,…
GO:BP	regulation of synapse organization	GO:0050807	FALSE	0.000474557	3.32371	292	958	30	26963	ENSMUSG00000002985,ENSMUSG00000006435,ENSMUSG00000018381,ENSMUSG00000021224,ENSMUSG00000023885,ENSMUSG00000025969,ENSMUSG00000026235,ENSMUSG00000026304,ENSMUSG00000030600,ENSMUSG00000030720,ENSMUSG00000031284,ENSMUSG00000031302,ENSMUSG00000031517,ENSMUSG00000034573,ENSMUSG00000034684,ENSMUSG00000035226,ENSMUSG00000036295,ENSMUSG00000040037,ENSMUSG00000041936,ENSMUSG00000042589,ENSMUSG00000042873,…
GO:BP	regulation of cellular component biogenesis	GO:0044087	FALSE	0.000475438	3.32291	1015	958	69	26963	ENSMUSG00000000530,ENSMUSG00000000567,ENSMUSG00000002603,ENSMUSG00000002985,ENSMUSG00000005672,ENSMUSG00000006154,ENSMUSG00000006435,ENSMUSG00000015335,ENSMUSG00000018381,ENSMUSG00000020340,ENSMUSG00000020681,ENSMUSG00000021061,ENSMUSG00000021224,ENSMUSG00000022037,ENSMUSG00000022099,ENSMUSG00000022425,ENSMUSG00000022548,ENSMUSG00000023885,ENSMUSG00000026304,ENSMUSG00000026923,ENSMUSG00000027843,…
GO:BP	axonogenesis	GO:0007409	FALSE	0.000478809	3.31984	478	958	41	26963	ENSMUSG00000002985,ENSMUSG00000003070,ENSMUSG00000006711,ENSMUSG00000020340,ENSMUSG00000021224,ENSMUSG00000022324,ENSMUSG00000022636,ENSMUSG00000025969,ENSMUSG00000026193,ENSMUSG00000026235,ENSMUSG00000026923,ENSMUSG00000027009,ENSMUSG00000028883,ENSMUSG00000029168,ENSMUSG00000029223,ENSMUSG00000030092,ENSMUSG00000031284,ENSMUSG00000031302,ENSMUSG00000031673,ENSMUSG00000031840,ENSMUSG00000034656,…
GO:BP	sulfur compound metabolic process	GO:0006790	TRUE	0.000485643	3.31368	341	958	33	26963	ENSMUSG00000001663,ENSMUSG00000001665,ENSMUSG00000001751,ENSMUSG00000002346,ENSMUSG00000006344,ENSMUSG00000006345,ENSMUSG00000006494,ENSMUSG00000020604,ENSMUSG00000022793,ENSMUSG00000023044,ENSMUSG00000024899,ENSMUSG00000025194,ENSMUSG00000027875,ENSMUSG00000027890,ENSMUSG00000027977,ENSMUSG00000028124,ENSMUSG00000030004,ENSMUSG00000031378,ENSMUSG00000032348,ENSMUSG00000033318,ENSMUSG00000034612,…
GO:BP	cellular response to type II interferon	GO:0071346	FALSE	0.000491775	3.30823	132	958	19	26963	ENSMUSG00000000791,ENSMUSG00000022906,ENSMUSG00000026104,ENSMUSG00000027995,ENSMUSG00000028268,ENSMUSG00000029298,ENSMUSG00000031165,ENSMUSG00000031639,ENSMUSG00000034422,ENSMUSG00000040253,ENSMUSG00000046879,ENSMUSG00000052688,ENSMUSG00000069874,ENSMUSG00000074151,ENSMUSG00000078853,ENSMUSG00000079362,ENSMUSG00000104713,ENSMUSG00000105096,ENSMUSG00000105504
GO:BP	positive regulation of tumor necrosis factor production	GO:0032760	FALSE	0.000491775	3.30823	132	958	19	26963	ENSMUSG00000001123,ENSMUSG00000001166,ENSMUSG00000001168,ENSMUSG00000002603,ENSMUSG00000020399,ENSMUSG00000022037,ENSMUSG00000024810,ENSMUSG00000026896,ENSMUSG00000031639,ENSMUSG00000032690,ENSMUSG00000034947,ENSMUSG00000035929,ENSMUSG00000040296,ENSMUSG00000044827,ENSMUSG00000052776,ENSMUSG00000061232,ENSMUSG00000066861,ENSMUSG00000067212,ENSMUSG00000073411
GO:BP	regulation of macromolecule biosynthetic process	GO:0010556	FALSE	0.000520471	3.2836	5509	958	260	26963	ENSMUSG00000000142,ENSMUSG00000000275,ENSMUSG00000000530,ENSMUSG00000000567,ENSMUSG00000000753,ENSMUSG00000000791,ENSMUSG00000001123,ENSMUSG00000001166,ENSMUSG00000001168,ENSMUSG00000001507,ENSMUSG00000001552,ENSMUSG00000001802,ENSMUSG00000001819,ENSMUSG00000002325,ENSMUSG00000002603,ENSMUSG00000002985,ENSMUSG00000004558,ENSMUSG00000005413,ENSMUSG00000005672,ENSMUSG00000006389,ENSMUSG00000006435,…
GO:BP	secretion by cell	GO:0032940	FALSE	0.000529253	3.27634	917	958	64	26963	ENSMUSG00000001123,ENSMUSG00000002603,ENSMUSG00000002985,ENSMUSG00000003411,ENSMUSG00000005413,ENSMUSG00000005672,ENSMUSG00000009545,ENSMUSG00000010064,ENSMUSG00000014158,ENSMUSG00000015053,ENSMUSG00000015090,ENSMUSG00000017446,ENSMUSG00000019066,ENSMUSG00000020277,ENSMUSG00000020437,ENSMUSG00000020641,ENSMUSG00000020787,ENSMUSG00000020828,ENSMUSG00000021280,ENSMUSG00000021281,ENSMUSG00000022150,…
GO:BP	defense response to protozoan	GO:0042832	FALSE	0.000543933	3.26445	35	958	10	26963	ENSMUSG00000000244,ENSMUSG00000028268,ENSMUSG00000029298,ENSMUSG00000030748,ENSMUSG00000040253,ENSMUSG00000054072,ENSMUSG00000069874,ENSMUSG00000078853,ENSMUSG00000078921,ENSMUSG00000105096
GO:BP	positive regulation of MAPK cascade	GO:0043410	FALSE	0.0005973	3.22381	482	958	41	26963	ENSMUSG00000002603,ENSMUSG00000002985,ENSMUSG00000005672,ENSMUSG00000014158,ENSMUSG00000017446,ENSMUSG00000017493,ENSMUSG00000018334,ENSMUSG00000019768,ENSMUSG00000020357,ENSMUSG00000020399,ENSMUSG00000023046,ENSMUSG00000025584,ENSMUSG00000026235,ENSMUSG00000026923,ENSMUSG00000027339,ENSMUSG00000027843,ENSMUSG00000029231,ENSMUSG00000030921,ENSMUSG00000031565,ENSMUSG00000031639,ENSMUSG00000031837,…
GO:BP	amide metabolic process	GO:0043603	FALSE	0.000610305	3.21445	447	958	39	26963	ENSMUSG00000001663,ENSMUSG00000001665,ENSMUSG00000001751,ENSMUSG00000002346,ENSMUSG00000002985,ENSMUSG00000006344,ENSMUSG00000006345,ENSMUSG00000006494,ENSMUSG00000013846,ENSMUSG00000015890,ENSMUSG00000016194,ENSMUSG00000020681,ENSMUSG00000020787,ENSMUSG00000022037,ENSMUSG00000022793,ENSMUSG00000025194,ENSMUSG00000026235,ENSMUSG00000027875,ENSMUSG00000027890,ENSMUSG00000028124,ENSMUSG00000028885,…
GO:BP	enzyme-linked receptor protein signaling pathway	GO:0007167	FALSE	0.000610575	3.21426	961	958	66	26963	ENSMUSG00000000530,ENSMUSG00000000567,ENSMUSG00000001123,ENSMUSG00000001507,ENSMUSG00000002603,ENSMUSG00000003070,ENSMUSG00000005672,ENSMUSG00000006711,ENSMUSG00000008090,ENSMUSG00000017493,ENSMUSG00000019768,ENSMUSG00000020027,ENSMUSG00000020340,ENSMUSG00000020357,ENSMUSG00000020890,ENSMUSG00000021944,ENSMUSG00000022010,ENSMUSG00000022150,ENSMUSG00000022203,ENSMUSG00000022383,ENSMUSG00000022548,…
GO:BP	positive regulation of locomotion	GO:0040017	FALSE	0.000612055	3.21321	629	958	49	26963	ENSMUSG00000000555,ENSMUSG00000000567,ENSMUSG00000001123,ENSMUSG00000001507,ENSMUSG00000002603,ENSMUSG00000002900,ENSMUSG00000005413,ENSMUSG00000005672,ENSMUSG00000014158,ENSMUSG00000015053,ENSMUSG00000020357,ENSMUSG00000020828,ENSMUSG00000021224,ENSMUSG00000022099,ENSMUSG00000022150,ENSMUSG00000022425,ENSMUSG00000022475,ENSMUSG00000022836,ENSMUSG00000022893,ENSMUSG00000024965,ENSMUSG00000026193,…
GO:BP	myeloid leukocyte activation	GO:0002274	FALSE	0.000622312	3.20599	264	958	28	26963	ENSMUSG00000000244,ENSMUSG00000001123,ENSMUSG00000001751,ENSMUSG00000002603,ENSMUSG00000005413,ENSMUSG00000005672,ENSMUSG00000010358,ENSMUSG00000015053,ENSMUSG00000015090,ENSMUSG00000019989,ENSMUSG00000020399,ENSMUSG00000020828,ENSMUSG00000022037,ENSMUSG00000022661,ENSMUSG00000024810,ENSMUSG00000026193,ENSMUSG00000027995,ENSMUSG00000030748,ENSMUSG00000031639,ENSMUSG00000034947,ENSMUSG00000038128,…
GO:BP	positive regulation of tumor necrosis factor superfamily cytokine production	GO:1903557	FALSE	0.000625326	3.20389	134	958	19	26963	ENSMUSG00000001123,ENSMUSG00000001166,ENSMUSG00000001168,ENSMUSG00000002603,ENSMUSG00000020399,ENSMUSG00000022037,ENSMUSG00000024810,ENSMUSG00000026896,ENSMUSG00000031639,ENSMUSG00000032690,ENSMUSG00000034947,ENSMUSG00000035929,ENSMUSG00000040296,ENSMUSG00000044827,ENSMUSG00000052776,ENSMUSG00000061232,ENSMUSG00000066861,ENSMUSG00000067212,ENSMUSG00000073411
GO:BP	viral life cycle	GO:0019058	FALSE	0.000684544	3.1646	281	958	29	26963	ENSMUSG00000000275,ENSMUSG00000001166,ENSMUSG00000001168,ENSMUSG00000002985,ENSMUSG00000020641,ENSMUSG00000025491,ENSMUSG00000025492,ENSMUSG00000026896,ENSMUSG00000026923,ENSMUSG00000029561,ENSMUSG00000030921,ENSMUSG00000032690,ENSMUSG00000035692,ENSMUSG00000039501,ENSMUSG00000040253,ENSMUSG00000041000,ENSMUSG00000042333,ENSMUSG00000046718,ENSMUSG00000052776,ENSMUSG00000056144,ENSMUSG00000057596,…
GO:BP	monocyte chemotactic protein-1 production	GO:0071605	FALSE	0.00070983	3.14885	28	958	9	26963	ENSMUSG00000001166,ENSMUSG00000001168,ENSMUSG00000014158,ENSMUSG00000022548,ENSMUSG00000038155,ENSMUSG00000052776,ENSMUSG00000054342,ENSMUSG00000060803,ENSMUSG00000066861
GO:BP	regulation of monocyte chemotactic protein-1 production	GO:0071637	FALSE	0.00070983	3.14885	28	958	9	26963	ENSMUSG00000001166,ENSMUSG00000001168,ENSMUSG00000014158,ENSMUSG00000022548,ENSMUSG00000038155,ENSMUSG00000052776,ENSMUSG00000054342,ENSMUSG00000060803,ENSMUSG00000066861
GO:BP	wound healing	GO:0042060	FALSE	0.000738761	3.1315	381	958	35	26963	ENSMUSG00000000244,ENSMUSG00000000530,ENSMUSG00000000555,ENSMUSG00000001131,ENSMUSG00000001555,ENSMUSG00000002985,ENSMUSG00000005413,ENSMUSG00000015053,ENSMUSG00000015085,ENSMUSG00000017446,ENSMUSG00000020787,ENSMUSG00000021944,ENSMUSG00000022099,ENSMUSG00000022383,ENSMUSG00000022836,ENSMUSG00000023972,ENSMUSG00000024899,ENSMUSG00000024965,ENSMUSG00000026193,ENSMUSG00000028583,ENSMUSG00000028919,…
GO:BP	regulation of neuron projection development	GO:0010975	FALSE	0.000756294	3.12131	559	958	45	26963	ENSMUSG00000000753,ENSMUSG00000001507,ENSMUSG00000002985,ENSMUSG00000006711,ENSMUSG00000014158,ENSMUSG00000018381,ENSMUSG00000020932,ENSMUSG00000021224,ENSMUSG00000022150,ENSMUSG00000022893,ENSMUSG00000023972,ENSMUSG00000024924,ENSMUSG00000026193,ENSMUSG00000026235,ENSMUSG00000026304,ENSMUSG00000028883,ENSMUSG00000029168,ENSMUSG00000031284,ENSMUSG00000031302,ENSMUSG00000031565,ENSMUSG00000032118,…
GO:BP	negative regulation of natural killer cell mediated cytotoxicity	GO:0045953	FALSE	0.000784243	3.10555	45	958	11	26963	ENSMUSG00000001123,ENSMUSG00000002603,ENSMUSG00000020399,ENSMUSG00000024339,ENSMUSG00000030157,ENSMUSG00000035929,ENSMUSG00000037321,ENSMUSG00000061232,ENSMUSG00000067212,ENSMUSG00000073411,ENSMUSG00000074272
[truncated: 220 more rows]
