# Supplementary material for: Atypical Chemokine Receptor CCRL2 Shapes Tumor Spheroid Structure and Immune Signaling in Melanoma
Source: Biomolecules. 2025 Aug 11;15(8):1150. doi: 10.3390/biom15081150 (PMC12384466; doi:10.3390/biom15081150)
Supplement: Supplementary file 1 [file biomolecules-15-01150-s001.zip › Table S4.xls]

## Sheet: Upstream_CCRL2OE
© 2000-2024 QIAGEN. All rights reserved.
Upstream Regulator	Expr Log Ratio	Molecule Type	Predicted Activation State	Activation z-score	Flags	p-value of overlap	Target Molecules in Dataset	Mechanistic Network
beta-estradiol		chemical - endogenous mammalian		1,944		1,08E-23	4930545L23Rik,4930570G19Rik,Abca8b,ACER2,ADAMTSL4,ADCY9,ADM,AGO2,AGT,AHR,AKAP12,ANPEP,APOD,AQP1,ARSG,ASB2,ATF5,BACE2,BCL2,BCL2L1,BDNF,BRCA1,C12orf75,CBFA2T3,CCL5,CCNB1,CCND1,CCND2,CDK2,CDKN1A,CLU,COL1A2,COL5A1,CPT1A,CTSB,CTSH,CUBN,CXADR,DUSP10,DUSP22,EFNB2,EGR3,EMP1,ENAH,ENC1,ENPP2,EPAS1,EPHA5,EPS8,ETV4,ETV5,F3,FGFR1,FGFR3,FLOT1,FN1,FSTL1,FXYD5,GAA,GABRA1,Gbp2,GFRA1,GJB2,GPC1,GRIK4,HES1,HMGA2,HS3…	365 (22)
BANF1	-0,097	other		-1,134	bias	2,57E-03	CCL5,IFIH1,ISG15,MET,PRKCZ,TIMP1,TRAF3	115 (12)
dexamethasone		chemical drug		0,581		9,87E-21	ADAM15,ADM,AGT,AHR,AKAP12,AKAP6,ANPEP,APOD,AQP1,ARHGEF19,ATP10B,ATP2B4,B4GALT2,BCL2,BCL2L1,BDNF,Bglap2/Bglap3,BRCA1,CARD14,Cbr2,CCK,CCL5,CCND1,CCND2,CDK2,CDKN1A,CDYL,CLU,CMTM5,COL11A2,COL15A1,COL1A2,COL5A1,CRIP1,CTSB,CXADR,DPYD,DPYSL3,DUSP10,EDARADD,EGLN3,EGR3,ENC1,EPAS1,EPS8,ETV5,F3,FILIP1L,FN1,FSTL1,Gbp2,GUCA1A,HAPLN1,HES1,IFIH1,Ifit1,Ifit3/Ifit3b,IFNLR1,IL17C,IL6R,ISG15,ITGA2,ITGA4,ITGB4,ITGB5…	340 (19)
TP63		transcription regulator		0,177		2,28E-20	ADAMTS9,ADM,AGO2,AHR,AK4,BCL2L1,BRCA1,CCNB1,CCND1,CCND2,CD82,CDKN1A,COL11A2,COL5A1,CTSH,CYP7B1,DUSP10,ECM1,EMP1,F3,FGF11,FGFR3,FN1,FSD1L,FSTL1,HES1,HMGA2,Hspa1b,HSPG2,IFNLR1,IL13RA1,IRF4,ISG15,ITGA2,ITGA4,ITGB4,ITGB8,JAG1,JAK3,KLF6,KRT7,L1CAM,LAMA3,LIF,MFGE8,NOTCH1,P2RY2,PARD6G,PCLO,PKP2,POSTN,PRKCZ,RASAL3,RHOU,SERPINE1,SFN,SLC41A2,SLIT2,SNCA,SOX9,TAP1,TGFB1,TNFRSF10B,TNS4,TP53INP1,VDR,VILL	266 (23)
KRAS	0,051	enzyme		0,439		3,07E-19	AGO2,AGT,AHR,ANPEP,ARHGDIB,ATF5,BCL2,BCL2L1,BDH1,CBFA2T3,CCNB1,CCND1,CDA,CDKN1A,CHST11,CLU,COL1A2,COL5A1,CPT1A,CXADR,Cyp2j6,CYP7B1,EMP1,EPHB4,ETV4,ETV5,F3,FGFR1,FKBP11,FN1,FSTL1,GCNT1,GPC1,GPC6,GXYLT2,HES1,HMGA2,HSPB1,HSPG2,Ifit1,IL17RD,IQGAP2,ISG15,ITGA8,KLF6,L1CAM,LAMA3,LGALS3BP,LIF,Loxl2,LTBP4,MCAM,MET,MGAT5,MME,NCAM1,NEGR1,NOS3,PAK3,PALLD,PCDH1,PDGFRB,PLAT,PYGM,S100A6,SERPINE1,SLC26A2,SLC27A6…	311 (21)
AGT	1,923	growth factor	Activated	3,187		2,44E-18	ACACB,ACHE,ADAM23,ADM,AGT,ANGPT2,ARHGEF9,BCL2,BCL2L1,BDNF,BRCA1,C1QTNF1,CAPN3,CCL5,CCNB1,CCND1,CCND2,CDK2,CDKN1A,COL11A2,COL15A1,COL16A1,COL1A2,COL5A1,CREB5,CTSB,CXADR,Cyp2j6,ECM1,EDARADD,EFNB2,EMP1,ETV4,ETV5,F3,FN1,GAA,GPC6,HES1,Hspa1b,HSPB1,HSPG2,ISG15,ITGA2,ITGA8,ITGB4,ITGB5,ITGB8,JAG1,KAZALD1,KITLG,L1CAM,LIF,Loxl2,LTBP4,MAP2,MATN2,MYH6,NES,NMNAT2,NOS3,NOX4,NPPB,PALLD,PDE3A,PDGFA,PDGFD,PDGFRB,…	289 (19)
PGR		ligand-dependent nuclear receptor		-1,680		5,57E-18	ADAM15,ADAM19,AK4,AKAP6,BCL2L1,BRCA1,CCNB1,CCND1,CDC42EP1,CDKN1A,COL1A2,COL5A1,CYRIA,ENC1,EPAS1,EPS8,F3,FGFRL1,FN1,GABRA1,HAPLN1,HES1,HSPG2,ISG15,ITGA2,ITGA4,ITGA8,ITGB4,KCNH2,LAMC3,LIF,LIMK1,Loxl2,NLGN1,P2RY2,PCDH1,PDGFA,PDGFRB,PDLIM1,POSTN,RHOU,RND3,S100A6,SERPINE1,SLIT2,ST3GAL1,ST3GAL4,STEAP1,TENM4,TGFB1,VDR,XAF1	327 (22)
FGF2	0,144	growth factor		0,639		9,87E-17	ACER2,ADGRL2,ADM,ANGPT2,ANPEP,AQP1,BCL2,BCL2L1,BDNF,Bglap2/Bglap3,BRCA1,CCK,CCND1,CCND2,CDK2,CDKN1A,COL1A2,EFNB2,EGLN3,ENPP2,EPAS1,EPHA4,ETV4,ETV5,F3,FGFR1,FGFR3,FN1,GRIK4,HES1,ITGA4,MBP,MCAM,MET,NES,NOS3,NOTCH1,NPPB,PDGFA,PDGFRB,PLAT,SEMA6D,SERPINE1,SLC41A2,SOX9,SPHK1,SPP1,ST3GAL1,ST3GAL4,TGFB1,TIMP1,TUBB3	278 (19)
ESR2		ligand-dependent nuclear receptor		0,439		1,10E-16	AGT,AKAP12,ANGPT2,ANPEP,ARHGDIB,ASB2,ATF5,BCL2,BCL2L1,BRCA1,CABP1,CBFA2T3,CCND1,CDC14B,CDKN1A,CLU,CNNM1,COL16A1,COL1A2,CTSH,DOCK10,DPYSL3,DUSP10,EGR3,ENPP2,EPHA3,EPHA5,FGFR1,FN1,FSTL1,Gbp2,HEBP1,HMGA2,IFIH1,Ifit3/Ifit3b,IQGAP2,ITGA2,JAG1,KAZALD1,KITLG,LGALS3BP,MEGF10,MME,MYH6,NOTCH1,NR4A3,PDGFA,PDGFRB,PLAT,POSTN,PYGL,SEMA3B,SERPINE1,SLC26A2,SLIT2,SPHK1,SPP1,SYNPO,TENM4,TGFA,TGFB1,TGM2,TIMP1,TMEM1…	331 (21)
CG (complex)		complex	Activated	2,255		3,43E-16	ADAMTS9,ADM,ARHGAP20,ARHGAP6,BCL2,BCL2L1,BDNF,BRCA1,CBFA2T3,CCND1,CCND2,CDKN1A,CLU,CNNM1,CREB5,CYP7B1,EFNB2,EMP1,ENPP2,EPAS1,EPHA3,F3,FILIP1L,GJB2,GPC1,HAPLN1,HMGA2,Ifit3/Ifit3b,ITGA2,ITGA4,ITGA8,ITGB5,LGALS3BP,LIF,MARCHF3,MCAM,MEGF10,MRO,NAT9,NIBAN1,NOS3,PARD6G,PDLIM1,PLAT,RGS2,S100A6,SEMA3E,SPP1,STEAP1,TENM4,TIMP1,TNS1,TTC39B,UGP2	294 (19)
TGFB1	-1,007	growth factor	Activated	2,398		4,42E-16	ADAM15,ADAM19,ADAMTS6,ADCY9,ADGRA1,ADM,AHR,ANPEP,AQP1,ARHGEF19,BCL2,BCL2L1,BDH1,BDNF,Bglap2/Bglap3,BRCA1,CAPN15,CBFA2T3,CCL5,CCNB1,CCND1,CCND2,CDHR2,CDK2,CDKN1A,CHST11,CLU,CMTM5,COL16A1,COL1A2,COL5A1,CTSB,CTSH,CXADR,DPYSL3,ECM1,EGR3,EIF4A3,ENO3,F3,FGFR1,FILIP1L,FN1,FXYD5,Gbp2,GCNT1,GGA3,GJB2,GRID2,HEBP1,HES1,HMGA2,HSPB1,HSPG2,IFIH1,IL6R,IMPDH1,ISG15,ITGA2,ITGA4,ITGB5,ITPK1,JAG1,KITLG,KLF10,KRT7,L…	348 (20)
IMMUNOGLOBULIN (complex)		complex		1,367		4,34E-15	ADAM19,ADAM22,ADAM23,ADCY9,ADM,AFAP1L2,AGT,AHR,ANGPT2,ANPEP,ASAP3,BCL2,BCL2L1,BDNF,BRCA1,BSN,CCL5,CCND1,CCND2,CDK2,CDKN1A,CHN2,CLU,CNKSR2,COL1A2,CPT1A,CTSB,CTSH,DGLUCY,DHX58,DMXL2,DTNBP1,DYSF,EGR3,ENO3,ETV5,F3,FLT4,FN1,GABRA1,GPM6A,IFIH1,Ifit1,Ifit3/Ifit3b,IQGAP2,IRF4,ISG15,ITGA4,ITGB5,ITGB8,KCTD12,KLF6,LGALS3BP,LST1,MAP1A,MAP2,MMP15,Mx2,NEGR1,NFIL3,NLGN1,NLGN3,NOS3,Oas1b,PCLO,PDGFA,PLA2G3,PLCB1,…	246 (15)
TTC39A-AS1	3,089	other	Inhibited	-4,348	bias	5,48E-15	CCL5,Ddx60,DHX58,Gbp2,HEG1,IFIH1,Ifit3/Ifit3b,Igtp,ISG15,LGALS3BP,Mx2,Oas1b,SERPINE1,TAP1,Trim12c/Trim5,Trim30a/Trim30d,Trim34a/Trim34b,USP18,XAF1	187 (11)
KDM1A	-0,175	enzyme		-1,499		2,02E-14	ADM,AGT,ARHGDIB,AZGP1,BRCA1,CCL5,CCND2,CDA,CDKN1A,CHN1,COL1A2,CXADR,Ddx60,FN1,Gbp2,Gbp3,HSPB8,Ifit1,Ifit3/Ifit3b,Igtp,IQGAP2,ISG15,LAMA3,LGALS3BP,LTC4S,MAP2,Mx2,NES,NOS3,PDE3A,PLSCR2,RHOU,S100A6,SERPINE1,SYNPO,TAP1,TLR2,TMCO4,TNRC6C,Trim30a/Trim30d,USP18	248 (21)
RUNX1	-0,283	transcription regulator		0,695		2,91E-14	ACHE,ADAMTSL4,AQP1,ARL5C,BDH1,Bglap2/Bglap3,CCND1,CCND2,CDKN1A,COL1A2,EPAS1,FN1,HAPLN1,HES1,HMGA2,Ifit1,IGF2R,Igtp,IL6R,ISG15,ITGA2,ITGA4,LMO1,MAP3K6,MECOM,MET,NCAM1,NFIL3,NR4A3,POSTN,SERPINE1,SHANK2,SOX9,SPP1,TCF7,TIMP1	259 (21)
PD98059		chemical - kinase inhibitor	Inhibited	-2,105		4,45E-14	AGT,AKAP12,ANGPT2,ANPEP,BCL2,BCL2L1,BDH1,BDNF,CCK,CCL5,CCNB1,CCND1,CCND2,CDC42EP1,CDK2,CDKN1A,CHN1,CLU,COL1A2,CTSB,CTSH,DHRS3,EGR3,EMP1,EPAS1,F3,FN1,HMGA2,ITGA2,ITGA4,ITGB5,LAMA3,MET,MGLL,NOS3,NPPB,PCYT1B,PDGFA,PLAT,POSTN,SCNN1A,SERPINE1,SLC26A2,SPP1,ST3GAL4,TGFB1,TIMP1,TLR2,TNFRSF10B,Trim30a/Trim30d,VASH1,VDR	275 (18)
decitabine		chemical drug		0,871		4,55E-14	ACHE,ADAM23,ADGRL2,AKAP12,ARHGDIB,B3GALT5,BCL2,BDNF,BRCA1,CCL5,CCND1,CCND2,CDA,CDKN1A,CLU,CNTNAP2,COL1A2,CTNNBIP1,CXADR,DHRS3,EFNB2,EGR3,EPHA3,EPHA5,EPHB4,FGFR1,FGFR3,FILIP1L,FLT4,FN1,GFRA1,HES1,HMGA2,HOXB9,HSPB8,ISG15,ITGA2,ITGA4,JAG1,KLF6,KRT7,L1CAM,LAMA3,MAP2,MET,mir-204 (includes others),NCAM1,NOS3,NOTCH1,NPTX1,NR4A3,PAK3,PDGFA,PHF19,PKP2,PLCB1,PLXNA3,PRKAR1B,SERPINI1,SFN,SHANK2,SPP1,SULF2,TA…	300 (24)
HRAS	0,109	enzyme	Activated	3,240		4,96E-14	ADM,AFAP1L1,BCL2,BCL2L1,CALCRL,Cbr2,CCL5,CCNB1,CCND1,CCND2,CDK2,CDKN1A,CHST11,CLU,COL1A2,CPT1A,CTSB,DPF1,ETV4,ETV5,FN1,FSTL1,GJB2,HES1,HOXB9,HSPB1,IL13RA1,IL17RD,IQGAP2,ITGA4,ITGB4,ITGB5,KLF6,MAN1A1,MCAM,MET,MFGE8,NOTCH1,NPPB,PALM2AKAP2,PCYT1B,PDGFA,PDGFRB,PDLIM1,POSTN,PRSS23,PWWP3B,SCNN1A,SERPINE1,SPP1,TAP1,TAP2,TENM4,TGFB1,TGM2,TIMP1,TNFRSF10B	250 (19)
RAF1	-0,118	kinase		1,079	bias	9,84E-14	AKAP12,BCL2,CCND1,CDC42EP1,CDKN1A,CHN1,CTSH,DHRS3,DUSP2,EGR3,EMP1,HMGA2,HSPB1,ITGA2,ITGB4,ITGB5,LAMA3,LIF,MET,MGAT5,MGLL,NPPB,PLAT,RND3,SCNN1A,SLC26A2,ST3GAL4,TGM2,TIMP1,VASH1	267 (20)
IFNG		cytokine	Activated	3,547		1,53E-13	ADAMTS9,ADGRA1,ADM,AFMID,AGT,AHR,AQP1,ATF5,AZGP1,BCAN,BCL2,BCL2L1,BDNF,C1ra/C1rb,CAPN3,CCL5,CCND1,CCND2,CDK2,CDKN1A,CHST11,COL1A2,CPT1A,CTSB,CTSH,CXADR,CYRIA,EFNB2,EGLN3,EGR3,F3,FGFRL1,FLT4,FN1,FXN,Gbp2,Gbp3,Gbp7,GJB2,GRM8,HES1,HSPB1,HSPG2,IFIH1,Ifit1,Ifit3/Ifit3b,Igtp,IL13RA1,IL6R,IRF4,ISG15,ITGA4,ITPK1,JAG1,JAK3,KCTD12,KCTD7,KITLG,KLF10,KLF6,KRT7,LGALS3BP,LIF,LIMK1,LST1,MAP2,Mx2,NCAM1,NOS3,NOTC…	287 (16)
NRAS	-0,055	enzyme		-0,892		1,80E-13	ADCY2,AKAP12,ATF5,BCL2,BCL2L1,CALCRL,CCL5,CCNB1,CCND1,CDKN1A,COL1A2,DUSP2,EPAS1,ETV4,ETV5,FN1,Gbp2,HMGA2,IFIH1,Ifit1,IL13RA1,ISG15,ITGA2,KCTD12,LIMK1,NCAM1,PLSCR2,PTP4A3,TAP1,USP18	258 (15)
NTRK1		kinase		0,648		2,77E-13	ALDH1L2,AQP1,ARHGAP6,ATF5,BCL2,BCL2L1,BDNF,CBX4,CCND1,CDKN1A,COL16A1,COL1A2,COL5A1,CREB5,DEPDC7,EGLN3,FBXO2,FGFRL1,FILIP1L,HES1,IL17RD,LSM11,MATN2,NEGR1,NME3,PLAT,POSTN,S100A6,SLC12A7,SLC18A1,SOX9,TLE2,TMEM151A,TMTC2,ZNF469	233 (21)
PDGF-BB (complex)		complex		1,051		8,13E-13	ADM,AHR,AKAP12,BRCA1,CBX4,CCND1,CDK2,CDKN1A,COL1A2,COL5A1,EGR3,F3,FGFR1,FN1,FXYD5,HES1,HMGA2,KLF10,KLF6,LIF,MAP2,NFIL3,NOX4,NPPB,NR4A3,PDGFA,PDGFRB,PDLIM1,PLAT,POSTN,RGS2,RND3,SERPINE1,SPHK1,TGFB1,TGM2,TIMP1	276 (21)
Irgm1	0,578	enzyme	Inhibited	-3,491	bias	1,04E-12	CCL5,CCNB1,Ddx60,DHX58,Gbp2,Gbp3,Gbp7,IFIH1,Ifit1,Ifit3/Ifit3b,ISG15,Mx2,Oas1b,Oas1c (includes others),TLR2,Trim12c/Trim5,TRIM25,Trim30a/Trim30d,USP18,XAF1	204 (19)
IGF1		growth factor		0,781		1,21E-12	Abca8a,ADM,ANGPT2,ANPEP,BCL2,BCL2L1,BDNF,Bglap2/Bglap3,BRCA1,C1QTNF5,CCL5,CCNB1,CCND1,CCND2,CDK2,CDKN1A,CLU,COL16A1,COL1A2,EFNB2,EPAS1,F3,FGFR1,FN1,GALR2,HAPLN1,Hspa1b,ITGB5,KLF6,Loxl2,MBP,MYH6,NCAM1,NOX4,NPPB,PDE3A,PDGFRB,PKP2,PLP1,POSTN,SERPINE1,SFN,SLC12A7,SPP1,TGFA,TGFB1,TGM2,TMEFF2,TUBB3,ZCCHC24	257 (19)
LEF1		transcription regulator		0,221		1,53E-12	ADAM23,ADAMTS6,ARHGAP20,ARHGDIB,BCL2,Bglap2/Bglap3,BRCA1,CAPN3,CCL5,CCND1,CDKN1A,ECM1,ENPP2,FGFR1,FN1,GSAP,HES1,ITGB8,JAG1,LAMA3,MBNL3,MGAT5,MGLL,NCAM1,P2RY1,PYGL,SCAMP1,SLC41A2,SOX9,SPP1,SYTL2,TGFB1,TLR2,TRPM1	283 (21)
NRG1		growth factor	Activated	2,618		1,72E-12	ACHE,ANGPT2,BCL2,BCL2L1,BDNF,BRCA1,CCND1,CCND2,CDC42EP1,CDKN1A,EGR3,ENO3,ETV5,FN1,FSTL1,HES1,ITGB5,L1CAM,MBP,MGLL,MYH6,NOTCH1,NPPB,NR4A3,PDE3A,PDGFA,PYGM,SERPINE1,SGSH,SLIT2,TGM2,TNS1	293 (19)
progesterone		chemical - endogenous mammalian		-0,451		3,09E-12	ADM,APOD,AQP1,BCL2,BCL2L1,BDNF,BRCA1,CCL5,CCNB1,CCND1,CD82,CDK2,CDKN1A,COL15A1,CYRIA,ENC1,ENPP2,EPAS1,F3,FN1,GABRA1,GJB2,IL6R,ITGA2,JAM2,KCNH2,KLF10,KRT7,LIF,MBP,MCOLN2,MME,MYO1D,NCAM1,NFIL3,NOS3,NR1D1,PCDH1,PDGFA,PDLIM1,POSTN,PRSS23,S100A6,SFN,SPHK1,SPP1,ST3GAL1,ST3GAL4,STEAP1,TGFB1,TIMP1,TRPC1,VDR	315 (19)
MAPK1	-0,316	kinase		0,829		3,96E-12	AKAP12,ANPEP,BCL2,BDNF,CCL5,CCNB1,CCND1,CDKN1A,Cetn4/Gm7094,CTSB,DGKI,DOCK10,DUSP2,EGLN3,EMP1,ENO3,FN1,Gbp2,IFIH1,ISG15,LGALS3BP,LIF,MBP,NOS3,POSTN,PRSS12,RGS2,SCNN1A,SERPINE1,SHANK2,SPP1,SUOX,TAP1,TNFRSF10B,TRIM25,TRPC1,USP18,VDR	261 (18)
G PROTEIN ALPHA I (family)		group	Activated	3,162	bias	6,18E-12	ADAMTS9,C1ra/C1rb,Gbp2,Gbp3,Gbp7,IFIH1,Ifit1,Ifit3/Ifit3b,Igtp,ISG15,LIF,NR4A3,SPHK1,TAGLN2,TAP1,TIMP1,USP18	241 (17)
BDNF	4,155	growth factor		1,808		3,78E-06	BCL2,BCL2L1,BDNF,CASQ2,CCND2,CDKN1A,CYRIA,DPYSL3,EGR3,ITGB5,KLF10,LIMK1,MBP,MYL4,NCAM1,NR4A3,PLP1,PRKAR1B,PRKCZ,PRSS12,SEMA3E,SPP1,SYNPO,TRAF3,TUBB3	220 (21)
actinomycin D		biologic drug		-1,131		9,42E-12	ADM,AGT,BCL2,BDNF,BRCA1,CCK,CCND1,CDKN1A,COL1A2,EGLN3,EPAS1,F3,FGFR1,FN1,HMGA2,ITPR3,NPPB,PDE3A,RGS2,SERPINE1,SPHK1,SPP1,TAP1,TGFA,TGFB1,THRB,TLR2,TNFRSF10B,VDR	260 (19)
ERBB2	0,008	kinase		-0,362		1,02E-11	ADAM19,AKAP12,ANGPT2,ARHGEF5,BCL2,BCL2L1,CAPN15,CBFA2T3,CCL5,CCNB1,CCND1,CCND2,CD82,CDC14B,CDKN1A,CHST10,CLU,COL5A1,CRIP1,CTSB,Cyp2j6,EMP1,ETV4,ETV5,F3,FN1,FSTL1,GALR2,GPC1,GRM8,GXYLT2,HES1,HMGA2,HSPB1,HSPB8,IGF2R,IL6R,ITGA2,ITGB4,ITPK1,JAG1,JAM2,KRT7,L1CAM,LIF,MAN1A1,MGAT5,Mir5130,MME,NOTCH1,NOX4,PCDH1,PDE8A,PDGFD,PHYH,PLAT,RXFP3,S100A6,SERPINE1,SERPINI1,SNCA,ST3GAL1,ST3GAL4,TAP1,TAP2,TGFA,TGFB1…	289 (19)
AMBRA1	-0,029	other		-1,371		1,11E-11	ADAMTS14,ADAMTS9,CCND1,CCND2,CDKN1A,COL11A2,COL15A1,COL16A1,COL5A1,FN1,ITGA8,Loxl2,MMP15,SERPINE1	224 (17)
BRAF	-0,113	kinase				2,07E-11	ADAMTS14,ADAMTS9,ANPEP,ATF5,BCL2,CCND1,CDKN1A,COL11A2,COL15A1,COL16A1,COL5A1,CTSB,EPAS1,EPHB4,ETV4,F3,FN1,GPC1,HSPB1,HSPG2,ITGA8,ITGB4,LAMA3,LIMS2,LMO1,Loxl2,MECOM,MGAT5,MME,MMP15,NFIL3,NOTCH1,NPTX1,PALLD,PDLIM1,RND3,SERPINE1,SLC26A2,ST3GAL1,TIMP1,TNFRSF10B	278 (21)
C1QTNF1	2,647	other				1,05E-02	FN1,NOX4,SCNN1A
TP73		transcription regulator	Activated	2,055		2,34E-11	ADAM19,ADAM23,ARL5C,BCL2,C1ra/C1rb,CCNB1,CD82,CDK2,CDKN1A,DHRS3,DMC1,ECM1,FGFR3,FN1,GPR176,HES1,HSPB8,IGSF3,ITGB4,ITGB8,JAG1,LAMA3,LIMK1,NCAM1,NOTCH1,P2RY2,PALLD,PDGFA,PDGFRB,PDLIM1,PKP2,PTP4A3,RHOU,SCRG1,SERPINE1,SFN,SPP1,TAP1,TGFB1,TIMP1,TLE2,TNFRSF10B,VDR	246 (20)
PTEN	0,261	phosphatase		-0,142		2,85E-11	ADAMTS14,ADAMTS9,ADM,ANGPT2,BACE2,BCL2,BDNF,CALCRL,CBX4,CCL5,CCNB1,CCND1,CDKN1A,COL11A2,COL15A1,COL16A1,COL5A1,CST6,CTSB,EFNB2,EPAS1,F3,FGFR1,FGFR3,FN1,GPM6A,GPR176,HMGA2,ISG15,ITGA8,ITPR3,JAG1,KIAA0930,KLF6,L1CAM,LAMA3,LMX1B,Loxl2,MBP,MCAM,MET,MME,MMP15,NCAM1,NFIL3,PDGFRB,PYGL,SERPINE1,SLC26A7,SLC4A11,SLC7A8,SPP1,STEAP1,SULF2,TGFA,TGFB1,TIMP1,TLE2	275 (18)
KMT2A	-0,060	enzyme		1,205	bias	3,53E-11	ARSG,BCL2,CBX4,CBX8,CCND1,CDKN1A,DGLUCY,DUSP10,EPHB4,FN1,HES1,KLF6,LTO1,MECOM,MGLL,NES,PDGFD,SLC16A6,TGFB1,TUBB3	241 (18)
IFN BETA (family)		group	Activated	4,272		4,10E-11	AFMID,BCL2,BCL2L1,CCL5,CDKN1A,Ddx60,DHX58,FN1,Gbp2,Gbp3,Gbp7,IFIH1,Ifit1,Ifit3/Ifit3b,Igtp,ISG15,Mx2,Oas1b,Oas1c (includes others),SERPINE1,SLC16A6,SPHK1,SPP1,TAP1,TGFB1,Trim12c/Trim5,TRIM25,Trim30a/Trim30d,USP18,VDR,XAF1	236 (15)
APP	0,515	other		0,885		5,12E-11	ACHE,ADAM19,ARRDC3,BACE2,BCL2,BCL2L1,BDNF,C1ra/C1rb,CCL5,CCNB1,CCND1,CCND2,CD82,CDK2,CDKN1A,CLU,CTSB,CYRIA,ENPP2,EPAS1,FGFR1,FN1,Gbp2,Gbp3,GPC1,HES1,Hspa1b,HSPB1,HSPG2,IFIH1,Ifit1,IGF2R,Igtp,IRF4,ITGA2,ITGA4,ITPR3,L1CAM,LIF,LIMK1,MAP2,MBP,MME,Mx2,NES,NOS3,NPTX1,NR1D1,Oas1b,PAK3,PDGFA,PDGFRB,PLAT,SERPINE1,SLIT2,SNCA,SOX9,TGFB1,TLR2,TNFRSF10B,TP53INP1,TRAF3,Tuba4a,TUBB3,USP18,XAF1	244 (18)
8-bromo-cAMP		chemical reagent	Activated	2,615		6,20E-11	ADM,ARSG,BCL2L1,CCNB1,CCND1,CCND2,CD82,CDK2,CDKN1A,CLU,COL5A1,CTSB,ENAH,ENC1,FGFR1,FN1,GAA,IQGAP2,ITGA2,ITGA4,ITGA8,ITGB8,ITPR3,KITLG,LIF,LIMK1,MGAT5,MYH6,NES,NFIL3,PDGFD,PLAT,PLCB1,SERPINE1,SGSH,SLC7A8,SNCA,SPP1,SYNPO,TCF7,TGFB1,TIMP1,TNFRSF10B	322 (18)
HTT	0,140	transcription regulator		0,581		6,35E-11	ADAM23,ADCY2,ADCY9,AGT,AKAP12,AQP1,ATP8A1,B3GALT5,BCL2,BDNF,CBX4,CBX8,CCK,CCL5,CCND1,CDK2,CDKN1A,CHST11,COL16A1,CYP7B1,DGKI,DPYD,ECI1,ENO3,ENPP2,FGFR1,FN1,GABRA1,GPC1,HOXB9,Hspa1b,ITPK1,LMTK3,MAN1A1,MAP2,MCAM,MGLL,MYL4,NFIL3,NMNAT2,NPTX1,PCYT2,PDE7B,PDE8A,PLA2G3,PLCB1,PRELP,RGS9,SEZ6,SNCA,SPP1,ST3GAL4,TGM2,THRB,Tuba4a,UGP2,XYLT1	287 (22)
PNPT1	-0,349	enzyme	Inhibited	-3,317	bias	6,49E-11	BCL2L1,CCL5,CDKN1A,Gbp2,Gbp3,IFIH1,Ifit1,Ifit3/Ifit3b,ISG15,LGALS3BP,Oas1b,Trim30a/Trim30d,USP18,XAF1	209 (17)
MAPT	-0,198	other		-0,961		7,17E-11	BDNF,BSN,C1ra/C1rb,CCNB1,CCND1,CDKN1A,CREB5,Ddx60,DMXL2,DPYSL3,EPHA3,FBXO41,FGFR3,GAA,Gbp2,Gbp3,HSPB1,HSPB8,Ifit1,Ifit3/Ifit3b,Igtp,ISG15,LAMA3,LGALS3BP,LTC4S,MAP1A,MAP2,MBP,Mx2,NMNAT2,PAK3,PCLO,PLSCR2,S100A6,SEPTIN5,SERPINE1,SGSH,SLC16A3,SNCA,TAP1,TIMP1,TLR2,TMCO4,Trim30a/Trim30d,TRIM47,Tuba4a,TUBB3,USP18	273 (17)
THZ1		chemical drug		-0,196	bias	7,66E-11	BACE2,BCL2L1,CCNB1,CLU,COL1A2,CST6,DUSP10,EMP1,FN1,FSTL1,LYST,NPPB,PDZD2,POSTN,PRELP,PRSS23,SERPINE1,SOX9,ST3GAL1,TIAM2,TIMP1,TUBB3,ZNF185	234 (13)
HMG20A	0,006	transcription regulator		1,397	bias	9,31E-11	ADM,CCL5,CLU,CXADR,ECM1,F3,ITGA2,LIF,NIBAN1,P2RY2,PDGFRB,POSTN,SEMA3B,SERPINE1,SLC12A7,SPHK1,TGFB1,TGM2,TIMP1
forskolin		chemical toxicant		0,620		9,93E-11	ACER2,ADCY9,ADGRA1,ADGRL2,ADM,AKAP12,ARHGEF5,BCL2,BDNF,CCK,CCL5,CCNB1,CCND1,CCND2,CDKN1A,CLU,CMTM5,COL15A1,COL1A2,DHRS3,ECM1,EFNB2,EGLN3,EPHA4,EPHA5,ETV4,FN1,GFRA1,HAPLN1,ITGB5,ITPR3,JAK3,KCNJ13,KITLG,MET,MFGE8,NFIL3,NPPB,NR4A3,OCA2,PLAT,RGS2,SEMA6D,SERPINE1,SLC24A4,SLC41A2,SLC7A8,SPP1,SYNPO,TAGLN2,TIMP1,USP18,VDR	318 (25)
EGF	0,521	growth factor		0,446		9,98E-11	ADAMTS6,ANPEP,BCL2,BCL2L1,BRCA1,CCNB1,CCND1,CCND2,CDC42EP1,CDK2,CDKN1A,CLU,COL1A2,COL5A1,EFNB2,EGR3,EMP1,ENAH,EPAS1,F3,FGFR1,FN1,FSTL1,HES1,HOXB9,ITGA2,ITGB8,KLF10,MET,NCAM1,NES,NOTCH1,NR4A3,PDE3A,PDGFRB,PLAT,RGS2,SEMA6A,SERPINE1,SLC37A1,SOX9,SPHK1,SPP1,ST3GAL1,ST3GAL4,TAGLN2,TGFA,TGFB1,TGM2,TIMP1,TUBB3,VDR	345 (20)
valproic acid		chemical drug		0,174		1,01E-10	Abca8a,ATP2B4,BCL2,BCL2L1,BDNF,CCND1,CCND2,CDKN1A,CPT1A,CTSB,CXADR,Cyp2j9,CYP39A1,HAPLN1,HES1,LMO1,MME,NCAM1,NES,NOS3,NOTCH1,P3H2,PDGFRB,PLAT,PLSCR2,PRKCZ,PRSS23,SERPINE1,SLC7A8,SPP1,TCF7,TGFB1,TGM2,THRB,TNFRSF10B,TNS1,TRAF3,TTC39A,TUBB3,ULBP1,ZNF296	318 (21)
VEGFA	0,621	growth factor		1,534		1,01E-10	ACHE,ADAM15,AK4,ANGPT2,ANPEP,BCL2,CCND1,CDKN1A,CTSB,EFNB2,EPHB4,ETV4,ETV5,EXOC3L2,F3,FGFR1,FLT4,FN1,HES1,ITGA2,ITGA4,MMP15,NOS3,NOTCH1,PDGFRB,PLAT,SERPINE1,SPP1,SYNM,TGFB1,TIMP1,VASH1	252 (18)
STAT6	0,224	transcription regulator		-0,416		1,27E-10	ADAM19,BCL2,BCL2L1,BRCA1,CCL5,CCND2,CDK2,CDKN1A,COL1A2,CPT1A,CRIP1,CTSB,CYRIA,CYTH1,DHX58,DOCK10,FN1,Gbp2,Gbp7,IFIH1,Ifit1,Ifit3/Ifit3b,IGF2R,Igtp,IMPDH1,INPP1,IRF4,ISG15,ITPK1,JAG1,KCTD12,LGALS3BP,LIF,NFIL3,PDGFA,SERPINE1,SPHK1,SYNGR2,TCF7,TGFB1,TIMP1,Trim30a/Trim30d	267 (17)
U0126		chemical drug	Inhibited	-2,106		1,31E-10	AGO2,AGT,ANGPT2,AQP1,BCL2,BCL2L1,BDNF,Bglap2/Bglap3,BRCA1,CACNB3,CCL5,CCND1,CCND2,CDK2,CDKN1A,DUSP10,EGR3,EMP1,ENPP2,ETV5,F3,FN1,HAPLN1,HSPG2,ITGB5,JAG1,KLF10,LIF,MET,NAT9,NES,NR4A3,POSTN,PRELP,RND3,SCN1B,SCNN1A,SERPINE1,SOX9,SPP1,TAP2,TCF7,TGFA,TGM2,TLR2,VASH1	283 (17)
STAT3	0,574	transcription regulator		-0,145		1,35E-10	ACHE,ADM,AGT,AHR,ANGPT2,BCL2,BCL2L1,CCL5,CCNB1,CCND1,CCND2,CDKN1A,CDYL,COL1A2,COL5A1,CTSB,EGR3,ENPP2,EPAS1,F3,FN1,Gbp2,HEG1,IFIH1,Ifit1,Ifit3/Ifit3b,Igtp,IL6R,IRF4,ISG15,JAG1,LIF,MAP2,MGAT5,mir-204 (includes others),Mx2,NES,NFIL3,NOS3,NOTCH1,NOX4,Pcdhb7,SEMA6D,SERPINE1,SPP1,SYNPO,TAP1,TCF7,TGFB1,TGM2,TIMP1,TMC8,TNFRSF10B,TNS1,TNS4,USP18,XAF1	262 (18)
LDB1	-0,006	transcription regulator		-1,300		1,39E-10	ADAMTS9,ADGRL2,AHR,ARL5C,BCL2,CCND2,CDKN1A,DHX58,DUSP22,EGLN3,EPHB4,FGFR3,IFIH1,IGF2R,KITLG,MFGE8,MGLL,PDZD2,RAPGEF5,SEMA6A,SERTAD1,SLC16A5,SLC7A8,TAP1,TCF7,TGFB1,TLE6,TLR2,TNFRSF10B,TRIM25,VDR,WNK2
MYC	-0,273	transcription regulator		-1,936		1,43E-10	ADM,AFMID,AHR,AKAP12,ANGPT2,AQP1,BCL2,BCL2L1,BDNF,BRCA1,CBFA2T3,CBX4,CCL5,CCNB1,CCND1,CCND2,CDK2,CDKN1A,CLU,CNTNAP2,COL15A1,COL1A2,COL5A1,CPT1A,CRIP1,CSDC2,CST6,CTSB,Ddx60,DUSP2,ECM1,EMP1,F3,FGFR1,FN1,FSTL1,GAA,Gbp3,GIGYF2,GPC1,HAPLN1,HES1,Hspa1b,HSPB1,IFIH1,Ifit1,Ifit3/Ifit3b,IMPDH1,IQGAP2,IRF4,ISG15,ITGB5,JAG1,KLF10,KLF6,KRT7,MBP,NCAM1,NIBAN1,NPPB,PDGFRB,PLP1,PTP4A3,RPL22L1,S100A6,SCAMP1,SERPIN…	320 (22)
TCF7	-2,684	transcription regulator		0,000		1,56E-10	ADAM23,ADAMTS6,ARHGAP20,ARHGDIB,BCL2,BRCA1,CAPN3,CCL5,CDKN1A,ECM1,EGR3,ENPP2,FGFR1,GSAP,HES1,IRF4,ITGB8,JAM2,KLF6,LAMA3,MBNL3,MCAM,MET,MGAT5,MGLL,NES,P2RY1,PYGL,SCAMP1,SLC41A2,SPP1,SYTL2,TCF7,TGFB1,TRPM1	237 (13)
IL1B		cytokine		1,407		1,71E-10	ACHE,ADM,ATF5,BCL2,BCL2L1,C1QTNF1,CABP1,CCL5,CCND1,CD82,CDKN1A,CLU,COL1A2,CTSB,CYP7B1,EGLN3,ENPP2,EPAS1,F3,FGFR3,FGFRL1,FN1,Gbp2,GFRA1,HES1,HSPB1,HSPB8,HSPG2,Ifit1,IL6R,IRF4,ISG15,ITGA4,ITGA8,ITGB5,ITGB8,KCNH2,KLF10,LAMA3,LIF,MAN1A1,MECOM,MGLL,NFIL3,NIBAN1,NOS3,NOTCH1,NR1D1,NR4A3,P2RY2,PCDH1,PDGFD,PLA2G3,PLAT,POSTN,S100A6,SCNN1A,SEMA3E,SERPINE1,SLC2A9,SNCA,SOX9,SPP1,TAP2,TGFB1,TGM2,TIMP1,TLE6,TLR…	248 (13)
MEK (family)		group		1,316		1,90E-10	ANPEP,BCL2L1,CCND1,CCND2,CDKN1A,CLU,COL1A2,EGR3,EPAS1,ETV4,ETV5,F3,FGFR1,Gbp2,GPC1,GXYLT2,HMGA2,HSPB1,L1CAM,LAMA3,MGAT5,MME,NES,NOX4,NPPB,PDGFRB,RND3,SEMA6A,SERPINE1,SLC16A6,SLC26A2,TNFRSF10B,XAF1	277 (21)
SORL1		transporter		1,877		1,98E-10	AGT,AQP1,AZGP1,COL1A2,COL5A1,ECM1,EPHA4,EPHA5,F3,FGFR3,FN1,ITGA2,ITGA4,ITGA8,ITGB4,LAMC3,MET,MFGE8,NPPB,PDGFRB,SEMA3E,TGFB1,TGM2	301 (23)
lipopolysaccharide		chemical drug	Activated	3,282		2,01E-10	ACHE,ADM,AGT,AHR,AK4,ANGPT2,AQP1,ARRDC3,ASAP3,AZGP1,BCL2,BCL2L1,BDNF,C1ra/C1rb,CALCRL,CBFA2T3,CCL5,CCNB1,CCND1,CCND2,CD82,CDKN1A,COL1A2,COL5A1,CPT1A,CREB5,CTSB,CUBN,CXADR,CYP7B1,Ddx60,DHX58,DOCK10,DUSP2,EFNB2,EGLN3,EGR3,ENPP2,EPAS1,ETV5,F3,FLT4,FN1,FSTL1,FYB1,Gbp2,Gbp3,GJB2,GPM6A,HEG1,HES1,HMGA2,HSPB1,IFIH1,Ifit1,Ifit3/Ifit3b,Igtp,IL13RA1,IL1RAPL1,IL6R,IRF4,ISG15,ITGA2,ITGA4,ITGA8,ITGB5,ITGB8,JAG…	302 (16)
SP600125		chemical drug	Inhibited	-2,246		2,15E-10	ADAMTS9,ADM,AQP1,BCL2,BCL2L1,BDH1,CCL5,CCNB1,CCND1,CDK2,CDKN1A,DDIT4L,F3,FN1,Gbp2,IL6R,ISG15,ITGA2,ITGB4,ITGB5,LGALS2,MYH6,NOS3,Oas1c (includes others),PDGFD,PDGFRB,POSTN,SERPINE1,SLC16A6,SPHK1,SPP1,TGFB1,TNFRSF10B,VDR	271 (20)
VEGF (family)		group		1,827		2,28E-10	ADAM15,ADGRL2,AHR,AKAP12,ANGPT2,ANPEP,BCL2,C1QTNF1,CALCRL,CDK2,DOK5,EFNB2,EGR3,EMP1,ENPP2,EPHA4,ETV5,F3,FLT4,FN1,GJB2,HES1,HID1,IRF4,ITGA2,ITGB8,ITPR3,JAM2,KITLG,MET,NOS3,NOTCH1,NR4A3,PDE7B,PDGFA,RGS2,RGS9,SFN,TGFB1,TIMP1,TNFRSF10B,VASH1	232 (19)
ARID1A	0,070	transcription regulator	Activated	2,514		2,33E-10	BCL2,CBFA2T3,CDKN1A,CHST10,CHST11,CLU,COL16A1,COL1A2,COL5A1,CXADR,DPYSL3,ECM1,EDIL3,FN1,FZD9,HES1,HSPB1,IL17RD,IMPDH1,ITGA8,ITGB4,ITGB8,KRT7,L1CAM,Loxl2,LTBP4,NCAM1,NEGR1,P3H2,PAK3,PALM2AKAP2,PDGFRB,PLAT,SERTAD1,SOD3,SOX9,SPHK1,TGFB1,TUBB3,VDR,VEPH1	293 (25)
ERK1/2 (family)		group		0,889		2,39E-10	ANGPT2,BCL2,BCL2L1,BDNF,BRCA1,CCK,CCL5,CCND1,CCND2,CDKN1A,CTSB,EFNB2,F3,FN1,IL17RD,ITGA2,JAM2,KCNH2,NOX4,NR4A3,POSTN,PRKCZ,S100A6,SCNN1A,SERPINE1,SLC12A7,SOX9,SPP1,TAP1,TAP2,TIMP1,TNFRSF10B	269 (19)
LMO2		transcription regulator		-0,984		2,43E-10	ADAMTS9,AHR,ARL5C,BCL2,CCND2,CDKN1A,DHX58,DUSP22,EGLN3,EPHB4,FGFR3,IFIH1,IGF2R,MFGE8,MGLL,NOTCH1,PDZD2,RAPGEF5,SERTAD1,SLC16A5,SLC7A8,TAP1,TCF7,TGFB1,TLE6,TLR2,TNFRSF10B,TRIM25,VDR,WNK2	83 (4)
trichostatin A		chemical drug		1,815		2,45E-10	ADGRL2,AGT,AHR,AKAP12,BCL2,BCL2L1,BDNF,BRCA1,CA6,CCND1,CCND2,CDKN1A,CLU,CNTNAP2,COL11A2,COL1A2,CTSB,CXADR,DHRS3,EFNB2,ENPP2,EPHA3,F3,FGFR1,FGFR3,FN1,GAA,HES1,HMGA2,HOXB9,IRF4,L1CAM,LAMA3,MAP2,MET,MME,MYH14,NCAM1,NES,NOS3,NOTCH1,PAK3,PDGFA,PHF19,PLCB1,PLXNA3,PRSS23,RND3,SCNN1A,SERPINE1,SERPINI1,SLC26A2,SLC7A8,SPHK1,SPP1,TAP2,TGFB1,TGM2,TIMP1,TLR2,TNFRSF10B,TRAF3,TTC39A,TUBB3	317 (21)
BRD4	-0,425	kinase		0,078	bias	2,54E-10	ADAM19,BCL2,BCL2L1,BDH1,C1ra/C1rb,CCND1,CCND2,CDKN1A,COL1A2,COL5A1,FKBP11,FN1,IL6R,IRF4,ITGA4,ITGB5,Loxl2,MET,NPPB,PDGFA,PDGFRB,PLAT,SERPINE1,SERTAD1,SLC16A6,SPP1,TGFA,TGM2,TIMP1,TNFRSF10B,ZNF296	270 (24)
GDNF		growth factor	Activated	2,764		6,41E-04	BDNF,CCND1,CTSB,ETV4,ETV5,FN1,GFRA1,SPHK1	217 (20)
deferoxamine		chemical drug		0,670		2,80E-10	ADM,ANGPT2,BCL2,BDNF,CCNB1,CCND1,CCND2,CDK2,CDKN1A,CYTH1,DUSP10,ECM1,EGLN3,EPAS1,F3,LAMA3,NFIL3,PLA2G3,PLAT,SERPINE1,SLC26A11,SPP1,SULF2,TGFB1,TNFRSF10B,VDR	262 (24)
HGF		growth factor		1,898		3,30E-10	ADGRL2,AHR,AKAP12,ANGPT2,ARRDC3,BCL2,BCL2L1,CALCRL,CCL5,CCND1,CDK2,CDKN1A,COL1A2,DOK5,EFNB2,EMP1,EPHA4,F3,FN1,HES1,ISG15,ITGA2,ITGB8,ITPR3,KITLG,KLF6,L1CAM,MET,NES,NOS3,NR4A3,PDGFA,RGS2,SERPINE1,SPP1,TAGLN2,TGFA,TGFB1,TIMP1,TNFRSF10B,VDR	277 (16)
EGFR		kinase		0,460		4,50E-10	AGO2,BCL2,BCL2L1,CCL5,CCND1,CDK2,CDKN1A,EFNB2,EGR3,ETV4,F3,FKBP11,FN1,GPC1,GXYLT2,HMGA2,HSPB1,IQGAP2,ITGA2,ITGB4,ITGB5,JAG1,LAMA3,MATN2,MBP,MCAM,MET,MGAT5,MME,NOTCH1,PCDH1,PLAT,POSTN,PRKCZ,RND3,SERPINE1,SLC26A2,SOX9,SPHK1,ST3GAL4,TGFA,TGM2,Tuba4a,VDR	277 (18)
IL4	-0,504	cytokine		-0,065		5,21E-10	ADAM19,AHR,BACE2,BCL2,BCL2L1,BDNF,BRCA1,CCL5,CCND1,CCND2,CDK2,CDKN1A,COL1A2,CRIP1,CYRIA,CYTH1,DHX58,DOCK10,DUSP10,EPAS1,EPHB4,F3,FN1,Gbp2,Gbp7,GPC1,IFIH1,Ifit1,Ifit3/Ifit3b,IFNLR1,IGF2R,Igtp,IL13RA1,IMPDH1,INPP1,IRF4,ISG15,ITGA2,ITGA4,ITPK1,JAG1,JAK3,KCNH2,KCTD12,KITLG,KLF6,KRT7,LGALS2,LGALS3BP,LIF,LIG4,LTC4S,NFIL3,NR4A3,PARP10,PCDH1,POSTN,SERPINE1,SLC16A3,SPHK1,SPP1,SYNGR2,TAP2,TCF7,TGFB1,TGM2,T…	222 (16)
TWIST1		transcription regulator		1,224		6,64E-10	APOD,BCL2,C1QTNF1,CCK,CDKN1A,CLU,DPYSL3,EFNB2,FGFR3,FN1,GPC1,HEG1,ISG15,ITGA8,ITGB5,MET,MFGE8,MME,NCAM1,PDZD2,SPHK1,SPP1,TGFB1,USP18,XAF1	295 (26)
medroxyprogesterone acetate		chemical drug		1,869		6,87E-10	ANGPT2,ARSG,BCL2,BCL2L1,BDNF,CCL5,CCNB1,CCND1,CCND2,CDK2,CDKN1A,COL5A1,CTSB,ENAH,ENC1,ENPP2,F3,FGFR1,FN1,GAA,IL6R,IQGAP2,ITGA2,ITGA4,ITGA8,ITGB8,LIF,LIMK1,MGAT5,NOS3,PDGFD,PLCB1,SERPINE1,SGSH,SLC7A8,SNCA,TCF7,TGFB1,TNFRSF10B	322 (17)
CTNNB1	-0,323	transcription regulator		1,305		7,59E-10	AHR,APOD,BCL2,BCL2L1,BDNF,Bglap2/Bglap3,CCL5,CCND1,CCND2,CDKN1A,CLU,CPT1A,CRIP1,CYP7B1,ECM1,EDIL3,ENC1,ENO3,ENPP2,EPHA5,EPHB4,ETV4,FN1,GJB2,HAPLN1,HES1,IRF4,ITGA4,JAG1,JAM2,KITLG,KRT7,L1CAM,LIF,LIG4,LMX1B,MECOM,MFGE8,MME,MMP15,MYH6,MYL4,NCAM1,NES,NME3,NOTCH1,NPTX1,RPL22L1,RTL9,SEMA6A,SERPINE1,SFN,SLC16A6,SLC26A2,SLC26A7,SOX9,SPP1,SYNM,TCF7,TGFA,TGFB1,TGM2,TIMP1,XAF1	296 (23)
losartan potassium		chemical drug		-1,002		9,23E-10	AFAP1L2,AGT,AQP1,ARHGDIB,COL1A2,F3,FN1,Gbp2,ITGB5,MAP2,NOS3,NOX4,PDE3A,PDGFA,PLCB1,POSTN,PYGM,SERPINE1,SPP1,TAGLN2,TGFB1,TIMP1,TUBB3	303 (23)
F2		peptidase	Activated	2,468	bias	1,32E-09	ADAMTS9,ANGPT2,CCND1,CCND2,CDC42EP1,CDKN1A,CLU,DOCK10,DOK5,EHD4,F3,FN1,KLF6,MGLL,NOS3,NR4A3,PDGFA,PLAT,SERPINE1,SLC12A7,SLC16A5,SLIT2,TAGLN2,TAP2,TENT5A,TRAF3,TRPC1,TUBB3	219 (18)
SOX2		transcription regulator	Activated	2,118		1,39E-09	AFAP1L2,AHR,BCAN,BCL2L1,CASKIN2,CBFA2T3,CCL5,CCND1,CDKN1A,COL11A2,CST6,Cyp2j6,DOCK10,ETV4,ETV5,Gbp3,GJC3,HMGA2,JAG1,KIF26A,KITLG,KLF6,KRT7,LIMS2,MBP,NES,NOTCH1,PARD6G,PLP1,PLXNB3,SEMA6A,SERPINE1,SPP1,TGFB1,TMEM163,TMEM88B,TSPAN2,TTYH2,TUBB3,USP18	280 (20)
tamoxifen		chemical drug		-1,311		1,68E-09	ADM,AQP1,BCL2,BCL2L1,BDNF,BRCA1,CCND1,CDK2,CDKN1A,CLU,COL1A2,EPHA4,ETV4,ETV5,FLOT1,FN1,FNDC4,GJB2,HES1,KRT7,LIF,Loxl2,MET,NOS3,NOTCH1,PRSS23,S100A6,SCN1B,SEMA3B,SOX9,SPP1,TGFA,VDR	316 (22)
tretinoin		chemical drug		1,836		1,89E-09	ABCA12,ACACB,ADM,AGT,AHR,AKAP12,ANPEP,APBB1IP,APOD,AQP1,ASB2,B3GALT5,BCL2,BCL2L1,BRCA1,CCK,CCNB1,CCND1,CCND2,CD82,CDK2,CDKN1A,CHN2,CHST10,CNTNAP2,COL1A2,CPT1A,CTSB,CUBN,DHRS3,DHX58,DMC1,DPF1,DPYSL3,ENOX1,ENPP2,EPAS1,F3,FGFR1,FN1,Gbp3,GFRA1,HES1,HOXB9,HSPB1,HSPB8,IFIH1,IL1RAPL1,IL6R,IRF4,ISG15,ITGA2,ITGA4,KITLG,KLF10,KRT7,LGALS3BP,LIMK1,LTC4S,MAP2,MECOM,mir-204 (includes others),NCAM1,NES,NME3,NOT…	289 (17)
calcitriol		chemical drug		0,336		2,16E-09	ADAM19,ADCY9,AFAP1L2,AHR,AKAP12,ANGPT2,ATP2B4,B3GALT5,BCL2,BCL2L1,Bglap2/Bglap3,BRCA1,Cbr2,CCL5,CCNB1,CCND1,CCND2,CDKN1A,CNNM1,COL1A2,CPT1A,DOK5,DUSP10,ETV5,F3,FGFR3,FN1,HES1,Hspa1b,IRF4,ISG15,ITGA4,KCTD12,MECOM,MEGF10,MFGE8,NCAM1,NOX4,NPTX1,P2RY2,P3H2,PDGFA,PRELP,SCRG1,SOX9,SPP1,TAGLN2,TAP1,TCF7,TGFB1,TLR2,TNFRSF10B,TP53INP1,VDR	243 (15)
mifepristone		chemical drug	Inhibited	-2,191		2,33E-09	ADAM15,ADM,AQP1,BCL2,BCL2L1,Cbr2,CCND1,CDKN1A,CLU,COL15A1,EFNB2,F3,FN1,ITGA2,ITGA4,ITGB4,JAK3,JAM2,MME,NOS3,NOX4,PLAT,POSTN,RGS2,S100A6,SERPINE1,SPP1,TGFB1,TIMP1,TNFRSF10B,VDR	306 (19)
TGF BETA (family)		group		0,835		2,35E-09	AHR,BCL2,BCL2L1,CCL5,CCND1,CCND2,CDK2,CDKN1A,CHST11,CLU,COL1A2,COL5A1,EID2B,EPAS1,FN1,FSTL1,GRID2,HES1,HSPG2,ITGA2,JAG1,KLF10,LAMA3,LIF,Loxl2,MET,MMP15,NOS3,NOX4,PDGFA,PLAT,POSTN,SERPINE1,SPP1,TGFA,TGFB1,TIMP1,TLR2	299 (18)
FOS	0,754	transcription regulator		1,279		2,76E-09	AGT,BCL2,BDNF,BRCA1,CCL5,CCND1,CLU,COL16A1,CTSB,CTSH,ENAH,EPAS1,EPS8,F3,FN1,FSTL1,HSPB8,IRF4,ITGA2,ITGB4,KITLG,KLF6,LAMA3,LGALS3BP,MET,MYH6,NFIL3,NPPB,NPTX1,PCYT2,PLAT,SDK1,SEMA3B,SEMA3E,SEMA6D,SERPINE1,SPHK1,SPP1,SULF2,TGFB1,TIMP1,XAF1,XYLT1	278 (19)
doxorubicin		chemical drug	Activated	2,790		3,00E-09	ADAMTSL4,ADM,ASAP3,BCL2,BCL2L1,BRCA1,CCNB1,CCND1,CDK2,CDKN1A,CLU,CTSB,DHX58,ECI1,ESPN,F3,FN1,Gbp2,IFIH1,Ifit1,Ifit3/Ifit3b,ISG15,ITGB4,JAG1,LGALS3BP,MET,NCAM1,NOX4,NPPB,PDE3A,PTP4A3,RGS9,SFN,SHISA4,SLC39A11,SOX9,SPHK1,SPP1,TAP1,TAP2,TGFA,TGFB1,TGM2,TIMP1,TNFRSF10B,TP53INP1,TRIM25,USP18	264 (18)
IGG (complex)		complex		0,643		3,07E-09	ADM,AHR,BCL2,BCL2L1,CCL5,CCND2,CDKN1A,CPT1A,EGLN3,EGR3,EMP1,F3,FGFR1,FN1,HSPB1,IFIH1,IL6R,IRF4,ISG15,ITGB8,JAK3,LIF,NOTCH1,NPPB,RND3,SERPINE1,SLC16A6,SYNPO,TAP1,TCF7,TGFB1,TNFRSF10B	275 (15)
PRL		other	Activated	2,035		3,32E-09	BCL2,BCL2L1,CCNB1,CCND1,CDKN1A,CTSB,CTSH,DHX58,FILIP1L,FLT4,HES1,IFIH1,ISG15,LIF,NOS3,PARP10,PLAT,PLSCR2,TGFB1,TRIM25,USP18,USP36,VDR,XAF1	262 (17)
MYOD1		transcription regulator		-0,272		3,41E-09	ACACB,ACHE,AGT,ASB2,BCL2,BCL2L1,BRCA1,CDK2,CDKN1A,DYSF,ENO3,ENPP2,ETV4,FSTL1,HSPB8,KIF14,KLF6,LIF,MYH6,MYL4,NES,NPTX1,PDGFA,POSTN,TGFB1,TNS1	229 (21)
BAX	0,237	transporter		1,539		3,98E-09	BCL2,CCL5,CCNB1,CDK2,CDKN1A,CTSB,CTSH,Oas1b,TGM2,TIMP1,TRAF3,Trim34a/Trim34b	234 (21)
bucladesine		chemical toxicant		1,108		4,26E-09	ACER2,ADGRL2,ADM,BCL2,BDNF,CCND1,CDKN1A,CLU,CPT1A,EGLN3,EPHA4,ETV4,F3,FGFR1,FN1,JAK3,KITLG,LIF,MCAM,MME,NCAM1,NPPB,NR4A3,PCDH1,RGS2,SEMA6D,SERPINE1,SLC41A2,TGFB1,TIMP1,VDR,XAF1	298 (20)
NR3C1	0,284	ligand-dependent nuclear receptor		0,260		4,43E-09	ADM,AGT,AQP1,BCL2,BCL2L1,BDNF,BRCA1,C1QTNF1,C1ra/C1rb,CARD14,CBX4,CCL5,CCND1,CDKN1A,COL1A2,COL5A1,CPT1A,DUSP22,ECI1,EMP1,ENC1,F3,FN1,Gbp2,IFIH1,Ifit1,IL13RA1,ISG15,LIF,LYST,MGLL,NFIL3,NOS3,NPPB,PDGFA,PLAT,PRKAR1B,PYGL,RGS2,SCNN1A,SERPINE1,SNCA,SPP1,TCF7,TGFB1,TIMP1,TLR2,TNFRSF10B,TNS4,TRAF3,Trim30a/Trim30d,Tuba4a,UNC13B,VDR	363 (18)
SIRT1	-0,449	transcription regulator	Inhibited	-3,050		4,50E-09	AGT,BCL2,BCL2L1,BDNF,CCL5,CCND1,CCND2,CDKN1A,CPT1A,Ddx60,DHX58,EPAS1,FGFR1,FGFR3,FN1,Ifit1,Ifit3/Ifit3b,Igtp,LGALS3BP,NCAM2,NEGR1,NLGN1,NOS3,NR1D1,PYGM,SCNN1A,SERPINE1,SHANK2,SLC27A6,SOD3,SYNPO,TAP1,TGM2,TNFRSF10B,Trim30a/Trim30d,USP18,ZNF296	252 (18)
IGF2BP3	0,632	translation regulator		1,016		4,60E-09	BCL2,BCL2L1,CAPN15,CCND2,CDKN1A,CREB5,ETV4,FLT4,HES1,HMGA2,ITGA2,ITGA4,ITGB4,KITLG,MYH14,NCAM1,SLC4A11	303 (22)
ESTROGEN RECEPTOR (family)		group		-1,055		4,74E-09	AGO2,BCL2,BDNF,CCND1,CCND2,CNNM1,COL5A1,FGFR1,FGFR3,FN1,JAG1,KLF10,KRT7,MAN1A1,MMP15,NCAM2,PCDH1,PDGFA,PDGFD,RGS2,SERPINE1,SYNPO,TGFA,TGFB1,TGM2,TIMP1	310 (20)
IL6		cytokine		1,247		5,18E-09	ACER2,ADGRL2,ADM,AGT,AHR,ANPEP,BCL2,BCL2L1,BDNF,CCK,CCL5,CCNB1,CCND1,CD82,CDK2,CDKN1A,CLU,CTSB,EGLN3,ENPP2,EPHA4,ETV4,F3,FN1,Gbp2,HES1,Ifit1,IL6R,IRF4,ITGB5,LIF,MAP2,MET,NCAM1,NES,NOS3,NOTCH1,PDGFA,PLAT,PTP4A3,SCNN1A,SEMA6D,SERPINE1,SLC41A2,SPP1,TAP1,TGFA,TGFB1,TGM2,TIMP1,TLR2,TNFRSF10B,TNS4,TRAF3	266 (17)
raloxifene		chemical drug		-0,287		5,23E-09	ADCY9,BCL2,CCL5,CCNB1,CCND1,CDKN1A,CLU,CTSH,EGR3,ENPP2,HES1,KLF6,KRT7,L1CAM,MATN2,PRSS23,SERPINE1,SLIT2,SPP1,TGFA,TIMP1	306 (19)
NR3C2		ligand-dependent nuclear receptor	Activated	3,370		5,45E-09	AGT,BCAN,BCL2,BCL2L1,CCL5,CHST10,FN1,HSPB1,LYST,MAP2,NOS3,NOX4,NPPB,PLAT,RGS2,SCNN1A,SERPINE1,SPHK1,TGFB1,TGM2,Tuba4a,TUBB3	222 (20)
AKT (family)		group		1,004		6,03E-09	ADM,BCL2,BCL2L1,BRCA1,CCND1,CCND2,CDKN1A,CPT1A,EPAS1,F3,FN1,GPC1,GXYLT2,HES1,HSPG2,ITGB5,L1CAM,LAMA3,MAP2,MBP,MCAM,MGAT5,MME,NES,NFIL3,NOTCH1,NOX4,PCDH1,SEMA6D,SERPINE1,SOX9,SPP1,ST3GAL1,TLR2	269 (22)
ID2	-0,154	transcription regulator		-0,090		6,19E-09	ADM,BCL2,BCL2L1,CBFA2T3,CCL5,CCNB1,CCND1,CCND2,CDKN1A,DUSP10,DUSP22,FGFR3,IL6R,IRF4,ITGB5,KLF6,MCAM,MECOM,NOTCH1,NR4A3,PDGFA,SOX9,TCF7,TRAF3	232 (21)
LAMA4	0,467	enzyme		-1,432	bias	6,43E-09	ANGPT2,ANPEP,CCND1,CCND2,CDKN1A,COL15A1,COL5A1,FN1,IL6R,ITGA4,ITGA8,ITGB5,ITGB8,ITPK1,JAG1,JAK3,KITLG,LAMC3,MET,NOTCH1,SPP1	137 (7)
TRIM24	0,205	transcription regulator	Inhibited	-3,359		6,95E-09	CCL5,Ddx60,DHX58,Gbp2,Gbp3,IFIH1,Ifit1,Ifit3/Ifit3b,Igtp,ISG15,LGALS3BP,SERPINE1,SPP1,TAP1,TLR2,Trim34a/Trim34b,USP18	254 (20)
OGA	0,118	enzyme		-0,251		7,21E-09	ADAM19,ADGRL2,AZGP1,BCL2,BCL2L1,CALCRL,CASQ2,CCND1,CDK2,CDKN1A,COLEC11,CREB5,EFNB2,EPHA4,EPS8,FGFR1,FN1,GAA,Ifit3/Ifit3b,IL17RD,IL6R,ITGA2,ITGB5,LIF,MCAM,MGLL,PRKAR1B,PYGL,S100A6,SLC2A9,SOX9,TGFA,TGFB1,TIMP1	309 (24)
SB203580		chemical drug	Inhibited	-3,085	bias	7,76E-09	ADAMTS9,AGT,AQP1,ARHGDIB,BCL2,BDNF,BRCA1,CCK,CCL5,CCNB1,CCND1,CDKN1A,COL1A2,CTSH,F3,FN1,FYB1,HAPLN1,ISG15,ITGA4,NOS3,NOX4,NPPB,NR4A3,PALLD,PDGFA,PDGFRB,PLAT,POSTN,SERPINE1,SOD3,SPP1,TGFB1,TGM2,TIMP1,TLR2,VDR,XYLT1	216 (19)
gefitinib		chemical drug		-0,410		7,82E-09	BCL2,BCL2L1,BRCA1,CCNB1,CCND1,CDK2,COL15A1,CTSB,EGR3,ETV4,ETV5,HSPB1,ITGA2,MMP15,NOTCH1,NOX4,PCDH12,SOX9,TGM2,TLR2,TNFRSF10B,TP53INP1,VILL	272 (19)
MITF	-0,553	transcription regulator		-0,949	bias	8,26E-09	ACHE,AMDHD2,BCL2,BRCA1,CAPN3,CCNB1,CDK2,CDKN1A,DSTYK,FN1,HAPLN1,HES1,IL6R,IRF4,ITGA4,LYST,MBP,MET,MYL4,NPPB,SEMA6A,SERPINE1,SLC7A8,SOX9,TMC6,TRPM1	242 (21)
pituitary adenylate cyclase-activating polypeptide		biologic drug				8,59E-09	ACER2,ADGRL2,ADM,CCND1,CCND2,DPYSL3,EGLN3,EPHA4,ETV4,SEMA6D,SLC41A2
EGR3	1,719	transcription regulator		0,612		1,01E-08	ADM,AHR,BCL2L1,BDNF,FXYD5,HEG1,IL6R,INKA1,KCTD12,MCOLN2,MYO1D,NFIL3,NOTCH1,PDE3A,PDE8A,SLC15A2,SLC4A11,SLIT2,SOX9,TMEM141	194 (13)
NOTCH3		transcription regulator		0,829		1,01E-08	ANGPT2,APOD,ATP2B4,BCL2,CDKN1A,COL15A1,COL1A2,COL5A1,EPAS1,FN1,GPC6,HES1,Hspa1b,ITGA8,ITGB5,MYH6,NOTCH1,PDGFRB,S100A6,SOD3	237 (18)
RNASEH2B	-0,532	other	Inhibited	-3,183	bias	1,04E-08	CCL5,CDKN1A,Ddx60,DHX58,IFIH1,Ifit1,Ifit3/Ifit3b,Igtp,IL17C,IRF4,ISG15,LGALS3BP,S100A6,TAP1,TRIM25,USP18,XAF1	58 (5)
aspirin		chemical drug		-0,229		1,04E-08	ADM,AFAP1L1,AHR,AKAP12,BCL2,BCL2L1,BDNF,CALCRL,CCND1,CDK2,CDKN1A,CPT1A,EFNB2,EMP1,IL17RD,ITGA2,KITLG,LAMA3,MCAM,NOX4,PDGFRB,POSTN,TGFB1,TNFRSF10B	261 (19)
CREB1	-0,384	transcription regulator	Activated	2,791		1,12E-08	Abca8a,ACHE,ADGRA1,ADM,AK4,ATF5,ATP2B4,BCL2,BCL2L1,BDNF,CABP1,CCK,CCNB1,CCND1,CDA,CDKN1A,CPT1A,ECM1,EDIL3,EHD4,FN1,GAA,GFRA1,HMGA2,LMO1,LSM11,MCAM,MIGA1,NFIL3,NOTCH1,NR4A3,P2RY2,PDE3A,PLAT,RGS2,RIPOR2,SERPINI1,SERTAD1,TAGLN2,TENT5A,TMEFF2	273 (23)
HNF1B		transcription regulator		0,788		3,86E-02	B3GALT5,CDC42EP1,COL5A1,EPS8,FN1,HMGA2,JAG1,MET,S100A6
D-glucose		chemical - endogenous mammalian		1,584		1,20E-08	ACHE,AGT,ANGPT2,AQP1,ATF5,ATP2B4,BCL2,BCL2L1,BDNF,CASQ2,CCNB1,CCND1,CCND2,CDKN1A,CLU,COL1A2,CTSB,EFHD1,ENPP2,FN1,HAPLN1,Hspa1b,HSPB1,ITGA8,ITPR3,JAG1,KLF10,MCAM,NOS3,NOTCH1,NOX4,NPPB,NR4A3,PDGFRB,PLCB1,PRKCZ,RGS2,SEMA6A,SERPINE1,SNCA,SOX9,SPHK1,SPP1,TAGLN2,TGFA,TGFB1,TGM2,TIMP1,TLR2,TSPAN2,TUBB3	284 (21)
JUN	0,325	transcription regulator		1,506		1,21E-08	ADAMTS6,AKAP12,ARHGDIB,BCL2L1,BDNF,BRCA1,CCND1,CCND2,CDKN1A,CLU,CMTM5,COL1A2,CPT1A,EHD4,EPAS1,F3,FN1,HES1,IGF2R,ITGB4,ITGB8,LIF,LMO1,MBP,MET,MYH6,NCAM1,NPPB,PAK3,SDK1,SERPINE1,SOX9,SPHK1,SPP1,SULF2,TGFB1,TIMP1,VDR,XYLT1	264 (21)
FGFR1	-2,479	kinase	Activated	2,099		1,24E-08	ACHE,CCND1,CCND2,CDKN1A,CPT1A,FGFR1,FGFR3,HES1,ITGB4,KAZALD1,KIAA0930,KIF14,LIF,MBP,NOTCH1,PLP1,SFN,TGFB1,TUBB3,ULBP1	226 (17)
IFNB1		cytokine	Activated	3,231		1,35E-08	BCL2,BCL2L1,CCL5,CDKN1A,DHX58,Gbp2,Gbp3,Gbp7,HMGA2,IFIH1,Ifit1,Ifit3/Ifit3b,Igtp,ISG15,NOTCH1,NPTX1,Oas1b,Oas1c (includes others),PARP10,PKP2,RND3,SPP1,TIMP1,TNFRSF10B,Trim30a/Trim30d,Trim34a/Trim34b,USP18,VDR,XAF1	259 (18)
SPP1	-3,648	cytokine		-0,209		1,39E-08	BCL2,BCL2L1,BRCA1,CCL5,CCND1,CDK2,CDKN1A,COL1A2,CYP39A1,FN1,ITGA2,ITGB5,JAG1,LIF,MET,NOS3,NOTCH1,PDGFA,RAPGEF5,S100A6,SERPINE1,SOX9,SPP1,TGFB1,TIMP1	300 (19)
triptolide		chemical drug		-1,356		1,40E-08	ADM,AFAP1L1,AHR,AKAP12,BCL2,BCL2L1,CALCRL,CDKN1A,EFNB2,EMP1,IL17RD,ITGA2,KITLG,LAMA3,MCAM,PDGFRB,POSTN,TLR2,TNFRSF10B	221 (19)
T-5224		chemical reagent		0,232		1,52E-08	ADAMTS6,ADAMTS9,ARHGAP20,ARHGAP6,BDNF,CREB5,F3,FILIP1L,MRO,NAT9,NIBAN1,PDLIM1,RGS2,TNFRSF10B,TNS1,TTC39B,UGP2
SMARCA4	-0,047	transcription regulator	Activated	3,386		1,62E-08	ADAM15,AGT,AHR,ARHGDIB,ATP2B4,AZGP1,BCL2,BCL2L1,CCDC9B,CCND1,CCND2,CDK2,CDKN1A,CTSB,CTSH,DYSF,ENO3,EPHA4,F3,FN1,GPM6A,HMGA2,IL1RAPL1,INPP1,LAMA3,MBP,MFGE8,MYL4,NOS3,PCDH1,PLAT,RGS2,S100A6,SEMA3B,SERPINE1,SERTAD1,SOD3,SPHK1,SPP1,ST3GAL1,TAP1,TGFB1,TLR2,TMEM204,ZNF185	284 (21)
tetradecanoylphorbol acetate		chemical drug	Activated	2,637		1,74E-08	2810032G03Rik,ACHE,ADAM15,ADM,AGT,AHR,ANGPT2,ATP2B4,BCL2,BCL2L1,BDNF,CALCRL,CCL5,CCND1,CCND2,CDKN1A,CFAP46,CTSB,CTSH,DGLUCY,DUSP2,ECM1,EFNB2,EGR3,EIF4A3,EMP1,EPHA4,F3,HAPLN1,HES1,HMGA2,IL17C,IL6R,IRF4,ISG15,ITGA2,ITPR3,JAG1,JAK3,KLF6,LIF,LYST,MET,MME,NFIL3,NPPB,P2RY2,PABPC4L,PDGFA,PDGFRB,PLAT,PRKCZ,PRSS16,RGS2,SCNN1A,SERPINE1,SNCA,SPHK1,SPP1,ST3GAL1,TGFA,TGFB1,TIMP1,TLR2,TRAF3,TRPC1,USP36,VDR	254 (17)
lovastatin		chemical drug		1,208		1,74E-08	BCL2,BCL2L1,BDNF,CCL5,CCND1,CDKN1A,ENC1,FGFR1,LIF,MBP,NOS3,NOX4,PLAT,PLP1,RHOU,SERPINE1,TAGLN2,TGFB1,Xlr3c (includes others)	267 (19)
RASSF1	0,160	other		0,909		1,85E-08	BCL2,CCND1,CCND2,CDKN1A,CLU,EFNB2,EMP1,HES1,KLF10,LIF,SAMD5,SOX9,SPP1,TGM2,TP53INP1	262 (20)
APOE	0,239	transporter		0,514		1,88E-08	APOD,BDH1,CABP1,CCL5,CCND1,CCND2,CLU,CPT1A,CTSB,DAGLA,ECM1,F3,Hspa1b,HSPG2,IL6R,IRF4,JAK3,LIMS2,LTC4S,MAP2,MYLIP,NMNAT2,NOS3,NOX4,PLAT,PTP4A3,SERPINE1,SOX9,SPP1,TGFB1,TIMP1,TLR2	249 (20)
COP1	-0,100	enzyme		1,257		1,92E-08	BCL2,CBFA2T3,CCL5,CDKN1A,EGR3,ETV4,ETV5,GFRA1,HSPB8,ITPK1,KCNK5,P2RY2,SEMA3B,SLC26A2	173 (9)
CX3CL1	0,716	cytokine		0,898		1,94E-08	APOD,BCL2L1,CCND1,CDK2,EFNB2,GUCA1A,Ifit3/Ifit3b,IMPDH1,KIF26A,LGALS3BP,MCOLN3,MFGE8,PLP1,POSTN,PYGM,SPHK1,SPP1,TGFB1,TIMP1	255 (19)
cycloheximide		chemical reagent		-1,161		2,12E-08	ADM,AHR,APBB1IP,AQP1,ATP2B4,BCL2L1,BDNF,BRCA1,CCK,CCND1,CDKN1A,COL1A2,COL5A1,FGFR1,FN1,HMGA2,ITGB5,MME,NPPB,PDGFA,PDGFRB,PLAT,RGS2,SERPINE1,SPP1,TGFA,TGFB1,THRB,TIMP1,TNFRSF10B,TRPC1,VDR	274 (18)
OSM		cytokine		1,233		2,26E-08	AHR,ANGPT2,ATP2B4,BCL2,CA6,CCL5,CCND1,CCND2,CDA,CDKN1A,COL1A2,CST6,CTSH,CXADR,DHRS3,DNAH17,ECM1,F3,FN1,IL13RA1,IL6R,JAG1,JAK3,KLF10,LIF,LMO1,MAP2,MGLL,MPP2,PDGFA,PYGL,SERPINE1,SLC16A3,SLC16A6,SLC7A8,SPP1,TAP1,TAP2,TIMP1,TLR2,VDR	248 (19)
EP300	-0,021	transcription regulator	Activated	2,269	bias	2,38E-08	ACACB,ACHE,AGT,AKAP12,BCL2,BCL2L1,BRCA1,CCND1,CDK2,CDKN1A,COL1A2,CPT1A,DHRS3,DUSP22,EDARADD,FN1,GFRA1,Ifit1,LAMA3,LGALS3BP,LIG4,MET,MME,NOTCH1,PDGFA,PDGFRB,SERPINE1,SLC16A3,SPHK1,TGFA,TLE2,TLE6,TLR2,TNFRSF10B,TRPM1,USP18	253 (23)
IKZF1		transcription regulator		-1,546		2,45E-08	ADAM19,AQP1,BCL2,BCL2L1,BRCA1,C1QTNF1,CCND1,CCND2,CDKN1A,Cyp2j6,CYP7B1,EMP1,FGFR1,FGFR3,FN1,HES1,IRF4,KITLG,LIG4,MAP2,MGLL,NCAM1,NOTCH1,PYGL,SGSH,SOX9,SULF2	265 (18)
GLI1	0,638	transcription regulator		-0,007		2,64E-08	ARHGAP28,BCL2,BCL2L1,CAPN15,CCND1,CCND2,CDK2,CDKN1A,CHST13,CLU,CST6,CTSB,EGR3,EMP1,ETV5,FAM131B,FLT4,GJA3,HES1,IL17RD,IQGAP2,ITGB4,KITLG,KLF6,LIF,MYADM,NES,PDGFA,PDZRN3,RHOU,RPP40,S100A6,SLC16A5,SOX9,SPP1,SYTL2,TIMP1,TNFRSF10B,TNS4	271 (21)
DNMT1	-0,326	enzyme		0,382		3,02E-08	ADCY2,APBB1IP,ARHGDIB,CAPN3,CCNB1,CCND1,CDKN1A,CMTM5,COL1A2,EPHA3,EPHA5,FGFR3,FKBP11,FN1,HES1,Hspa1b,HSPB1,JAK3,L1CAM,LAMA3,LAMC3,MAP2,MET,NCAM1,NOTCH1,P2RY1,PDGFD,PDGFRB,PLCB1,PLXNA3,PYGL,RAPGEF5,SCN1B,Scn2a,SNCA,SPP1,TCF7,TGFA,Tuba4a,TUBB3	266 (19)
ADAMTSL2	-0,864	other		-0,543		3,63E-08	COL15A1,COL16A1,COL5A1,ECM1,ITGA4,ITGB4,LAMA3,MMP15,NCAM1,POSTN,SPP1,TGFB1
MET	-2,976	kinase		0,468		3,65E-08	BCL2,CCND1,CCND2,CDKN1A,CTSB,FN1,GGA3,Hspa1b,HSPB1,Ifit1,KRT7,LAMA3,LIMS2,MAP2,MET,NOX4,NPTX1,PRELP,RXFP3,SOX9,SPP1,TGFA,TGFB1	218 (21)
NGF (family)		group		1,363		4,25E-08	ACHE,BCL2,BDNF,CCND1,CDKN1A,CLU,FGFR1,MAP1A,MAP2,NCAM1,SERPINE1,TGFB1,TUBB3	255 (21)
AHR	1,045	ligand-dependent nuclear receptor		-0,484		4,45E-08	ADAM19,ADM,AFMID,ARHGAP6,BDNF,CCL5,CCNB1,CCND1,CDK2,CDKN1A,COL16A1,COL1A2,COL5A1,DMXL2,EGLN3,F3,FGFR1,FN1,HES1,IQGAP2,IRF4,JAG1,LAMA3,LTC4S,LYST,MATN2,MCAM,NOS3,NOTCH1,NPTX1,OLFML1,PDGFD,PDGFRB,PLAT,PMM1,RGS2,SERPINE1,SLC16A5,SOX9,SPP1,TGFB1	280 (19)
THRB	1,385	ligand-dependent nuclear receptor		0,889		4,53E-08	ACHE,CCNB1,CCND1,CCND2,CPT1A,CTSB,CTSH,EHD2,FGFR1,FGFR3,FSTL1,FZD9,Ifit1,MBP,MET,MYH6,NOX4,NPPB,PHYH,SERPINE1,SPP1,TCF7,TGFB1,THRB,TLE2,TLR2,ZNF185	240 (19)
P38 MAPK (family)		group	Activated	3,421		4,59E-08	BCL2,BCL2L1,BDNF,CCK,CCL5,CCND1,CCND2,CD82,CDKN1A,F3,FN1,ITGA4,ITGB4,ITGB8,JAM2,LAMA3,NES,NOS3,NPPB,NR4A3,POSTN,RND3,SCNN1A,SERPINE1,SPP1,TGFA,TGFB1,TIMP1,TLR2,TNFRSF10B,VDR	250 (17)
BMP2		growth factor		-0,816		5,02E-08	BCL2,BCL2L1,BDNF,CCND1,CDKN1A,COL1A2,F3,FGFR1,FN1,GFRA1,KLF10,L1CAM,NES,NOS3,NOTCH1,POSTN,SLC26A2,SOX9,SPP1,TGM2,TIMP1,TUBB3,VDR	270 (22)
ESR1		ligand-dependent nuclear receptor		0,788		5,17E-08	AFMID,AGT,AQP1,ARHGEF9,ARRDC3,ARSG,ATF5,BCL2,BCL2L1,BDNF,BRCA1,C1QTNF5,CARD14,CASQ2,CCNB1,CCND1,CDK2,CDKN1A,COL16A1,CTSB,CXADR,CYP7B1,DUSP10,EFNB2,EGR3,EML1,ENAH,ENPP2,F3,FGFR1,GGA2,GJB2,HEBP1,HES1,HMGA2,IRF4,JAG1,JAK3,KCNJ13,KRT7,LGALS3BP,LTBP4,MAN1A1,MAP2,MET,MME,NLGN1,NOS3,NOTCH1,NR1D1,OBSCN,P2RY2,PALLD,PDGFD,PHF19,PLCB1,PRSS23,PYGL,RND3,SCAMP1,SCN1B,SEMA3B,SERPINE1,SHANK2,SLC16A3,SLC26A2,SLC7…	344 (21)
SP2509		chemical reagent		0,714		5,18E-08	BCL2L1,BDNF,CCL5,CCND1,CCND2,CNTNAP2,DHRS3,EFNB2,EPHA3,FGFR1,FN1,HMGA2,HOXB9,L1CAM,MAP2,MET,NCAM1,NOTCH1,PAK3,PDGFA,PHF19,PLCB1,PLXNA3,SERPINI1,SPP1,TAP2,TUBB3	204 (10)
trans-hydroxytamoxifen		chemical drug		0,088		5,42E-08	ADCY9,ADM,ANGPT2,CCNB1,CLU,COL15A1,COL1A2,CTSH,EGR3,ENC1,FN1,ITGA2,KLF6,KRT7,L1CAM,MATN2,NOTCH1,PRSS23,RND3,SLIT2	239 (9)
honokiol		chemical - endogenous non-mammalian		-0,750		5,72E-08	BCL2L1,CCND1,CCND2,CDK2,CDKN1A,FBXO2,FN1,GJC3,HES1,MBP,MET,PDZD2,PLP1,SNCA	270 (21)
VTN		other		1,307		5,91E-08	BCL2,BCL2L1,CDKN1A,COL1A2,EFNB2,F3,ITGA4,SERPINE1,SFN	215 (23)
JAG1	2,626	growth factor		1,579		5,95E-08	APOD,CCND1,CCND2,CDKN1A,DUSP10,DUSP2,ENAH,HES1,JAG1,NCAM1,PDGFRB,SPP1,TGFB1	297 (26)
N-ethyl-N-nitrosourea		chemical toxicant		1,765	bias	6,44E-08	CCL5,CDKN1A,IFIH1,Ifit1,Ifit3/Ifit3b,ISG15,Mx2,Oas1b,Oas1c (includes others),SPP1,TGM2,TIMP1	80 (7)
VCAN	0,094	other		0,750		6,61E-08	ADAMTS9,ADM,BDNF,CASQ2,CDKN1A,CLU,ENPP2,F3,FN1,GPC6,MECOM,OLFML2B,PRELP,RGS2,TGFA,TGFB1,TIMP1,TMEM204,XAF1	213 (17)
carbon tetrachloride		chemical toxicant		1,434		7,68E-08	AK4,ANGPT2,BCL2L1,CCL5,CCND2,CDKN1A,COL1A2,DAGLA,EMP1,FN1,HSPB1,IGF2R,IL13RA1,ITGA8,MGLL,PDGFA,PDGFD,PDGFRB,POSTN,S100A6,SPHK1,SPP1,TGFA,TGFB1,TIMP1	247 (18)
IFNAR (family)		group	Activated	3,831	bias	8,51E-08	CCL5,Gbp2,IFIH1,Ifit1,Ifit3/Ifit3b,ISG15,ITGA4,LGALS3BP,Mx2,SPP1,TAP1,TAP2,TLR2,USP18,XAF1	231 (17)
STAT1	0,549	transcription regulator	Activated	3,069		9,07E-08	AGT,ANGPT2,BCL2,BCL2L1,CBFA2T3,CCL5,CCND1,CCND2,CDK2,CDKN1A,EGLN3,FN1,Gbp2,HES1,IFIH1,Ifit1,Ifit3/Ifit3b,Igtp,ISG15,ITGA2,KCTD12,LIF,Mx2,NOX4,NPPB,PDGFA,PDGFRB,TAP1,TGFA,TGFB1,TNFRSF10B,USP18,XAF1	258 (16)
IL13		cytokine		1,687		9,08E-08	ADAM15,BCL2L1,BDNF,CCL5,CHN2,COL1A2,CTSB,CTSH,DMXL2,DUSP10,ENPP2,EPAS1,F3,FGFR3,FLOT1,FN1,IL13RA1,JAG1,KCNH2,KITLG,KLF6,PCDH1,PDGFA,POSTN,SERPINE1,SLC16A6,SNCA,SPHK1,SPP1,SYNGR2,TGFB1,TGM2,TIMP1,TMC6,TNS1	252 (21)
SP3	-0,048	transcription regulator		0,971		9,92E-08	AFAP1L1,AKAP12,ANGPT2,CCND1,CDKN1A,COL1A2,CYP7B1,F3,HES1,ITGA2,ITGB5,ITGB8,JAM2,MET,NES,NOS3,NOTCH1,NPTXR,SERPINE1,TIMP1,TLR2,XYLT1	300 (22)
PTH		other		0,133		1,02E-07	BCL2,Bglap2/Bglap3,CARD14,CCND1,CDKN1A,COL1A2,EFNB2,FN1,IL6R,KIF26A,MME,NFIL3,PDGFA,POSTN,RGS2,SOX9,SPP1,TGFB1,TNS1,VDR	247 (28)
SPARC	0,927	other		0,570		1,06E-07	BCL2,BRCA1,CABYR,CDYL,COL1A2,FN1,HES1,Ifit3/Ifit3b,ISG15,MAP2,NES,NOTCH1,P2RY2,SERPINE1,SOX9,TGFB1,Trim12c/Trim5,TRIM25,XAF1	249 (21)
ZIC2	-0,200	transcription regulator		-0,535		1,10E-07	CACNG7,CCND1,CCND2,EDARADD,EFHD1,EPHA4,HES1,KRT7,LAMC3,LMX1B,MAN1A1,NOTCH1,PKP2,PLA2G3,POSTN	195 (7)
RRAS2	-0,437	enzyme	Activated	2,668	bias	1,10E-07	ACER2,AHR,EDIL3,EGR3,HES1,ITGA8,JAG1,NCAM1,NR4A3,PCDH1,PDGFRB,POSTN,SCN1B,SEMA3E,SERPINE1,SLIT2,USP18	130 (7)
candesartan		chemical drug		-0,213		1,10E-07	ADM,AGT,COL1A2,FN1,NOS3,NPPB,PDGFRB,SERPINE1,SPP1,TGFB1,TRPC1	266 (23)
IFNAR1	-0,837	transmembrane receptor	Activated	2,761		3.36e-05	CCL5,DHX58,FN1,IFIH1,Ifit1,Ifit3/Ifit3b,ISG15,LGALS3BP,LIF,PLAT,RIPOR2,SERPINE1,TGM2,TLR2,TRIM25,USP18,XAF1	177 (17)
kainic acid		chemical toxicant		0,573		1,11E-07	BCL2,BCL2L1,BDNF,CCL5,CCND1,CUBN,EGR3,FGFR3,FN1,GFRA1,GRIK4,LMO1,NCAM1,NFIL3,PLAT,RGS2,SOX9,SPP1,TCF7,TIMP1	240 (20)
CITED2	0,129	transcription regulator	Inhibited	-2,022	bias	1,16E-07	ADM,ASAP3,BCL2,CYRIA,EGLN3,F3,Gbp2,Gbp3,IFIH1,Ifit1,Ifit3/Ifit3b,IL13RA1,ISG15,ITGA4,KLF6,Mx2,PDE7B,TGM2,Trim30a/Trim30d,Trim34a/Trim34b,TTC39B,XAF1	213 (13)
SP1	-0,123	transcription regulator	Activated	2,324	bias	1,20E-07	AFAP1L1,AKAP12,BACE2,BCL2,BDNF,CCL5,CCND1,CCND2,CDK2,CDKN1A,COL1A2,CYP7B1,F3,FGFR1,FN1,HES1,Hspa1b,IRF4,ITGA2,ITGB5,JAM2,KLF6,MET,NES,NOS3,NOTCH1,NOX4,NPPB,NPTXR,PDGFA,PDGFRB,SERPINE1,SOX9,SPP1,TCF7,TGFB1,THRB,TIMP1,TLR2,TNFRSF10B,VDR	307 (26)
SALL4		transcription regulator		-0,229		1,40E-07	ADCY2,AKAP12,BRCA1,CCND1,CCND2,CDK2,EFNB2,FGFR1,FN1,FYB1,HMGA2,ITGB8,NOTCH1,PRKAR1B,RND3,SEMA6A,SERPINE1,TGFA,TNS1	223 (15)
SNAI1		transcription regulator		-1,353		1,54E-07	BCL2L1,CCND1,CCND2,CDK2,CDKN1A,COL1A2,CXADR,DPYSL3,ESPN,F3,FN1,ITGA2,L1CAM,LIF,NES,SERPINE1,TGFB1,VDR,VILL	265 (22)
TGFB2	0,358	growth factor		1,438		1,54E-07	AHR,CCNB1,COL1A2,FGFR1,FN1,HSPG2,IL6R,ITGB5,JAG1,JAM2,LIF,LTC4S,MGLL,NOTCH1,PDGFRB,SERPINE1,SPHK1,SPP1,TGFB1,TIMP1,VDR	254 (17)
INTERFERON ALPHA (family)		group	Activated	2,081		1,62E-07	ADAM19,BCL2,BCL2L1,CCL5,CCND1,CCND2,CDKN1A,COL15A1,COL1A2,CRIP1,DHX58,DOCK10,ENPP2,F3,FILIP1L,FKBP11,IFIH1,Ifit1,Ifit3/Ifit3b,IFNLR1,IL6R,IRF4,ISG15,ITGA4,LGALS3BP,LIF,MXRA7,MYLIP,NFIL3,Oas1b,PARP10,PLAT,S100A6,TAP1,TAP2,TGFB1,TGM2,TLR2,USP18	216 (15)
NOTCH1	1,586	transcription regulator		0,935		1,69E-07	ADAM19,ASB2,BCL2,BCL2L1,CCND1,CCND2,CD82,CDK2,CDKN1A,COL1A2,EFNB2,EPAS1,EPHA4,GAA,HES1,ITGB4,JAG1,MCAM,NOTCH1,PDGFRB,RHOU,RND3,SERPINE1,SLC4A11,SPP1,TGFB1	241 (18)
COLQ		other		0,388		1,85E-07	ACHE,BDNF,DOK7,ECM1,FN1,GPC1,HSPG2,LTBP4,PRELP,SGCG,TGFB1,TIMP1
deoxycorticosterone acetate/potassium chloride/sodium chloride		chemical reagent		0,396		1,89E-07	AGT,CCL5,FN1,ISG15,NOS3,NOX4,SPP1,THRB,VDR	208 (18)
WWTR1	0,196	transcription regulator		0,051		1,90E-07	CCND1,CDKN1A,COL11A2,EMP1,EXOC3L2,FN1,HES1,IFIH1,IQGAP2,ITGB8,LAMA3,NEGR1,NOTCH1,NPPB,SERPINE1,SOX9,SPP1,SYNPO	265 (22)
metformin		chemical drug	Inhibited	-2,778		2,04E-07	ACHE,AFMID,AHR,ARRDC3,ATF5,BCL2,CCL5,CCND1,CCND2,CDKN1A,EGR3,ENC1,ENO3,F3,FN1,HES1,Ifit1,IL13RA1,ITGB4,KITLG,NOS3,NOTCH1,NPPB,PYGM,SERPINE1,SLIT2,SPP1,SYNM,TCF7,TGFB1,TLR2,Trim12c/Trim5,USP18	261 (20)
SN-011		chemical reagent	Inhibited	-2,887	bias	2,18E-07	CDKN1A,Ddx60,Gbp3,IFIH1,Ifit3/Ifit3b,ISG15,TAP1,TENT5A,TRAF3,TRIM25,USP18,XAF1
CHUK	0,208	kinase	Activated	2,545		2,29E-07	BCL2L1,CCL5,CCNB1,CCND1,CDKN1A,CLU,CTSB,CYP7B1,ENAH,ENPP2,F3,Gbp2,Gbp3,Ifit1,ISG15,KCNH2,KLF10,NOTCH1,SOD3,SPP1,TGFA	228 (14)
TMPRSS2-ERG		fusion gene/product		1,000		2,36E-07	ARHGAP28,CCNB1,COL5A1,DHRS3,DPYD,DYSF,FRY,LAMA3,LONRF2,MME,P2RY2,PLAT,PRSS23,SCARA5,TLR2,TSPAN2
SNCA	-1,162	enzyme		-1,014		2,37E-07	AGT,BCL2,BCL2L1,BDNF,BRCA1,CABP1,CCK,CTSB,DHRS3,DMXL2,EMP1,EPS8,FGFRL1,HES1,Hspa1b,IL13RA1,ISG15,KLF10,Mx2,NCAM2,NOTCH1,NPTX1,NPTXR,PDZRN3,PLXNB3,S100A6,SERPINE1,SFN,SLITRK2,SNCA,TLR2,TMEFF2,TRIM47,TUBB3	242 (16)
resveratrol		chemical drug		-1,651		2,47E-07	BCL2,BCL2L1,BDNF,CCL5,CCNB1,CCND1,CCND2,CDK2,CDKN1A,CPT1A,F3,FN1,FXN,Ifit1,ISG15,JAG1,NOS3,NOTCH1,PDGFA,SERPINE1,SPHK1,SPP1,TGFB1,TNFRSF10B,TNS1,ULBP1,VDR	244 (20)
IL17A		cytokine	Activated	2,222		2,48E-07	BCL2,BCL2L1,BNIP5,C1ra/C1rb,CCK,CCL5,CCND1,CYP7B1,EDIL3,FN1,Gbp2,HSPB8,Ifit1,IL17C,ISG15,JAG1,KITLG,LIF,MME,NME3,NOS3,NPPB,PLAT,POSTN,SCNN1A,SEMA3E,SERPINE1,SOX9,SPP1,TGFA,TGFB1,TIMP1,TLR2	246 (14)
IL2		cytokine	Activated	2,470		2,68E-07	ADAM19,ADCY9,AHR,ARHGAP20,ATF5,BCL2,BCL2L1,CA5B,CCL5,CCND1,CCND2,CDK2,CDKN1A,CHN2,DUSP2,ECM1,EMP1,ENPP2,EPAS1,EPHA4,FGFR1,Gbp2,GCNT1,IRF4,ISG15,ITGA2,ITGA4,ITGB8,JAK3,KLF6,L1CAM,LIF,MME,NR4A3,PLCB1,RGS2,S100A6,SERPINE1,SPP1,SYTL2,TGFB1,TIMP1,TLR2,TNFRSF10B,TP53INP1,UGP2	251 (19)
ATP		chemical - endogenous mammalian	Activated	2,036		2,78E-07	ADAMTS9,ADM,AHR,BDNF,CCL5,CCND1,F3,ISG15,ITGA4,MBP,Mx2,NOS3,P2RY2,SERPINE1,SOX9,SPHK1,TUBB3	295 (19)
IKBKB	-0,059	kinase		1,918		2,78E-07	BCL2,BCL2L1,BRCA1,CCL5,CCNB1,CCND1,CDK2,CDKN1A,CLU,CTSB,CYP7B1,ENPP2,F3,Gbp2,Ifit1,IL17C,ISG15,ITGB5,MBP,MYO1D,NOS3,NPPB,POSTN,SOD3,TGFB1,TRPC1	272 (15)
PI3K (complex)		complex	Activated	3,135		2,90E-07	BCL2,BCL2L1,CCNB1,CCND1,CCND2,CDKN1A,FN1,FRY,MAP2,MCAM,NOS3,NOTCH1,NOX4,POSTN,PRKCZ,RGS2,RND3,SEMA6D,SERPINE1,SLC12A7,SOX9,SPP1,TGM2,TRIM25,TUBB3	230 (20)
erlotinib		chemical drug		1,067		2,93E-07	ACHE,BCL2,BCL2L1,CCL5,CCND1,ENAH,F3,FN1,LIF,MME,NOX4,SERPINE1,SOX9,TGFA,TLR2,TNFRSF10B	268 (21)
PTHLH		other	Activated	2,040		3,15E-07	BCL2,BCL2L1,CCND1,CDK2,CDKN1A,ECM1,EFNB2,FN1,HAPLN1,RGS2,SERPINE1,SOX9,VDR	255 (22)
CSF1	-0,256	cytokine	Activated	2,089		3,23E-07	BCL2,BCL2L1,CCL5,CCNB1,CCND1,CCND2,CDK2,CDKN1A,CTSH,DAGLA,DHX58,EGR3,FN1,IFIH1,IRF4,ISG15,ITGA4,ITGB5,LGALS3BP,NOTCH1,PARP10,SLC16A3,SPP1,TGFB1,TLR2,TRIM25,USP18,XAF1	246 (17)
palbociclib		chemical drug	Activated	2,898		3,24E-07	ADM,BRCA1,CCND1,CDKN1A,EGR3,Gbp3,HES1,Ifit1,ISG15,KLF10,LIF,TAP2,TGFB1,TNFRSF10B,USP18	228 (22)
ADAR	0,422	enzyme	Inhibited	-2,975		3,35E-07	CCL5,IFIH1,Ifit1,Ifit3/Ifit3b,ISG15,NCAM1,TAP1,TAP2,USP18,XAF1	119 (12)
2-deoxyglucose		chemical drug		-1,362		3,63E-07	BCL2,BCL2L1,BDNF,CCL5,CCND1,CDKN1A,FN1,Ifit3/Ifit3b,ISG15,NCAM1,SERPINE1,SPP1,TGFB1,TNFRSF10B,XAF1	223 (17)
PKC (family)		group		0,783		3,91E-07	ADM,AHR,BCL2,BCL2L1,BDNF,CDKN1A,CPT1A,CTSB,F3,FN1,KLF6,NOX4,NPPB,NR1D1,NR4A3,RGS2,SERPINE1,SPP1,TGFB1,ULBP1,VDR	246 (18)
butyric acid		chemical - endogenous mammalian		-0,186		3,96E-07	ACHE,AQP1,ATP2B4,BCL2,BCL2L1,CCK,CCNB1,CCND1,CCND2,CD82,CDK2,CDKN1A,CLU,COL5A1,FSTL1,FXN,GAA,HSPG2,ITGB5,ITPR3,MYH14,MYL4,PLAT,PYGL,SERPINE1,SLC26A2,SNCA,SOX9,SPP1,TGFB1,TGM2,TIMP1,TLR2,TNFRSF10B	236 (16)
PRKAA1	0,082	kinase		-1,133		4,00E-07	ARHGDIB,BCL2,CDKN1A,CLU,EGLN3,EPHA3,FN1,GJB2,Ifit1,IL13RA1,ITGB5,MAP2,MATN2,RGS2,RHOU,RND3,SERPINI1,TGM2,TNS1	268 (23)
Scd2	-0,041	enzyme	Inhibited	-2,333	bias	4,06E-07	Ddx60,Gbp7,Ifit3/Ifit3b,ISG15,LGALS3BP,PARP10,Trim12a,TRIM25,XAF1	102 (10)
FKBP10		enzyme		-1,508	bias	4,09E-07	C1QTNF1,COL15A1,COL16A1,COL1A2,COL5A1,NOX4,POSTN,SERPINE1,SPHK1,SPP1,TIMP1
TLR4	-0,024	transmembrane receptor	Activated	2,635		4.14e-07	ADM,BCL2,BCL2L1,CCL5,CCND2,DUSP2,F3,FLT4,Gbp2,Ifit1,Ifit3/Ifit3b,Igtp,ISG15,JAG1,LTC4S,LYST,MARCHF3,MCOLN2,MET,Mx2,NOS3,NPPB,NR4A3,PLAT,SPHK1,SPP1,ST3GAL1,TGFB1,TLR2,TNFRSF10B,Trim12a	302 (17)		https://pubmed.ncbi.nlm.nih.gov/33846258/				Mechanically, CCRL2 interacts with TLR4 on the cell surface to retain membrane TLR4 expression and further enhance its downstream Myd88-NF-κB inflammatory signaling in macrophages
CD44	0,294	other		1,507		4,16E-07	BCL2,BCL2L1,CCL5,CCND1,CCND2,CDKN1A,CLU,CXADR,ECM1,EPHA4,F3,FN1,ITGA4,L1CAM,LIMS2,MBNL3,MET,NOX4,NR1D1,PLAT,PTP4A3,SPP1,STEAP1	295 (22)
troglitazone		chemical drug		-0,412		4,28E-07	ABCA12,AGT,ARHGEF19,ATP10B,BCL2,BCL2L1,CCK,CCL5,CCNB1,CCND1,CCND2,CDK2,CDKN1A,COL15A1,COL1A2,DHRS3,EGLN3,FN1,KIF14,LAMA3,LTC4S,MME,NPPB,NR4A3,SERPINE1,SPP1,TGFB1,TST,USP18	234 (19)
F2RL1		G-protein coupled receptor	Activated	2,602		0.00592	BDNF,F3,Gbp2,Gbp3,ITGB4,KITLG,LIF,TGFA	249 (17)
HIF1A	-0,388	transcription regulator	Activated	2,234		4,38E-07	ADAM15,ADM,AFAP1L1,AGT,AHR,AK4,AKAP12,BCL2,BCL2L1,BRCA1,CCL5,CCND1,CDKN1A,COL1A2,CPT1A,EGLN3,EHD2,ENO3,EPAS1,FN1,HSPB1,ITGB5,KITLG,MET,NOS3,NOTCH1,NOX4,NR4A3,PDGFA,PYGL,SERPINE1,SLC16A3,SOX9,SPHK1,ST3GAL1,TGFA,TGFB1,TIMP1,TLR2	259 (21)
RUNX2	-0,123	transcription regulator		0,201		4,43E-07	BCL2,BCL2L1,Bglap2/Bglap3,CCND1,CDKN1A,COL1A2,DPYSL3,FN1,HAPLN1,ITGB4,JAG1,SERPINE1,SOX9,SPP1,TCF7,TIMP1	233 (20)
TERT	0,114	enzyme		1,860		4,52E-07	AFAP1L1,BCL2,CCL5,CCND1,CDKN1A,IFIH1,Ifit1,Ifit3/Ifit3b,IL13RA1,IQGAP2,ISG15,MFGE8,Mx2,NOS3,Oas1b,Oas1c (includes others),PALM2AKAP2,PRSS23,SPP1,TIMP1	215 (19)
glycochenodeoxycholate		chemical - endogenous mammalian		-0,698		4,74E-07	ANPEP,APOD,ART5,CCL5,GRIK4,IL6R,LTBP4,NOS3,PRSS12,SEMA6A,SERPINE1,SLC27A6,TNFRSF10B	134 (7)
dihydrotestosterone		chemical - endogenous mammalian		0,695		5,04E-07	ADM,AGT,APOD,AQP1,AZGP1,BCL2,BCL2L1,CCNB1,CCND1,CCND2,CDK2,CDKN1A,CLU,CNTNAP2,CPT1A,CST6,DUSP2,FGFR1,FN1,GIGYF2,GJB2,HSPB1,IL6R,IQGAP2,ITGA2,JAG1,KCNH2,KITLG,MCAM,MGLL,MME,NOS3,NOTCH1,POSTN,SLC16A6,SLC2A9,SLC7A8,SOD3,SOX9,SPP1,TGM2	333 (19)
PIK3CA	-0,023	kinase		-1,400		5,06E-07	ADAM15,AFMID,AK4,CCNB1,CCND1,COL1A2,COL5A1,EDIL3,F3,FLT4,GPC6,JAG1,L1CAM,LIF,NOTCH1,NR1D1,PDGFRB,POSTN,SERPINE1,SLC16A3,TENT5A,TGFB1	246 (20)
ANGPT2	-1,037	growth factor		0,734		5,25E-07	AGT,BCL2,CCL5,CDKN1A,COL1A2,FLT4,FN1,LIG4,MFGE8,MYH6,NOS3,NOX4,NPPB,PDGFRB,POSTN,SCNN1A,SERPINE1,SOD3,TGFB1,TNFRSF10B,TUBB3	239 (21)
HBEGF	0,105	growth factor		1,773		5,45E-07	BCL2,BDNF,CCND1,CCND2,GNAT2,IL17C,LIF,NES,NPPB,PDE6H,SLC16A3,SOX9,TGFA,THRB	247 (21)
Abcb4		transporter		-0,299	bias	6,11E-07	BCL2L1,COL1A2,FN1,NOX4,PDGFA,PDGFRB,SERPINE1,SPP1,TGFB1,TIMP1	166 (13)
cardiotoxin		chemical - other		1,667	bias	6,21E-07	BDNF,CCL5,CCND1,CCND2,COL1A2,CTSB,CTSH,FGF11,FGFR1,FSTL1,IL13RA1,IL6R,ITGA4,ITGB5,LIF,MMP15,PDGFA,SERPINE1,SPP1,TGFB1,TIMP1,TNFRSF10B
DUSP11	-0,242	phosphatase	Inhibited	-2,607	bias	6,33E-07	Ddx60,Ifit1,Ifit3/Ifit3b,ISG15,Oas1c (includes others),SNCA,USP18	135 (7)
COL1A2	-3,904	other		-1,507		6,33E-07	CDKN1A,COL1A2,POSTN,SERPINE1,TGFB1,TGM2,TIMP1	203 (15)
glycodeoxycholic acid		chemical - endogenous mammalian		-0,466		6,38E-07	ANPEP,APOD,ART5,CCL5,GRIK4,IL6R,LTBP4,PRSS12,SEMA6A,SERPINE1,SLC27A6,TNFRSF10B
AR		ligand-dependent nuclear receptor		-0,799		6,63E-07	ADM,ATF5,ATP8A1,AZGP1,BCAN,BCL2,BCL2L1,BRCA1,CA5B,CASQ2,CCL5,CCND1,CDKN1A,DHRS3,DUSP2,EGR3,EPAS1,ESPN,IFIH1,ITGA2,ITGB4,KCNH2,KITLG,LAMC3,LIF,LTBP4,MECOM,MME,MYH6,NOS3,NOTCH1,P3H2,PDGFA,PLAT,PLP1,SERPINE1,SLC26A7,SLC41A2,SOD3,SOX9,SPP1,SULF2,SYNM,TGFB1,TMEFF2,TRIM25,TUBB3,XAF1	313 (21)
ACTL6A	-0,111	other		-1,414		6,75E-07	BCL2L1,CCNB1,CCND1,CCND2,CDK2,CDKN1A,SFN,TP53INP1	261 (18)
ethanol		chemical - endogenous mammalian		1,103		7,14E-07	ADM,ANPEP,ARHGDIB,BCL2,BCL2L1,BDNF,BRCA1,CCL5,CCND1,CDA,CDKN1A,CLU,COL1A2,CPT1A,CYP7B1,FGFR1,FN1,GABRA1,Gbp2,GPM6A,Ifit3/Ifit3b,IQGAP2,KLF6,LGALS3BP,MAP2,MBP,MME,NOS3,PLAT,SERPINE1,TENT5A,TGFB1,TGM2,TIMP1,TLR2,TP53INP1	278 (19)
Ca2+		chemical - endogenous mammalian		1,873		7,26E-07	AHR,BCL2,BCL2L1,BDNF,CCK,CCND1,CCND2,CDK2,CDKN1A,CUL9,FN1,IL6R,ITPR3,MCAM,NES,NOS3,NR1D1,NR4A3,PRSS12,SERPINE1,SPP1,TGFB1,TNFRSF10B,TRPC1,VDR	240 (20)
PRKCD	-0,429	kinase	Activated	2,540		7,64E-07	BCL2,BCL2L1,BDNF,CCL5,CCND1,CDKN1A,COL1A2,CTSB,ITPR3,KLF6,LIF,LYST,NES,NOTCH1,SERPINE1,SPHK1,TLR2,TRPC1,USP36	251 (18)
TREX1	0,170	enzyme	Inhibited	-2,886	bias	7,90E-07	CCL5,CDKN1A,Ddx60,DHX58,Gbp3,IFIH1,Ifit1,Ifit3/Ifit3b,IRF4,ISG15,Mx2,S100A6,TAP1,TENT5A,TRAF3,TRIM25,USP18,XAF1	169 (21)
CREBBP	-0,380	transcription regulator	Activated	2,915		8,12E-07	AGT,AKAP12,BCL2,BDNF,CCL5,CCND1,CCND2,CDKN1A,COL1A2,DHRS3,DUSP22,EDARADD,EGR3,FGFR3,GFRA1,Ifit1,ISG15,LGALS3BP,LIG4,NOTCH1,NR4A3,PDGFRB,RGS2,TAP2,TLE2,TLE6,TLR2,TNFRSF10B,TRPM1,USP18	218 (20)
TP53	-0,457	transcription regulator		1,878		8,26E-07	Abca8a,ACACB,ACER2,ADAMTSL4,AGO2,AK4,AKAP12,BCL2,BCL2L1,BDNF,BRCA1,CALCRL,CCL5,CCNB1,CCND1,CCND2,CD82,CDK2,CDKN1A,CHN2,CLU,COL1A2,CPT1A,CTSB,CTSH,DDIT4L,DUSP2,DYSF,ECM1,EDIL3,EGR3,EMP1,ENO3,ENPP2,EPAS1,EPS8,FGFR1,FN1,FSTL1,FXN,GPM6A,GPR176,HES1,HSPB1,HSPG2,IFIH1,Ifit1,INKA2,ISG15,ITGA2,ITGA8,ITGB4,ITGB5,JAG1,KCNH2,KITLG,KLF6,LIF,LIMK1,MAPRE3,MCAM,MET,MYL4,NOS3,NOTCH1,NOX4,NPTX1,NR4A3,PAK3,PALLD,P…	278 (20)
MECP2:SIN3A:HDAC1:BDNF gene		complex				2,58E-02	BDNF
poly rI:rC-RNA		biologic drug	Activated	2,790		8,48E-07	AHR,BCL2,CCL5,CCND2,CD82,CDKN1A,CHN1,Ddx60,DHX58,FN1,Gbp2,IFIH1,Ifit1,Ifit3/Ifit3b,Igtp,IQGAP2,IRF4,ISG15,JAG1,KLF6,LIF,LIMK1,Mx2,NFIL3,NOTCH1,NR4A3,Oas1b,Oas1c (includes others),PRKAR1B,RGS2,SERPINE1,SNCA,SUOX,TAP1,TAP2,TENT5A,TGFA,TGFB1,TIAM2,TIMP1,TLR2,TNFRSF10B,Trim12a,TRIM25,Trim30a/Trim30d,Trim34a/Trim34b,USP18,XAF1,Zfp981 (includes others)	208 (19)
MAP2K1	0,139	kinase		1,699		8,64E-07	AHR,BCL2,BCL2L1,BRCA1,CAPN3,CCL5,CCND1,CDK2,CDKN1A,COL1A2,CTSB,EMP1,ETV5,F3,ITGB4,MBP,PLP1,Pmp2,SOX9,TGFB1,TGM2	236 (20)
simvastatin		chemical drug		-0,142		8,64E-07	ANGPT2,BCL2,BCL2L1,CCND1,CCND2,CDKN1A,ENC1,ETV4,F3,ITGB4,NOS3,NPPB,PLAT,RHOU,S100A6,SERPINE1,SPP1,TIMP1,TLR2,TNFRSF10B,Xlr3c (includes others)	224 (17)
L-triiodothyronine		chemical - endogenous mammalian		1,511		8,66E-07	ACHE,ADCY9,ADM,AGT,BCL2,BCL2L1,BDNF,Cbr2,CCND1,CDK2,CDKN1A,CLU,CPT1A,CTSH,ENPP2,EPAS1,F3,FGFR1,FOXR2,Gbp3,MBP,MYH6,NOS3,NPPB,NR1D1,PRKCZ,PYGL,RGS2,RGS9,SERPINE1,ST3GAL4,SYNPO,TGFB1,TGM2,THRB,Trim12c/Trim5,TTBK1	232 (19)
PEAR1	0,525	other		0,000	bias	8,90E-07	BDNF,COL1A2,COL5A1,FN1,FSTL1,GPC1,Loxl2,POSTN,SPP1,TIMP1	201 (13)
CDKN1A	1,407	kinase		1,739		8,93E-07	ADAM15,BCL2,BCL2L1,BRCA1,CCNB1,CCND1,CDKN1A,COL5A1,CTSB,EGLN3,FN1,ITGA2,ITGB4,ITGB5,JAG1,LGALS3BP,Loxl2,MET,OLFML2B,PDGFA,PRSS23,SERPINE1,SOX9,TGFA,TMC6,TUBB3	232 (21)
SHH		peptidase		1,054		9,66E-07	ANGPT2,ATF5,BCL2,BRCA1,CCNB1,CCND1,CCND2,EPHB4,FN1,GPC1,MET,NES,NOS3,NOX4,PLAT,SERPINE1,SOX9,SPP1,TUBB3	233 (19)
NCOA2	0,044	transcription regulator		0,613		1,13E-06	AHR,C1ra/C1rb,CCL5,CCND1,CDKN1A,FZD9,Ifit1,IRF4,ISG15,LAMC3,LIF,NOS3,NR1D1,NR4A3,RGS2,SOD3,TMEM121B,Trim12c/Trim5,VDR	250 (17)
TSC2	-0,306	other		-0,108		1,13E-06	ARSG,BCL2,CCND1,CCND2,CDKN1A,CRIP1,CST6,CTSB,CTSH,ENPP2,GAA,GGA2,HSPB1,Ifit1,IGF2R,IL13RA1,NIBAN1,NPPB,PDGFRB,PRELP,S100A6,SGSH	230 (18)
SOX10	0,207	transcription regulator		-0,289		1,27E-06	CDKN1A,FN1,IRF4,L1CAM,MBP,NOTCH1,PDGFRB,PLP1,SOD3,SOX9	182 (12)
vitamin E		chemical drug		0,197		1,27E-06	BCL2,BCL2L1,CDKN1A,F3,KLF6,NFIL3,NOS3,PLAT,SERPINE1,SPP1,TGFB1	242 (20)
anisomycin		chemical - endogenous non-mammalian		-0,027		1,27E-06	AHR,AQP1,BCL2,BCL2L1,CCND1,CDK2,CDKN1A,POSTN,SERPINE1,SPP1,USP36	215 (18)
DMD	0,983	other		0,000		1,28E-06	ACHE,ARHGAP20,CAPN3,CDKN1A,COL1A2,GIGYF2,Ifit1,LIF,MYL4,OBSCN,P2RY2,POSTN,PYGM,RIPOR2,SCN1B,SGCG,SGSH,SYNM,UNC79,WFDC1
KLF2	-0,352	transcription regulator		0,777		1,32E-06	ADAM15,ADM,ANGPT2,CCL5,CDKN1A,ECM1,EPAS1,F3,ITGB4,ITGB5,KITLG,LTC4S,NOS3,SERPINE1,SOX9,TGFB1,TIMP1	235 (19)
FGFR2	-0,108	kinase		1,388		1,32E-06	BCL2,BRCA1,CCND1,CCND2,CDKN1A,CTSH,CUBN,FN1,HES1,ISG15,ITGA2,LGALS2,MBP,NOTCH1,PLP1,SPP1,ULBP1	263 (19)
RELA	-0,056	transcription regulator		1,500		1,35E-06	AGT,AHR,ARHGDIB,BCL2,BCL2L1,CCL5,CCND1,CDKN1A,COL1A2,CTSB,EPAS1,F3,FN1,HES1,Ifit1,IL17C,IRF4,ISG15,KLF10,LTC4S,LYST,NOTCH1,NPPB,NR4A3,P2RY2,S100A6,SOX9,TAP1,TAP2,TGFB1,TGM2,TLR2,TNFRSF10B,TUBB3	280 (15)
SMAD4	-0,059	transcription regulator	Activated	2,275		1,38E-06	ANGPT2,BCL2,BDNF,CCL5,CCNB1,CCND1,CCND2,CDKN1A,COL1A2,FGFR1,FGFR3,FN1,GCNT1,HEBP1,HMGA2,ITGB5,JAG1,JAM2,KITLG,MET,NEGR1,PAK3,PDGFRB,SERPINE1,SERTAD1,SPHK1,SPP1,TGFB1,TIMP1,ULBP1	228 (18)
PPP2CA	-0,314	phosphatase		-0,942		1,41E-06	AHR,BCL2,CCL5,CCND1,CDKN1A,Cetn4/Gm7094,CHST11,ESPN,IFIH1,ISG15,LGALS3BP,MYL4,Oas1b,TAP1,TAP2,USP18	224 (18)
WNT3A		cytokine		1,954		1,45E-06	ADAMTS14,AHR,BCL2,BDNF,CCL5,CCND1,CCND2,COL11A2,COL1A2,EPAS1,EPHA5,ETV5,FN1,JAG1,JAM2,KCTD12,KITLG,MYH6,NCAM1,NES,PDGFA,Pmp2,RHOU,SOX9,TCF7,TGFB1,TUBB3	257 (23)
TET2	-0,087	enzyme		1,000		1,46E-06	ACACB,CCND2,CHST11,CUBN,ECM1,FN1,GJB2,Ifit3/Ifit3b,IL6R,ITGA2,LTO1,MYH6,NIBAN1,P2RY2,PARD6G,PDGFRB,RND3,SLC4A11,TGFA,TGFB1,TIMP1,XYLT1	195 (15)
EPAS1	-6,574	transcription regulator		0,167		1,48E-06	ADM,AKAP12,ANGPT2,BCL2,CCND1,CDKN1A,CNKSR2,DPYD,EGLN3,EPAS1,FN1,FXN,GALR2,NFIL3,NOS3,NOTCH1,P2RY1,SEMA6A,SERPINE1,SOX9,SPHK1,TGFA,TGFB1,UGP2	238 (20)
NCF1		enzyme		1,664	bias	1,50E-06	CCL5,CDKN1A,F3,FN1,IFIH1,ISG15,SERPINE1,TGFB1	246 (20)
ST6GAL1	0,571	enzyme		0,987		1,50E-06	ADAM15,ATP2B4,CCND2,FN1,ITGA2,MCAM,MET,PDGFRB	203 (16)
HISTONE H3 (family)		group				1,50E-06	AKAP12,ARHGEF5,ARSG,BCL2,BDNF,CCL5,CCNB1,CCND1,CCND2,CDK2,CDKN1A,COL1A2,CYRIA,DUSP10,DUSP2,ENO3,FGFR1,HES1,HMGA2,IGF2R,IL6R,IRF4,L1CAM,MET,MGLL,NES,NOS3,PALLD,RGS9,SCNN1A,SEMA6A,SLC16A6,SPHK1,SPP1,TGFB1,TLR2,USP18	276 (21)
abemaciclib		chemical drug		1,652	bias	1,54E-06	AGT,APOD,BCL2,ISG15,LAMA3,LIF,MFGE8,PLAT,TGFA	102 (7)
MSTN		growth factor		1,840		1,56E-06	ADAM19,ADAMTS6,CDK2,CDKN1A,DGKI,ENC1,ETV4,FN1,KLF10,KRT7,NCAM1,NOX4,RIPOR2,SERPINE1,SPP1,TGFB1,ZSWIM5	263 (16)
ETS1	-0,418	transcription regulator		0,019		1,59E-06	ANPEP,ARHGDIB,BCL2L1,BRCA1,CCL5,CCND1,CDK2,CDKN1A,COL1A2,FN1,HSPB8,MCAM,MET,MGAT5,NFIL3,NOS3,SCAMP1,SERPINE1,SPP1,TGFA,TRPC1	292 (24)
Ifitm3	0,947	other	Inhibited	-2,111	bias	1,72E-06	CCL5,CTSH,F3,IFNLR1,Mx2,Oas1b,Oas1c (includes others),PDGFA,SEMA3E,SPHK1,SPP1
FGF1	-0,089	growth factor		1,664		1,73E-06	AHR,ANGPT2,CCND1,CDKN1A,FGFR1,HMGA2,NOS3,NOTCH1,PDGFA,POSTN,RHOU,SPP1,TCF7,TGFB1,TGM2	282 (19)
PDGF (complex)		complex		-0,114		1,85E-06	BCL2,CCND1,CCND2,CDKN1A,F3,FN1,JAG1,NCAM1,NOTCH1,NOX4,SERPINE1,TGFB1,TIMP1	216 (17)
ERBB3	0,765	kinase		0,000		1,85E-06	ADAM19,CCND1,CCND2,CDKN1A,CLU,ETV5,F3,FN1,FSTL1,HMGA2,MATN2,SERPINE1,TGM2,TNS1	307 (23)
CGAS	0,179	enzyme	Activated	3,065	bias	1,89E-06	CCL5,CDKN1A,IFIH1,Ifit1,Ifit3/Ifit3b,ISG15,LGALS3BP,Mx2,TAP1,TAP2,USP18,XAF1	200 (19)
CREB (family)		group		0,530		2,07E-06	ADM,ARHGEF9,BCL2,BDNF,CCK,CCND1,CDKN1A,CPT1A,CTSB,EGR3,EPHA3,EPHB4,ETV5,FXN,HES1,HSPB8,MBP,MCAM,NMNAT2,NOS3,NR4A3,PLAT,RGS2,SLIT2,SOX9,SYNPO,Trim34a/Trim34b	301 (25)
PPARG		ligand-dependent nuclear receptor		1,577		2,13E-06	AGT,BCL2,BCL2L1,BDH1,BRCA1,CCL5,CCND1,CDK2,CDKN1A,COL1A2,CPT1A,DHRS3,EGLN3,EPAS1,FN1,HEBP1,HES1,KLF6,MAP2,MGLL,MYH14,NOS3,NOX4,NPPB,NR1D1,PCLO,PLA2G3,PMM1,PYGL,SERPINE1,SPP1,TUBB3,VDR,XYLT1	270 (20)
trans-aminocyclopentane-1,3-dicarboxylic acid		chemical reagent		-0,068		2,16E-06	BDNF,MBP,PLP1,PRKCZ
NF1	-0,328	other		-1,387		6,92E-04	BCL2L1,CCND1,NPPB,PDGFA,SOX9,TNFRSF10B	255 (22)
LY294002		chemical drug		-1,894		2,28E-06	ANGPT2,ANPEP,BCL2,BCL2L1,BDNF,CCL5,CCNB1,CCND1,CCND2,CDK2,CDKN1A,COL1A2,CUBN,EDIL3,EFNB2,EGR3,EPAS1,F3,FN1,HAPLN1,HES1,ITGB5,KLF10,LIF,MAP2,NOS3,NPTX1,NR4A3,POSTN,RGS2,RND3,SERPINE1,SFN,SPP1,TGFB1,TLR2	287 (19)
ANGPT1		growth factor		1,767		2,28E-06	ADAMTS9,ANGPT2,BCL2,BCL2L1,CCND1,EFNB2,JAG1,NOS3,NPPB	219 (21)
TCF7L2	0,211	transcription regulator		0,501	bias	2,39E-06	APOD,ARHGDIB,CCND1,CCND2,CDKN1A,CREB5,DOCK10,ENC1,ENPP2,EPAS1,FN1,Gm19439,HOXB9,JAG1,LAMA3,MAN1A1,MBP,MCAM,MET,PLAT,PLP1,SOX9,SPP1,SYTL2,TCF7,TMEM141,TMEM163,TMEM88B,TNS1,TSPAN2	273 (21)
genistein		chemical drug		0,260		2,54E-06	ADM,ARSG,BCL2,BCL2L1,BDNF,CCL5,CCNB1,CCND1,CDKN1A,CLU,CTSB,CTSH,F3,FXYD5,GGA2,GGA3,GJB2,IGF2R,NOS3,NPPB,PLAT,RASAL3,SERPINE1,SGSH,SPHK1,SPP1,TGFB1,VDR,XYLT1	276 (20)
CD38	0,523	enzyme		0,223	bias	2,55E-06	CCND2,CRIP1,EGLN3,EPS8,FN1,Gbp2,Gbp3,Gbp7,IL6R,MYADM,NCAM1,NFIL3,NOX4,PDLIM1,S100A6,SLC16A3,TGFB1	213 (16)
2-hydroxy-1-naphthylaldehyde isonicotinoyl hydrazone		chemical reagent		0,351		2,57E-06	CCNB1,CCND1,CCND2,CDK2,CDKN1A	145 (7)
STAT4		transcription regulator		1,920	bias	2,73E-06	ARMCX1,BCL2,BCL2L1,CDK2,ETV5,FYB1,Hspa1b,IFIH1,Ifit1,IRF4,ISG15,PKP2,PYGL,SERPINE1,SERTAD1,TCF7,TGFA,TIMP1,TLE6,Trim30a/Trim30d	206 (16)
WNT5A		growth factor		0,939		2,73E-06	ARHGDIB,BCL2,BCL2L1,CCK,CCND1,DUSP22,ENPP2,EPHA4,FN1,GABRA1,IL1RAPL1,ITGA4,LAMA3,LONRF2,NRK,POSTN,PRSS12,SEMA3E,SPP1,TGFB1	222 (19)
camptothecin		chemical drug		-0,185		2,73E-06	AK4,BCL2,BCL2L1,BRCA1,CCNB1,CCND1,CDK2,CDKN1A,CHST11,CLU,DENND5B,DNAH17,DUSP10,ENC1,ENO3,F3,FXN,GIGYF2,HSPB1,HSPB8,IL13RA1,IQGAP2,LIMK1,LST1,P2RY2,PALM2AKAP2,PDZD2,RAPGEF5,SERPINE1,SFN,SPP1,TAGLN2,TAP1,TGFB1,TLR2,TNFRSF10B,TP53INP1,TRAF3	234 (19)
ZFTA-RELA		fusion gene/product	Activated	2,333	bias	2,76E-06	BCL2,BCL2L1,DUSP2,FN1,IL13RA1,L1CAM,S100A6,TAP1,TGM2
TLR9		transmembrane receptor	Activated	2,428	bias	0.000891	BCL2,BCL2L1,CCL5,CCNB1,CCND1,CDK2,Ifit1,Ifit3/Ifit3b,IRF4,ISG15,LYST,SERPINE1,SPHK1,TGFB1,TIMP1,USP18	221 (16)
GIP		other		0,554		2,92E-06	BCL2,CCL5,Gbp2,Ifit1,Ifit3/Ifit3b,NOS3,RGS2,SERPINE1,SPP1,TCF7	231 (20)
NPM1	-0,658	transcription regulator	Activated	3,500	bias	2,99E-06	COL16A1,COL5A1,ECM1,EDIL3,EGLN3,EGR3,F3,FN1,JAG1,KLF10,LIF,mir-204 (includes others),MYADM,NR1D1,P3H2,PLXNB3,SEMA6A	219 (17)
VHL	-0,086	transcription regulator		0,066		3,00E-06	ADM,BCL2,BCL2L1,CCL5,CCND1,CDKN1A,COL1A2,EGLN3,EPAS1,F3,FILIP1L,FN1,Ifit1,ISG15,NOX4,SLC16A3,SPP1,TGFA	229 (16)
sirolimus		chemical drug		-0,567		3,00E-06	ACACB,ADAMTS14,ADAMTS9,ADM,ARHGDIB,ATP2B4,BCL2,BCL2L1,CCND1,CCND2,CDA,CDK2,CDKN1A,COL1A2,COL5A1,CPT1A,F3,FN1,GGA2,HAPLN1,HMGA2,ISG15,ITGB8,MBP,mir-204 (includes others),MYH6,NCAM1,NFIL3,NOS3,NOTCH1,NR4A3,PCDH1,PDGFRB,POSTN,SERPINE1,SFN,SLC41A2,SNCA,SOX9,TGFB1,TIMP1,TP53INP1,TRIM25	280 (18)
FCGR2A		other	Activated	2,804	bias	3,05E-06	CCL5,Gbp2,Ifit3/Ifit3b,ISG15,Oas1b,SERPINE1,USP18,XAF1	176 (7)
miR-450a-5p (and other miRNAs w/seed UUUGCGA)		mature microRNA		0,000	bias	3,05E-06	COL1A2,JAG1,NOTCH1,PDGFRB,SERPINE1,SPP1,STEAP1,TGFB1
calyculin A		chemical toxicant		0,000		3,05E-06	CCND1,CCND2,CDKN1A,FN1,Loxl2,NR4A3,POSTN,TGM2	235 (21)
THRA	0,204	ligand-dependent nuclear receptor		1,799		3,11E-06	AGT,CCND1,CDKN1A,CPT1A,CTSB,CTSH,EHD2,EPAS1,FGFR1,FGFR3,FZD9,KCNH2,MBP,MYH6,NOX4,NPPB,PKP2,SERPINE1,TGFB1,THRB	234 (19)
NFAT (complex)		complex				3,17E-02	F3,SERPINE1,SPP1
bleomycin		biologic drug		1,043		3,41E-06	ANGPT2,ARRDC3,BCL2,BCL2L1,CCL5,CCND2,CDKN1A,CLU,COL1A2,CPT1A,FGFR1,FN1,IL13RA1,JAG1,KITLG,MAP3K6,NPPB,PLAT,SERPINE1,SPHK1,SPP1,TGFB1,TIMP1,TLR2,TNFRSF10B	243 (17)
S-nitroso-N-acetyl-DL-penicillamine		chemical reagent		-0,232		3,42E-06	ADM,BCL2,BRCA1,CCNB1,CDKN1A,ETV4,NOS3,SPP1,TGFB1,TIMP1	284 (23)
F2R		G-protein coupled receptor	Activated	2,373		1,41E-03	ANGPT2,CCND1,EGR3,F3,FN1,HMGA2,MCAM,PLAT,TGM2	282 (20)
valsartan		chemical drug		-0,585		3,42E-06	AGT,ANGPT2,AQP1,F3,FN1,POSTN,SERPINE1,SPP1,TGFB1,TIMP1	244 (21)
ERK (family)		group	Activated	2,806		3,43E-06	AGT,BCL2,BCL2L1,CCK,CCND1,CDKN1A,CLU,EPAS1,FN1,INPP1,JAG1,KLF10,LIF,MCAM,POSTN,SERPINE1,SFN,TGFA,TGM2,TIMP1,TNFRSF10B	281 (16)
NFAT (family)		group	Activated	2,517	bias	3,23E-06	BCL2,CCND1,DOCK10,EHD4,IRF4,KLF6,NOX4,NPPB,PDGFA,SERPINE1,TCF7,TRAF3,TUBB3	192 (18)
tazemetostat		chemical drug		0,665		3,78E-06	BDNF,CCND1,CCND2,CNTNAP2,DHRS3,EFNB2,EPHA3,FGFR1,FN1,HMGA2,HOXB9,L1CAM,MAP2,MET,NCAM1,NOTCH1,PAK3,PDGFA,PHF19,PLCB1,PLXNA3,SERPINI1,SPP1,TAP2,TUBB3	214 (13)
taurochenodeoxycholate		chemical - endogenous mammalian		-0,905		3,95E-06	ANPEP,APOD,ART5,CCL5,GRIK4,IL6R,LTBP4,PRSS12,SEMA6A,SERPINE1,SLC27A6	102 (7)
EZH2	-0,268	transcription regulator		0,787		4,03E-06	ARHGDIB,BCL2,BCL2L1,BRCA1,CA6,CCL5,CCNB1,CCND1,CCND2,CD82,CDKN1A,COL1A2,COL5A1,EPAS1,FGF11,FGFR1,FLT4,FN1,HMGA2,IL6R,JAM2,KITLG,NES,NIBAN1,NOX4,PDGFA,PTP4A3,SFN,TGFA,TGFB1,ULBP1,VDR	256 (18)
TLR3	0,101	transmembrane receptor	Activated	2,268	bias	1,47E-02	CCL5,CLU,DHX58,Gbp2,Gbp3,IFIH1,Ifit3/Ifit3b,ISG15,JAG1,NOTCH1,SERPINE1,TIMP1,TRAF3,USP18
FABP3		transporter		-1,153		4,22E-06	BCL2,BDNF,CCL5,COL1A2,FN1,SERPINE1,TLR2	267 (22)
CD36		transmembrane receptor	Activated	2,236		1,44E-01	CCL5,LIF,SERPINE1,TGFA,TNFRSF10B
paraquat		chemical toxicant		-0,684		4,53E-06	ADAM22,AGT,ANGPT2,BCL2L1,CDHR4,DGKI,FN1,ITGB8,KLF6,SNCA,SOD3,TGFB1,TIMP1,Trpm3	253 (18)
PARP14	0,394	enzyme		1,243		4,61E-06	CCL5,CCND1,F3,ISG15,Mx2	167 (9)
HDAC1	0,229	enzyme		-1,446		4,73E-06	AKAP12,ANGPT2,BDNF,CCL5,CCNB1,CCND1,CCND2,CDK2,CDKN1A,COL1A2,ECM1,EIF4A3,FN1,GPC1,HES1,ITGB4,MME,NES,PDGFA,SERPINE1,SOX9,SPP1,TGM2,TIMP1,TNS1,TUBB3,VDR	281 (22)
S100A9		other		1,116		4,74E-06	AKAP12,BACE2,BCL2,CCNB1,CCND1,ENPP2,ETV5,GJB2,ISG15,ITGB4,MRO,NR4A3,PLXNB3,POSTN,PRSS12,SEMA3B,USP18	241 (20)
IRF1	-0,128	transcription regulator	Activated	2,500		4,99E-06	BCL2,C1ra/C1rb,CCL5,CCNB1,CCND1,CDK2,CDKN1A,EIF4A3,F3,FN1,Gbp2,IFIH1,IRF4,ISG15,LIG4,TAP1,TAP2,TGFB1,XAF1	236 (13)
glycocholic acid		chemical - endogenous mammalian		-0,905		5,12E-06	ANPEP,APOD,ART5,CCL5,GRIK4,IL6R,LTBP4,PRSS12,SEMA6A,SERPINE1,SLC27A6
isobutylmethylxanthine		chemical toxicant		-1,849		5,33E-06	AGT,BDNF,CCK,CCND1,CDK2,CDKN1A,COL1A2,COL5A1,DHRS3,ENC1,FN1,Ifit3/Ifit3b,NOS3,NOTCH1,PDGFRB,PLAT,SERPINE1,TGFB1,TIMP1	281 (20)
dexmedetomidine		chemical drug		-0,412		5,35E-06	BRCA1,CDKN1A,COL1A2,FN1,ITGA2,ITGB4,LAMC3,NOS3,SPP1,TLR2	234 (19)
torkinib		chemical drug		0,457		5,50E-06	ACACB,ADGRL2,AHR,C1ra/C1rb,CCNB1,CCND1,CDK2,CPT1A,IL6R,ITGA2,KIF14,KLF6,LIF,NOTCH1,NR4A3,SOX9,ZNF296	230 (18)
PARP1	-0,025	enzyme		0,836		5,62E-06	BCL2,CCL5,CCND1,CDKN1A,Gbp2,Gbp3,Gbp7,HES1,Igtp,LGALS3BP,LIF,SDK1,TGFA,TIMP1,TNFRSF10B	262 (20)
zeaxanthin dipalmitate		chemical - endogenous non-mammalian	Inhibited	-2,324		5,62E-06	ADAMTSL4,AHR,AKAP12,BACE2,CCND1,GNAT2,HES1,Hspa1b,LIF,LMO1,NES,PTP4A3,S100A6,TAGLN2,TGM2	140 (7)
CXCR4		G-protein coupled receptor	Activated	2,200		2,37E-03	BCL2,CCL5,CCND1,CDKN1A,F3,NOTCH1,TNFRSF10B	224 (16)
MAPK14	-0,223	kinase		0,445		6,08E-06	ATP2B4,BCL2,CCL5,CCNB1,CCND1,F3,FN1,ITGB8,KITLG,MYH6,NPPB,SOX9,SPHK1,SPP1,TGFB1,TGM2,TIMP1,TLR2,VDR	253 (19)
RNA POLYMERASE II (complex)		complex				6,45E-06	ADAM23,BCL2,BRCA1,CCL5,CCNB1,CCND2,CD82,CDKN1A,COL1A2,CSDC2,Gbp2,Gbp7,Ifit1,KITLG,L1CAM,NOS3,RND3,SFN,SPP1,TAP1,TAP2,TGFB1	269 (17)
SOX9	-1,303	transcription regulator		1,138		6,65E-06	ADAMTS14,CDKN1A,COL5A1,ECM1,FN1,FZD9,HAPLN1,HES1,ITGB8,MMP15,PDGFA,POSTN,SOX9,SULF2,TGFB1	265 (23)
epigallocatechin-gallate		chemical drug		-1,794		6,92E-06	AHR,ANGPT2,BCL2,BCL2L1,CACNB3,CCL5,CCND1,CDKN1A,CPT1A,F3,FN1,Gbp3,GJB2,HES1,ISG15,ITGA2,ITPR3,JAK3,NOS3,NOTCH1,PDGFRB,SERPINE1,TAP1,TGFB1,TIMP1,TNFRSF10B	253 (19)
cisplatin		chemical drug		1,187		6,95E-06	ANPEP,AQP1,BCL2,BCL2L1,BRCA1,CABYR,CCL5,CCNB1,CCND1,CDC14B,CDKN1A,CLU,CPT1A,CREB5,CTSB,CUL9,DHRS3,DMXL2,ECM1,F3,FN1,FXN,FXYD5,IFIH1,ITGB4,ITGB8,KCNK5,L1CAM,MCAM,MEGF10,MET,NCAM1,NES,NOTCH1,NOX4,PARD6G,PLAT,SERPINE1,SLC15A2,SOX9,SPP1,SULF2,TAP1,TGFB1,TIMP1,TNFRSF10B,TP53INP1,TSPAN2,VDR	267 (18)
SIX1	0,458	transcription regulator		-1,127		7,18E-06	CASQ2,CDKN1A,CLU,ENC1,FN1,HSPB8,KCNH2,L1CAM,MAPRE3,MYL4,NCAM1,POSTN,SGCG,SYNGR2	126 (7)
E. coli B4 lipopolysaccharide		chemical toxicant	Activated	2,471		7,20E-06	AQP1,BCL2,BCL2L1,CCL5,F3,Gbp2,Gbp3,HSPB8,Ifit1,Ifit3/Ifit3b,Igtp,NOS3,PDE3A,PLSCR2,SNCA,ST3GAL1,TAP1,TLR2,Trim30a/Trim30d,Trpm3,USP18,Zfp981 (includes others)	188 (17)
CSF3		cytokine		-0,104		7,37E-06	BCL2,BCL2L1,CCL5,CCND2,CDK2,CNKSR2,EGR3,ENPP2,EPS8,FLOT1,JAK3,KITLG,MET,NFIL3,NOS3,SHANK1,SHANK2,TGFB1,TLR2	288 (19)
wortmannin		chemical drug	Inhibited	-2,268		7,37E-06	AGT,ANPEP,BCL2,BCL2L1,BDNF,CCL5,CCND1,CCND2,CDK2,CDKN1A,COL1A2,F3,FN1,HAPLN1,ITGB5,NOS3,NR4A3,POSTN,SERPINE1	246 (18)
corticosterone		chemical - endogenous mammalian		-0,379		7,46E-06	BCL2,BDNF,CCK,CCND1,CDKN1A,COL1A2,COL5A1,CPT1A,DPY19L1,LIF,NOS3,NOX4,PYGL,TGM2,TIMP1,TLR2	252 (18)
DNMT3A	-0,670	enzyme		-1,147		7,50E-06	ADAMTS9,AKAP12,AKAP6,ATP2B4,CASQ2,ETV5,FKBP11,IL6R,ITPR3,LAMC3,mir-204 (includes others),MYH6,MYL4,P2RY1,SLIT2,SPHK1,SPP1,TCF7,TGFB1,TGM2	168 (7)
manganese		chemical - endogenous mammalian		-0,577		7,73E-06	BDNF,CDKN1A,DUSP10,EGLN3,FGFR3,GRIK4,MYLIP,NLGN3,RGS9,SEMA6A,SLIT2,TGFB1	265 (16)
JNK (family)		group		1,675		7,85E-06	AGT,BCL2L1,BRCA1,CCL5,CCND1,F3,FN1,HES1,ITGA4,JAM2,KLF6,NOX4,PLAT,POSTN,SERPINE1,TGFB1,TGM2,TIMP1,TNFRSF10B	218 (17)
SRC	0,044	kinase	Activated	2,381		7,85E-06	Abca8b,BCL2,BCL2L1,CCND1,CCND2,CDKN1A,COL1A2,CTSB,F3,FN1,PLAT,POSTN,SPP1,SYNPO	242 (18)
S100A8		other		1,213		7,90E-06	AKAP12,BCL2,BCL2L1,CCNB1,CCND1,ENPP2,ETV5,GJB2,ISG15,ITGB4,MRO,NR4A3,PLXNB3,POSTN,PRSS12,SEMA3B,USP18	254 (24)
Cdkn2a		other		0,779		8,01E-06	BCL2,CCL5,CCND1,CDKN1A,FGF11,FGFR1,FLT4,FN1,HMGA2,HOXB9,IL6R,KITLG,NOX4,PDGFA,PDGFRB,S100A6,TGFA,TP53INP1	258 (23)
MI-503		chemical reagent		-0,128	bias	8,28E-06	ADM,CCND2,FGF11,FN1,SPP1,TGFB1	151 (10)
IGF1R	0,034	transmembrane receptor	Activated	2,146		4,40E-02	BCL2,BCL2L1,CABP1,CCL5,CCND1,CDKN1A,CLU,EMP1,IGF2R,NOS3,PLAT,RND3,SCARA5,SPP1,TGFB1
15-deoxy-delta-12,14 -PGJ 2		chemical - endogenous mammalian		-1,917		8,45E-06	BCL2,BCL2L1,BRCA1,CCL5,CCNB1,CCND1,CCND2,CDK2,CDKN1A,COL1A2,CTSB,FN1,HSPB1,NES,NOS3,NOX4,NPPB,SERPINE1,SPP1,TUBB3	248 (21)
ASAH1	-0,107	enzyme		-1,100		8,58E-06	CCL5,COL1A2,ITGB5,NR4A3,SOX9,SPHK1,TGFB1,TRAF3	259 (14)
DUSP1	-0,902	phosphatase		-0,955		8,69E-06	BCL2,Ddx60,GJB2,IFIH1,Ifit1,Ifit3/Ifit3b,IRF4,ISG15,MGLL,Mx2,PDGFA,PLAT,SERPINE1,SYNPO,TLR2,USP18	239 (18)
NGF		growth factor	Activated	2,431		8,81E-06	ACER2,ACHE,ADGRL2,ADM,BCL2,BCL2L1,BDNF,CCND1,CDK2,CDKN1A,EGLN3,EHD4,EPAS1,EPHA4,ETV4,ETV5,ITGA2,MAP2,SEMA6D,SLC41A2,TGFB1	244 (20)
mir-34 (includes others)		microRNA		-1,121		8,92E-06	BCL2,CCND1,CCND2,EMP1,FGFR1,FN1,KCNH2,KLF10,LYST,MET,NOTCH1,NR1D1,TUBB3	236 (22)
EGR2		transcription regulator		0,739		8,95E-06	ADM,AHR,BCL2,Bglap2/Bglap3,CDKN1A,CNGB1,EPHA4,FXYD5,IL6R,INKA1,KCTD12,KITLG,MAP2,MBP,MCOLN2,MME,MYO1D,NFIL3,NOTCH1,PDE8A,SLC4A11,TMEM141	244 (17)
ROCK (family)		group		0,747		9,17E-06	CCND1,CDKN1A,F3,FN1,NES,NOS3,SOX9,SPP1,TGFB1	224 (20)
Am 580		chemical reagent		0,296		9,17E-06	ADM,APOD,CPT1A,F3,HES1,PLAT,SOX9,TGM2,TIMP1	202 (17)
miR-30c-5p (and other miRNAs w/seed GUAAACA)		mature microRNA		-0,814	bias	9,36E-06	ADAMTS14,ANPEP,BDNF,CCND1,COL1A2,COL5A1,HES1,ITGA2,KRT7,Loxl2,MET,NOTCH1,NPPB,PDGFA,TCF7,TNFRSF10B	189 (12)
TGFB3	0,994	growth factor		0,840		9,37E-06	ADAM19,BCL2,CDKN1A,COL1A2,COL5A1,FN1,LTC4S,PALLD,SERPINE1,SOX9,TGFB1,TGM2,TNS1,TSPAN2	195 (20)
TGFA	1,859	growth factor		1,466		9,45E-06	BCL2L1,CCL5,CCND1,CDKN1A,GJB2,NES,PLAT,SERPINE1,SOX9,TGFA,TGFB1	295 (23)
HSPA5	-0,018	enzyme		0,482		9,81E-06	BCL2,BCL2L1,CCL5,CLU,COL1A2,CPT1A,FSTL1,ISG15,KCTD12,LIF,MBP,PLP1,PRSS23	268 (18)
ETV6-RUNX1		fusion gene/product		-0,439		9,86E-06	ADM,CCL5,DGLUCY,FGFR1,Gbp2,IFIH1,Ifit3/Ifit3b,IRF4,ISG15,ITGA4,JAK3,KLF6,LST1,MME,Mx2,NOTCH1,PDGFRB,RASAL3,SEMA6A,SPP1,TGFB1,TNFRSF10B,Trim34a/Trim34b	88 (7)
GDF2		growth factor		0,780		1,00E-05	CCND1,EFNB2,ENPP2,FAM89A,FGFR3,HES1,HSPB8,JAG1,MAP2,NOTCH1,POSTN,SEMA3B,SPP1,TGFB1,TUBB3	207 (10)
curcumin		chemical drug	Inhibited	-2,139		1,02E-05	AQP1,BCL2,BCL2L1,BDNF,BRCA1,CCL5,CCNB1,CCND1,CCND2,CDC14B,CDK2,CDKN1A,COL1A2,F3,FGFR1,ITGB4,MAP2,MGLL,NCAM1,NOTCH1,PDGFRB,SERPINE1,SOX9,TLR2,TNFRSF10B,TUBB3,XYLT1	238 (21)
IGFBP5		other		0,731		1,04E-05	BCL2,BCL2L1,CCND1,EFNB2,F3,POSTN,SERPINE1,SFN	218 (21)
TRIM21	0,934	enzyme	Inhibited	-2,109		1,04E-05	CCL5,PDGFRB,TAP1,TAP2,Trim12a,TRIM25,Trim30a/Trim30d,Trim34a/Trim34b	132 (13)
AP1 (complex)		complex		1,876	bias	1,05E-05	BCL2L1,BDNF,CCL5,CCND1,CLU,F3,FN1,ITGA2,MET,NOS3,NPPB,SERPINE1,TGFA,TGFB1,TIMP1,VDR,XYLT1	238 (20)
NOX4	1,074	enzyme		0,320		1,07E-05	AGT,BCL2L1,CDKN1A,EPAS1,FN1,NOS3,NOX4,SERPINE1,TGFA	243 (22)
MEF2A	0,015	transcription regulator		0,563	bias	1,19E-05	ARHGAP20,ARHGEF19,BDNF,ENO3,Gbp2,Ifit1,Ifit3/Ifit3b,Mx2,MYH6,NPPB,TGFB1	102 (7)
GLI2		transcription regulator		0,923		1,21E-05	BCL2,BCL2L1,CBFA2T3,CCL5,CCND1,CCND2,CDKN1A,CLU,IL6R,JAG1,SOX9,SPP1,TGFA,VDR	282 (28)
PTK2	0,289	kinase		0,199		1,22E-05	CCND1,CDKN1A,COL1A2,FN1,MYH6,NPPB,PALLD,PDGFRB,SPP1,TIMP1	227 (19)
spermine		chemical - endogenous mammalian	Inhibited	-2,550		1,22E-05	Gbp2,Gbp3,Gbp7,Ifit1,Ifit3/Ifit3b,Igtp,ISG15,Mx2,TLR2,USP18	255 (17)
RB1CC1	-0,065	other		-0,421		1,23E-05	CCL5,CCND1,CDKN1A,SERPINE1,SPP1	248 (20)
PRKDC	-0,140	kinase		0,464		1,24E-05	AHR,CCNB1,CCND1,CDKN1A,CPT1A,FN1,ITGB4,NR1D1	232 (23)
PRELP	1,019	other				1,24E-05	FGFR3,FLT4,FN1,ITGA2,ITGB4,JAK3,PDGFD,SPP1
pentoxifylline		chemical drug		-0,593		1,24E-05	BCL2L1,CCL5,CCND1,NPPB,POSTN,TGFB1,TIMP1,TNFRSF10B	261 (19)
cyclosporin A		biologic drug		-1,502		1,26E-05	ACHE,AGT,APOD,BCL2,BCL2L1,BDNF,CCL5,CCND1,CDKN1A,CLU,EDIL3,EIF4A3,F3,FN1,FXYD5,IQGAP2,IRF4,ITGB4,LAMA3,MYL4,NOS3,NPPB,POSTN,SERPINE1,SPHK1,SPP1,TGFB1,TIMP1,XAF1	248 (19)
halofuginone		chemical drug		1,471	bias	1,27E-05	AKAP12,COL1A2,EMP1,FGFR3,FN1,FSTL1,HES1,LGALS3BP,NLGN1,PRELP,SCN1B,SPP1,TGFB1,TGM2,TIMP1	230 (18)
plicamycin		chemical drug		-0,773		1,30E-05	AFAP1L1,AHR,CDKN1A,COL1A2,EPS8,F3,GJB2,MET,MYH14,SERPINE1,TIMP1,VDR,XYLT1	236 (18)
PRKG1	-0,474	kinase		-0,808		1,43E-05	BCL2,CCND1,CDKN1A,FN1,NPPB,SERPINE1,TGFB1	225 (21)
PRDM16	-0,401	transcription regulator	Inhibited	-2,360		1,45E-05	AGT,CCL5,CDKN1A,Gbp3,Ifit1,Mx2,NPPB,SERPINE1,SLIT2	228 (16)
HADH	-0,295	enzyme		1,000		1,45E-05	ATP2B4,CABP1,ITPR3,KLF10,LMO1,PCLO,S100A6,SDK1,UNC79
MYB	0,689	transcription regulator		-0,107		1,47E-05	ADM,ANPEP,BCL2,BCL2L1,BRCA1,CBX4,CCNB1,CCND1,COL1A2,FN1,KITLG,LIF,MEGF10,NOTCH1,SLC16A3,SPHK1,SPP1	227 (17)
enalapril		biologic drug		-1,363		1,49E-05	AGT,ANGPT2,CLU,FN1,HSPB1,MFGE8,S100A6,SERPINE1,SPP1,TGFB1,TIMP1	255 (18)
TFEB	-0,984	transcription regulator		1,596	bias	1,51E-05	ADAMTS6,AHR,ARSG,CA5B,CALCRL,CCL5,CCNB1,CCND1,COL16A1,CTSB,CTSH,DUSP2,ECM1,EMP1,FN1,GAA,GGA2,IGF2R,JAG1,LIF,MBP,MET,MMP15,PDGFRB,SGSH,SPP1,TRPM1	252 (13)
GSN	0,781	other		-0,571		1,53E-05	BCL2,FN1,NOS3,POSTN,SOX9,TGFB1	266 (20)
CD40		transmembrane receptor	Activated	2,078	bias	5,00E-03	ANPEP,BCL2,BCL2L1,CCL5,CCND1,CCND2,CDKN1A,DUSP2,F3,IL13RA1,IRF4,MAP3K6,MET,SERPINE1,TAP1,TAP2,TLR2	210 (17)
RND3	1,669	enzyme		0,161		1,53E-05	BCL2,CCND1,CDKN1A,FN1,HES1,NOTCH1	214 (17)
PTPN3	0,019	phosphatase	Activated	2,374		1,53E-05	CDKN1A,FN1,JAG1,SERPINE1,TGM2,VDR	254 (17)
NFAT5	-0,151	transcription regulator		-0,186		2,79E-10	AQP1,C1QTNF1,C1QTNF5,COL1A2,F3,FGFR3,Hspa1b,Ifit1,Ifit3/Ifit3b,IL6R,ITGA4,JAM2,LAMA3,LIF,Mx2,NOX4,Oas1b,Oas1c (includes others),PLAT,SCNN1A,SPP1,TLR2,VDR	189 (11)
MED1	0,052	transcription regulator		-0,254	bias	1,54E-05	ACACB,BCL2L1,CCNB1,CCND1,CCND2,CDK2,CDKN1A,CREB5,DYSF,EML1,EPHA3,IRF4,LIF,MET,SEPTIN6,SERPINE1,TCF7,TGM2,VDR	283 (22)
KLF4	-0,211	transcription regulator		1,020		1,55E-05	BCL2L1,CBFA2T3,CCNB1,CCND1,CCND2,CDKN1A,COL1A2,CST6,FN1,Gbp3,GJB2,HES1,HSPB1,KRT7,MYH6,NOS3,NOTCH1,NPPB,PLAT,SERPINE1,SOD3,SPHK1,TGFB1,USP18	202 (18)
hyaluronic acid		chemical - endogenous mammalian		0,847		1,55E-05	BCL2,BCL2L1,CCL5,FLT4,FN1,MET,SERPINE1,SOX9,SPHK1,SPP1,TGFB1,TIMP1,TLR2	229 (20)
hydrogen peroxide		chemical - endogenous mammalian		0,202		1,56E-05	AGT,BCL2,BCL2L1,BRCA1,CCL5,CCNB1,CCND1,CDK2,CDKN1A,CLU,COL1A2,CTSB,DUSP10,DUSP2,ENC1,ENPP2,EPAS1,FN1,HES1,Hspa1b,ITGA2,KITLG,MCAM,NFIL3,NOS3,SCNN1A,SERPINE1,SOX9,SPP1,TAP1,TGFB1,TGM2,TNFRSF10B,TP53INP1,VDR,XAF1	284 (17)
CNTF	0,011	cytokine		-0,218		1,63E-05	ACHE,APOD,BDH1,CCL5,ENPP2,FGFR1,FXYD5,GPC6,KCTD12,LIF,NOTCH1,RIMS1,S100A6,SPP1,TAP1,TGFB1,TIMP1,TLR2	228 (17)
3,3'-diindolylmethane		chemical drug		-0,452		1,67E-05	BCL2,BCL2L1,BRCA1,CCND1,CDKN1A,TAP1,TAP2,TGFA,TMEM121B,TNFRSF10B,TP53INP1	297 (23)
SPHK1	1,535	kinase		0,320		1,67E-05	BCL2L1,CCL5,CCND1,CDKN1A,COL1A2,FN1,SERPINE1,SPHK1,TIMP1	238 (21)
CLU	-1,576	other		-0,922		1,67E-05	BCL2,BCL2L1,CCND1,CCND2,CDKN1A,CLU,Gbp7,Hspa1b,Ifit1	233 (19)
molybdenum disulfide		chemical reagent	Inhibited	-2,138		1,69E-05	COL16A1,COL5A1,EFHD1,FN1,FSTL1,HAPLN1,ITPR3,L1CAM,LIMS2,NPPB,PDGFRB,SPP1,STEAP1,TNS1
VBIT-4		chemical reagent				1,72E-05	Ifit1,ISG15,USP18
defibrotide		biologic drug				1,72E-05	F3,PLAT,SERPINE1
N6AMT1	-0,907	enzyme		1,884	bias	1,72E-05	AFAP1L1,ANGPT2,AQP1,BCL2,CDC42EP1,ENGASE,FSTL1,HMGA2,MECOM,MFGE8,NOTCH1,PRELP,PRSS23,VDR,ZBTB12
GNA14		enzyme				1,78E-05	ADM,AKAP12,ANPEP,HSPB8,KLF6,LIF,NFIL3,NPPB,PLAT,SPHK1
tacrolimus		chemical drug		-0,059		1,78E-05	ADAM19,APOD,ATP2B4,BCL2,BCL2L1,CCL5,CCND1,CHN2,CXADR,DPYSL3,ENC1,FN1,GABRA1,IRF4,ITGB8,NOS3,NPPB,NPTX1,SLIT2,SPP1	236 (18)
tetrodotoxin		chemical drug		0,831		1,83E-05	ADAM19,BDNF,CNKSR2,EPHA5,GABRA1,GPR176,GRID2,ITGA8,NCAM2,SNCA,TAP1,TAP2,TMEM25,TSPAN2	181 (7)
ADAM17	-0,039	peptidase		1,000		1,83E-05	CCND1,EFNB2,EHD2,FN1,HES1,Hspa1b,HSPB1,IL6R,NOTCH1,NPPB,PLAT,SOX9,SPP1,Trim12c/Trim5	271 (22)
IKBKG	0,385	kinase		1,110		1,83E-05	CCL5,CLU,CTSB,CYP7B1,ENPP2,EPAS1,Gbp2,Ifit1,ISG15,KCNH2,MYH6,NPPB,SOD3,TRPC1	258 (13)
FN1	4,368	other		1,558		1,84E-05	BCL2,CCL5,CCND1,CDKN1A,F3,FN1,ITGA4,KCNH2,KRT7,NES,NPPB,SERPINE1,SOX9,SPP1,TGFB1,TGM2,TLR2,TNFRSF10B	227 (19)
CDK19	-0,386	kinase		-0,378		1,86E-05	CCND2,CD82,CDKN1A,CLU,ITGB4,LIF,NOTCH1,PDGFA,SFN,SPHK1,TGFA,TGFB1,VDR	268 (21)
ETV5	1,272	transcription regulator		-0,565		1,86E-05	BCL2,CCL5,CCND1,CDKN1A,ETV5,FN1,FXYD5,KRT7,MET,NCAM2,PKP2,S100A6,SPP1	266 (23)
PIK3R1	-0,221	kinase		1,207		1,86E-05	ATF5,BCL2,BCL2L1,CCND1,CCND2,COL1A2,F3,ISG15,PDGFRB,SERPINE1,TGFB1	216 (15)
moxonidine		chemical drug		-0,447		1,87E-05	ANPEP,CDKN1A,P2RY1,P2RY2,TGFB1
MCPH1	-0,261	other	Inhibited	-2,200		1,87E-05	BRCA1,CDKN1A,INKA2,TNFRSF10B,TP53INP1	91 (4)
ABL1/2 (family)		group		-0,050		1,93E-05	BCL2L1,CCNB1,CCND1,CCND2,CDKN1A,FN1,HES1,SERPINE1,SNCA	249 (20)
paricalcitol		chemical drug		-0,853		1,93E-05	AGT,BCL2,BCL2L1,F3,FN1,NPPB,TGFB1,TIMP1,VDR	189 (19)
thapsigargin		chemical toxicant		1,038		1,97E-05	ABCA12,ATF5,BCL2,BCL2L1,BDNF,CCND1,CDA,CDKN1A,CLU,CPT1A,FGF11,FN1,HAPLN1,ITGA4,MET,NFIL3,NR4A3,PDGFA,SERPINI1,SFN,TGM2,TLR2,TNFRSF10B	258 (23)
GNAQ	-0,006	enzyme		0,728	bias	1,99E-05	ADM,AK4,CCND1,EFNB2,EMP1,EPHB4,HSPB8,NFIL3,NPPB,NR4A3,PLAT,PLCB1,PYGL,SERPINE1,SPHK1	246 (23)
ursodeoxycholic acid		chemical - endogenous mammalian		1,542		2,01E-05	BCL2L1,CDK2,COL1A2,PDGFA,PDGFRB,PRKCZ,SPP1,TGFB1,TIMP1,VDR	270 (17)
BCL6	-0,451	transcription regulator		0,000		2,06E-05	ADCY9,BCL2,BCL2L1,CCND1,CCND2,CDKN1A,DOCK10,EGR3,HAPLN1,IL13RA1,IL6R,IRF4,KLF6,PRSS23,SERPINE1,SH3PXD2B,SOX9,TGFB1,TIMP1	278 (19)
DSCAML1		other		0,302		2,07E-05	ETV5,JAK3,MAP2,PDGFA,PLCB1,RIMS1,SEMA4G,SHANK1,SHANK2,SNCA,TUBB3
SMAD2/3/SMAD4 (complex)		complex	Activated	2,182	bias	2,09E-05	BCL2,CDKN1A,COL1A2,HMGA2,ITGB5,JAG1,NOX4,SERPINE1	110 (12)
PTC-209		chemical reagent		1,510		2,09E-05	CDKN1A,COL16A1,COL1A2,Loxl2,MYH6,NPPB,PKP2,POSTN
THPO		cytokine	Activated	2,711		2,13E-05	ACHE,BCL2L1,CCNB1,CCND1,CCND2,Ddx60,ETV4,ISG15,NOS3,TAP1,USP18,VDR	240 (19)
MYF6		transcription regulator		0,800		2,13E-05	ACACB,BDNF,CDKN1A,CTSB,CTSH,FSTL1,LIF,PDGFA,SERPINE1,SPP1,TGFB1,TNFRSF10B	118 (7)
INHA		growth factor		0,183		2,13E-05	BCAN,BCL2,CCND2,COL1A2,FGFR1,JAM2,KITLG,LAMC3,MATN2,PRSS23,SERPINE1,TP53INP1	149 (12)
HISTONE H4 (family)		group				2,15E-05	AFMID,AGT,AKAP12,BCL2,CCL5,CCND1,CDKN1A,HES1,NCAM2,NEGR1,NLGN1,SHANK2,SPHK1,SPP1,SYNPO	247 (21)
paclitaxel		chemical drug		-0,091		2,15E-05	ADM,BCL2,BCL2L1,CACNB3,CCNB1,CCND1,CDA,CDK2,CDKN1A,CLU,DUSP10,EMP1,ENPP2,ETV5,HSPB1,ITGB5,NAT9,PRELP,SCN1B,TAP2,TGFA,TNFRSF10B,TP53INP1,VASH1	309 (20)
CALCINEURIN A (family)		group		-0,277		2,19E-05	ATP2B4,CCND1,COL1A2,JAK3,NPPB,TGFB1,TIMP1	166 (15)
CDK9	-0,145	kinase		-0,199	bias	2,27E-05	BCL2,CCL5,CCNB1,CCND2,CDKN1A,MET,SERPINE1,SNCA,TGM2,TNFRSF10B	292 (27)
taurodeoxycholic acid		chemical - endogenous mammalian		-0,905		2,30E-05	ANPEP,APOD,ART5,CCL5,GRIK4,IL6R,LTBP4,PRSS12,SEMA6A,SERPINE1,SLC27A6	180 (7)
fingolimod		chemical drug		-1,156		2,30E-05	BCL2,BCL2L1,BDNF,CCL5,CDK2,CDKN1A,FN1,MBP,SERPINE1,SPHK1,TGFB1	280 (22)
C1QA		other		0,000		2,46E-05	F3,Gbp2,Ifit1,MAP2,Mx2,SERPINE1,TAP1,TIMP1	249 (15)
aldosterone		chemical - endogenous mammalian		0,718		2,47E-05	ADM,AGT,BDNF,CCL5,COL1A2,FN1,NPPB,PDGFA,POSTN,RGS2,RIPOR2,SCNN1A,SERPINE1,SOX9,SPP1,TGFB1,TIMP1	266 (22)
miR-34a-5p (and other miRNAs w/seed GGCAGUG)		mature microRNA	Inhibited	-2,659	bias	2,48E-05	BCL2,CCND1,CCND2,CDKN1A,DPYD,EFHD1,FN1,GFRA1,HID1,JAG1,LGALS3BP,MET,NOTCH1,PLCB1,TP53INP1	231 (17)
WNT1		cytokine		1,486		2,51E-05	CCNB1,CCND1,CCND2,CDKN1A,DDIT4L,ENPP2,ETV4,FN1,HES1,PLAT,RHOU,SERPINE1,SPP1,TCF7	286 (23)
CAT	-0,394	enzyme		-0,501		2,55E-05	ADM,AGT,BDNF,CDKN1A,FN1,SERPINE1,TIMP1,TNFRSF10B,XAF1	229 (18)
FSHR		G-protein coupled receptor		1,982		5,96E-02	ESPN,KITLG,PDGFA,PLAT
MRTFB	-0,619	transcription regulator		1,387		2,63E-05	ADM,BCL2L1,CCL5,CDK2,EGR3,FILIP1L,FN1,ITGA2,ITGB5,Loxl2,MAP2,P2RY1,POSTN,SAMD5,SERPINE1,SLIT2,TST
ATP6AP2	0,319	transporter		1,635		2,63E-05	AGT,FGFR1,FN1,NOX4,SCNN1A,TGFB1	199 (12)
SULF2	1,511	enzyme		1,009		2,63E-05	BCL2,CCND1,FLT4,PDGFA,POSTN,TGFB1	275 (20)
SH3PXD2A-AS1		other		0,000		2,63E-05	CD82,MET,SERPINE1,SFN,TGFA,TNFRSF10B	221 (13)
PPARGC1A	-0,956	transcription regulator		-1,898		2,73E-05	ACACB,AGT,APOD,BDH1,CABP1,CDC42EP1,CDKN1A,CNGB1,COL1A2,CPT1A,DOK7,EPAS1,GFRA1,GPC6,HAPLN1,ITGB4,LIF,MBP,MMP15,MYH6,NPPB,PCYT2,PDE6H,PDGFA,PHYH,POSTN,RGS9BP,SEMA6A,SLC12A7,TIMP1	283 (23)
IGE (complex)		complex	Activated	2,317		2,74E-05	ADAMTSL4,ASB2,BCL2,BCL2L1,BNIP5,CCL5,CCND2,CDKN1A,CHST11,CXADR,DUSP2,ETV5,IRF4,LIF,PDGFA,SPHK1,SPP1,TGFB1,TLR2,TMEM71,TNFRSF10B,TRAF3,VDR	255 (16)
AKT1	-0,297	kinase		0,691		2,75E-05	BCL2,BCL2L1,CCL5,CCND1,CCND2,CDK2,CDKN1A,CLU,FN1,FSTL1,FXYD5,MBP,MYH6,NOTCH1,NOX4,Ott (includes others),PDGFRB,PLP1,SEMA6D,SERPINE1,SPP1,TIMP1	229 (17)
diethylstilbestrol		chemical drug		0,917		2,75E-05	AHR,ARHGDIB,CCND1,CDKN1A,CLU,CYRIA,EMP1,F3,GJB2,MFGE8,NR4A3,PARD6G,PDGFA,PDGFRB,S100A6,SCARA5,SEZ6,SFN,SHISA4,TGFA,TGFB1,VDR	278 (21)
KIF1B	0,140	transporter		0,625		2,75E-05	CCND1,EPAS1,SNCA,SYNM,XAF1	82 (7)
Mn(III)-tetrakis-(4-benzoic acid) porphyrin		chemical reagent		0,555		2,75E-05	AGT,BCL2,NOS3,SERPINE1,TGFB1	266 (22)
caffeic acid phenethyl ester		chemical drug		-1,461		2,81E-05	BCL2,BCL2L1,CCND1,CDK2,CDKN1A,CTSB,F3,HSPB1,KLF6,S100A6,TGFB1,TLR2	231 (18)
pegintron		biologic drug		1,000		2,85E-05	CCND1,CDKN1A,ISG15,USP18	89 (8)
cholecalciferol		chemical - endogenous mammalian		1,852		2,86E-05	BCL2,BCL2L1,BDNF,CCL5,CCNB1,CDA,CUBN,MYH6,PDGFRB,SERPINE1,SLC26A11,SPP1,SULF2,TGFB1,VDR	247 (20)
EGLN1	0,158	enzyme	Activated	2,048		2,87E-05	ADM,ANGPT2,EGLN3,EPAS1,HES1,JAG1,NOS3,NPPB,SOX9,TGFB1	253 (23)
EFNA1		other		0,854		2,87E-05	ABCA12,ACHE,CCND1,CDKN1A,EPHA3,ETV5,FN1,ITGB4,PLAT,SOX9	237 (24)
prostaglandin D2		chemical - endogenous mammalian		-1,718		2,91E-05	AHR,CCL5,CCND1,EDARADD,EPAS1,FLT4,MYADM,SOX9,VDR	245 (21)
streptozocin		chemical drug		-0,068		3,07E-05	BCL2,BCL2L1,CCL5,CDK2,CDKN1A,CLU,CPT1A,ENO3,FN1,HSPG2,JAG1,JAK3,MYH6,NOS3,NOTCH1,NOX4,NPPB,PYGL,SERPINE1,SLC7A8,SOD3,SPP1,TGFB1,TLR2	251 (19)
N-COR (family)		group				3,08E-05	ACACB,CCL5,CCND1,CDKN1A,CTSB,DHRS3,HEBP1,HES1,PDGFA,PLA2G3,USP18,XYLT1	310 (24)
TET3	-0,256	enzyme		-0,506		3,08E-05	ADAMTS9,ADCY9,CCL5,CCND2,EPAS1,GJB2,LAMC3,MYH6,NOS3,PARD6G,TGFB1,TGM2	164 (13)
PIK3CG		kinase		-1,792		3,08E-05	BCL2,Gbp2,Gbp3,Gbp7,Igtp,LMO1,NOS3,SOX9,TAP1,TGFB1,TLR2,Trim30a/Trim30d	242 (18)
SPRY2	0,572	other		-0,471		3,08E-05	CDKN1A,EPAS1,EPHB4,ETV4,ETV5,FGFR3,ISG15,ITGA2,LIF,MET,SCN1B,SPP1	263 (19)
KAT2A	0,024	enzyme		1,133		3,09E-05	ADAM23,AKAP12,BCL2L1,CCND1,CCND2,EMP1,EPHA5,PDGFA,PDLIM1,RHOU,TAP1,TNFRSF10B,ULBP1	238 (18)
mir-802		microRNA		-1,069		3,16E-05	ADCY2,ARRDC3,EFNB2,EPHA4,HEG1,ITGA8,MYL4,NOX4,PAK3,PCYT1B,PDGFD,SCAMP1,SPP1,WNK2
cerivastatin		chemical drug		0,850		3,21E-05	CDKN1A,F3,FN1,HSPB1,ITGB4,NOS3,PDGFA,PLAT,SERPINE1,TGFB1	203 (17)
prednisolone		chemical drug		-1,199		3,22E-05	AGO2,BCL2,BCL2L1,CTSB,DUSP10,GAA,HES1,Ifit1,ITGA4,JAG1,KCTD12,NFIL3,NOTCH1,PLAT,SNCA,SOD3,SPP1,TGFB1,TGM2	297 (16)
TAB1	-0,242	enzyme		-0,114		3,24E-05	CCL5,CCND1,CDKN1A,IFIH1,RGS2,SERPINE1,XAF1	240 (23)
BRCA1	-2,232	transcription regulator		-0,552		3,28E-05	BCL2,BCL2L1,BRCA1,CCL5,CCNB1,CCND1,CDKN1A,ENPP2,HMGA2,HSPB1,ISG15,LAMA3,NOS3,NOTCH1,SFN,TAP1	239 (17)
TLR7		transmembrane receptor		1,941	bias	6,77E-05	AGT,BCL2,CCL5,CCNB1,CCND1,CDKN1A,CREB5,DMXL2,ETV4,ETV5,Gm11149,Ifit1,ISG15,MCOLN2,MYRFL,PLAT,ZNF185	211 (17)
MAPK (family)		group	Activated	2,946	bias	3,37E-05	BCL2,BCL2L1,BDNF,CCND1,CDKN1A,F3,ITGA4,NPPB,NR4A3,PRKCZ,SPP1,TUBB3	246 (21)
NPR1		enzyme		-1,234	bias	3,38E-05	AGT,DHX58,FN1,Ifit3/Ifit3b,NFIL3,NPPB,SERPINE1,TGFB1	243 (20)
DHX9	-0,252	enzyme		0,592		3,38E-05	BCL2,CCL5,CCND1,CDK2,CDKN1A,CREB5,FN1,XAF1	245 (17)
methylselenic acid		chemical reagent				3,40E-05	APOD,ATF5,BCL2L1,BRCA1,CCNB1,CCND1,CDC14B,CDK2,CDKN1A,CLU,DUSP10,FN1,IGSF3,ITGB4,ITGB5,MATN2,NFIL3,RND3,TLR2	297 (19)
dextran sulfate		chemical drug		0,769		3,44E-05	AGT,AHR,BCL2,BDNF,CCL5,CCNB1,CCND1,CDKN1A,EFNB2,ENPP2,EPHB4,FGFR1,FGFR3,Ifit1,ISG15,P2RY2,PDGFA,PTP4A3,SERPINE1,SPHK1,TGM2,TNFRSF10B,VDR	262 (15)
DSCAM		other		1,508		3,45E-05	ATF5,ETV5,JAK3,L1CAM,MAP2,PDGFA,PLCB1,SEMA3E,SHANK2,SYNPO,TUBB3
P2RY2	1,829	G-protein coupled receptor		1,909		4,22E-06	ACHE,BCL2L1,CCND1,CDKN1A,F3,SCNN1A,SERPINE1	236 (19)
bortezomib		chemical drug		0,023		3,75E-05	BCL2,BCL2L1,BRCA1,CCL5,CCNB1,CCND1,CCND2,CDK2,CDKN1A,FBXO2,Hspa1b,IRF4,ITGA4,LIF,NOTCH1,NOX4,SNCA,TGFB1,TNFRSF10B,ULBP1	232 (19)
methylprednisolone		chemical drug	Activated	2,053		3,77E-05	ADGRL2,AK4,ANPEP,BCL2,BDH1,BDNF,CCND1,CDKN1A,CHN2,CTSH,DUSP2,EMP1,ENPP2,F3,FN1,FSTL1,GPC1,IGF2R,IL6R,ITGA2,ITGB5,LAMA3,Mx2,PCYT2,PLAT,RGS2,RND3,SCAMP1,SERPINE1,SLC12A7,SLC16A6,SLC4A11,SOD3,THRB,TLR2	224 (16)
MMP1		peptidase		0,651	bias	3,77E-05	BCL2,BDNF,BRCA1,CDK2,CDKN1A,FN1,PDGFA,SERPINE1,TGFB1	229 (18)
FOXC2		transcription regulator		-0,537		3,81E-05	ANGPT2,EFNB2,FGFR3,FN1,ITGB5,MET,NOTCH1,PDGFRB,SOX9,SPP1,VILL	232 (16)
IL1A		cytokine		1,579		3,83E-05	APOD,BCL2,BCL2L1,CCL5,CDKN1A,FGFR1,Gbp2,HSPG2,Ifit1,JAM2,KITLG,LIF,MCAM,Mx2,PDGFA,SEMA3E,SERPINE1,SPP1,TAP1,TGFB1,TIMP1,TLR2	280 (19)
filgrastim		biologic drug		-1,756		3,83E-05	ADAM15,ATP2B4,BCL2L1,CCL5,CLU,CMTM5,DPYD,DPYSL3,EDARADD,EGR3,GUCA1A,ISG15,ITGA4,ITPK1,KLF6,LGALS2,LST1,MME,NMNAT2,NR4A3,P2RY2,PDLIM1,SGSH,SPP1,SULF2,TST,XAF1
PAK1		kinase		0,298		3,91E-05	BCL2,CCNB1,CCND1,CDKN1A,F3,FN1,HES1	257 (24)
eplerenone		chemical drug		-0,141		3,91E-05	FN1,NOS3,NOX4,PDGFA,SERPINE1,SPP1,TGFB1	303 (19)
IGFBP1		other		0,391		3,91E-05	BCL2,BCL2L1,ITGA2,NOS3,TGFB1	218 (23)
vatalanib		chemical drug		-0,398		3,91E-05	BCL2,BCL2L1,CCND1,CDKN1A,TIMP1	226 (21)
2-acetylaminofluorene		chemical toxicant		1,109		3,91E-05	BCL2,CCND1,CDKN1A,JAG1,NOTCH1	287 (20)
FOSL1		transcription regulator		0,577		3,94E-05	ADM,BDNF,CCND1,DPY19L1,EFHD1,FRY,IFIH1,ITGB4,MET,PLXNB3,SEMA6D,SERPINE1,SULF2	235 (18)
HDAC4	-0,508	transcription regulator		-0,115		3,95E-05	BDNF,CCNB1,CCND1,CDKN1A,CHN1,CNKSR2,GABRA1,GPM6A,ISG15,MBP,NPPB,RGS2,SCRG1,SGCG	236 (21)
ID3	0,447	transcription regulator		0,087		4,02E-05	ADM,BCL2,BCL2L1,BRCA1,CBFA2T3,CCL5,CCNB1,CCND2,CDKN1A,DUSP10,DUSP22,IL6R,IRF4,KLF6,NOTCH1,NR4A3,TRAF3	254 (21)
TCF12	0,079	transcription regulator	Activated	2,509		4,25E-05	ASB2,AZGP1,CBFA2T3,CCND1,CCND2,CDKN1A,FN1,GJB2,IRF4,ITGA4,KLF6,NOTCH1,NR4A3,TUBB3	154 (7)
SIN3A	-0,114	transcription regulator		0,000		4,28E-05	BCL2,BDNF,CCND2,COL1A2,KLF10,KLF6,PMM1,SERPINE1,TMEM71	203 (11)
PNO1	-0,411	other		1,554		4,31E-05	BCL2,CCND1,CDKN1A,HES1,JAG1,NOTCH1
GADD45B	-0,368	other		1,982	bias	4,31E-05	BCL2,BCL2L1,CDKN1A,TGFB1,TMEFF2,TTC39A	249 (24)
GPR174		G-protein coupled receptor		1,890		1,67E-02	ARL5C,CYTH1,DENND5B,KCTD12,RGS2,SYNGR2,TRIM25
tetrachlorodibenzodioxin		chemical toxicant		1,562		4,40E-05	ACER2,ACHE,ADM,AHR,BCL2,BDNF,CCK,CCL5,CCND1,CDK2,CDKN1A,CUBN,DMXL2,ENC1,F3,HES1,JAG1,KRT7,LTC4S,LYST,MEGF10,MMP15,MYH6,NOTCH1,NPTX1,PMM1,SERPINE1,SFN,SLC12A7,SPP1,TGFA	225 (16)
CRNDE	0,296	other		1,161		4,56E-05	BCL2L1,CCND1,CDKN1A,DUSP10,FGFR3,PDGFA,PDGFRB,TGFB1	248 (21)
TEAD (family)		group		0,663		4,69E-05	AK4,CCND1,FN1,IFNLR1,ISG15,POSTN,TAP1
MDK		growth factor		1,026	bias	4,69E-05	BCL2,LIF,NPPB,PLAT,S100A6,SPP1,TGFB1	232 (20)
isoflurane		chemical drug		-0,114		4,69E-05	ACHE,BCL2,BCL2L1,BDNF,NOS3,SLIT2,SPHK1	245 (21)
lisinopril		biologic drug		-0,083		4,69E-05	ARHGDIB,Gbp2,PDGFA,PDGFRB,PYGM,S100A6,TGFB1
RHOA	-0,150	enzyme		0,956		4,78E-05	AGT,BCL2,BCL2L1,CCNB1,CCND1,CDKN1A,FN1,ITGB5,NOS3,RND3,SOX9,TGFB1	226 (19)
EDN1		cytokine		1,745		4,80E-05	ADAM19,BCL2,CALCRL,CCND1,COL1A2,COL5A1,ENAH,FLT4,FN1,ITGA2,MBP,MCAM,NPPB,PDGFA,SERPINE1,TGM2,TIMP1	289 (20)
BMP7		growth factor		1,247		4,94E-05	ADGRL2,CDKN1A,COL1A2,EGLN3,F3,FN1,HSPB1,JAG1,MYADM,NCAM1,PDGFRB,PLCB1,RGS2,SERPINE1,SLC12A7,SPP1,TGFB1,TIMP1	233 (18)
lenvatinib		chemical drug				5,02E-05	AZGP1,HES1,NOTCH1,TGFB1	195 (14)
CHCHD2	0,197	other		0,927		5,02E-05	ATF5,HES1,SPP1,TGFB1	162 (11)
benazepril		chemical drug				5,02E-05	BCL2,CDK2,CDKN1A,TGFB1
PF4		cytokine	Activated	2,065		5,08E-05	BDNF,CDKN1A,Ddx60,ETV4,F3,FN1,ISG15,SPHK1,TGFB1,USP18,VDR	246 (22)
SOD1	0,033	enzyme		-1,091		5,13E-05	ADCY2,BCL2,BCL2L1,CCND1,CLU,DPYSL3,FGFR1,HSPB1,HSPB8,IFIH1,ISG15,ITGA4,LIMK1,MET,NFIL3,SCN1B,SHANK1,SHANK2,SPP1,TGFB1,TNFRSF10B,Trim12a,USP18	244 (19)
memantine		chemical drug		0,163		5,20E-05	ADAM22,ATP2B4,BCL2L1,BDNF,CNKSR2,DGKI,EPHA4,FLOT1,PAK3,RGS9,TAP1,TOM1L2	180 (7)
DAXX	-0,252	transcription regulator		-1,219		5,26E-05	BCL2,CCND1,CDKN1A,HSPB1,IFIH1,SERPINE1,TRAF3,TRIM25	302 (25)
vancomycin		biologic drug		-1,638		5,39E-05	APOD,CCND1,CD82,CLU,CTSB,DAGLA,FXYD5,GARNL3,GPM6A,ITGB4,ITGB5,NOX4,SLC7A8,SOD3,SPP1,SYNPO,TIMP1	234 (16)
NDUFA13	0,161	enzyme		-0,056		5,42E-05	BCL2,BCL2L1,CCNB1,CCND1,CDK2,CDKN1A	182 (17)
dipyridamole		chemical drug		0,816		5,42E-05	BCL2L1,BDNF,NPPB,SPP1,TGFB1,TIMP1	149 (14)
desipramine		chemical drug		1,498		5,42E-05	BCL2,BDNF,CDKN1A,KCNH2,NES,TNFRSF10B	267 (21)
desoxycorticosterone		chemical - endogenous mammalian		-0,215	bias	5,43E-05	NOS3,NOX4,SERPINE1,SPP1,TGFB1	288 (22)
ACSL5	0,244	enzyme		-0,447		5,43E-05	ADAMTS6,ELAPOR2,FKBP11,MAP2,MCAM
EML4-ALK		fusion gene/product		0,389		5,58E-05	BCL2,CDC14B,CDKN1A,IL13RA1,IL6R,IRF4,ITGB5,MET,SERPINE1,TLR2,TNFRSF10B	232 (19)
indican		chemical - endogenous mammalian		0,564		5,59E-05	AGT,ANGPT2,CDKN1A,EGLN3,NOX4,NPPB,TGFB1	197 (16)
JAG2	0,116	growth factor		0,520		5,59E-05	CCL5,HES1,IL13RA1,IL17C,JAG1,NOTCH1,SPP1	74 (6)
piceatannol		chemical - endogenous non-mammalian		-0,928		5,59E-05	ANGPT2,BCL2,BCL2L1,CCND1,CCND2,NOS3,TNFRSF10B	218 (15)
daunorubicin		chemical drug		1,432		5,59E-05	BCL2,BCL2L1,CD82,CDKN1A,EPS8,TAP1,TAP2	214 (17)
gentamicin		chemical drug		-1,758		5,60E-05	APOD,AQP1,CCND1,CLU,CTSB,DAGLA,ENPP2,FXYD5,GARNL3,GJB2,GPM6A,HSPB1,ITGB5,KLF6,LIG4,NOS3,NR1D1,SLC7A8,SPP1,SUOX,TAP1,TGFB1,TIMP1	183 (11)
THZ531		chemical drug		-0,277	bias	5,81E-05	AK4,BRCA1,FAM184B,GCNT1,ITGA2,LMX1B,MBNL3,PTP4A3,RIMS1,SYTL2,TNS4,TTC39B,TUBD1
NFATC1	0,663	transcription regulator		1,698	bias	4,71E-03	AHR,BCL2,CCND1,CCND2,EGR3,FKBP11,GPC6,NOX4,SPP1	251 (19)
RXRA	-0,161	ligand-dependent nuclear receptor		0,156		6,04E-05	ACACB,BRCA1,CCNB1,CCND1,CDKN1A,CLU,CNNM1,CPT1A,CSDC2,CTSB,CTSH,Ddx60,DHRS3,ECM1,FSTL1,MBP,NPPB,NR1D1,NRK,PDGFA,S100A6,SPP1,TCF7,TGFB1,TNFRSF10B,VDR	261 (23)
NFATC2	-0,248	transcription regulator	Activated	2,359		1,53E-05	BCL2L1,CCL5,CCNB1,CDKN1A,EGR3,ENPP2,Gbp3,Ifit1,Ifit3/Ifit3b,IRF4,ISG15,Mx2,NOX4,PDZD2,PLAT,RGS2,TGFB1,TLR2	277 (16)
sphingosine-1-phosphate		chemical - endogenous mammalian		1,637		6,06E-05	ACER2,AHR,CCL5,CCND1,ENPP2,FN1,KCNH2,NCAM1,NOS3,PDGFA,SERPINE1,SPHK1,TGFB1,TIMP1	242 (16)
JUND	0,326	transcription regulator		0,849		6,14E-05	AGT,BDNF,CCL5,CCND1,CLU,F3,ITGB4,NOX4,SPP1,TIMP1	254 (17)
IL1 (family)		group	Activated	2,476		6,36E-05	AHR,BCL2,BDNF,CCL5,CDKN1A,CPT1A,CTSB,F3,FN1,IL17RD,IRF4,KITLG,KLF6,LIF,PDGFA,PDGFRB,SERPINE1,SOX9,SPHK1,TGFB1,TGM2,TIMP1,TLR2	276 (21)
MAPK9	-0,160	kinase		-0,608		6,42E-05	AQP1,BCL2,CACNB3,CCL5,CDKN1A,EPAS1,F3,ITGB4,KLF6,LGALS3BP,LIF,NOS3,PLAT,SOD3,VDR	238 (17)
SMAD7	0,740	transcription regulator		0,354		6,49E-05	BCL2L1,CCL5,CCNB1,CDKN1A,COL1A2,FN1,MATN2,MET,PLAT,SERPINE1,SOX9,TGFA,TGFB1,TIMP1	252 (22)
DLL1		enzyme		-0,061		6,62E-05	BCL2,CDK2,CDKN1A,EFNB2,EPHA4,HES1,JAG1	170 (14)
fluvastatin		chemical drug				6,62E-05	BCL2,BCL2L1,CCND1,CDKN1A,NOS3,PLAT,SERPINE1	227 (20)
TYK2	-0,032	kinase		1,091		6,67E-05	Ddx60,DHX58,ENPP2,Gbp2,Ifit1,Ifit3/Ifit3b,ISG15,JAK3,PAPLN,TAP1,TAP2,Trim12c/Trim5	195 (17)
diphenyleneiodonium		chemical reagent		-1,601		6,70E-05	AGT,CCL5,DUSP2,ENO3,EPAS1,F3,FN1,NOX4,SERPINE1,TGFB1,TIMP1	240 (20)
N-nitro-L-arginine methyl ester		chemical drug		0,481		6,70E-05	ADM,AGT,BCL2,BCL2L1,COL1A2,FN1,NOS3,SERPINE1,TGFB1,TIMP1,TLR2	211 (17)
danusertib		chemical drug				6,74E-05	BCL2L1,CCNB1,CDKN1A	181 (7)
riociguat		chemical drug				6,74E-05	SERPINE1,SPP1,TIMP1	121 (7)
AHNAK	-0,939	other				6,74E-05	CCND1,CCND2,CDKN1A	223 (17)
ARSA	0,024	enzyme				6,74E-05	CCNB1,MBP,TGFB1	119 (7)
RAS (family)		group		-0,138		6,75E-05	ANPEP,BCL2,BCL2L1,CCK,CCND1,CDKN1A,FN1,Gbp2,LIF,MET,PDGFA,SERPINE1,TGM2	255 (20)
TLR2	1,857	transmembrane receptor		1,532		1,81E-02	BDNF,CCL5,CDKN1A,FN1,ITGA4,MCOLN2,NPPB,POSTN,TGFB1,TLR2,VDR
NKX2-3		transcription regulator		-0,955		6,77E-05	ADM,ANGPT2,ARHGDIB,CDKN1A,CXADR,DHX58,MAP2,NOS3,PARP10,PLCB1,POSTN,PRSS12,TAP1,TAP2,TENT5A,USP18,XAF1
PAX3	-0,152	transcription regulator				6,92E-05	ARHGDIB,ATP2B4,BCL2L1,CDKN1A,CLU,COL1A2,DUSP2,F3,FILIP1L,HSPG2,IL6R,MCAM,MET,SFN,SNCA,TRPC1	177 (7)
HES1	1,661	transcription regulator		0,023		6,93E-05	BCL2,CCK,CDKN1A,GAA,HES1,NES,NOTCH1,SPP1,TUBB3	234 (22)
DGCR8	-0,285	enzyme	Inhibited	-2,184		6,95E-05	BDNF,CCND1,HES1,JAG1,MBP,NCAM1,NOTCH1,PLP1	126 (7)
ZBTB10	-0,498	transcription regulator	Activated	2,688	bias	6,96E-05	CCL5,DHX58,Gbp3,IFIH1,Ifit1,Ifit3/Ifit3b,Igtp,IRF4,ISG15,Mx2,NR4A3,SERPINE1,Trim34a/Trim34b,XAF1	112 (7)
ESRRA	0,252	transcription regulator		0,105		6,99E-05	AGT,BDH1,CASQ2,CPT1A,CTSH,DOK7,DYSF,EFNB2,EGR3,ENO3,EPAS1,Loxl2,MFGE8,MYH6,NOS3,NR1D1,PYGL,PYGM,RAPGEFL1,SCNN1A,SEMA6A,SGCG,SOX9,SPP1,TNS4	293 (18)
lactic acid		chemical - endogenous mammalian		0,081		7,19E-05	ACHE,ARRDC3,CLU,DPYD,ENC1,EPHA3,FN1,FSTL1,GAA,GPC6,MEGF10,NCAM1,PYGL,SERPINE1,SLC16A3,SOX9,TLE2,TMC6	208 (12)
AKR1B1	0,062	enzyme				7,35E-05	BCL2,BCL2L1,CCND1,CDKN1A,CPT1A	226 (18)
BHLHA15	0,035	transcription regulator		1,000		7,35E-05	ARRDC3,CLU,GJB2,ITPR3,SERPINI1
thioacetamide		chemical toxicant		-1,634		7,42E-05	AKAP12,BRCA1,CLU,COL1A2,EMP1,FGFR3,FSTL1,ITGB4,LGALS3BP,MET,NLGN1,PDGFD,PRELP,SCN1B,SPP1,TGFB1,TGM2,TIMP1,TRIM25	210 (7)
IRF9	0,945	transcription regulator	Activated	2,538		7,52E-05	Ddx60,Gbp7,Ifit3/Ifit3b,ISG15,LGALS3BP,PARP10,Trim12a,TRIM25,USP18,XAF1	224 (15)
mycophenolic acid		chemical drug		0,000		7,52E-05	ADM,AKAP12,ANPEP,AZGP1,CCND2,CDKN1A,CLU,FN1,MME,SERPINE1	223 (17)
pyridostatin		chemical reagent	Activated	2,343	bias	7,77E-05	CCL5,DHX58,IFIH1,Ifit1,ISG15,LGALS3BP,TAP1,TRIM25,USP18	141 (15)
RHO	0,882	G-protein coupled receptor		1,414		4,09E-06	AQP1,Cbr2,CD82,CNGB1,COL1A2,DPYSL3,FGFR1,GNAT2,GUCA1A,IMPDH1,NCAM1,PDE8A,PDGFRB,PRKAR1B,RGS9,RGS9BP,S100A6,TGFB1,TRPC1
TNIK	0,557	kinase		1,890	bias	7,81E-05	CCND1,IFIH1,ISG15,LGALS3BP,TAP1,TCF7,XAF1	124 (7)
tempol		chemical drug		-0,928		7,81E-05	BCL2L1,BRCA1,F3,NOS3,SERPINE1,SPP1,TGFB1	236 (18)
uric acid		chemical - endogenous mammalian		1,161		7,83E-05	AGT,AHR,BCL2,BRCA1,CCL5,CDK2,Ifit3/Ifit3b,ISG15,JAM2,NOS3,NOX4,TGFB1,USP18	264 (21)
ciglitazone		chemical drug		-1,445		7,83E-05	ABCA12,AGT,BCL2,BCL2L1,CCL5,CCND1,CDK2,CDKN1A,FN1,NES,NOX4,SERPINE1,TUBB3	227 (21)
sulforafan		chemical drug		0,027		7,84E-05	AGT,ALDH1L2,BCL2,BCL2L1,CCNB1,CCND1,CDKN1A,CTSB,EFNB2,Ifit1,IGF2R,IL6R,Mx2,NRK,PDGFRB,SULF2,TAP1,TNFRSF10B,TST,USP18	209 (14)
HDAC3	0,334	transcription regulator		-1,032		7,84E-05	ACACB,CCNB1,CCND1,CD82,CDKN1A,COL1A2,ENPP2,NOS3,SERPINE1,SNCA,SPP1,USP18	278 (22)
salirasib		chemical drug	Inhibited	-2,121		7,95E-05	ADM,AK4,COL5A1,PDGFRB,PLAT,SERPINE1,TGFA,TGM2	256 (15)
quercetin		chemical drug		-0,020		8,19E-05	ADGRL2,BCL2,BCL2L1,BDNF,CDK2,CDKN1A,CRIP1,FN1,ISG15,KLF10,MAP2,NOX4,NR1D1,SERPINE1,SLC16A6,SOX9,TNFRSF10B,TST,ZCCHC24	223 (24)
FFAR3		G-protein coupled receptor		1,414		1,72E-03	ANPEP,B4GALT2,ENPP2,Gbp2,ITPR3,Loxl2,SCN1B,SLC12A7
alpha-santalol		chemical reagent		0,927		8,20E-05	BRCA1,CCNB1,CDK2,CDKN1A	78 (7)
levamisole		chemical drug		0,000		8,20E-05	BCL2,CDKN1A,CLU,NOS3
VDR	3,341	transcription regulator		-0,476		8,21E-05	AGT,ANGPT2,BCL2,BCL2L1,Bglap2/Bglap3,BRCA1,CCNB1,CCND1,CCND2,CDK2,CDKN1A,CPT1A,CUBN,F3,ISG15,NOS3,NPPB,SPP1,TLR2,VDR	288 (21)
IL21		cytokine	Activated	2,365		8,27E-05	BCL2,BCL2L1,CCL5,CCND2,CDKN1A,Ifit1,Ifit3/Ifit3b,Igtp,IRF4,ISG15,Mx2,TAP1,TGFB1,TRAF3,USP18	280 (16)
IL15	-0,126	cytokine		1,935		8,31E-05	AHR,ARHGDIB,BCL2,BCL2L1,CCL5,CCND1,CCND2,CDKN1A,CPT1A,ENO3,FYB1,GCNT1,GPC1,ISG15,ITGB5,LIF,NCAM1,NFIL3,NOTCH1,PYGL,SERPINE1,SLC16A3,SPP1,SYNPO,TCF7,TIMP1,TLR2,TNFRSF10B,VDR	214 (16)
PG3-Oc		chemical reagent		1,085	bias	8,33E-05	ACER2,CDKN1A,JAG1,MET,TNFRSF10B,TP53INP1
AKTIP	0,027	other		0,970		8,33E-05	COL16A1,COL1A2,COL5A1,MYH6,NPPB,TGFB1
TRPC1	2,473	ion channel		-0,218		8,33E-05	CCND1,CCND2,CDKN1A,SNCA,SPHK1,TRPC1	234 (19)
ADA	0,873	enzyme		1,000	bias	8,33E-05	COL1A2,PLAT,SERPINE1,SPP1,TGFB1,TIMP1	188 (17)
PELP1	-0,563	other		-0,343		8,41E-05	ARMCX1,BCL2L1,CCND1,CDK2,CDKN1A,CTSH,FGFR3,GJB2,HS3ST5,MYADM,NIBAN1,P3H2,TGM2	268 (23)
mibolerone		chemical drug		-1,778		8,41E-05	Abca8b,AHR,CCND1,CLU,COL1A2,DHRS3,F3,FKBP11,KLF10,MME,PRELP,SHANK1,USP18
IL5		cytokine		0,557	bias	8,61E-05	BCL2,BCL2L1,CCND2,CDKN1A,CRIP1,EGLN3,EGR3,EPS8,Gbp2,Gbp3,Gbp7,IL13RA1,IL6R,MYADM,NFIL3,PDLIM1,RIPOR2,S100A6,SLC16A3,TGFB1	246 (19)
ITGA6	0,745	transmembrane receptor		1,358		1,53E-05	BCL2,BCL2L1,CCND2,ENPP2,ITGA2,ITGB4	207 (19)
taurocholic acid		chemical - endogenous mammalian		-0,905		8,74E-05	ANPEP,APOD,ART5,CCL5,GRIK4,IL6R,LTBP4,PRSS12,SEMA6A,SERPINE1,SLC27A6
spironolactone		chemical drug		-0,827		8,74E-05	BCL2,CDKN1A,COL1A2,FN1,NOS3,NPPB,POSTN,SCNN1A,SOX9,TGFB1,ULBP1	237 (20)
ELAVL1	-0,158	other	Activated	2,030		8,88E-05	ACACB,ACHE,AHR,APOD,BCL2L1,CCND1,CCND2,CDK2,CDKN1A,CPT1A,IFIH1,IL13RA1,IRF4,ISG15,LGALS3BP,Loxl2,Oas1b,POSTN,SOX9,TLR2,TP53INP1,Trim30a/Trim30d,USP18	260 (22)
STAT5B	-0,118	transcription regulator		1,876		8,88E-05	BCL2,BCL2L1,CCND1,CCND2,CDKN1A,CYP39A1,FAM89A,LAMA3,LST1,MECOM,MYH6,MYL4,NOX4,OBSCN,PDZRN3,PMM1,SCARA5,SLC16A5,TGM2,TLR2,TMEM98,TRAF3,TRIM47	242 (19)
FADD	-0,164	other		1,265		9,15E-05	CCND2,CDK2,CDKN1A,DHX58,IFIH1,Ifit1,KLF6,Mx2,NFIL3,TIAM2	174 (20)
PCGF2	-0,586	transcription regulator		-1,766		9,16E-05	CCND2,FN1,HES1,HOXB9,JAG1,NOTCH1,TMEFF2	254 (16)
carbamylcholine		chemical drug		0,941		9,16E-05	CCND1,CDKN1A,ITPR3,MET,NOS3,RGS2,TGFA	276 (23)
betulinic acid		chemical drug		-0,148		9,16E-05	BCL2,BCL2L1,CCND1,NOS3,NOX4,TIMP1,TNFRSF10B	229 (18)
3M-002		chemical reagent		0,389		9,18E-05	AGT,CCL5,CCND1,ETV4,ETV5,Gm11149,Ifit1,IRF4,MYRFL,TMEM204,Zfp981 (includes others),ZNF185	178 (14)
PSMB11		peptidase		-0,344	bias	9,18E-05	ADCY2,CCL5,CCND1,COL1A2,COL5A1,CREB5,Hspa1b,L1CAM,NCAM1,OLFML2B,PRKCZ,PRSS16
E. coli serotype 0127B8 lipopolysaccharide		chemical - endogenous non-mammalian		0,336		9,35E-05	ADGRA1,AQP1,BCAN,BDNF,CCL5,CHST11,GJB2,ITPK1,LIF,NOS3,P2RY1,PSD2,SOD3,SYNM,TLR2	237 (16)
GATA1		transcription regulator		-0,370		9,44E-05	ANGPT2,AQP1,BCL2,BCL2L1,CBFA2T3,CCL5,CCND1,CCND2,CDK2,CDKN1A,FSD1L,FYB1,IL6R,MBP,MECOM,NFIL3,SNCA,TCF7,TGM2,VDR	272 (20)
PLX5622		chemical drug		-1,667		9,48E-05	CCK,CCL5,CDKN1A,CNTNAP2,EPHA5,FN1,FYB1,GAA,HSPG2,IL6R,ITGB5,L1CAM,MAP1A,MFGE8,NCAM1,NEGR1,SPP1,TGFB1,TLR2
romidepsin		biologic drug		1,293		9,52E-05	ASAP3,BCL2L1,BRCA1,CCL5,CCND1,CDKN1A,CXADR,EPAS1,MYLIP,SLC26A2,TNFRSF10B	232 (21)
Wy 40905		chemical reagent		0,235		9,71E-05	CDKN1A,EPB41L4A,FXYD5,KLF6,NOS3,PRSS23,RGS2,SCN1B,SERPINE1	226 (20)
ionomycin		chemical reagent		0,935		9,80E-05	BCL2,BCL2L1,BDNF,CCND2,CUL9,DUSP2,Gbp3,IRF4,ITPR3,NFIL3,P2RY2,PRKCZ,RGS2,SPP1,TGFB1,TLR2	241 (19)
AGN194204		chemical drug		-0,636		9,93E-05	ADAM19,AHR,CCNB1,CDKN1A,CPT1A,CYP7B1,EMP1,ENO3,Gbp2,Igtp,KLF6,MAN1A1,SH2D3C,SPP1,SYNPO,TAP1,TIMP1	209 (13)
CCN1	0,124	other	Activated	2,599		1,01E-04	BCL2L1,CCND1,CCND2,CDKN1A,COL1A2,FN1,ITGA2,SERPINE1,TGFB1,TIMP1	254 (18)
glucocorticoid		chemical drug		-1,051		1,01E-04	ACHE,AGT,AHR,BCL2,BDNF,Bglap2/Bglap3,CCL5,CDKN1A,CLU,CRIP1,FN1,IL6R,JAK3,NOS3,PLAT,SCNN1A,SERPINE1,SPP1,TGFB1,TLR2,VDR	245 (19)
fucoidin		chemical drug		-1,633		1,02E-04	BCL2,CCL5,CDKN1A,Ifit1,ISG15,NPPB	238 (20)
tetrabromobisphenol A		chemical toxicant		0,707	bias	1,03E-04	COL15A1,COL16A1,COL1A2,COL5A1,ITGA2,ITGB5,TGFB1,TIMP1	215 (18)
estrogen		chemical drug		1,791		1,04E-04	AGT,BCL2,BDNF,BRCA1,CCK,CCND1,CDKN1A,CLU,COL15A1,COL5A1,EPAS1,FN1,GJB2,LIF,NFIL3,NOS3,PLAT,SPP1,TGFA,VDR	269 (21)
KDM6B	-0,342	enzyme	Activated	2,183		1,07E-04	CCL5,FN1,Gbp7,Igtp,NOS3,NOTCH1,SOX9	240 (16)
GDF11	0,160	growth factor				1,08E-04	CCND2,ITGA2,LAMA3,LAMC3,LPAR5,NPPB,PDGFA,SPP1,TGFB1	127 (7)
advanced glycation end-products		chemical - endogenous mammalian		0,394		1,08E-04	BCL2,CDKN1A,FN1,GAA,KITLG,SERPINE1,SLIT2,SPP1,TGFB1	230 (21)
LRRFIP2	0,143	other				1,11E-04	ANPEP,AQP1,ARHGEF19,EDIL3,F3,FSTL1,L1CAM,LAMA3,RHOU,SERPINE1
HNRNPU	-0,203	transporter		-1,974		1,11E-04	CDK2,CDKN1A,IFIH1,Ifit1,Ifit3/Ifit3b,KITLG,PDGFD,SOX9,SPP1,TGFB1	208 (12)
EWSR1-FLI1		fusion gene/product		-1,163		1,11E-04	ADM,BCL2L1,CCND1,CDKN1A,EGR3,FILIP1L,MAP2,POSTN,SAMD5,SERPINE1	131 (9)
IFNA2		cytokine	Activated	3,082		1,15E-04	ATF5,BCL2,CCL5,CDKN1A,EGLN3,IFIH1,ISG15,LGALS3BP,MET,Mx2,NOS3,PLAT,PLSCR2,RIPOR2,TAP1,TGM2,TNFRSF10B,USP18,XAF1	229 (17)
EFNA2		kinase		-1,134		1,17E-04	ABCA12,BDNF,ETV5,ITGB4,KRT7,NFIL3,PLAT,SOX9
NKX2-1		transcription regulator		1,081		1,19E-04	AGT,AQP1,BDH1,CLU,EDIL3,ENC1,ENPP2,HMGA2,KITLG,NES,PLP1,PLSCR2,SERPINE1,TCF7,TGFB1	185 (9)
dasatinib		chemical drug		-1,684		1,20E-04	BCL2,BCL2L1,BRCA1,CCNB1,CDKN1A,COL1A2,FN1,LIG4,SERPINE1	222 (18)
CALCINEURIN (complex)		complex		0,584		1,20E-04	BCL2,BDNF,CCL5,NFIL3,NPPB,NR4A3,RGS2,SERPINE1,SPP1	234 (19)
SOX4	-0,564	transcription regulator		0,504		1,23E-04	2610035D17Rik,BCL2,EMP1,FN1,GGA2,MBP,NCAM1,PARD6G,PLXNA3,PYGL,SEMA3B,SEMA3E,SERPINE1,TENM4,TMEM98,VOPP1	160 (9)
CASPASE (family)		group		0,970		1,24E-04	ACER2,BCL2,CCND1,CCND2,CDK2,CDKN1A	251 (25)
LACTB	-0,249	peptidase		-1,664	bias	1,24E-04	BDNF,DPYSL3,EDIL3,FN1,SERPINE1,TGM2
MM-589		chemical reagent		1,254		1,24E-04	COL16A1,COL1A2,Loxl2,MYH6,NPPB,PKP2,POSTN
RUNX1-RUNX1T1		fusion gene/product				1,25E-04	AGO2,ARL5C,BRCA1,CDKN1A,CHST11,IL6R,ITGA2,NIBAN1,RND3,SCN1B,TGFA,XYLT1	159 (7)
staurosporine		chemical drug		-0,931		1,25E-04	BCL2,BCL2L1,CCND1,CDKN1A,COL1A2,GGA3,ISG15,KLF10,MME,PLAT,SERPINE1,VDR	234 (18)
2-chloro-N(6)cyclopentyladenosine		chemical reagent		1,969		1,26E-04	BCL2,BCL2L1,F3,SPHK1	214 (17)
LNX2	-0,396	other		1,982	bias	1,26E-04	BCL2,HES1,JAG1,NOTCH1
ASCC3	-0,442	enzyme		-0,152		1,26E-04	CCL5,HES1,ISG15,USP18	136 (7)
CYBA	-0,382	enzyme		1,091	bias	1,26E-04	CDKN1A,EPAS1,FN1,SERPINE1	239 (23)
prostaglandin E2		chemical - endogenous mammalian		-0,688		1,28E-04	AHR,ANGPT2,B3GALT5,BCL2,BCL2L1,CALCRL,CCL5,CCNB1,CCND1,CDKN1A,CYTH1,FN1,GCNT1,HEG1,IRF4,JAK3,NFIL3,RGS2,SOX9,SPHK1,SPP1,ST3GAL1,ST3GAL4,TGFA,TGFB1	234 (21)
MYD88	0,154	other		1,624	bias	1,30E-04	CCL5,Ifit1,IL17C,ISG15,ITGA4,JAG1,MET,NES,NOS3,NOX4,NPPB,PDGFA,SERPINE1,SLC16A3,SOX9,SPP1,SYNPO,TCF7,TGFB1,TIMP1,TLR2,USP18	284 (15)
PLAG1	0,253	transcription regulator	Activated	2,804		1,32E-04	AQP1,ATF5,BCL2,ETV4,MAP2,NPTXR,PTP4A3,TGM2
MAP2K7	-0,110	kinase		-0,391		1,32E-04	ANGPT2,CCL5,CCND1,CDKN1A,EFNB2,ENPP2,FN1,VDR	251 (19)
UBR5	0,234	enzyme		0,563		1,32E-04	CCND1,CDKN1A,FLT4,IFIH1,Ifit3/Ifit3b,ISG15,KRT7,TMEM98	130 (10)
NTRK2		kinase		1,196		1,33E-04	BDNF,CCND1,CCND2,CDKN1A,CNTNAP2,ITGB5,JAG1,SERPINE1,SERTAD1,SOX9,SPP1	234 (19)
CCN2	1,027	growth factor		0,791		1,33E-04	BCL2,BCL2L1,CCND1,EGLN3,FN1,HAPLN1,HES1,KITLG,SERPINE1,TGFB1,TIMP1	252 (20)
TCF (family)		group				1,33E-04	APOD,BCL2,BCL2L1,CCND1,ECM1,MME,SERPINE1,SFN,SLC26A2,SOX9	245 (12)
SMARCA5	-0,095	transcription regulator		-1,732		1,34E-04	AHR,ARMCX1,ATP2B4,CCND2,CDKN1A,CRIP1,ENC1,GFRA1,HES1,NOTCH1,TUBB3,Zfp981 (includes others)	117 (9)
miR-17-5p (and other miRNAs w/seed AAAGUGC)		mature microRNA		-1,287	bias	1,34E-04	BCL2,C1QTNF1,CCNB1,CCND1,CCND2,CDK2,CDKN1A,FN1,ITGB8,MYLIP,OLFML1,SLC16A6	263 (18)
STING1	0,003	ion channel	Activated	3,867	bias	1,37E-04	BCL2,CCL5,Ddx60,DHX58,Gbp3,Ifit1,Ifit3/Ifit3b,ISG15,JAK3,LIF,MME,Mx2,PARP10,PLAT,USP18,XAF1	200 (18)
NME1		kinase		-1,191		1,44E-04	BCL2,CCND1,CDKN1A,L1CAM,MET,SERPINE1,TIMP1	277 (22)
miR-92a-3p (and other miRNAs w/seed AUUGCAC)		mature microRNA		-0,526	bias	1,44E-04	ADM,CCND1,CCND2,CDK2,CDKN1A,MYLIP,NOX4	193 (12)
PTX3		other		-1,111		1,44E-04	CCL5,COL1A2,EGR3,F3,FN1,TLR2,TRAF3	208 (17)
APC	-0,034	enzyme	Inhibited	-2,212		1,45E-04	CCK,CCND1,CCND2,CDKN1A,CLU,HES1,ITGA2,JAG1,LAMA3,NOTCH1,PRKCZ,SOX9,SPP1,TCF7,TIMP1,TNFRSF10B	291 (24)
Prl		other		0,366		1,47E-04	CCNB1,CCND1,CLU,COL1A2,COL5A1,CTSB,CTSH,ECM1,FN1,MFGE8,MME,SPP1,TIMP1	267 (20)
CCL2		cytokine		1,036		1,47E-04	BCL2,BCL2L1,CCL5,CCND1,CTSB,EGLN3,F3,NOTCH1,PCDH1,SERPINE1,SPP1,TGFB1,TIMP1	234 (17)
MEF2D	-0,104	transcription regulator		-0,151		1,48E-04	BDNF,CCND1,CDK2,COL1A2,FN1,IRF4,NPPB,SOD3,TGFB1	129 (7)
tert-butyl hydroperoxide		chemical toxicant		0,137		1,49E-04	BCL2L1,CLU,FN1,NOTCH1,SOX9,TGFB1	267 (20)
pifithrin alpha		chemical reagent		0,360		1,49E-04	BCL2L1,CDKN1A,SPP1,TGFB1,TNFRSF10B,XAF1	250 (20)
FOXC1	-0,184	transcription regulator		0,000		1,52E-04	CLU,ECM1,EFNB2,FGFR3,ISG15,KLF6,NOTCH1,SERPINE1,SFN,SOX9,SPP1,USP18,VILL,XAF1	258 (23)
STAT5A/B (family)		group		1,016		1,55E-04	AHR,BCL2,BCL2L1,CCND1,CCND2,CDKN1A,CLU,DUSP2,EMP1,EPHA4,TLR2,UGP2	227 (19)
NCOR1	-0,187	transcription regulator		-1,117		1,55E-04	AQP1,CCND1,CD82,CDKN1A,CPT1A,Ddx60,Ifit1,Ifit3/Ifit3b,ISG15,NR1D1,Oas1b,Oas1c (includes others)	244 (24)
NOTCH (family)		group		1,200		1,57E-04	ADAM15,ADM,AGT,CDKN1A,CRIP1,FLT4,GFRA1,HES1,IL13RA1,JAG1,MET,NES,NOTCH1	291 (25)
N-[N-(3,5-difluorophenacetyl-L-Ala)]-S-phenylglycine t-butyl ester		chemical - protease inhibitor		-1,244		1,57E-04	BCL2,BCL2L1,CCL5,ENAH,HAPLN1,HES1,JAG1,NOTCH1,RND3,SERPINE1,SOX9,SPP1,TGFB1	276 (19)
PDLIM2	0,409	other		0,392		1,60E-04	BCL2,CCND1,ENPP2,FSTL1,KCTD12,LGALS3BP,MECOM,MME,SRGAP1,TNS1	140 (7)
NAE1	-0,148	enzyme		1,067		1,64E-04	BRCA1,CCND1,CDKN1A,SFN,SPP1	233 (17)
MDL 73811		chemical reagent	Activated	2,200		1,64E-04	CDKN1A,FN1,LGALS3BP,SERPINE1,TGM2	140 (7)
PIAS1	0,098	transcription regulator		0,378		1,64E-04	BDNF,CACNB3,CCND1,CDKN1A,GRIK4,MYH6,NOS3,SNCA,UNC13B	268 (19)
NFATC4		transcription regulator				4,16E-02	BDNF,NPPB,SPP1
ILX-23-7553		chemical drug				1,65E-04	BCL2,CCND1,CLU	100 (7)
RBPJK/HAT1/NICD/P300 (complex)		complex				1,65E-04	BCL2,CCND1,HES1
NFE2L2	-0,067	transcription regulator		-1,273		5,82E-05	AGT,AHR,ARRDC3,BCL2,BCL2L1,BDNF,Bglap2/Bglap3,BRCA1,CCL5,CDKN1A,CPT1A,DUSP10,EPAS1,EPHB4,EPS8,FN1,FSD1L,GABRA1,Gbp2,HES1,IFIH1,Ifit1,Ifit3/Ifit3b,IGF2R,IL6R,IMPDH1,ISG15,L1CAM,LIF,LST1,MGLL,NRK,SERPINE1,SLC7A8,SOD3,TGFB1,Tuba4a,XAF1,Xlr3c (includes others)	281 (17)
silicon phthalocyanine		chemical drug				1,65E-04	CCND1,CDK2,CDKN1A	234 (22)
alizarin		chemical toxicant				1,65E-04	BCL2,BCL2L1,CCND1	211 (17)
geraniol		chemical - endogenous non-mammalian				1,65E-04	CCNB1,CDK2,CDKN1A	216 (18)
CCR2		G-protein coupled receptor		1,279		9,10E-03	CCL5,COL1A2,FN1,HSPG2,PRELP,TGFB1,TGM2,TIMP1	205 (19)
KIN001-043		chemical drug		0,000		1,66E-04	CCND1,CCND2,CDKN1A,NES,SOX9,TCF7,TNS4	240 (21)
DDIT3	0,201	transcription regulator		-0,574		1,67E-04	ATF5,BCL2,CA6,FN1,GPC6,ITGA2,JAG1,NFIL3,PLAT,TENM4,TGM2,TNFRSF10B	228 (18)
MIF	0,008	cytokine		0,724		1,68E-04	ATF5,BCL2,BCL2L1,CCND1,CHST10,Ifit3/Ifit3b,ISG15,ITGA4,MET,NPTX1,TGFB1,TIMP1,USP18	266 (17)
GNB1	0,096	enzyme		-1,387		1,68E-04	AHR,CDKN1A,COL1A2,CYTH1,ITGA2,ITGB8,PDGFA,SERPINE1	132 (11)
palmitic acid		chemical - endogenous mammalian		0,840		1,70E-04	ACHE,AGT,AHR,BCL2,BCL2L1,BDNF,CCL5,CCND1,CDKN1A,COL5A1,CPT1A,CTSB,EGLN3,ETV5,FBXO2,FN1,Gm26588,IL6R,ITGB8,MET,NR4A3,PMM1,RGS2,SERPINE1,SPHK1,TGFB1,TLR2,TNFRSF10B,TRAF3	270 (18)
hydrocortisone		chemical - endogenous mammalian		0,647		1,71E-04	ACHE,ADM,BRCA1,CCND1,CCND2,COL1A2,FN1,IGF2R,ITGA2,PLAT,SEMA6A,SERPINE1,TLE2,TLR2	299 (21)
fluticasone propionate		chemical drug		-1,185		1,71E-04	ADM,CCL5,EMP1,GJB2,LST1,MFGE8,OLFML2B,SERPINE1,SLC16A6,SPP1,TAP1,TGFB1,TGM2,TIMP1	211 (15)
grape seed extract		chemical drug		0,547		1,78E-04	BCL2L1,CCNB1,CCND1,CDK2,CDKN1A,NOS3	146 (16)
PROCR	-0,065	other		1,777		1,78E-04	ANGPT2,CCND1,Gbp2,Gbp3,LIF,TGFB1	239 (18)
pirinixic acid		chemical toxicant	Inhibited	-2,096		1,79E-04	ACACB,CCK,CCL5,CCNB1,CCND1,CDK2,CDKN1A,CLU,CPT1A,CTSB,CYP7B1,ECI1,F3,Gm26588,Hspa1b,HSPB1,ITGB5,KLF10,MECOM,MET,MGLL,NPPB,NR1D1,SERPINE1,SLC16A5,THRB	264 (22)
CEBPD	-0,481	transcription regulator		-0,210		1,79E-04	AGT,BRCA1,CCNB1,CCND1,CDKN1A,CLU,COL1A2,COL5A1,FN1,MBP,PDGFA,TGFB1	242 (19)
tyrphostin AG 1478		chemical drug	Inhibited	-2,236		1,81E-04	BCL2L1,CCND1,CDKN1A,F3,HAPLN1,ITGA2,MME,NPPB,SPHK1	275 (20)
GRIN3A	0,161	ion channel		-1,585	bias	1,83E-04	ADAM19,BDNF,CNKSR2,EPHA5,GABRA1,GPR176,ITGA8,NCAM2,SNCA,TMEM25,TSPAN2
embelin		chemical - endogenous non-mammalian		-1,091		1,85E-04	BCL2,BCL2L1,CCND1,CDK2	204 (20)
SH3KBP1	-0,204	other		0,152		1,85E-04	BCL2L1,CCND2,FN1,SERPINE1	185 (17)
INCB054329		chemical drug		-1,944		1,85E-04	CCND1,CCND2,FGFR3,IL6R	170 (11)
trientine		chemical drug		0,192		1,85E-04	FN1,SERPINE1,SOD3,TGFB1
NFIB	-0,438	transcription regulator				9,22E-03	ADAMTSL4,CREB5,GFRA1,NCAM1,TNS1
TAFAZZIN	0,310	enzyme		1,074		1,90E-04	BCL2,BDNF,CCL5,CCNB1,CCND1,COL5A1,CXADR,ENPP2,FGFR1,FN1,IRF4,KLF6,Loxl2,MET,PCLO,PRSS23,SERPINE1,SOX9,TENM4,TGFB1,TIMP1	232 (16)
BTG2	1,129	transcription regulator		-0,831		1,91E-04	BRCA1,CCND1,FN1,NCAM1,NOX4,SERPINE1,TIMP1	234 (20)
sodium chloride		chemical - endogenous mammalian		1,063	bias	1,92E-04	AKAP6,AQP1,CCL5,FGFR3,FN1,Ifit1,NOS3,NOX4,SCNN1A,SPP1,TGFB1,VDR	206 (16)
NFIC	0,013	transcription regulator		-1,155	bias	2,21E-04	CCNB1,CCND1,CDKN1A,DUSP2,EFHD1,KAZALD1,LGALS3BP,NEGR1,PDGFA,PNMA2,TGFB1,TIMP1	221 (17)
IL27		cytokine		1,892		1,94E-04	AHR,ANGPT2,BCL2,CCL5,CCND2,EPHB4,IFNLR1,ISG15,JAG1,KITLG,NOS3,PDGFA,TAP1,TGFA,TGFB1,TRIM25,XAF1	275 (18)
TO-901317		chemical reagent		1,497		1,94E-04	Abca8b,ADM,APOD,BCL2L1,CCNB1,CCND1,CDK2,CPT1A,CYP7B1,ECI1,LTC4S,MGLL,NOS3,NR1D1,TGFB1,TGM2,TIMP1	283 (19)
CLIC1	0,169	ion channel				1,98E-04	CCL5,COLEC11,EPHA3,FGFR1,FN1,GFRA1,ISG15,MET,MFGE8,SERPINE1,TGFB1	208 (7)
SRF	-0,222	transcription regulator		0,549		2,02E-04	Abca8a,AKAP12,ARHGAP20,BCL2,BCL2L1,CCL5,CDKN1A,EGR3,FILIP1L,FLT4,GPM6A,HSPG2,LAMA3,LIF,MYH6,MYL4,NOX4,NPPB,RND3,SEMA6D,SLC37A1,TCF7,TST	236 (17)
rosiglitazone		chemical drug	Inhibited	-2,452		2,02E-04	AGT,BCL2,BDNF,BRCA1,CCL5,CCND1,CDKN1A,COL1A2,CPT1A,DHRS3,EGLN3,F3,FN1,Ifit3/Ifit3b,MET,MGLL,NOS3,NOX4,NPPB,NR1D1,PDGFRB,PHYH,POSTN,RGS2,SERPINE1,SLC27A6,TIMP1,TUBB3	241 (19)
RBPJ	-0,098	transcription regulator		0,529		2,03E-04	ADM,CCL5,CCND1,CDKN1A,CLU,EFNB2,EPHA4,FGF11,HES1,JAG1,KITLG,LIF,LST1,SOX9,SPP1,TAP1,TAP2,TMEM86A	255 (19)
MEN1	-0,247	transcription regulator		-1,976		2,03E-04	CCND1,CDKN1A,ETV4,ETV5,FN1,L1CAM,NCAM1,NCAM2,NEGR1,NOTCH1,SLIT2,SOX9,TUBB3	253 (25)
isoproterenol		chemical drug		1,859		2,05E-04	AGT,BCL2,DHRS3,LIF,MYL4,NPPB,NR4A3,PDE3A,PDGFA,PLAT,PLP1,TGFB1,TIMP1,TUBB3	242 (19)
BHLHE40	-0,341	transcription regulator	Activated	2,857		2,06E-04	AHR,AK4,BCL2L1,BDNF,CALCRL,CD82,ECM1,EGLN3,Gbp2,IFIH1,IL6R,ITGA4,LGALS3BP,LIF,MET,RND3,SLC15A2,SLC16A3,TCF7,TENT5A,TGM2	302 (20)
IHH		enzyme	Activated	2,030		2,07E-04	CCND1,CHST11,EDIL3,FGFR3,HAPLN1,MET,POSTN,SLC26A2,SPP1,ZNF185
puromycin		chemical - endogenous non-mammalian		1,000		2,07E-04	BCL2L1,F3,NOX4,SERPINE1,USP36	212 (22)
dacinostat		chemical drug		0,615		2,07E-04	ANGPT2,BCL2,BCL2L1,CDKN1A,TNFRSF10B	210 (20)
METTL3	0,082	enzyme		0,916		2,09E-04	ADAMTSL4,ASAP3,BCL2,BDNF,CAPN15,CDKN1A,ESPN,HMGA2,Ifit1,ISG15,PDGFRB,PLP1,PTP4A3,SHISA4,SLC4A11,TIMP1	196 (21)
FZD9	-2,526	G-protein coupled receptor		1,192	bias	1,86E-03	CCL5,Ifit1,ISG15,SPP1
FOSL2	0,816	transcription regulator		0,022		2,11E-04	BDNF,BRCA1,COL1A2,F3,FN1,ITGB4,SPP1,TIMP1	259 (18)
SIRT2	0,239	transcription regulator		-0,186		2,11E-04	COL1A2,FN1,ISG15,MYH6,NPPB,SERPINE1	220 (20)
CDKN1C		other		0,651		2,11E-04	CCND1,CDK2,CDKN1A,ITGB4,MBP,MYH6	197 (18)
5-N-ethylcarboxamido adenosine		chemical reagent		-0,553		2,14E-04	ADM,COL1A2,Ifit3/Ifit3b,KLF6,NFIL3,NR4A3,RGS2,SERPINE1,ST3GAL1,TGFB1,VDR	274 (21)
CDK6	0,847	kinase		1,508		2,14E-04	AGT,CREB5,FGF11,FN1,ISG15,ITGA2,PYGM,SERPINE1,TAP1,TGFA,TNFRSF10B	273 (22)
CCND1	2,065	transcription regulator		0,000		2,15E-04	ARMCX1,AZGP1,BCL2,BRCA1,CCND1,CCND2,CDK2,CDKN1A,CTNNBIP1,ENPP2,EPS8,FGFR1,GPC6,HSPB1,HSPB8,NOTCH1,PCYT1B,RGS2,SPP1,TMEM204,TP53INP1	213 (21)
NR1H (family)		group		-1,155		2,17E-04	ACACB,AGT,APOD,BCL2,CCL5,CCND2,FLT4,IFIH1,Mx2,MYLIP,NOS3,Oas1b,TAP1	238 (19)
REST	-0,019	transcription regulator		-1,072	bias	2,17E-04	ARRDC3,BDNF,DPF1,GRIK4,JAM2,L1CAM,mir-204 (includes others),NCAM2,NES,NPPB,NPTXR,PCLO,Scn2a,TUBB3	140 (7)
MEF2C	-0,016	transcription regulator	Activated	2,196		2,17E-04	BDNF,Bglap2/Bglap3,CASQ2,CDKN1A,COL1A2,FGFR3,IRF4,MBP,MYH6,MYL4,NPPB,PLP1,POSTN,TSPAN2	188 (13)
FGFR3	1,324	kinase		1,387		2,19E-04	BCL2L1,CCND1,CDKN1A,FN1,HES1,SOX9,SPP1	238 (21)
CD14		transmembrane receptor		1,154	bias	1,69E-02	CCL5,F3,IL13RA1,TGFB1,TLR2
NFIX	0,329	transcription regulator		-1,091		6,81E-04	CCND1,ENO3,PDGFA,POSTN,SERPINE1	132 (7)
IRF8		transcription regulator	Inhibited	-2,184		2,22E-04	AKAP12,BCL2,BCL2L1,CCL5,CDKN1A,Ifit1,Ifit3/Ifit3b,IRF4,ISG15,ITPR3,KLF6,LIF,MET,MYH14,SEZ6	264 (19)
SOCS1		other	Inhibited	-2,025		2,22E-04	BCL2,BCL2L1,CCND1,CCND2,CDK2,CDKN1A,IFIH1,Ifit1,Ifit3/Ifit3b,ISG15,KRT7,Mx2,Oas1b,TGM2,USP18	241 (18)
sunitinib		chemical drug		-1,858		2,30E-04	ANGPT2,CCND2,CDKN1A,COL5A1,ECM1,FN1,ITGA4,ITGA8,ITGB5,LAMA3,MET	206 (19)
LGALS3		other		0,378		2,30E-04	BCL2,CCND1,CDKN1A,CTSH,ENPP2,FN1,GFRA1,ITPR3,PRKCZ,SPP1,TGFB1	190 (19)
DICER1	0,014	enzyme	Inhibited	-2,766		2,34E-04	AGO2,ANGPT2,ANPEP,APOD,BDNF,CCND1,CCND2,CDKN1A,EGR3,EPHA3,HES1,HMGA2,IGF2R,ITGA2,ITGA4,MAP2,MCAM,mir-204 (includes others),NOS3,NOTCH1,SERPINE1,SYNPO,TGFB1	317 (21)
IL6ST	-0,037	transmembrane receptor		1,141		8,37E-04	BCL2L1,CCND1,ENPP2,IL6R,NOTCH1,NPPB,SERPINE1,TIMP1	284 (17)
NUPR1	0,427	transcription regulator		1,512		2,37E-04	ADAM22,ADCY9,ADM,AKAP12,Bglap2/Bglap3,BRCA1,CDK2,COL1A2,CREB5,CXADR,DAGLA,DENND5B,IL13RA1,IL6R,ITPR3,KLF6,LIF,MGLL,NES,NFIL3,NR1D1,SERPINE1,SLC16A6,SPP1,SUOX,SYTL2,USP36,ZNF296
CDCA8	-0,566	other		-1,000		2,42E-04	AHR,CDC42EP1,FN1,Gbp2,HSPB1,ITGB8,MET,MYO1D,TGM2
RGS2	1,969	enzyme		-0,632		2,45E-04	ADM,F3,GJA3,INKA1,PDLIM1,PLAT,SLC16A3,SLC35F1,SLC7A8,SPP1
MUC1		other	Activated	3,084		2,46E-04	BCL2L1,CCND1,CCND2,CDA,CNGB1,EGLN3,IFIH1,Ifit1,ISG15,Mx2,NOTCH1,PDGFA,TSPAN2	230 (15)
PCSK9	0,512	peptidase				2,47E-04	ADSS1,CBFA2T3,Cbr2,CCL5,CDKN1A,CREB5,DUSP10,DUSP2,ECM1,EPS8,HES1,Ifit3/Ifit3b,ISG15,LST1,SPP1,TCF7,TLR2	204 (10)
EGR1	0,463	transcription regulator		1,471		2,48E-04	ACHE,CCND1,CCND2,CDK2,CDKN1A,CLU,COL1A2,F3,FN1,IL6R,PDGFA,SERPINE1,SPP1,TGFB1,TIMP1	304 (19)
TBK1	0,033	kinase		-0,120		2,48E-04	BCL2L1,CCL5,CDKN1A,IFIH1,Ifit1,Ifit3/Ifit3b,ISG15,Mx2,Oas1b,TLR2,USP18	202 (18)
KLF5		transcription regulator		0,495		2,48E-04	BCL2,BCL2L1,CCNB1,CCND1,CDKN1A,EPAS1,NEGR1,NOTCH1,PDGFA,TGFB1,TIMP1	252 (21)
ICAM1		transmembrane receptor		1,104		2,06E-02	CCL5,HES1,ITGA4,NOTCH1,TGFB1
MECOM	-1,175	transcription regulator		-0,085		2,49E-04	BCL2L1,CDKN1A,ITGB4,MECOM,SERPINE1,SOX9	140 (12)
HEDGEHOG (family)		group		1,253		2,50E-04	BDNF,CCND1,CCND2,HES1,JAG1,SOX9,SPP1	17 (3)
ITGB3	0,240	transmembrane receptor		1,099		8,69E-05	BCL2,BCL2L1,COL1A2,FN1,ITGB5,NPPB,SERPINE1,TGFB1,TIMP1	209 (20)
parthenolide		chemical drug		-1,942		2,50E-04	ACHE,BCL2,BCL2L1,CCL5,LIF,LTC4S,TNFRSF10B	192 (15)
KLF11	0,111	transcription regulator		0,239		2,53E-04	AGT,BCL2,COL1A2,ITGA2,ITGB5,ITGB8,PDGFA,PLAT,SERPINE1,SOX9,TGFB1,TIMP1	214 (17)
GLI (family)		group		1,960		2,60E-04	BCL2,CCND1,CCND2,IL6R,ITGB4	107 (3)
PXDN		enzyme		0,447		2,60E-04	ADM,CDKN1A,KLF6,NFIL3,TAGLN2
ITGA11		other		-0,447	bias	2,60E-04	FN1,PDGFRB,SPP1,TGFB1,TIMP1	165 (7)
FSHB		other		1,387		2,60E-04	CCND2,ITGB5,KITLG,PDGFA,PLAT
PDGFC		growth factor		-0,006	bias	2,60E-04	CCND1,COL1A2,PDGFRB,TGFB1,TIMP1	176 (7)
L-glutamic acid		chemical - endogenous mammalian		-0,281		2,61E-04	BCL2,BCL2L1,BDNF,CCND1,CDKN1A,LIF,MAP2,MGLL,NFIL3,PLP1,TAP1,TAP2,TIMP1	202 (18)
SOS (family)		group				2,61E-04	COL16A1,ENAH,EPS8,HSPB8,KLF6,LAMA3,LGALS3BP,MET,MYH6,NFIL3,NPTX1,SEMA3B,SEMA3E,SEMA6D,TGFB1
lactacystin		chemical - protease inhibitor		1,215		2,61E-04	ARHGDIB,BRCA1,CCND1,CCND2,CDKN1A,HSPB1,HSPB8,ITGB4,KCNH2,PRKCZ,THRB,TLR2,TNFRSF10B,ULBP1,VDR	230 (22)
KDM4D		enzyme		0,826	bias	2,62E-04	BCL2,CCND1,CDKN1A,SOX9
quizartinib		chemical drug		0,000		2,62E-04	ADM,CCND2,FGF11,SPP1	76 (5)
COMPLEMENT (complex)		complex		0,762	bias	2,62E-04	CLU,F3,PDGFA,PDGFRB
miR-182-5p (and other miRNAs w/seed UUGGCAA)		mature microRNA	Inhibited	-2,180	bias	2,63E-04	BCL2,COL11A2,FN1,GJA3,ISG15,ITGA4,NCAM1,XAF1
CDX1		transcription regulator		-1,942		2,63E-04	B3GALT5,BCL2,CCK,CCND1,CCND2,CLU,HOXB9,SLC7A8	242 (21)
mir-21 (includes others)		microRNA		-0,700		2,63E-04	BCL2,C1ra/C1rb,CCNB1,CDKN1A,CLU,DHX58,FN1,Gbp2,Gbp7,GGA3,HMGA2,IL6R,JAG1,LGALS3BP,NES,P2RY2,PLAT,SOD3,TAP1,TGFB1,TLR2,TUBB3	227 (15)
RETNLB		other		0,333	bias	2,66E-04	CCL5,COL1A2,FGFR1,FN1,IL13RA1,MAP3K6,TGFB1,TIMP1,TLR2	244 (15)
sorafenib		chemical drug	Inhibited	-2,171		2,66E-04	ATF5,BCL2L1,CCL5,CCND1,CCND2,CDKN1A,HES1,MET,NOTCH1	234 (19)
CYP1A1		enzyme		-1,342		2,66E-04	CCND1,GPC1,Gstm7,HOXB9,IFNLR1,KITLG,KRT7,PTP4A3,SHANK2,ST3GAL4
GSK3B	-0,244	kinase		1,220		2,71E-04	BCL2,BCL2L1,CCL5,CCND1,CD82,CDKN1A,Ifit1,ISG15,MYH6,SERPINE1,SPP1,TNFRSF10B	226 (17)
OVOL2		transcription regulator		0,378	bias	2,84E-04	ARHGAP20,CDKN1A,CHN1,EFNB2,EPHA4,EPHA5,RHOU
SKP2	-0,420	other		-0,577		2,84E-04	CCND1,CCND2,CDK2,CDKN1A,MYH6,SOX9,USP18	246 (19)
TWIST2		transcription regulator		-0,208		2,84E-04	CCND1,CDKN1A,FN1,HOXB9,KLF6,POSTN,TGFB1	237 (17)
ATG7	-0,182	enzyme		0,444		2,87E-04	ACACB,CD82,COL1A2,CTSB,FN1,IFIH1,PDLIM1,SPP1,SYNPO,TGFB1,TIMP1	283 (17)
CDC42	0,092	enzyme		0,102		2,87E-04	BRCA1,CCND1,CTSB,CTSH,EPS8,ETV5,LIF,SLIT2,SOX9,SULF2,TGM2	265 (22)
bisindolylmaleimide I		chemical drug	Inhibited	-2,745	bias	2,87E-04	AGT,BCL2,BCL2L1,Bglap2/Bglap3,CCND2,CDKN1A,CLU,FN1,MET,MYH6,SERPINE1	225 (19)
apigenin		chemical - endogenous non-mammalian		-1,223		2,87E-04	AHR,BCL2,BCL2L1,CCND1,CCND2,CDK2,CDKN1A,IL17C,MYH6,MYL4,TNFRSF10B	216 (19)
9,10-dimethyl-1,2-benzanthracene		chemical toxicant	Activated	2,216	bias	2,89E-04	AHR,BCL2,BCL2L1,CCND1,CDKN1A,FGFR1,FN1,SERPINE1,TGFA,TGFB1	241 (20)
TAL1	-0,576	transcription regulator		-1,066		2,98E-04	AZGP1,BCL2,CCNB1,CDKN1A,CHST11,KIF14,LMO1,LYST,MAP2,NOTCH1,NR4A3,P2RY1,RAPGEF5,SLC4A11,TCF7,TRAF3	192 (13)
CEBPA		transcription regulator		1,501		3,04E-04	AGT,AKAP12,ANPEP,ARHGEF5,BCL2,CCND1,CCND2,CDKN1A,COL1A2,CPT1A,EFNB2,IL6R,ISG15,ITGB5,KRT7,LST1,NFIL3,RGS2,SEMA3E,SERPINE1,SERPINI1,SPP1,THRB,TNFRSF10B,VDR,ZNF296	231 (15)
RXRB	-0,324	ligand-dependent nuclear receptor		-0,378		3,06E-04	CLU,CNNM1,CSDC2,CTSB,Ddx60,DHRS3,ECM1,FGFR1,FSTL1,MBP,NRK,PDGFA,S100A6,SPP1	104 (6)
EIF2AK2	0,354	kinase		1,000	bias	3,13E-04	BCL2,BCL2L1,BDNF,CCND1,CDKN1A,Hspa1b,ISG15,LGALS3BP,TTC39A-AS1,USP18	220 (21)
tyrphostin AG490		chemical drug		-0,987		3,13E-04	ACHE,AGT,BCL2,BCL2L1,CCL5,CDKN1A,ENPP2,NOS3,SPP1,TIMP1	258 (19)
cyclic AMP		chemical - endogenous mammalian		1,111		3,19E-04	ACHE,AFAP1L2,BCL2,BDNF,CCND1,CCND2,CDKN1A,F3,FN1,ITPR3,KCNJ13,LGALS3BP,MME,SERPINE1,SOX9,TGFA,TIMP1,TNFRSF10B	242 (22)
ATM	-0,047	kinase		1,766		3,19E-04	BCL2L1,CCND1,CDKN1A,CLU,DUSP10,FN1,SERPINE1,TGM2,TNFRSF10B	217 (20)
belinostat		chemical drug		-0,908		3,21E-04	ASAP3,BCL2L1,CDKN1A,EPAS1,MYLIP	220 (22)
LYL1		transcription regulator		1,103		3,21E-04	ANGPT2,BCL2L1,BRCA1,ITGA2,SCN1B	46 (3)
ACVR1C		kinase		0,271		3,21E-04	BCL2L1,CCND1,CDK2,CDKN1A,SERPINE1	237 (22)
DYRK1A	-0,294	kinase		-0,537		3,21E-04	CCNB1,CCND1,CDKN1A,NPPB,SERPINE1	243 (27)
vincristine		chemical drug		-0,756		3,22E-04	BCL2,BCL2L1,BRCA1,CCL5,CDKN1A,HSPB1,NCAM1	159 (19)
MAPK8	0,327	kinase		0,149		3,24E-04	APOD,AQP1,BCL2,BCL2L1,CCL5,CCND1,CDK2,CDKN1A,KLF6,LIF,NOX4,NPPB,TLR2,VDR	218 (19)
docosahexaenoic acid		chemical drug		1,050		3,24E-04	BCL2,BCL2L1,BDNF,CDKN1A,CPT1A,Loxl2,NOS3,NOX4,PDE6H,PLAT,SERPINE1,SPHK1,TGFB1,TIMP1	279 (20)
norethindrone acetate		chemical drug				3,24E-04	F3,PLAT,SERPINE1	130 (7)
ZMIZ1	0,306	transcription regulator				3,24E-04	HES1,NOTCH1,SERPINE1
NFKB (complex)		complex	Activated	3,983	bias	2,19E-11	ADAMTS9,ADM,AGT,AHR,AQP1,BCL2,BCL2L1,BDNF,CCK,CCL5,CCNB1,CCND1,CCND2,CD82,CDKN1A,CLU,COL1A2,DOK5,DUSP2,EPAS1,F3,FN1,HSPB1,IL17C,IRF4,ISG15,ITGB8,JAG1,LIF,LTC4S,NCAM1,NOTCH1,NPPB,NR1D1,P2RY2,SERPINE1,SLC12A7,SLC16A3,SLIT2,SOD3,SPP1,TAP1,TAP2,TENT5A,TGFB1,TGM2,TIMP1,TLR2,TNFRSF10B,TRAF3	268 (16)
INTEGRIN ALPHA 4 BETA 1 (complex)		complex				3,24E-04	BCL2,BCL2L1,F3	223 (19)
PFKP	-0,474	kinase				3,24E-04	CCNB1,CCND1,F3
CLEC12A		other				3,24E-04	Ifit3/Ifit3b,ISG15,USP18	123 (13)
lumefantrine		chemical drug				3,24E-04	BCL2,BCL2L1,HSPB1	78 (7)
TFPI	-0,144	other				3,24E-04	CDKN1A,F3,ITGA2	165 (12)
BAD	0,326	other				3,24E-04	BCL2,BCL2L1,CCND1	258 (23)
miR-340-5p (miRNAs w/seed UAUAAAG)		mature microRNA				3,24E-04	POSTN,SRGAP1,TGFA
COL4A1	-0,266	other				3,24E-04	BCL2,BCL2L1,TGFB1	125 (7)
RBBP8	-0,223	enzyme				3,24E-04	CCND1,CDKN1A,HMGA2	163 (7)
CIMO		chemical reagent				3,24E-04	BCL2,BCL2L1,CCND1	194 (10)
betaxolol		chemical drug				3,24E-04	NOS3,PDGFA,TGFB1	161 (7)
eprosartan		chemical drug				3,24E-04	FN1,SERPINE1,TGFB1	80 (7)
GSI34		chemical reagent				3,24E-04	BCL2L1,CCND1,NOTCH1	125 (7)
Z-VEID-FMK		chemical reagent				3,24E-04	CCND1,CCND2,SPHK1	93 (7)
propyl-2-(8-(3,4-difluorobenzyl)-2',5'-dioxo-8-azaspiro[bicyclo[3.2.1] octane-3,4'-imidazolidine]-1'-yl)acetate		chemical reagent				3,24E-04	BCL2,CCNB1,CDK2	78 (7)
CDK5	-0,127	kinase		-0,230		3,25E-04	BDNF,CDKN1A,CREB5,EPHA3,MAP2,MBP,NES,PLP1	264 (24)
RELB	-0,035	transcription regulator		-0,053		3,30E-04	BCL2,BCL2L1,CCND1,CDKN1A,CHST10,ENPP2,FYB1,HSPG2,IGSF3,IRF4,TGFA,TRAF3	224 (18)
N-acetyl-L-cysteine		chemical drug		-1,166		3,33E-04	ADM,AQP1,BCL2,BCL2L1,CCL5,CCND1,CCND2,CDKN1A,ITGA4,NOS3,NOTCH1,NPPB,SERPINE1,SNCA,SPP1,TGFB1,TNFRSF10B,XAF1	235 (17)
epicatechin		chemical drug		1,265		3,39E-04	COL15A1,COL1A2,COL5A1,IMPDH1,MGLL,NOTCH1,POSTN,PRELP,ST3GAL1,SULF2
ADGRE2		other		-1,633		3,42E-04	CCND1,CDKN1A,FSTL1,ITGB8,SFN,TGFB1
KLF6	-1,092	transcription regulator		1,371		3,48E-04	ADM,AGT,AHR,BCL2L1,CCL5,CD82,CDKN1A,GPC1,IL13RA1,ITGB8,KLF10,NR1D1,P2RY2,PLAT,SLC16A3,SLC16A6,TGFB1,TIMP1	227 (17)
ethyl 2-{[(6,7-dimethyl-3-oxo-1,2,3,4-tetrahydro-2-quinoxalinyl)acetyl]amino}-4,5-dimethyl-3-thiophenecarboxylate		chemical reagent	Activated	2,000	bias	3,60E-04	CDKN1A,MAP2,PLAT,TUBB3
icariin		chemical drug		-1,987		3,60E-04	ADCY2,ADCY9,BCL2L1,COL1A2
N,N-dimethylarginine		chemical - endogenous mammalian		-1,067		3,60E-04	BCL2,FN1,PLAT,SERPINE1	231 (20)
GROWTH FACTOR (family)		group				3,60E-04	BCL2,CLU,FGFR1,SPHK1	225 (17)
RAF (family)		group				3,60E-04	ANPEP,CCND1,CDKN1A,ETV5,HMGA2,RND3,SEMA6A,SLC16A6	270 (25)
cytarabine		chemical drug		1,912		3,60E-04	BCL2,CCL5,CCNB1,CDKN1A,THRB,TLR2,TNFRSF10B,TP53INP1	214 (17)
tanshinone II		chemical - endogenous non-mammalian		-1,387		3,63E-04	BCL2,BCL2L1,BDNF,CDK2,GJB2,TNFRSF10B,XYLT1	233 (21)
RNASEH2A	-0,278	enzyme				3,63E-04	Gbp2,IFIH1,Ifit1,Ifit3/Ifit3b,ISG15,TLR2,USP18
ARID2	0,081	transcription regulator		-1,134		3,63E-04	ADAM19,BRCA1,CHST11,EFNB2,HEG1,ITGB5,LTBP4
EFNA5	-0,807	kinase		-0,816		3,63E-04	ABCA12,BDNF,ETV5,ITGB4,KRT7,PLAT,SOX9	144 (7)
sildenafil		chemical drug		-0,256		3,63E-04	BCL2,BCL2L1,BDNF,FN1,NOS3,NPPB,TRPC1	281 (20)
2-amino-5-phosphonovaleric acid		chemical - other		0,777		3,75E-04	2610035D17Rik,ADAM19,ASB2,B3GALT5,BDNF,DOK7,EGR3,GFRA1,LSM11,NOS3,NR4A3,RGS2	130 (8)
amphetamine		chemical drug		-0,670		3,81E-04	BCL2,BCL2L1,BDNF,EFNB2,F3,GRM8,RGS2,RGS9,SNCA	286 (22)
FOXP3	-0,511	transcription regulator		-0,172		3,82E-04	BCL2,BRCA1,CCL5,CDKN1A,Gbp2,Gbp3,IGSF3,IL6R,IRF4,NFIL3,NR4A3,SLC16A3,TGFB1,TGM2	216 (16)
POLR2M	-0,080	other		-1,432	bias	3,93E-04	CCND1,CDKN1A,ENC1,SULF2,TNFRSF10B
TRA2B	-0,101	other		1,506	bias	3,93E-04	ANPEP,ASAP3,BCL2L1,FN1,HMGA2
PDE3A	-4,473	enzyme				3,93E-04	AKAP6,CCND1,CDKN1A,Ifit1,NR4A3	260 (18)
TGFB1I1		transcription regulator		0,492		3,93E-04	CDKN1A,FN1,NOX4,SERPINE1,TNS1	220 (22)
NT5E		phosphatase		0,577		3,93E-04	IL13RA1,SERPINE1,SPP1,TGFB1,TIMP1	233 (16)
UCN-01		chemical drug		-0,727		3,93E-04	BCL2,BCL2L1,CCND1,CDK2,CDKN1A	250 (26)
olaparib		chemical drug		0,342		3,95E-04	BRCA1,CCNB1,CCND1,CDKN1A,EGR3,IFIH1,IRF4,ISG15,NCAM1,TNFRSF10B	277 (24)
AREG		growth factor		-0,304		3,95E-04	BCL2,BCL2L1,CCNB1,CCND1,CDKN1A,ITGB8,KIF14,MMP15,SOX9,TMC6	227 (22)
SOD2	-0,121	enzyme		0,095		3,95E-04	BCL2,BCL2L1,CCNB1,CDKN1A,INPP1,MAP2,NOS3,SERPINE1,SHISA4,TGFB1	238 (19)
cigarette smoke		chemical toxicant		0,819		3,96E-04	ADM,AHR,BCL2,BCL2L1,CCND1,CDKN1A,CLU,COL1A2,EPAS1,FN1,NOX4,Oas1c (includes others),P2RY2,RAPGEF5,SERPINE1,SOD3,SPP1,TIMP1	240 (19)
INS		other		1,205		3,96E-04	ADM,AGT,BCL2L1,CCL5,CCND1,CDKN1A,CPT1A,F3,NOS3,NOX4,POSTN,SNCA,SOX9,TENT5A,TGFB1	213 (17)
nitrofen		chemical toxicant		-0,896	bias	3,97E-04	AQP1,EPAS1,FGFR1,FGFR3,NOS3,SCNN1A
BLM	-0,501	enzyme		-0,447		3,97E-04	CDKN1A,COL1A2,EGLN3,L1CAM,NCAM1,PLP1	206 (7)
PKA (complex)		complex		-0,161		3,99E-04	CCK,CCNB1,CDK2,CDKN1A,KLF6,MBP,NOS3,NR4A3,PRKCZ,RGS2,SOX9,XAF1	246 (23)
PPARD	-0,396	ligand-dependent nuclear receptor		-0,675		4,08E-04	ACACB,BCL2,BCL2L1,BDH1,CCND1,CCND2,CDK2,CPT1A,CYP39A1,CYP7B1,FAM241B,FN1,MFGE8,MYLIP,NPPB,NR4A3,PLAT,PLP1,S100A6	240 (18)
levodopa		chemical - endogenous mammalian		-0,115		4,08E-04	ARHGEF19,B3GALT5,BCL2,BCL2L1,CASKIN2,CCND1,CHST11,CTNNBIP1,CTSB,DDIT4L,DGKI,EPHA5,FAM184B,FXYD5,GRID2,KLF6,MBP,MDGA2,MYL4,PALM2AKAP2,PCYT2,PDGFA,PDZD2,PKP2,RAPGEFL1,RIMS1,SEZ6,SH3PXD2B,SOX9,TIAM2,TMC6,TMEM141,TRIM25	265 (21)
CALR	-0,264	transcription regulator		-0,530		4,10E-04	BCL2,CASQ2,CDKN1A,COL1A2,FN1,SCNN1A,TGFB1	209 (18)
LGALS1	0,509	other	Activated	2,250		4,15E-04	AHR,CCNB1,CCND2,CDKN1A,F3,FN1,SERPINE1,SPP1,TGFB1	211 (18)
mir-181 (includes others)		microRNA		-0,565		4,15E-04	ADCY9,ADM,BCL2,CDKN1A,KLF6,MME,NOTCH1,SERPINE1,TGM2	238 (19)
HDAC (family)		group		0,194		4,21E-04	AHR,BCL2,BCL2L1,BDNF,CCND1,CDKN1A,EGR3,IL6R,ITGA8,KCNH2,KLF10,KLF6,SPP1	313 (18)
IRF7	0,956	transcription regulator	Activated	3,672	bias	4,25E-04	BCL2L1,CCL5,DHX58,IFIH1,Ifit1,Ifit3/Ifit3b,Igtp,ISG15,Mx2,TAP1,TAP2,Trim30a/Trim30d,USP18,XAF1	163 (19)
lysophosphatidic acid		chemical - other	Activated	2,042		4,27E-04	CCL5,CCND1,ENPP2,F3,LIF,NOS3,NPPB,PDGFRB,SERPINE1,SPHK1	258 (18)
MAPK3	0,127	kinase		1,912		4,27E-04	BCL2,CCND1,CDKN1A,FN1,ITGA2,NOS3,RGS2,SPP1,TIMP1,TNFRSF10B	211 (16)
JAK2	0,265	kinase		1,620		4,45E-04	ACER2,AKAP12,BCL2L1,CCL5,CCND1,CCND2,CDKN1A,ENPP2,FN1,Gbp2,TAP1,TGM2,TP53INP1	256 (18)
KDM6A	0,019	enzyme		-1,488		4,52E-04	ARHGDIB,CCND1,CDHR2,CDKN1A,ENO3,FN1,KCNJ13,SERPINE1,TCF7	272 (19)
AGER	0,443	transmembrane receptor		0,970		1,23E-03	BCL2,CCND1,CDKN1A,F3,FN1,Gm43305,SERPINE1,TGFB1,TUBB3	218 (21)
STAT3 inhibitor VI		chemical reagent		1,016		4,59E-04	ADM,AGT,ENPP2,NPPB,SOX9,TGFB1	177 (11)
COL4A3	-0,258	other				4,59E-04	COL1A2,EPS8,FN1,ITGA2,TGFB1,TIMP1	228 (19)
IGFBP3		other		0,000		4,59E-04	BCL2,BCL2L1,CCL5,CDKN1A,NOS3,SERPINE1	230 (22)
PARK7	0,285	enzyme		-0,753		4,59E-04	COL1A2,FN1,NES,NOTCH1,NOX4,SNCA	256 (18)
CBX3	-0,324	transcription regulator		-1,067		4,59E-04	BCL2L1,Bglap2/Bglap3,CDKN1A,SCNN1A,Zfp345 (includes others),Zfp981 (includes others)
alvocidib		chemical drug		-1,088		4,59E-04	BCL2,BCL2L1,CCNB1,CCND1,CDKN1A,TNFRSF10B	232 (19)
NS-398		chemical reagent		0,728		4,60E-04	ANGPT2,BCL2,CCL5,CCNB1,CCND1,CDKN1A,COL1A2,F3,HAPLN1,SPP1	204 (17)
OXT		other		1,306		4,60E-04	EPAS1,FN1,MYH6,PDGFD,PRKCZ,RGS2,TGFB1	279 (25)
TSC22D3	0,283	transcription regulator		-1,383		4,60E-04	BCL2,CCL5,CCND1,CDKN1A,EDIL3,EGR3,TLR2	213 (19)
mir-23 (includes others)		microRNA		1,026		4,60E-04	BCL2,CCND1,CDKN1A,MET,SEMA6A,SNCA,SPP1	249 (20)
POSTN	2,279	other		1,746		4,60E-04	FN1,HES1,NOTCH1,PDGFA,PDGFRB,SPP1,TGFB1	240 (24)
NR4A1	-0,058	ligand-dependent nuclear receptor		1,223		4,60E-04	ADM,APOD,BCL2,CCL5,CCND1,CCND2,COL16A1,COL1A2,ENO3,FN1,ITGB4,KITLG,NOS3,NR4A3,PYGM,SERPINE1,SLC39A11,TAGLN2,UGP2	270 (19)
NLRX1	0,446	other		-0,707		4,68E-04	AGT,ANGPT2,BDNF,CDKN1A,COL1A2,CREB5,EPAS1,EPS8,IL6R,ITGA2,ITGA8,JAK3,KITLG,LAMA3,NOTCH1,PDGFD,SOX9	152 (9)
Z-LLL-CHO		chemical - protease inhibitor		0,153		4,73E-04	AGO2,AHR,ARHGDIB,BCL2,BCL2L1,CCL5,CCND1,CCND2,CDKN1A,CLU,CTSB,EPAS1,ETV5,HSPB1,ITPR3,KCNH2,MET,NOX4,PRKCZ,TIMP1,TNFRSF10B,ULBP1,VDR	253 (19)
mir-322 (includes others)		microRNA		0,075		4,76E-04	BCL2,FGFR1,FN1,MGLL,NPPB
BMS-387032		chemical drug		-0,313	bias	4,81E-04	BCL2,CCND1,CDK2,TNFRSF10B	185 (16)
CRTC3	-0,490	other		-0,063	bias	4,81E-04	CREB5,NR4A3,OCA2,RGS2
SATB2-AS1		other		-0,090		4,81E-04	BCL2,CCND1,CDK2,CDKN1A	158 (12)
CBX2	0,940	transcription regulator				4,81E-04	AHR,CCND2,CDKN1A,SOX9	125 (7)
RLIM	-0,118	enzyme		1,000	bias	4,81E-04	CDKN1A,FN1,SERPINE1,SNCA	217 (19)
NPPC		other	Activated	2,000		4,81E-04	CHST11,HAPLN1,NOS3,XYLT1	134 (6)
SHANK3		other				4,81E-04	MBP,NLGN1,NLGN3,PCLO
EPHA4	-2,609	kinase		-1,236		4,81E-04	ACHE,AKAP12,ANGPT2,EPHA4
zalcitabine		chemical drug	Inhibited	-2,000		4,81E-04	EGLN3,Ifit1,Ifit3/Ifit3b,USP18
BCL2L1	1,609	other		1,432		4,84E-04	BCL2,BCL2L1,ECM1,FN1,MAP2,TIMP1,TNFRSF10B,TUBB3	228 (17)
SASH1	0,596	other	Activated	2,121	bias	4,84E-04	CCND2,Ifit1,Ifit3/Ifit3b,ISG15,MET,Mx2,PLAT,Trim12a
glutathione		chemical - endogenous mammalian		0,354		4,84E-04	BCL2,BCL2L1,CCND1,CDKN1A,MET,PDGFRB,SERPINE1,TNFRSF10B	257 (21)
eflornithine		chemical drug	Activated	2,730		4,84E-04	BDNF,CDK2,CDKN1A,FN1,Hspa1b,LGALS3BP,SERPINE1,TGM2	320 (21)
COL18A1		other		-1,197		4,92E-04	BCL2,BCL2L1,CCND1,EFNB2,EPHB4,F3,FGFR1,FN1,SERPINE1	231 (20)
FGF19		growth factor				4,92E-04	ACACB,BCL2L1,CCND1,CYP7B1,ENO3,MCAM,MME,RGS2,SCN1B	235 (22)
MYCN		transcription regulator		-0,542		4,96E-04	ADAM23,BCL2L1,CCND1,CCND2,CDKN1A,CLU,DPYSL3,DUSP2,EMP1,EPHA5,FN1,HES1,ITGA2,LIF,NCAM1,PDLIM1,RHOU,RND3,SERPINE1,TGM2,TNFRSF10B	257 (23)
CDKN1B	-0,310	other		-0,909		5,01E-04	BCL2,CA6,CCND1,CDK2,CDKN1A,CSDC2,CYTH1,HSPB8,SERPINE1,TENM4,TMEFF2	276 (26)
GATA2		transcription regulator		-0,961		5,04E-04	ABCA13,ACHE,ANGPT2,ARHGEF5,AZGP1,CCL5,CCND1,CDKN1A,CHST13,DDIT4L,EPHA3,GFRA1,Gm14406,HMGA2,INKA2,ITGA2,NFIL3,NOS3,SAMD5,SLC18A1,SNCA,TCF7,TGM2,TMEM121B	252 (12)
E2F1	0,304	transcription regulator		0,319		5,09E-04	ANGPT2,BCL2,BCL2L1,BRCA1,CCNB1,CCND1,CCND2,CDK2,CDKN1A,CTNNBIP1,CTSB,DGKI,DUSP10,DUSP2,FGFR1,FGFR3,HES1,Hspa1b,NOTCH1,NR4A3,RND3,SERPINE1,TAP1,TAP2,TCF7,TGFB1,TNRC6C,TP53INP1,TRAF3	228 (22)
ATF3	0,021	transcription regulator		-0,033		5,11E-04	CCL5,CCND1,CD82,CDK2,CDKN1A,Gbp2,Gbp3,HSPB1,NES,SERPINE1,TLR2,TNFRSF10B	247 (20)
oblimersen		biologic drug		0,436	bias	5,16E-04	ADM,BCL2,BCL2L1,CDKN1A,EFNB2,ISG15,KLF10
selumetinib		chemical drug		-0,788		5,33E-04	CCND1,CDKN1A,EPHA4,FGFR1,FGFR3,ITGA2,JAK3,MET	209 (13)
ELOVL3		enzyme	Inhibited	-2,121		5,33E-04	COL1A2,EPAS1,IQGAP2,PLPPR2,Skint3 (includes others),SPP1,TIMP1,Trim12a
LATS2	-0,184	kinase		0,378		5,33E-04	BCL2,BCL2L1,CCNB1,CDKN1A,HMGA2,NES,SOX9,SPP1	248 (27)
FANCC	0,036	other				5,33E-04	CYP7B1,FGFR1,FZD9,GSAP,HES1,JAG1,PCLO,RND3
GW501516		chemical drug		-1,067		5,33E-04	APOD,BCL2,CCND1,CDKN1A,COL5A1,CPT1A,F3,FGFR1,NOTCH1,PLAT	233 (22)
NOTCH2	0,021	transcription regulator		-0,016		5,34E-04	APBB1IP,BCL2,EPAS1,FGFR3,FN1,FZD9,HES1,PDGFA,SOX9	221 (20)
RIGI	0,705	enzyme	Activated	2,084	bias	5,42E-04	BCL2,CCL5,IFIH1,Ifit1,Ifit3/Ifit3b,ISG15,JAK3,MME,Oas1c (includes others),SPP1,TRIM25,USP18	142 (17)
MAGI1	-0,582	enzyme		-0,577		5,42E-04	BCL2,BRCA1,CDK2,CDKN1A,EGLN3,HES1,SFN,SLC26A2,SYTL2,TGM2,TTC39A,ZNF185	247 (21)
PTGS2		enzyme		-0,189		5,51E-04	ANGPT2,AQP1,BCL2,BCL2L1,CCL5,CCND1,CDKN1A,CLU,FN1,ITGB4,NOS3,PRKCZ,ST3GAL1,TGFB1,TGM2,TNFRSF10B	196 (17)
IL33	0,186	cytokine		-0,257		5,54E-04	BCL2L1,CCL5,CCND1,CD82,CHST11,DUSP2,EGLN3,EGR3,EPAS1,ITGB4,JAG1,NFIL3,P2RY1,PCDH1,PDLIM1,PLAT,SERPINE1,SLC7A8,TGFA,TGFB1,TIMP1,TLR2,TRAF3,VASH1	261 (17)
CCAR1	-0,100	transcription regulator				5,56E-04	EPAS1,RGS2,SPHK1
MYPN		other				5,56E-04	CASQ2,MYH6,NPPB
DLX6-AS1		other				5,56E-04	CDKN1A,HES1,NOTCH1
ANKIB1	0,035	transcription regulator				5,56E-04	CCL5,IFIH1,ISG15	62 (7)
CPXM1		peptidase				5,56E-04	COL15A1,COL16A1,COL5A1
TEX11		other				5,56E-04	CCNB1,CCND1,CDKN1A	190 (12)
ADCY5		enzyme				5,56E-04	ADCY2,ADCY9,BCL2
GNL1	-0,104	other				5,56E-04	BCL2,BCL2L1,CDKN1A	145 (7)
casticin		chemical - endogenous non-mammalian				5,56E-04	BCL2,BCL2L1,TNFRSF10B	133 (7)
NKX3-2		transcription regulator				5,56E-04	FGFR3,POSTN,SOX9
thenoyltrifluoroacetone		chemical reagent				5,56E-04	AGT,SERPINE1,TGFB1	242 (16)
testosterone		chemical - endogenous mammalian		0,480		5,59E-04	Abca8a,ANPEP,BCL2,BCL2L1,BDNF,CCND1,CD82,CDK2,CDKN1A,CLU,CYP7B1,FGFR1,FGFR3,FN1,GALR2,GPC1,Mx2,PRKCZ,SCNN1A,SNCA,TAP2,TGFA,TUBB3	266 (18)
celecoxib		chemical drug		0,199		5,71E-04	B3GALT5,BCL2,BCL2L1,CCND1,CDKN1A,F3,MET,SERPINE1,ST3GAL4,TLR2,TNFRSF10B	207 (17)
BAK1	-0,421	transporter		1,342		5,72E-04	CCL5,CDKN1A,Oas1b,TRAF3,Trim34a/Trim34b	196 (18)
SOX6	0,346	transcription regulator		0,556		5,72E-04	CCND1,CDKN1A,FBXO2,FGFR3,HSPG2	153 (13)
KLF10	1,268	transcription regulator		-0,796		5,72E-04	BCL2,CCND1,CDKN1A,SERPINE1,TGFB1	301 (24)
BMPR1B		kinase				5,72E-04	CDKN1A,HAPLN1,POSTN,SERPINE1,SOX9	226 (21)
FOXF2		transcription regulator		-1,457		5,72E-04	CCND1,CDK2,CDKN1A,FN1,PDGFA	212 (17)
colistin		biologic drug		-1,265		5,73E-04	APOD,CCND1,CTSB,DAGLA,FXYD5,GARNL3,GPM6A,ITGB5,SLC7A8,SPP1
puromycin aminonucleoside		chemical reagent		-0,311		5,73E-04	AQP1,CLU,FXYD5,ITGB4,NES,NOX4,SDK1,SOD3,SPP1,TIMP1	178 (11)
KDM5B	-0,478	enzyme		-0,551		5,76E-04	BRCA1,CCNB1,CCND1,DPY19L1,GJB2,HMGA2,ISG15,LGALS3BP,MCAM,SCNN1A,SOX9,TGFB1	232 (13)
atorvastatin		chemical drug		0,175		5,76E-04	BCL2,BCL2L1,BDNF,CPT1A,DMC1,F3,IL17RD,NOS3,NOX4,PLAT,POSTN,SERPINE1,SOD3,SPP1,TGFB1,TLR2	261 (17)
ACKR3		G-protein coupled receptor		0,958		2,20E-03	ADM,BCL2,CCNB1,CCND1,CDKN1A	248 (21)
IFN TYPE 1 (family)		group		1,400		5,76E-04	BCL2,BCL2L1,CCL5,DHX58,IFIH1,Ifit1,ISG15	210 (18)
EPHB4	-1,393	kinase		-1,134		5,76E-04	KITLG,MYL4,NCAM1,NCAM2,NES,PLP1,TGFB1
3-deazaneplanocin		chemical drug		-1,056		5,85E-04	BCL2L1,CDKN1A,DUSP10,KLF6,KRT7,NOX4,SOX9,TGFB1	259 (19)
LDL (complex)		complex		1,600		5,94E-04	BCL2,BCL2L1,CCL5,CCND1,CDKN1A,DUSP2,EGR3,F3,FGFR3,ISG15,KLF6,LIF,NOS3,NR4A3,PLAT,RND3,SERPINE1,SPHK1,TGFB1,TLR2,USP18	275 (17)
HISTONE DEACETYLASE (complex)		complex		0,555		6,06E-04	AFMID,BCL2,CCND1,NOTCH1,PLAT,SLC7A8	302 (27)
H-7		chemical - kinase inhibitor		-1,698	bias	6,06E-04	ANGPT2,COL1A2,FN1,ISG15,SERPINE1,VDR	291 (19)
TICAM1	-0,091	other	Activated	2,892	bias	6,11E-04	CCL5,Ifit1,Ifit3/Ifit3b,Igtp,ISG15,JAG1,MET,Mx2,NES,NOX4,SERPINE1,TLR2	169 (17)
mir-8 (includes others)		microRNA		-0,224		6,14E-04	BCL2,CCND1,CCND2,CDKN1A,CPT1A,DDIT4L,FN1,HMGA2,KITLG,MET,NOTCH1,PDE7B,PLAT,SOX9,SULF2	261 (22)
kanamycin A		chemical drug		-1,265		6,16E-04	APOD,CCND1,CTSB,DAGLA,FXYD5,GARNL3,GPM6A,ITGB5,SLC7A8,SPP1
phosphate		chemical - endogenous mammalian		-0,358		6,16E-04	COL5A1,ECM1,ETV4,ETV5,mir-204 (includes others),POSTN,SPP1,TAGLN2,TGFB1,TIMP1	226 (18)
2-chloroadenosine		chemical reagent		-0,061	bias	6,28E-04	CCND1,NPPB,TGFB1,TIMP1	266 (16)
IFNL3		other				6,28E-04	IFIH1,IFNLR1,Mx2,TLR2
BMS-754807		chemical drug		-1,000		6,28E-04	BCL2,CLU,EPHA4,MET	160 (7)
mir-320 (includes others)		microRNA		-1,955	bias	6,28E-04	AQP1,BCL2L1,CCND1,IL6R	112 (5)
mir-3622 (includes others)		microRNA		-0,218		6,28E-04	CCNB1,CCND1,CCND2,CDKN1A
VEGFC	-0,116	growth factor		0,849	bias	6,28E-04	BCL2,BDNF,FLT4,ITGA4
FSCN1	-0,232	other		0,000		6,28E-04	FN1,KRT7,PDE3A,SOX9	188 (7)
LAMC1	0,128	other		-1,964		6,28E-04	ETV5,FN1,MBP,MYL4
4-coumaric acid		chemical - endogenous mammalian				6,28E-04	BCL2,CCNB1,CDKN1A,MGLL	79 (7)
nicotine		chemical drug	Activated	2,724		6,30E-04	AHR,BCL2,BDNF,CABP1,CCND1,CCND2,CDKN1A,FN1,Gstm7,NOS3,PLAT,POSTN,SCNN1A,SERPINE1,SPP1,TRPC1	215 (19)
NFKB (family)		group	Activated	3,050	bias	1,18E-08	BCL2,BCL2L1,CCL5,CCND1,CDKN1A,F3,FN1,ISG15,JAG1,MBP,NCAM1,NOX4,NPPB,PLAT,PLP1,TGM2,TIMP1	233 (24)
GCG		other		0,821		6,42E-04	BCL2,BCL2L1,CARD14,CPT1A,FN1,GFRA1,KIF26A,MME,NPPB,NR4A3,SULF2,TENT5A,TGFB1,TNS1	320 (21)
CRP		other		0,657		6,43E-04	CCL5,F3,FN1,IL6R,NOS3,SERPINE1,TGFB1	219 (18)
CLEC4G		other		1,912		6,43E-04	CDK2,EGR3,MFGE8,PDGFA,PDGFD,SCRG1,TGFB1
TNKS1BP1	0,158	other		-1,242		6,43E-04	IL6R,PDGFRB,SEMA3B,SEMA4G,SEMA6D,SHANK2,SOX9
DETA-NONOate		chemical reagent		0,364		6,43E-04	BCL2L1,CCND1,CDKN1A,SERPINE1,SOD3,TAGLN2,TIMP1	222 (20)
cuprizone		chemical toxicant		-0,742		6,47E-04	ACER2,APBB1IP,ARHGDIB,BDNF,CCL5,CMTM5,CTSB,EML1,MBP,MPP2,PLP1,SYNPO
morphine		chemical drug		0,503		6,47E-04	ADM,BCL2,BDNF,CCK,CCND1,CDKN1A,MBP,NOS3,PLAT,SYNPO,TLR2,TRPC1	278 (19)
HMOX1	0,701	enzyme		0,251		6,49E-04	ANGPT2,AQP1,BCL2,BCL2L1,BDNF,CCND1,CDK2,CDKN1A,MYH6,NPPB,TGFB1	223 (21)
benzo(a)pyrene		chemical toxicant	Activated	2,003		6,59E-04	AHR,BCL2,BRCA1,CDKN1A,CHN1,DOK5,FGFR3,GPC1,Hspa1b,HSPB1,NOS3,PDLIM1,PLCB1,SERPINE1,SOD3,TGFB1	229 (19)
BCL2	1,277	transporter		0,521		6,61E-04	BCL2,BCL2L1,CCND1,CDKN1A,CTSH,MCAM,NES,SOX9,SPHK1,TIMP1	239 (20)
PRNP	0,919	other	Activated	2,189		6,61E-04	AHR,BCL2,CCL5,CCND1,EPS8,HSPB1,NOTCH1,SOD3,SOX9,TCF7	246 (21)
SLC16A2		transporter		1,320		6,61E-04	ATP2B4,Cbr2,CCK,DPYSL3,FLOT1,HAPLN1,PLP1,SLC16A3,SLC7A8,TSPAN2
chartreusin		chemical reagent				6,67E-04	CDKN1A,TNFRSF10B
ALDH1A1		enzyme				6,67E-04	NOTCH1,TUBB3	109 (7)
gitoxigenin		chemical - endogenous non-mammalian				6,67E-04	CDKN1A,TNFRSF10B
NFKB-RELA (complex)		complex		1,997	bias	1,11E-02	AGT,BCL2,BCL2L1,CCL5
ACER3	0,162	enzyme				6,67E-04	ACER2,CDKN1A
voxtalisib		chemical drug				6,67E-04	BCL2,TGM2	115 (7)
6-phenylhexyl isothiocyanate		chemical reagent				6,67E-04	BCL2,NOTCH1	78 (4)
SYCP3	0,116	other				6,67E-04	BCL2,BCL2L1	125 (7)
16:0/20:4 phosphatidylcholine		chemical - endogenous mammalian				6,67E-04	CCNB1,CCND1
mir-652		microRNA				6,67E-04	JAG1,NPPB
POLDIP3	0,326	other				6,67E-04	CDKN1A,ISG15
ING2	-0,387	transcription regulator				6,67E-04	SERPINE1,SPP1	182 (7)
IL6R	1,355	transmembrane receptor		0,903		3,45E-05	BCL2L1,CCK,CCL5,CDK2,CDKN1A,COL1A2,CTSB,FN1,IL6R,TGFB1,TIMP1	231 (19)
ING5	-0,390	other				6,67E-04	CDK2,CDKN1A
NEU2		enzyme				6,67E-04	BCL2,BCL2L1	221 (20)
parsatuzumab		biologic drug				6,67E-04	HES1,NOTCH1
Gm4836 (includes others)		other				6,67E-04	BCL2,BCL2L1	125 (7)
CRTAP	0,686	other				6,67E-04	CDKN1A,SERPINE1	100 (7)
ZFYVE16	-0,146	other				6,67E-04	CDKN1A,SERPINE1	221 (14)
3830403N18Rik/Xlr		other				6,67E-04	BCL2,BCL2L1	125 (7)
polyethylene glycol		chemical drug				6,67E-04	CCK,CDKN1A
inostamycin		chemical reagent				6,67E-04	CCND1,TNFRSF10B
sarpogrelate		chemical drug				6,67E-04	F3,SERPINE1
methiothepin		chemical drug				6,67E-04	F3,SERPINE1	205 (17)
ORIC-101		chemical drug				6,67E-04	CCND1,TGFA	142 (7)
NUMB	0,124	other		-1,697		6,81E-04	BCL2L1,CCNB1,CDKN1A,HES1,NOTCH1	256 (22)
REN		peptidase		0,489		6,81E-04	AGT,Cyp2j6,F3,MYH6,NOX4	196 (7)
NFKB1	-0,082	transcription regulator	Activated	2,018		8,45E-07	AGO2,BCL2,BCL2L1,CCL5,CCND1,CCND2,CD82,CDKN1A,COL1A2,CTSB,ENPP2,EPAS1,FN1,GFRA1,Ifit1,IL17C,IRF4,ISG15,JAG1,LTC4S,NPPB,NR4A3,PDGFA,SOX9,TGFB1,TLR2	255 (14)
NFKB2	0,102	transcription regulator	Activated	2,300		1,93E-04	BACE2,BCL2,BCL2L1,CCL5,CCND1,CDKN1A,ENPP2,Gbp2,IRF4,KAZALD1,KRT7,LTC4S,PCYT1B,SEMA3E	236 (17)
TJP2	-0,426	kinase		-0,447		6,81E-04	BCL2L1,CCL5,EPHA3,EPS8,ITGB5
ethidium		chemical drug				6,81E-04	BCL2,C1QTNF5,CCND1,SERPINE1,TIMP1	266 (23)
GJA1	0,588	transporter		-0,970		6,92E-04	CCND1,CDKN1A,FGFR3,GJB2,MBP,SPP1	232 (25)
MFGE8	1,488	other		0,640		6,92E-04	CCND1,EDIL3,JAG1,LIF,NPPB,TRAF3
ARRB1	0,826	transcription regulator		-0,218		6,92E-04	BCL2,ENAH,F3,NPPB,SERPINE1,SPP1	190 (20)
DACH1	-0,032	transcription regulator		-1,446		6,92E-04	CDKN1A,FGFR1,PAK3,PLAT,SERPINE1,TGFB1	282 (18)
NFKBIA	0,066	transcription regulator		1,252		8,65E-12	AZGP1,B3GALT5,BCL2,BCL2L1,CCL5,CCNB1,CCND1,CCND2,CD82,CDK2,CDKN1A,CLU,COL1A2,CTSB,CYP7B1,ENPP2,F3,FN1,Gbp2,GPR176,HES1,Ifit1,IGF2R,ISG15,ITGA2,KCNH2,LIF,MFGE8,MMP15,NOS3,NRK,PDGFA,PDLIM1,PLAT,SOD3,SOX9,TGFB1,TIMP1,TLR2,TNFRSF10B,TRPC1	250 (14)
M344		chemical reagent		0,000	bias	6,92E-04	ADAM19,BACE2,BDNF,CLU,SERPINE1,TGFB1
BMPR1A	0,197	kinase	Activated	2,538		7,08E-04	CCL5,CCNB1,CDKN1A,HAPLN1,LAMC3,NEGR1,SERPINE1,SOX9,TGFB1,ULBP1	265 (19)
MAP2K4	-0,221	kinase		1,063	bias	7,15E-04	BCL2,BCL2L1,CCL5,CCND1,CDKN1A,TGFB1,VDR	212 (20)
CD3 (complex)		complex		1,733		7,23E-04	AHR,ARHGDIB,BCL2,BCL2L1,CCL5,CCND1,CCND2,CDK2,DUSP2,DUSP22,EDIL3,EGR3,EIF4A3,FYB1,IRF4,ITGA4,ITGB5,JAK3,NLGN3,NOS3,P2RY2,PCYT2,PDE6H,PYGL,SYNPO,TCF7,TGFB1,TGM2,TLR2,TRIM25,XAF1	274 (18)
SERPINB7		other		1,265		7,36E-04	ADAMTS14,CALCRL,CST6,CTSB,CTSH,ITGA2,ITGB4,ITPR3,NOTCH1,TGFB1,VDR
GNA15		enzyme				7,59E-04	ADM,AKAP12,FXYD5,HES1,MAP2,NOX4,PDLIM1,PLAT,RGS2,TIMP1	244 (18)
USP8	0,108	peptidase	Inhibited	-2,619		7,67E-04	Ifit1,Ifit3/Ifit3b,ISG15,MET,Oas1b,Oas1c (includes others),TAP1,TAP2	156 (12)
FGF7		growth factor		-0,436		7,67E-04	BCL2L1,CCND1,CDK2,CDKN1A,ETV5,FGFR1,SERPINE1,TGFB1	219 (21)
mir-1 (includes others)		microRNA		-1,896	bias	7,83E-04	BCL2,BDNF,CCND1,CCND2,FN1,JAG1,MET,PAK3,PDGFA,SOX9,TAGLN2	222 (17)
C5		cytokine	Activated	2,464		7,83E-04	BCL2,BCL2L1,CCL5,CCND1,EFNB2,F3,FN1,MET,PLAT,SERPINE1,TGFB1	220 (17)
PP1		chemical drug		-1,044		7,87E-04	ANGPT2,BCL2L1,CCND2,CDK2,NPPB,SERPINE1	252 (18)
3p-hpRNA		chemical reagent		1,964		7,87E-04	CCL5,FLOT1,IFIH1,ISG15,TAP1,USP18	76 (7)
PBRM1	-0,229	other		0,896		7,87E-04	ADAMTS9,CCL5,CCNB1,CDKN1A,JAG1,SOX9
mir-25 (includes others)		microRNA		-0,721	bias	7,87E-04	ADM,CDKN1A,KITLG,MYLIP,NOX4,TRAF3
EFNA4	0,507	kinase		-0,816		7,87E-04	ABCA12,ETV5,ITGB4,KRT7,PLAT,SOX9
ACE2		peptidase		-0,557		7,87E-04	AGT,CCL5,FN1,NOS3,NOX4,SERPINE1	236 (18)
BMP10		growth factor		-0,333		7,93E-04	AQP1,BDH1,COL1A2,ECM1,FN1,NCAM1,NR4A3,SOX9,TIMP1
PPP1R1B		phosphatase		1,318	bias	8,04E-04	BCL2,BCL2L1,CCND1,SNCA	259 (22)
EN1		transcription regulator		-1,131		8,04E-04	CCND1,COL1A2,SNCA,TUBB3
SMAD2/3/4 (family)		group		1,067	bias	8,04E-04	HMGA2,NOX4,SERPINE1,TIMP1	201 (11)
decursin		chemical - endogenous non-mammalian		0,655		8,04E-04	ANGPT2,CCND1,CDK2,CDKN1A	179 (22)
zearalenone		chemical toxicant		0,283		8,04E-04	BCL2L1,CCNB1,CCND1,KITLG	238 (16)
cucurbitacin B		chemical - endogenous non-mammalian				8,04E-04	BCL2,BCL2L1,CCNB1,CDKN1A	243 (20)
miR-335-3p (miRNAs w/seed UUUUCAU)		mature microRNA		-0,447	bias	8,06E-04	ADAMTS14,COL1A2,COL5A1,Loxl2,PDGFA
HDAC9		transcription regulator		0,000		8,06E-04	BCL2,CCNB1,NPPB,RGS2,TGFB1	209 (13)
PD184352		chemical drug		-1,520		8,06E-04	BCL2,BCL2L1,CCND1,NR4A3,SERPINE1	245 (21)
evodiamine		chemical - endogenous non-mammalian		-1,172		8,06E-04	BCL2,BCL2L1,CCNB1,CCND1,CDKN1A	210 (24)
nitroarginine		chemical reagent		-0,562		8,06E-04	NCAM1,NFIL3,PLAT,SPP1,TGFB1	219 (11)
H89		chemical drug		-0,475		8,10E-04	BCL2,BCL2L1,BDNF,Bglap2/Bglap3,CCL5,CCND1,CDKN1A,EGR3,HAPLN1,ITPR3,NFIL3,SERPINE1,TGFA	221 (19)
mir-155		microRNA	Inhibited	-2,328		8,13E-04	BCL2,CCL5,CCND1,CDKN1A,Ifit3/Ifit3b,IL13RA1,IRF4,MME,NOS3,SERPINE1,TGFB1,TP53INP1	242 (21)
RB1	0,195	transcription regulator		1,265		8,16E-04	ANGPT2,BCL2,BRCA1,CALCRL,CCL5,CCNB1,CCND1,CDK2,CDKN1A,COL5A1,EGR3,EPS8,F3,FN1,GPR176,HES1,ISG15,KLF10,Loxl2,MET,MYH6,MYL4,NR4A3,PRSS23,SERPINE1,SLC26A7,TGFB1	237 (17)
CD28		transmembrane receptor		0,833		1,34E-02	AHR,ARHGDIB,BCL2,BCL2L1,CCND1,CCND2,CDK2,DUSP22,FYB1,Gbp2,IRF4,ITGA4,NLGN3,NOS3,PDE6H,SLC16A3,TCF7
INSULIN (family)		group		0,182		8,42E-04	ADAM15,AGT,ARRDC3,BCL2,BCL2L1,BDH1,BDNF,CCK,CCL5,CCND1,CDK2,CDKN1A,COL1A2,COL5A1,ECI1,ENPP2,EPAS1,FN1,HES1,Ifit3/Ifit3b,LGALS3BP,MBP,NFIL3,NOS3,NOTCH1,NR4A3,PDGFRB,PLAT,PLCB1,PRKCZ,SERPINE1,TGFA,TGFB1,TIMP1,TLR2	251 (18)
INHBA		growth factor		1,695		8,48E-04	BCL2,BCL2L1,CCND1,CCND2,CDKN1A,EFNB2,EGLN3,FN1,KAZALD1,NRK,PDGFA,SERPINE1,TGFB1,TIMP1,TMEFF2	242 (21)
ADIPOQ		other		-1,804		8,52E-04	ACACB,BCL2,CCL5,CCND1,CDKN1A,CLXN,DHRS3,ECI1,ENO3,F3,FGFR1,FGFR3,FN1,FZD9,ITGA4,NOX4,TGFB1,TIMP1	249 (23)
TAF4	-0,081	transcription regulator		0,776		8,56E-04	BCL2L1,BDNF,CCND1,GJB2,Ifit1,MAP3K6,PDGFA,SPP1,TGFB1
SMAD3	-0,538	transcription regulator		1,635		8,62E-04	ADAM15,ADAM23,BCL2,CCND1,CCND2,CDKN1A,COL1A2,FN1,ITGB5,JAG1,JAM2,NOX4,PTP4A3,SERPINE1,SLC16A3,SPHK1,SPP1,TGFA,TGFB1,TIMP1	259 (18)
SYK	0,567	kinase		-1,067		8,69E-04	AKAP12,ATP8A1,BCL2,CCL5,CCND1,DOCK10,ITGB4,NOTCH1,TGFB1,TP53INP1	238 (17)
L-proline		chemical - endogenous mammalian				8,73E-04	CCND1,CDKN1A,LIF	254 (20)
GCS-100		chemical drug				8,73E-04	BCL2L1,CCND2,CDKN1A	201 (17)
CNR1		G-protein coupled receptor		0,730		4,56E-02	BDNF,CYP7B1,EPS8,PDGFRB,S100A6,SLIT2,TGFB1,TIMP1
PRKG2		kinase				8,73E-04	NES,PLP1,SOX9	126 (7)
evofosfamide		chemical drug				8,73E-04	CCND1,CCND2,CDKN1A
nimbolide		chemical - endogenous non-mammalian				8,73E-04	BCL2,BCL2L1,CCND1	183 (18)
PIWIL2		enzyme				8,73E-04	BCL2L1,CCND1,MAP1A
SNW1	0,058	transcription regulator				8,73E-04	CCND1,CDKN1A,SERPINE1	210 (12)
LY-3009120		chemical drug				8,73E-04	CCND1,ETV4,ETV5	205 (9)
ciclopirox olamine		chemical drug				8,73E-04	BCL2L1,CDK2,CDKN1A	190 (12)
diacerein		chemical drug				8,73E-04	BCL2,BCL2L1,IL6R	215 (20)
ETV6-NTRK3		fusion gene/product				8,73E-04	Ifit1,Ifit3/Ifit3b,Igtp	164 (7)
8-(4-sulfophenyl)theophylline		chemical reagent				8,73E-04	NPPB,TGFB1,TIMP1
COLLAGEN TYPE VI (complex)		complex				8,73E-04	CCNB1,CCND1,TIMP1
5-fluorouracil		chemical drug		0,644		8,76E-04	BCL2,BCL2L1,CCND1,CCND2,CD82,CDHR2,CDK2,CDKN1A,CLU,COL1A2,DPYD,GABRA1,ITGB4,LIF,NOTCH1,PDGFA,SFN,SPHK1,SPP1,TGFA,TGFB1,TNFRSF10B,VDR	272 (18)
CALMODULIN (family)		group		-1,134		8,78E-04	BCL2,BDNF,F3,SEZ6,SLC24A4,TIAM2,TSPAN2	271 (25)
ALB		transporter		0,640		8,78E-04	AGT,CCL5,CCNB1,CDKN1A,FN1,SYNPO,TGFB1	193 (15)
ETV3	0,022	transcription regulator		-1,633	bias	8,78E-04	DHX58,IFIH1,PARP10,SPP1,TRIM25,USP18,XAF1
telmisartan		chemical drug		-0,555		8,78E-04	AGT,BCL2,BDNF,CPT1A,NOS3,TGFB1,TRPC1	281 (20)
IL4R	0,605	transmembrane receptor		0,707		4,69E-03	ADGRL2,ETV5,FN1,GRID2,IL1RAPL1,SEZ6,SHANK1,UNC13B
RPS6KB1	-0,448	kinase		1,528		8,91E-04	BCL2,BCL2L1,CCND1,CDKN1A,ISG15,SERPINE1	212 (21)
BACE1	0,007	peptidase		-0,479		8,91E-04	CLU,CTSB,KCTD12,MBP,PLP1,Scn2a
SYVN1	-0,033	transporter		1,732		9,09E-04	ADCY9,AHR,CCND1,CDA,DPYD,F3,HSPB1,ITGB4,L1CAM,LGALS3BP,MCAM,TNS4
BMP4		growth factor		1,205		9,11E-04	BCL2,CCND1,CDK2,CDKN1A,HES1,HMGA2,ITGA4,KLF10,KRT7,L1CAM,NCAM1,NES,POSTN,RIPOR2,SERPINE1,SOX9,TGFB1,TGM2,TLE2	283 (25)
dinoprost		chemical - endogenous mammalian		-0,440		9,11E-04	ADM,CCND1,CCND2,NFIL3,SCN1B,SPP1,TGFA,TGFB1	306 (22)
RBL1	-0,214	transcription regulator		0,020		9,11E-04	CCND1,CDK2,CDKN1A,DUSP10,F3,HES1,MET,NOTCH1	289 (21)
capmatinib		chemical drug				9,11E-04	GGA3,KRT7,LIMS2,MET,NPTX1,PRELP,RXFP3,TGFA	142 (7)
NFYB	0,002	transcription regulator				2,54E-02	BCL2,BCL2L1,CAPN3,CCNB1,COL1A2,DGKI,EPAS1,FAM184B,KIAA0930,NAALADL2,PDGFRB,SLITRK2,TTC39B
mir-15 (includes others)		microRNA		-0,086		9,22E-04	ACACB,BCL2,CCL5,CCND1,CCND2,CD82,IRF4,ISG15,TIMP1	213 (21)
Pam3-Cys-Ser-Lys4		chemical reagent		1,015		9,27E-04	ANGPT2,BCL2L1,BDH1,CCL5,DDIT4L,F3,IRF4,ITGA4,NPPB,RGS2,SERPINE1,SLC16A3,SNCA,TLR2,TRAF3	273 (18)
GROWTH HORMONE (family)		group		1,809		9,29E-04	AGT,BCL2,CCL5,CCND1,CCND2,CLU,FGFR3,FN1,HES1,KLF10,NOTCH1,NOX4,NR1D1,SCNN1A,SPP1,TGFB1	292 (19)
FAS		transmembrane receptor		0,601		8,34E-06	BCL2,BCL2L1,CCL5,CDKN1A,COL15A1,COL1A2,COL5A1,DNAH17,DUSP10,F3,IL13RA1,IQGAP2,ITGB8,JAG1,LST1,MET,MME,P2RY2,PALM2AKAP2,RAPGEF5,SERPINE1,SPP1,TAGLN2,TGFB1,TLR2,TRAF3	243 (18)
LLGL2	0,664	other		1,342	bias	9,47E-04	ETV5,FSTL1,SERPINE1,SLIT2,TNS1
PD 123319		chemical drug		0,424		9,47E-04	ANGPT2,SERPINE1,SPP1,TGFB1,TIMP1	261 (19)
MGA	-0,121	transcription regulator		-1,890	bias	9,70E-04	CCND1,EGLN3,EPAS1,GSAP,LGALS3BP,LTBP4,TGM2
HIC1		transcription regulator		-0,378		9,70E-04	CCND1,CDKN1A,CYP7B1,LIF,MCAM,SOX9,SPP1	183 (12)
carbon monoxide		chemical - endogenous mammalian		-0,596		9,70E-04	BCL2,BDNF,CDKN1A,F3,FN1,SERPINE1,TGFB1	210 (18)
TGFBR2	0,874	kinase		1,835		9,91E-04	BACE2,BCL2,BDNF,CCND1,CDKN1A,CLU,COL1A2,EPAS1,FN1,GGA3,GJB2,GPC1,HSPB1,ITPK1,JAK3,KRT7,NFIL3,NOS3,SERPINE1,SLC16A3,SPP1,TGFB1,TIMP1	275 (19)
sodium arsenite		chemical drug		0,380		9,92E-04	BCL2,BRCA1,CCND1,CCND2,CDKN1A,EGR3,EPAS1,TNFRSF10B	255 (19)
TK1	0,857	kinase		1,786		9,93E-04	AKAP12,ARHGEF9,BRCA1,CDKN1A,CRIP1,CTSH,FN1,FYB1,LAMC3,PABPC4L,PALM2AKAP2,SLIT2,TGM2
MAVS	0,302	other	Activated	2,576	bias	9,97E-04	BCL2,CCL5,DHX58,IFIH1,Ifit1,Ifit3/Ifit3b,ISG15,JAK3,MME,SPP1,USP18	136 (16)
lipoxin A4		chemical - endogenous mammalian		-0,447		1,01E-03	CCND1,CDKN1A,FN1,SERPINE1,TGFB1,TIMP1	240 (20)
CYP27B1	-0,062	enzyme		-1,342		1,01E-03	BCL2,CCND1,ITGB4,SPP1,TLR2,VDR	219 (22)
EFNA3	0,482	kinase		-0,816		1,01E-03	ABCA12,ETV5,ITGB4,KRT7,PLAT,SOX9
CGS 21680		chemical reagent		-1,471		1,01E-03	BDNF,CCL5,CDKN1A,EGR3,F3,RGS2	260 (21)
cetuximab		biologic drug		0,147		1,01E-03	BCL2,FN1,HSPB1,TNFRSF10B	255 (21)
(6)-gingerol		chemical - endogenous non-mammalian		-0,225		1,01E-03	BCL2,BCL2L1,CDK2,CDKN1A	217 (19)
DAB2IP	0,029	other		1,290		1,01E-03	CDKN1A,CLU,EPAS1,SERPINE1	238 (20)
tipiracil		chemical drug				1,01E-03	CCL5,FLOT1,IFIH1,TAP1
SMAD6	-0,137	transcription regulator				1,01E-03	SERPINE1,SOX9,SPP1,TGFB1	182 (19)
FTI-277		chemical reagent		0,025		1,01E-03	BCL2,CCND1,SERPINE1,TGFB1	275 (22)
NPC1	-0,255	transporter		-1,091		1,01E-03	CCND1,CTSB,CTSH,Ifit1,ISG15,MBP,MMP15,MYLIP,PLP1,SNCA,TAP1,TGFB1	254 (23)
ERG		transcription regulator		-0,247		1,02E-03	ACHE,ARHGAP20,ARHGAP28,BACE2,CDC42EP1,CDK2,COL11A2,DOCK10,KLF10,MET,Mir8116,MYO1D,NFIL3,NLGN1,NOS3,PLAT,RAPGEF5,SLIT2,SNCA,SOX9,SPP1,TMC6,Zfp981 (includes others)
CD40LG		cytokine		1,306	bias	1,04E-03	AHR,ATF5,BCL2,BCL2L1,CCL5,CDKN1A,CLU,DUSP2,F3,IL13RA1,IRF4,ISG15,ITGA4,LIG4,NR4A3,PALM2AKAP2,RGS2,SERPINE1,TAP1,TAP2,TGM2,TRAF3	189 (17)
PTPN11	0,234	phosphatase		-0,717		1,06E-03	BCL2L1,CCL5,CCND1,CDKN1A,Ifit1,Ifit3/Ifit3b,ISG15,MET,PDGFRB,TCF7	191 (19)
PTGES		enzyme		-0,600		1,07E-03	CDKN1A,ITGB4,MYH6,NOS3,NOX4,NPPB,SERPINE1	173 (11)
TFAP2C		transcription regulator		-0,266		1,08E-03	CDKN1A,EGR3,JAG1,KITLG,MBP,SEMA3B,TGFA,TIMP1	269 (20)
NPAS4:ARNT2,(NPAS4:ARNT,NPAS4:ARNTL):BDNF gene		complex				2,58E-02	BDNF
LUCAT1		other		0,108		1,10E-03	BCL2,CDKN1A,FN1,ITGB4,MGLL	269 (21)
MAPK11	0,194	kinase		0,562		1,10E-03	BCL2,MYH6,NPPB,TIMP1,VDR	241 (16)
ATXN1	-0,646	transcription regulator				1,10E-03	CHN2,ETV4,ETV5,GRID2,TLE6	103 (7)
DNASE2		enzyme				1,10E-03	DHX58,Ifit1,Ifit3/Ifit3b,ISG15,USP18
RACK1	-0,751	enzyme		-1,131		1,10E-03	BCL2L1,CCL5,CDKN1A,COL1A2,ISG15	217 (16)
selinexor		chemical drug		-0,130		1,10E-03	CCND2,CDKN1A,HOXB9,ITGA2,TP53INP1	219 (12)
glyoxylic acid		chemical - endogenous mammalian				1,10E-03	CCL5,CDKN1A,Ifit1,ISG15,SPP1	141 (7)
ramipril		chemical drug		0,555	bias	1,10E-03	COL1A2,FN1,ITGA2,TGFB1,TIMP1	218 (13)
1-methyl-4-phenyl-1,2,3,6-tetrahydropyridine		chemical toxicant		0,140		1,13E-03	BCL2,BDNF,CCL5,Ddx60,EGR3,FSTL1,HSPB1,LIF,MAP2,SNCA	258 (20)
JUNB	0,155	transcription regulator		1,664		1,13E-03	BDNF,CCND1,CD82,CLU,COL1A2,EPAS1,FN1,HES1,ITGB4,PAK3,SERPINE1,TIMP1	228 (16)
RXR/VDR/VITAMIN D3 (complex)		complex		0,808		1,13E-03	CCL5,CDKN1A,CST6,PDGFA,SEMA3B,SPP1
PLAT	1,606	peptidase		1,264		1,13E-03	BDNF,CCND1,FN1,PLAT,SERPINE1,TGFB1	253 (20)
Ro31-8220		chemical drug	Inhibited	-2,348	bias	1,13E-03	BCL2,BCL2L1,CDKN1A,COL1A2,FN1,SERPINE1	235 (20)
phytohemagglutinin		chemical drug		0,767	bias	1,15E-03	AGT,CACNB3,CCL5,CCND2,CHN1,COL1A2,FGFR3,INPP1,ITGA8,JAK3,MAP1A,MBP,MET,NCAM1,PLP1,SPHK1,SPP1,TIMP1	286 (21)
GUCY1B1		enzyme		-0,647		1,17E-03	HMGA2,HSPB1,JAM2,MXRA7,PDLIM1,SEMA6D,SPP1,TGFB1
captopril		chemical drug		-1,192		1,17E-03	AGT,CLU,F3,MYH6,POSTN,SPP1,TGFB1,TIMP1	243 (19)
N-Ac-Leu-Leu-norleucinal		chemical - protease inhibitor		-0,131		1,17E-03	ACHE,BCL2L1,BRCA1,CCNB1,CCND1,CDKN1A,ITPR3,KCNH2	270 (25)
monocrotaline		chemical toxicant		1,524		1,17E-03	CCL5,CCND1,NCAM1,NOS3,PDGFA,SLC41A2,SPP1,TUBB3	215 (19)
sodium bisulfide		chemical reagent		0,483		1,18E-03	AGT,ANGPT2,BCL2,BDNF,CDKN1A,NOS3,NOX4	267 (20)
MYBL2	-0,253	transcription regulator		0,049		1,18E-03	BCL2,CBX4,CCNB1,CCND1,CDK2,CLU,IMPDH1	222 (17)
everolimus		chemical drug		-0,949		1,18E-03	BCL2L1,CCND1,CCND2,CDKN1A,MAP2,SOX9,TNFRSF10B	265 (20)
seocalcitol		chemical drug		1,513		1,18E-03	BCL2,BCL2L1,CDKN1A,CUBN,LGALS2,PDGFRB,VDR	257 (26)
MAP3K7	0,076	kinase		1,386		1,19E-03	BCL2L1,CCL5,IFIH1,ISG15,ITGB5,Mx2,RGS2,SERPINE1,SOX9,SPHK1,XAF1	266 (18)
Sb202190		chemical drug		-0,913		1,19E-03	BCL2,CCND1,CCND2,CDKN1A,FN1,HAPLN1,IL17C,SERPINE1,SPP1,TNFRSF10B,VDR	241 (20)
ritonavir		chemical drug		-1,432		1,19E-03	ARHGEF19,ATP10B,BCL2L1,CCND2,KIF14,KITLG,LAMA3,MET,MME,NOS3,USP18
PSEN1	0,106	peptidase		1,429		1,22E-03	BDNF,C1ra/C1rb,CCL5,CCND1,EMP1,ENPP2,HES1,IRF4,L1CAM,MAP2,MBP,MME,NCAM1,NOTCH1,PAK3,PDGFRB,SNCA,TGFB1,TLR2,TNFRSF10B,Tuba4a,TUBB3	273 (21)
LEPR		transmembrane receptor		0,588		2,28E-03	BCL2,BCL2L1,CDK2,FN1,FYB1,Hspa1b,LIF,MBP,NOX4,PLP1,SERPINE1,TGFB1,TIMP1,TP53INP1	265 (20)
NR0B2		ligand-dependent nuclear receptor		-0,562		1,25E-03	AGT,CDKN1A,COL1A2,CPT1A,CYP7B1,FGFR1,ISG15,SERPINE1,SPP1,TGFB1,TIMP1,TLR2	208 (20)
nitric oxide		chemical - endogenous mammalian		0,389		1,25E-03	AHR,BCL2,BCL2L1,CCND1,CDKN1A,CTSH,DPYSL3,HSPG2,NCAM1,NPPB,SFN,SPP1	239 (22)
lysophosphatidylcholine		chemical - other		0,378	bias	1,26E-03	BDNF,CCL5,CPT1A,F3,MBP,NOS3,PHYH,PLP1,RGS2,SERPINE1,TGFB1	261 (21)
lithium chloride		chemical drug		1,462		1,26E-03	AHR,BCL2,CCND1,CDKN1A,HAPLN1,HES1,NES,NOTCH1,POSTN,SOX9,TNFRSF10B	293 (25)
Rp-cAMPS		chemical - kinase inhibitor	Inhibited	-2,000		1,26E-03	BCL2,BCL2L1,SPP1,SYNPO	251 (21)
CBX1	0,019	transcription regulator				1,26E-03	Bglap2/Bglap3,CDKN1A,Zfp345 (includes others),Zfp981 (includes others)	6 (2)
CIC	-0,106	transcription regulator		-1,964	bias	1,26E-03	CCND1,ETV4,ETV5,ITGA2	59 (5)
ralimetinib		chemical drug		1,000	bias	1,26E-03	CCND1,SOX9,SPP1,TCF7	109 (7)
superoxide		chemical - endogenous mammalian		0,000		1,26E-03	CLU,FN1,NOS3,TIMP1	270 (20)
perindopril		chemical drug		0,262		1,26E-03	ACHE,CCND1,NOS3,TGFB1	214 (16)
acyclic retinoid		chemical drug		-0,351		1,26E-03	CCND1,CDKN1A,COL1A2,PDGFRB	179 (13)
leuprolide		biologic drug		0,152		1,26E-03	BCL2,NR4A3,TGFB1,TIMP1	250 (17)
melphalan		chemical drug		1,154		1,26E-03	BCL2L1,CDKN1A,TNFRSF10B,XAF1	202 (17)
luteolin		chemical drug		0,335		1,27E-03	ACHE,BCL2,BCL2L1,CCNB1,CCND1,CDK2,SPHK1,TNFRSF10B	211 (18)
dopamine		chemical - endogenous mammalian		0,851		1,27E-03	BCL2,BCL2L1,BDNF,CCK,CCL5,DUSP2,EGR3,KCNJ13,KIF26A,MAP2,NR4A3,SCN1B,TGFA	219 (18)
benzyl isothiocyanate		chemical - endogenous non-mammalian		0,000		1,27E-03	BCL2,BCL2L1,CCNB1,CCND1,MET,SERPINE1	223 (19)
letrozole		chemical drug		1,067		1,27E-03	BCL2,CCND1,CDK2,CDKN1A,LIF,TGFB1	262 (24)
cyclopamine		chemical reagent		0,182		1,27E-03	BCL2,CCND1,CDKN1A,SERPINE1,SOX9,SPP1	241 (20)
mirdametinib		chemical drug	Inhibited	-2,534		1,28E-03	CCNB1,CCND1,COL15A1,COL5A1,ETV4,F3,FN1,HSPG2,POSTN,TGFB1	218 (19)
metronidazole		chemical drug		-1,265		1,28E-03	APOD,CCND1,CTSB,DAGLA,FXYD5,GARNL3,GPM6A,ITGB5,SLC7A8,SPP1
trastuzumab		biologic drug		0,314		1,28E-03	ANGPT2,BCL2L1,CCND1,CDKN1A,ISG15	229 (21)
STAT5 DIMER (complex)		complex	Activated	2,190		1,28E-03	BCL2,BCL2L1,CCND1,CCND2,TLR2
VGLL3	-0,756	other		-1,206		1,28E-03	ADM,CCL5,COL1A2,SOX9,SPP1
CASR		G-protein coupled receptor		0,563		9,37E-03	ANGPT2,BCL2,BCL2L1,CCNB1,CCND1,CCND2,ISG15,TLR2,VDR	247 (24)
MAC (complex)		complex		0,391	bias	1,28E-03	BCL2,FN1,PDGFA,SOX9,SPP1	227 (19)
WDR5	-0,185	transcription regulator		-1,987		1,28E-03	HES1,IGF2R,NES,SPP1,TUBB3	265 (17)
MYOG		transcription regulator				1,28E-03	ACACB,ACHE,CDKN1A,MYL4,PDGFA
SPHK2	0,249	kinase		-1,266		1,28E-03	CCL5,CDKN1A,CPT1A,MBP,SPHK1	285 (24)
pirfenidone		chemical drug		-0,304		1,28E-03	FN1,PDGFA,POSTN,RND3,TGFB1	137 (13)
propargylamine		chemical reagent				1,28E-03	BCL2,BCL2L1,BDNF	247 (23)
LRRC8A	-0,064	ion channel				1,28E-03	CCL5,ISG15,Mx2	105 (7)
betulin		chemical - endogenous non-mammalian				1,28E-03	BCL2L1,TGFB1,TIMP1	206 (11)
5-fluoro-2'-deoxycytidine		chemical drug				1,28E-03	BCL2,BCL2L1,CDKN1A
LINC01133		other				1,28E-03	CCND1,CDK2,CDKN1A
DKK2		other				1,28E-03	BCL2,CCND1,SPP1	176 (9)
genipin		chemical - endogenous non-mammalian				1,28E-03	CCND1,CDK2,CDKN1A	196 (15)
DES	-0,891	other				1,28E-03	DYSF,SPP1,TGFB1
SIPA1	0,011	other				1,28E-03	ACHE,FN1,ITGB4
prodigiosin		chemical toxicant				1,28E-03	BCL2,CDKN1A,TNFRSF10B	241 (18)
SHR2554		chemical drug				1,28E-03	BCL2L1,CDK2,CDKN1A	132 (12)
artemisinin		chemical drug				1,28E-03	CCND1,CDK2,CDKN1A	241 (21)
STAR	0,053	transporter		0,378		1,29E-03	AGT,CCL5,CPT1A,NR1D1,SPP1,TGM2,TP53INP1	109 (3)
CALCA		other		0,606		1,33E-03	CARD14,EGLN3,EPAS1,JAG1,KIF26A,MME,NFIL3,NOS3,P2RY1,PDLIM1,SERPINE1,TGFA,TNS1	194 (17)
methotrexate		chemical drug		-1,429		1,34E-03	ACACB,AK4,BCL2,BDNF,CCL5,CCND1,CDKN1A,CPT1A,DUSP10,ENO3,EPAS1,MET,PHYH,SPP1,TGFB1,TP53INP1	283 (22)
IL12 (complex)		complex		1,186		1,37E-03	AHR,BCL2L1,CCL5,FLT4,IFIH1,Ifit1,IRF4,ISG15,ITGA4,TCF7,TGFB1,TIMP1,TLR2,Trim30a/Trim30d	198 (16)
FGF21		growth factor		0,161		1,37E-03	BCL2,BDH1,CCND1,CPT1A,FGFR1,MYLIP,SERPINE1,TGFB1	264 (22)
(+)-MK-801		chemical drug		1,000		1,37E-03	BDNF,CACNB3,CCND1,CDKN1A,IL6R,NOS3,NPTXR,TIMP1	296 (23)
YY1	-0,283	transcription regulator		-0,975		1,38E-03	BCL2,BCL2L1,BDNF,BRCA1,CA6,CCNB1,CDKN1A,CLU,COL15A1,MYH6,NPPB,PDGFA,PDGFD,PLP1,RND3,SULF2,TGM2,TIMP1,TNFRSF10B,TP53INP1	252 (22)
TREM1		transmembrane receptor		0,483		2,35E-04	BCL2,CCL5,DTNBP1,EGR3,F3,HES1,IL6R,ISG15,LIF,MCOLN2,PALM2AKAP2,RHOU,SPP1,TBC1D7,TLR2	270 (17)
chloroquine		chemical drug		-0,771		1,41E-03	AHR,BCL2,BCL2L1,CCL5,COL1A2,FN1,IFIH1,MET,SNCA	241 (19)
NEUROG1		transcription regulator		-0,378		1,42E-03	CCND2,CD82,EPAS1,FN1,RIPOR2,TMEFF2,TMTC2
HSP27 (family)		group		-1,091		1,42E-03	BCL2,CCND1,CDKN1A,IL6R,NOX4,TGFB1	199 (20)
RPSA	0,069	translation regulator		-1,698		1,42E-03	CCL5,DUSP2,Gbp3,ISG15,LGALS3BP,TAP1	222 (11)
PROC		peptidase		0,059		1,42E-03	AGT,ANGPT2,CLU,NOS3,SERPINE1,TLR2	278 (17)
miR-338-3p (miRNAs w/seed CCAGCAU)		mature microRNA		-0,968	bias	1,42E-03	ADAMTS14,CCND1,COL1A2,COL5A1,Loxl2,PDGFA
ITGAV	0,251	transmembrane receptor		0,479	bias	3,42E-06	BCL2,BCL2L1,CDKN1A,COL1A2,FN1,Gbp2,SEMA3E,SERPINE1,TGFB1,TIMP1	216 (18)
ISG15	1,592	other		-0,640		1,42E-03	COL15A1,COL1A2,LGALS3BP,TGM2,TIMP1,USP18	149 (8)
dimethylnitrosamine		chemical toxicant		-0,808		1,42E-03	CDKN1A,COL1A2,PRKCZ,TGFB1,TGM2,TIMP1	285 (18)
N-acetylsphingosine		chemical reagent	Activated	2,236		1,42E-03	BCL2,BCL2L1,CDKN1A,COL1A2,SERPINE1,SPHK1	256 (23)
NOS2		enzyme		1,976		1,46E-03	AZGP1,BCL2,CDKN1A,Ifit1,Ifit3/Ifit3b,ISG15,KLF6,LGALS3BP,MYH6,NOS3,TCF7,TGFB1,TIMP1	254 (19)
LEP		growth factor		1,501		1,47E-03	ANGPT2,BCL2,BCL2L1,BDNF,CCK,CCL5,CCND1,CDKN1A,CPT1A,F3,FGFR1,FN1,HES1,JAG1,LIF,LTC4S,MBP,NOS3,NOTCH1,PLAT,PLP1,SERPINE1,SPP1,TGFB1,TIMP1,UGP2	263 (18)
AGTR1		G-protein coupled receptor		0,447		4,31E-07	AGT,CCND1,F3,FN1,NOS3,SERPINE1,TGFB1	172 (18)
ZBTB48	-0,008	transcription regulator		-1,413	bias	1,48E-03	HSPB1,MGAT5,MMP15,SNCA,SPP1
CNOT7	-0,038	transcription regulator				1,48E-03	C12orf75,ISG15,LGALS3BP,TAP1,TAP2
NONO	-0,139	transcription regulator	Activated	2,578		1,49E-03	CCL5,IFIH1,ISG15,LGALS3BP,NOS3,PDE3A,PDE7B,PDE8A,TRIM25,USP18,XAF1	242 (13)
EHMT2	-0,634	enzyme		0,896		1,51E-03	CDKN1A,CPT1A,EPAS1,FN1,NPPB,SCNN1A,SLC7A8,TGFB1,TMEM121B	233 (19)
methamphetamine		chemical drug		0,041		1,53E-03	BCL2,BCL2L1,BDNF,GFRA1,GRM8,HSPB1,HSPB8,KAZALD1,MAP3K6,MATN2,PCLO,SFN,VDR	259 (22)
Salmonella enterica serotype abortus equi lipopolysaccharide		chemical toxicant		1,268	bias	1,54E-03	CCL5,DTNBP1,DUSP2,EGR3,F3,GJB2,HES1,ISG15,MCOLN2,MGLL,PALM2AKAP2,RHOU
PML	0,490	transcription regulator	Activated	2,634		1,54E-03	ACACB,BRCA1,CCND1,CDK2,CDKN1A,CPT1A,HSPB1,IFIH1,Ifit3/Ifit3b,ISG15,TAP1,TAP2	261 (22)
docetaxel		chemical drug		-0,147		1,54E-03	BCL2,BCL2L1,CCL5,CCNB1,CCND2,CDK2,CDKN1A,EPS8,ITGA2,NOX4,TNFRSF10B,TUBB3	250 (22)
flavokawain B		chemical - endogenous non-mammalian		-0,132		1,54E-03	BCL2,CCNB1,TGFB1,TNFRSF10B	173 (10)
anacardic acid		chemical - endogenous non-mammalian		-1,982		1,54E-03	ECM1,FN1,MBP,PLAT	128 (7)
SNHG11		other		0,927		1,54E-03	AK4,CCNB1,CCND1,CCND2	189 (9)
RPS6KA3	0,250	kinase		0,208		1,54E-03	CCND1,IRF4,TNFRSF10B,TRAF3	205 (17)
NAB2	0,227	transcription regulator		-1,067		1,54E-03	CDKN1A,F3,FN1,TGFB1	118 (7)
pimozide		chemical drug		-1,982		1,54E-03	BCL2,BCL2L1,CCND1,CCND2	192 (15)
FDI6		chemical reagent		0,957	bias	1,54E-03	BRCA1,CCNB1,CCND1,CDK2	184 (9)
finasteride		chemical drug		-0,339		1,54E-03	BCL2,CLU,TGFA,TGFB1
ADCYAP1		other		0,498		1,55E-03	BCL2,BDNF,CCL5,CNTNAP2,COL5A1,EDIL3,EGR3,ENPP2,HAPLN1,LMO1,MAN1A1,MCAM,MME,P2RY2,POSTN	313 (22)
LDLR	-0,182	transporter		1,091		1,57E-03	BCL2L1,CCL5,CCNB1,CCND1,CDKN1A,CYP7B1,CYTH1,F3,FLT4,HSPG2,MFGE8,NOS3,PCYT2,SPP1,TAP1,TIMP1	247 (19)
folic acid		chemical - endogenous mammalian		0,226		1,57E-03	BCL2,BCL2L1,BDNF,CCL5,CCNB1,CDKN1A,CLU,FN1,NOS3,NOX4,TGFB1	212 (15)
DLL4		other		0,184		1,58E-03	EFNB2,EPHB4,HES1,NOTCH1,SNCA,TCF7	137 (10)
baicalin		chemical - endogenous non-mammalian		-0,440		1,58E-03	BCL2,BDNF,HES1,KCNJ13,MBP,TLR2	212 (18)
SMAD1	0,356	transcription regulator		-0,968	bias	1,58E-03	BCL2L1,CDKN1A,COL1A2,PDGFA,SOX9,SPP1	215 (21)
mir-19 (includes others)		microRNA		-0,808	bias	1,58E-03	CCND2,CDKN1A,F3,KIF26A,MYLIP,NPPB
TERC		other		-1,091		1,58E-03	CCL5,CDKN1A,CLU,COL5A1,NR1D1,TGFB1	240 (18)
MI-2-2		chemical reagent		-0,816		1,58E-03	ADM,CCDC9B,CPLANE2,LYST,MYLIP,TUBB3
NCOA3	0,311	transcription regulator		-0,142		1,62E-03	AHR,BCL2,CCNB1,CCND1,CDK2,CDKN1A,GJB2,HES1,SLC16A3	279 (20)
gemcitabine		chemical drug		-0,995		1,62E-03	BCL2,BCL2L1,BRCA1,CCNB1,CCND1,CDKN1A,CPT1A,NOTCH1,TGFA	257 (22)
IRF3	0,010	transcription regulator	Activated	3,258	bias	1,63E-03	CCL5,CDKN1A,Ddx60,DHX58,FN1,IFIH1,Ifit1,Ifit3/Ifit3b,Igtp,ISG15,Mx2,TAP1,Trim30a/Trim30d,USP18	198 (18)
tunicamycin		chemical - endogenous non-mammalian		0,148		1,64E-03	ABCA12,ATF5,BCL2,CA6,CCND1,CDKN1A,CPT1A,FKBP11,FN1,GNAT2,HAPLN1,ITPR3,NFIL3,PDGFRB,SEPTIN5,TGFA,TLR2,TNFRSF10B	228 (20)
pravastatin		chemical drug				1,69E-03	ENC1,FN1,NOS3,RHOU,SERPINE1,TGFB1,Xlr3c (includes others)	210 (21)
acetate		chemical - endogenous mammalian		0,447		1,69E-03	ASAP3,BCL2,BCL2L1,CRIP1,RHOU,SERPINE1,TMC8	258 (23)
CDK1	-0,436	kinase		-0,325		1,70E-03	AHR,CDKN1A,MAP2,TIMP1,TNFRSF10B	238 (18)
mir-31 (includes others)		microRNA		-1,131	bias	1,70E-03	EGLN3,ITGA2,MET,NOS3,SPP1
bisphenol A		chemical - endogenous mammalian		0,470		1,70E-03	AHR,BCL2,CCND1,CDKN1A,CLU,COL1A2,COL5A1,MET,NEK10,NOS3,NR4A3,POSTN,TGM2,WNK2	317 (24)
ITGB1	0,426	transmembrane receptor		0,424		2,76E-06	ADAM15,ADAM19,BCAN,BCL2,CDKN1A,COL1A2,FGFR3,FN1,Gbp2,HSPG2,ITGB4,MATN2,MMP15,NPPB,SERPINE1,TGFB1,TGM2	276 (22)
miR-29b-3p (and other miRNAs w/seed AGCACCA)		mature microRNA		-0,844	bias	1,73E-03	ADAMTS14,CCND1,COL15A1,COL1A2,COL5A1,DUSP2,Loxl2,PDGFA,PTP4A3	184 (14)
SP110		other		-1,897		1,73E-03	CLU,CTSB,DUSP10,EGR3,F3,IFIH1,IL6R,NFIL3,TCF7,TIMP1
SMAD2	0,249	transcription regulator		1,744		1,73E-03	CDKN1A,COL1A2,FN1,HES1,IL6R,MET,NOS3,PCLO,SERPINE1,SPHK1	270 (18)
LILRB1		transmembrane receptor		0,218	bias	3,11E-03	ADM,BCL2,FGFR3,HSPB1
SUPT16H	-0,171	transcription regulator		0,128		1,73E-03	CCDC9B,CCND1,CDK2,CDKN1A,DNAH17,NES,PDGFA,RIPOR2,SAMD12,TTYH2
indomethacin		chemical drug		0,053		1,76E-03	ANGPT2,BCL2L1,BDNF,CBX4,CCNB1,CCND1,CDKN1A,CLU,CPT1A,FXYD5,ITGB4,LPAR5,SPP1,TIMP1,TNFRSF10B,VDR	226 (17)
NOS3	1,326	enzyme		0,581		1,76E-03	F3,FN1,NOS3,NPPB,SOD3,TGFB1	259 (22)
MTA1	-0,383	transcription regulator	Activated	2,167		1,76E-03	BCL2L1,BRCA1,CCND1,CCND2,EMP1,MYH6	261 (21)
UBE2I	-0,490	enzyme		0,447		1,76E-03	CCND1,CPT1A,MYLIP,SCNN1A,SOX9,TAP1	255 (23)
zoledronic acid		chemical drug	Inhibited	-2,425		1,76E-03	BCL2,BCL2L1,CDKN1A,NCAM1,NOX4,SERPINE1	220 (21)
RORA	0,256	ligand-dependent nuclear receptor				1,77E-03	ACACB,ARSG,BRCA1,CCL5,CCNB1,CDKN1A,CYP39A1,CYP7B1,Gstm7,KCNK5,NLGN1,NR1D1,SLC41A2,SULF2	104 (7)
SHC (family)		group				1,80E-03	BCL2,BCL2L1,CCND2	237 (19)
TMEM120A	-0,208	ion channel				1,80E-03	Ifit1,ISG15,Mx2	133 (14)
secukinumab		biologic drug				1,80E-03	BCL2,CCL5,FN1	116 (7)
PPM1D	-0,567	phosphatase				1,80E-03	BCL2L1,CCND1,CDKN1A	219 (24)
RPS6KB2	-0,071	kinase				1,80E-03	BCL2,BCL2L1,ISG15	125 (7)
BRAT1	0,151	other				1,80E-03	DPF1,MAP2,TUBB3	51 (3)
ADAM9	0,043	peptidase				1,80E-03	SLIT2,TGFB1,TIMP1	114 (7)
ZMYND8	0,007	transcription regulator				1,80E-03	CDKN1A,TCF7,VASH1
RECK	-0,048	other				1,80E-03	CCND1,CDKN1A,NOTCH1	275 (21)
IKK-2 inhibitor VIII		chemical drug				1,80E-03	BCL2,CCL5,FN1	99 (7)
candesartan cilexetil		chemical drug				1,80E-03	NOX4,SOD3,TGFB1	213 (7)
calmidazolium		chemical drug				1,80E-03	FN1,NCAM1,SOX9	225 (18)
CGP 42112		chemical reagent				1,80E-03	MAP2,NOS3,TUBB3	196 (7)
LMNA	0,300	other		0,503		1,81E-03	BCL2,COL1A2,EPAS1,FN1,HMGA2,IFIH1,IGF2R,MCAM,MMP15,MYL4,NES,NOS3,NPPB,POSTN,PWWP3B,SLC41A2,SPP1,TGFB1,TUBB3	290 (20)
SNAI2	0,011	transcription regulator		0,864		1,84E-03	BRCA1,CCND1,CDKN1A,ECM1,FN1,ITGB4,L1CAM,NES,SOX9,VDR	244 (24)
lithium		chemical drug		-0,286		1,84E-03	ADCY2,BCL2,BDNF,CDKN1A,Ifit1,ISG15,NCAM1,NPTX1,THRB	248 (22)
NLRP3		enzyme		0,426		1,84E-03	ANPEP,BCL2,BRCA1,CCL5,CDK2,FN1,Ifit3/Ifit3b,IRF4,LIF,P2RY2,TAP1,TGFB1,TIMP1	268 (16)
bexarotene		chemical drug		0,629		1,84E-03	BCL2,CCK,CCND1,CTSH,DHRS3,EGR3,KLF10,NES,PLAT,TGFA,TGFB1,TGM2,TUBB3	295 (24)
FSH (complex)		complex		1,157		1,85E-03	ADCY9,ADM,AHR,AKAP12,ARHGEF5,BDNF,CCND1,CCND2,COL15A1,DHRS3,ENC1,FGFR1,FILIP1L,IL6R,ITGB5,KITLG,KLF10,NOS3,PLAT,SERPINE1,TIMP1,TNFRSF10B	314 (21)
FEV		transcription regulator		0,707	bias	1,86E-03	GPR176,JAM2,NLGN3,NMNAT2,SEMA3E,SLC7A8,SLIT2,SOX9
DKK1		growth factor		-1,238		1,86E-03	ANGPT2,BDNF,CCND1,CDKN1A,MYH6,SOX9,TCF7,TIMP1	279 (25)
penfluridol		chemical drug				3,71E-02	BDNF,ITGB4
CD274	0,504	transmembrane receptor		0,152		1,73E-03	BCL2L1,BRCA1,CCL5,CCND1,CDKN1A,FN1,ISG15,Oas1b,PDGFA,TGFB1	245 (22)
SCX	-0,058	transcription regulator		-0,831		1,86E-03	HAPLN1,POSTN,SOX9,SPP1
SESN2	0,311	enzyme		0,898		1,86E-03	BCL2,NOX4,SYNPO,TGFB1	241 (15)
MTDH	0,036	transcription regulator		0,167		1,87E-03	BCL2,CCND1,CDKN1A,CXADR,DPYD,EFNB2,IL13RA1,MGLL,NOX4,SERPINE1,SPP1,TIAM2	285 (25)
rituximab		biologic drug		-1,183		1,94E-03	BCL2,BCL2L1,BDNF,CCL5,CDKN1A	205 (21)
NOTCH4	0,341	transcription regulator		-0,382		1,94E-03	EFNB2,FLT4,HES1,NOTCH1,SERPINE1
HIF1AN	0,122	enzyme		0,937		1,94E-03	ADM,BCL2L1,CDKN1A,EGLN3,SOX9	242 (17)
methylnitronitrosoguanidine		chemical toxicant	Activated	2,170	bias	1,94E-03	CCND1,CDKN1A,KLF10,PLAT,SERPINE1	221 (22)
EHMT1	-0,123	enzyme		1,000		1,94E-03	ANPEP,CDKN1A,NPPB,PKP2,SCARA5,SCNN1A,SLC4A11,ST3GAL1,TLE2,UNC13B	119 (8)
IFNA4		cytokine	Activated	2,377	bias	1,95E-03	ATP2B4,Gbp2,IFIH1,ISG15,Mx2,USP18	228 (16)
NDP		growth factor		0,056		1,95E-03	ANGPT2,APOD,BDNF,CLU,CST6,LIF	187 (7)
GY1-22		chemical reagent				1,97E-03	CCND1,CDKN1A
PDGF receptor tyrosine kinase inhibitor IV		chemical drug				1,97E-03	COL1A2,FN1
trapidil		chemical drug				1,97E-03	PDGFA,PDGFRB
celiprolol		chemical drug				1,97E-03	NOS3,NPPB	90 (5)
BETA SECRETASE (family)		group				1,97E-03	MME,NES	155 (7)
NS8593		chemical reagent				1,97E-03	FN1,SERPINE1	139 (11)
Bcl2a1a (includes others)		other				1,97E-03	BCL2,BCL2L1
LINC01405		other				1,97E-03	BCL2,CCND1
FBXO11	-0,469	enzyme				1,97E-03	HES1,NOTCH1
SAPCD2	-0,225	other				1,97E-03	CCNB1,CDK2
avexitide		biologic drug				1,97E-03	AGT,NOX4
HERC4	-0,257	enzyme				1,97E-03	BCL2,CCND2	136 (7)
RPS6KA (family)		group				1,97E-03	COL1A2,FN1
2-(3-chlorophenylamino)phenylacetic acid		chemical drug				1,97E-03	FN1,TGFB1
EXOC3L1		other				1,97E-03	CDKN1A,PDE7B
OLA1	0,089	enzyme				1,97E-03	CCND1,CDKN1A	145 (7)
methylamphotericin B		chemical drug				1,97E-03	SPP1,TIMP1
FANCG	-0,048	other				1,97E-03	FXN,HES1
VAMP7		transporter				1,97E-03	CD82,L1CAM
CTPS1	-0,070	enzyme				1,97E-03	BCL2,CCND1
U2AF2	-0,061	other				1,97E-03	CCND1,CDKN1A	177 (14)
MYL3		other				1,97E-03	HES1,NOTCH1
mir-1297		microRNA				1,97E-03	ADM,BCL2	125 (7)
ATOX1	0,264	transporter				1,97E-03	CCND1,SOD3
NGFR		transmembrane receptor		0,000		4,59E-04	BDNF,CCND1,CDK2,NCAM1,PLAT,SERPINE1	272 (20)
MAP1S	-0,105	enzyme				1,97E-03	BCL2,BCL2L1
AP2A2	0,408	transporter				1,97E-03	BCL2,CDKN1A	107 (3)
RASSF7	1,319	other				1,97E-03	CCND1,CDKN1A
8-butyl-10-[(3-methoxy-5-pyrrol-2-ylidenepyrrol-2-ylidene)methyl]-11-azabicyclo[7.2.1]dodeca-1(12),9-diene		chemical reagent				1,97E-03	CDKN1A,TNFRSF10B
HO-3867		chemical reagent				1,97E-03	BCL2L1,TGFA
SKF-83959		chemical reagent				1,97E-03	BDNF,MAP2
beta-lapachone		chemical drug				1,97E-03	NOS3,TNFRSF10B	165 (7)
natamycin		chemical drug				1,97E-03	SPP1,TIMP1
pramipexole		chemical drug				1,97E-03	BCL2,BDNF	98 (7)
oleandrin		chemical drug				1,97E-03	BDNF,TNFRSF10B	122 (7)
HAVCR1		other		1,195		1,97E-03	AHR,ANPEP,APBB1IP,FGFR3,IL6R,L1CAM,TAP1,TAP2,XAF1	140 (7)
alitretinoin		chemical drug		0,562		1,97E-03	ACACB,APOD,BCL2,BCL2L1,CCND1,CDK2,CDKN1A,FN1,ISG15,MYH6,SPP1,TGFB1	240 (21)
GATA4		transcription regulator	Activated	2,275		1,97E-03	BCL2,BCL2L1,CASQ2,CCK,COL1A2,ESPN,HES1,KRT7,MYH6,MYL4,NPPB,POSTN,SOX9,SPP1,TGM2,TIMP1	92 (8)
SOX7		transcription regulator		1,134		2,01E-03	CALCRL,FGFR1,FLT4,HSPG2,KRT7,MFGE8,VASH1
calphostin C		chemical drug		-1,605	bias	2,01E-03	AGT,BCL2,BCL2L1,CCND1,CDKN1A,CLU,NPPB	179 (18)
miR-1-3p (and other miRNAs w/seed GGAAUGU)		mature microRNA		-1,001	bias	2,02E-03	ANPEP,BCL2,BDNF,CHST11,FSTL1,ITGB4,JAG1,MET,PAK3,SH3PXD2B,SPHK1,TAGLN2,TNS4
YBX1	0,066	transcription regulator		1,179		2,05E-03	AQP1,BCL2,BCL2L1,CCL5,CDKN1A,COL1A2,F3,FGFR1,IL17C,PDGFRB,TGFB1	249 (19)
vidutolimod		chemical drug		1,667	bias	2,10E-03	CCL5,DHX58,IFIH1,ISG15,KLF6,SPP1,TAP1,USP18,XAF1
ACTIVIN (family)		group		0,341		2,13E-03	AHR,ART5,CALCRL,CDKN1A,ENPP2,ITGB5,KLF10,Loxl2,NOTCH1,RGS2,RHOU,RIPOR2,SERPINE1,SLIT2,TLE2	222 (17)
POLR2A	-0,275	enzyme				2,14E-03	BCL2L1,CCND1,CDK2,CDKN1A,ITGA4,ITGB8,MET,TGM2	206 (13)
ibrutinib		chemical drug		-1,406		2,16E-03	ADAMTS14,BCL2,BCL2L1,DHRS3,DUSP2,EPAS1,FRY,HES1,ITGA4,MAP3K6,MGLL	212 (18)
PAF1	0,169	other		1,408	bias	2,16E-03	CCL5,ISG15,SERPINE1,SERTAD1,SOX9,TENT5A
HYAL1	0,217	enzyme		1,633		2,16E-03	ATP2B4,CCNB1,LGALS3BP,MFGE8,SOX9,SPP1	82 (7)
ACKR2		G-protein coupled receptor	Inhibited	-2,646	bias	2,50E-04	CCL5,Ddx60,DHX58,Ifit1,Ifit3/Ifit3b,ISG15,USP18	178 (11)
ADORA2B		G-protein coupled receptor	Inhibited	-2,630		2,19E-04	BCL2,CCND1,COL1A2,SERPINE1,SPP1,TGFB1,TIMP1	229 (19)
TFAP4	-0,423	transcription regulator		-0,518		2,16E-03	BCL2L1,CBFA2T3,CDK2,CDKN1A,FN1,LIF	174 (7)
RAC2		enzyme		1,982	bias	2,16E-03	BCL2,BCL2L1,EFNB2,ITGB8,NPPB,S100A6	200 (18)
reactive oxygen species		chemical toxicant		0,088	bias	2,18E-03	BCL2,BCL2L1,CCL5,CDKN1A,DUSP2,F3,KLF6,SERPINE1,TGFB1,TLR2	231 (18)
COLLAGEN TYPE I (complex)		complex		1,253		2,18E-03	CCL5,CCND1,EXOC3L2,FN1,ITGA2,NOS3,TGFB1	239 (19)
PRKCB		kinase		0,326		2,18E-03	BCL2L1,CCND1,CDKN1A,COL1A2,FN1,SERPINE1,TGFB1	233 (22)
IKK (complex)		complex		-1,159		2,20E-03	BCL2,BCL2L1,BRCA1,CCL5,CCND1	226 (22)
GDF15		growth factor		-0,655		2,20E-03	CCND1,CDKN1A,NPPB,RND3,SERPINE1	287 (18)
PTPN2	0,201	phosphatase		0,271		2,20E-03	BCL2,CCND1,FGFR3,JAK3,MET	265 (26)
ACVRL1	0,173	kinase		-1,000		2,20E-03	ANGPT2,CDKN1A,EFNB2,PLAT,SERPINE1	102 (7)
ENG	0,341	transmembrane receptor		-1,987		2,46E-02	FN1,NOS3,SERPINE1,TGFB1
REL	-0,723	transcription regulator		0,887	bias	2,21E-03	AHR,BCL2,BCL2L1,BRCA1,CCND1,CCND2,CDKN1A,EDARADD,ETV5,F3,FN1,Ifit1,IRF4,NR4A3,TNFRSF10B	253 (18)
aflatoxin B1		chemical - endogenous non-mammalian		1,698		2,23E-03	ATF5,CDKN1A,DDIT4L,EGLN3,ITGB4,LGALS2,LGALS3BP,MET,MFGE8,MME,P2RY2,RGS2,SEMA3B,SOX9,SPP1,SULF2,VDR
ATG5	0,074	enzyme		-1,044		2,23E-03	AGT,CCL5,FN1,IFIH1,SEMA6A,SNCA,SPP1,TGM2,TIMP1	262 (22)
PARPBP	-0,499	other	Inhibited	-2,000		2,23E-03	CNTNAP2,KRT7,TIMP1,TST
TMSB4 (family)		group		-0,124	bias	2,23E-03	ITGA2,MBP,SERPINE1,SPP1	231 (16)
EGOT		other		-1,067		2,23E-03	ISG15,MBP,TRIM25,USP18
SEL1L	0,075	other				2,23E-03	NES,NOTCH1,TIMP1,TUBB3	74 (6)
mir-137 (includes others)		microRNA		0,254		2,23E-03	BCL2L1,FSTL1,GABRA1,RAPGEF5
SIN3B	0,230	transcription regulator				2,23E-03	COL1A2,HES1,KLF10,KLF6	189 (7)
PD 169316		chemical drug		1,000		2,23E-03	CCND1,CCND2,CDKN1A,FN1	221 (22)
mezerein		chemical - endogenous non-mammalian				2,23E-03	CDKN1A,FN1,IFIH1,SLC16A6	95 (7)
PTGER4	0,372	G-protein coupled receptor		-1,690		6,06E-05	ARRDC3,CYRIA,Gbp2,Gbp3,IFIH1,Ifit1,Igtp,Mx2,Oas1b,SPP1,TAGLN2,TP53INP1,USP18,XAF1	270 (13)
L-methionine		chemical - endogenous mammalian		1,000		2,30E-03	ATF5,BDNF,BRCA1,CCNB1,CLU,F3,PLAT,SPP1	284 (20)
IRF5	0,058	transcription regulator	Activated	2,621		2,30E-03	BCL2L1,CCL5,CDKN1A,DHX58,IFIH1,Ifit3/Ifit3b,ISG15,TGFB1	163 (18)
LIN28B	-0,665	other		0,186		2,37E-03	CCND2,CDKN1A,COL11A2,HMGA2,ITGB4,SOX9,THRB
F3	1,057	transmembrane receptor		-1,494		1,11E-07	CCL5,Ddx60,DHX58,DUSP2,F3,Gbp2,HMGA2,IFIH1,Ifit1,Ifit3/Ifit3b,ISG15,ITGA2,LGALS3BP,PAK3,S100A6,SERPINE1,TGM2,TRIM25,USP18,XAF1	225 (20)		a lot about heterodimerization with CXCR2: https://ashpublications.org/blood/article/130/10/1223/36369/The-atypical-receptor-CCRL2-is-required-for-CXCR2
PTPN6	-0,339	phosphatase		-1,915		2,37E-03	BCL2,BCL2L1,CCND1,FN1,ISG15,TCF7,TIMP1	237 (17)
LDHA	0,391	enzyme		0,896		2,37E-03	CCND1,COL1A2,FN1,LAMA3,LPAR5,NOS3,PDGFA	175 (12)
GLIS3	0,210	transcription regulator	Activated	2,121		2,37E-03	CCNB1,CCND1,COL11A2,COL15A1,COL16A1,COL1A2,ITGA2,ITGB4,SOD3
bromodeoxyuridine		chemical drug		1,633	bias	2,38E-03	F3,IFIH1,IRF4,ISG15,SERPINE1,TGFA	242 (15)
ILK	-0,127	kinase		0,785		2,38E-03	BCL2,CCND1,CDKN1A,FN1,NOTCH1,TGFB1	219 (17)
CYTOKINE (family)		group		1,022	bias	2,39E-03	BCL2,BCL2L1,CCL5,CCND1,CLU,F3,LIF,PLAT,SERPINE1,TIMP1,TLR2	239 (16)
MRS 1754		chemical reagent				2,43E-03	NPPB,TGFB1,TIMP1	115 (7)
LGALS7		other				2,43E-03	CCNB1,COL1A2,SERPINE1	196 (7)
PKP2	3,372	other				2,43E-03	FN1,LIG4,TGFB1	187 (7)
MFAP4	0,092	other				2,43E-03	FN1,SERPINE1,TGFB1	109 (7)
RFC4	-0,540	enzyme				2,43E-03	BCL2,CCND1,NOTCH1	124 (7)
COPS8	0,180	other				2,43E-03	CCND2,CDK2,CDKN1A
RACGAP1	-0,476	transporter				2,43E-03	CCND1,CDK2,CDKN1A	218 (21)
PPBP		cytokine				2,43E-03	COL15A1,PDGFRB,SERPINE1
BP-1-102		chemical reagent				2,43E-03	BCL2L1,NFIL3,TGFA
emactuzumab		biologic drug				2,43E-03	DHX58,ISG15,XAF1
7-(4-fluorobenzylamino)-1,3,4,8-tetrahydropyrrolo[4,3,2-de]quinolin-8(1H)-one		chemical reagent				2,43E-03	BCL2,CCND1,CDK2	188 (12)
CA074-methyl ester		chemical reagent				2,43E-03	BCL2,CTSB,SPHK1	107 (3)
perilla alcohol		chemical drug				2,43E-03	CCNB1,CDK2,CDKN1A	166 (12)
PRKCA	0,615	kinase		1,068		2,44E-03	ARHGDIB,BCL2L1,CCND1,CDKN1A,CTSB,FN1,HES1,SCAMP1,SERPINE1,TRPC1	200 (16)
DCAF13	0,146	other	Inhibited	-2,153		2,50E-03	CCND1,CCND2,CDKN1A,SERPINE1,SFN	173 (7)
ARL6IP1	-0,018	other		0,277		2,50E-03	Gbp2,MAP2,MBP,PLP1,TIMP1	206 (7)
CASP3	-0,226	peptidase		-1,960		2,50E-03	BCL2,BCL2L1,CDK2,CDKN1A,ISG15	199 (17)
RCAN1	-0,138	other	Inhibited	-2,200		2,50E-03	BDNF,CBFA2T3,F3,NOS3,TGFB1	218 (14)
PHB1	0,078	transcription regulator		-1,488		2,50E-03	BCL2,BCL2L1,CCND1,PDGFA,TGFB1	309 (23)
FOSB	-0,178	transcription regulator	Activated	2,200		2,50E-03	BDNF,CCND1,F3,SERPINE1,TIMP1	236 (20)
4-(2-aminoethyl)benzenesulfonylfluoride		chemical - protease inhibitor		0,555		2,50E-03	CDKN1A,COL1A2,ENPP2,FN1,SERPINI1	216 (22)
2,4,5,2',4',5'-hexachlorobiphenyl		chemical toxicant		0,333		2,52E-03	AKAP12,BCL2,CCK,FGFR1,GFRA1,Mx2,PAK3,POSTN,WNK2	177 (10)
PRO-INFLAMMATORY CYTOKINE (family)		group				4,91E-02	ADM,CLU,F3,TIMP1,TLR2
USF2	-0,143	transcription regulator		-0,409	bias	2,57E-03	AGT,CPT1A,IGF2R,LGALS3BP,SERPINE1,SPP1,TGFB1	142 (7)
MRTFA	0,203	transcription regulator		0,971		2,57E-03	BCL2L1,CCL5,EGR3,FN1,ITGA2,ITGB5,LIMK1,Loxl2,MAP2,NPPB,P2RY1,SERPINE1,SLIT2,TST	232 (20)
EIF4E	-0,041	translation regulator	Activated	2,858	bias	2,57E-03	BCL2,BCL2L1,CCND1,CDK2,CDKN1A,DPYD,FN1,LGALS3BP,NLGN1,REPS2,SERTAD1,SPHK1,TGFA,TNFRSF10B	245 (22)
IL1RN		cytokine		0,668		2,57E-03	CDKN1A,IFIH1,KCTD7,KLF6,L1CAM,LIF,SERPINE1,SPP1,TIMP1,USP18	257 (21)
CDX2		transcription regulator		0,458		2,61E-03	B3GALT5,BCL2,CCK,CDKN1A,CLU,HMGA2,HOXB9,ITGB4,SLC7A8,SOX9,SYNPO,TGFB1	241 (19)
roscovitine		chemical drug		0,339		2,62E-03	CCNB1,CCND1,CDK2,CDKN1A,FN1,TNFRSF10B	259 (25)
nitroprusside		chemical drug		-0,468		2,62E-03	ADM,BCL2,BCL2L1,BDNF,MYH14,TLR2	229 (19)
topiramate		chemical drug		-1,664		2,62E-03	CYP7B1,IRF4,LTO1,MYO1D,SOX9,TGFB1
17-alpha-ethinylestradiol		chemical drug		1,178		2,64E-03	ARRDC3,CCL5,CDKN1A,CYP7B1,F3,KRT7,MET,NOS3,SFN,TGM2,UGP2	320 (20)
CAMKII (complex)		complex				2,65E-03	BDNF,NOS3,PRKCZ,SOX9	252 (22)
dihydroartemisinin		chemical drug		0,204		2,65E-03	BCL2,CCND1,CDK2,CDKN1A	254 (24)
AXIN1	-0,277	other		-1,103		2,65E-03	CCND1,CCND2,ENC1,TUBB3	273 (21)
ANGPTL3	1,105	growth factor				2,65E-03	ACACB,FN1,HSPG2,SPP1	186 (12)
NR1D2	0,085	ligand-dependent nuclear receptor		-0,152		2,65E-03	HAPLN1,L1CAM,NFIL3,NR1D1
Ro41-5253		chemical reagent		-1,188		2,65E-03	APOD,CDKN1A,F3,PLAT
TCR (complex)		complex		1,102		2,66E-03	ADM,APOD,BCL2,BCL2L1,CCL5,CCND1,CDK2,CTSB,DHX58,ETV5,IFIH1,IRF4,ISG15,KCNK5,SPHK1,SPP1,TCF7,TGFB1,TRAF3,VDR	206 (17)
CD24		other		-0,762	bias	2,68E-03	CDKN1A,ECM1,HSPB8,MCAM,PLCB1,PLPPR2,SPHK1,TP53INP1,VDR
QKI	-0,557	other		-0,124		2,68E-03	C1ra/C1rb,CCND1,CDKN1A,FN1,GPM6A,IFIH1,ITGB8,NOTCH1,TAP1	259 (21)
CIP2A	-0,725	other		0,000		2,78E-03	BCL2,COL15A1,ENO3,NPTX1,PDGFRB,SLC16A3,SNCA	189 (7)
APLN	0,428	other		0,174		2,78E-03	ANGPT2,BCL2,CCND1,FGFR1,MYH6,NPPB,TAGLN2	157 (12)
mir-133 (includes others)		microRNA		-0,239	bias	2,78E-03	CCNB1,CCND2,FN1,KCNH2,MET,SNCA,TNFRSF10B	183 (12)
MMP2	0,531	peptidase		-1,286		2,78E-03	BCL2L1,CCL5,CCND1,CDKN1A,FN1,NPPB,TGFB1	232 (19)
tofacitinib		chemical drug	Inhibited	-2,219	bias	2,81E-03	CCL5,CCND1,Ifit3/Ifit3b,ISG15,JAK3	248 (17)
SUMO3	-0,512	other		-0,555		2,81E-03	AGT,CCND2,ISG15,PLA2G3,TAP1	214 (16)
COL5A1	2,205	other		-0,882		2,81E-03	FN1,FSTL1,ITGB5,Loxl2,S100A6
PCMT1	-0,485	enzyme		1,342		2,81E-03	ADM,AZGP1,EDIL3,KCTD12,PABPC4L
aprepitant		chemical drug	Inhibited	-2,236	bias	2,81E-03	ECM1,L1CAM,SULF2,TSPAN2,VDR
apomorphine		chemical drug		1,342		2,81E-03	BCL2,BCL2L1,BDNF,CACNB3,NOTCH1	235 (19)
USF1	-0,157	transcription regulator		-0,188	bias	2,83E-03	AGT,AKAP12,CPT1A,IGF2R,SERPINE1,SPP1,SYNPO,TGFB1	125 (7)
IL11		cytokine		1,223		2,83E-03	BCL2,BCL2L1,CCL5,CCND1,POSTN,SPHK1,SPP1,TIMP1	207 (18)
IKBKE	-0,488	kinase		0,685	bias	2,83E-03	BCL2,CCL5,CCND1,ENO3,IFIH1,Ifit3/Ifit3b,PYGL,SLC16A3	198 (18)
ERBB4		kinase		0,116		2,83E-03	ADAM19,BDNF,BRCA1,CCND1,CDKN1A,EFNB2,GPC1,HMGA2	294 (24)
BCR-ABL1		fusion gene/product		0,943		2,83E-03	BCL2,BCL2L1,BRCA1,CCND1,EPAS1,MECOM,MME,TNFRSF10B	236 (22)
SFRP1		transmembrane receptor		-1,387		1,36E-02	CCND1,FN1,SERPINE1,SOX9,TCF7
LATS1	-0,532	kinase		0,816		2,88E-03	CCNB1,CDKN1A,HMGA2,NES,SOX9,SPP1	204 (11)
FGF10		growth factor		0,600	bias	2,88E-03	CTSB,CTSH,MYH6,S100A6,SOX9,TGFB1	233 (11)
AVP		other		0,123		2,88E-03	ADM,CCND1,NOS3,NPPB,S100A6,TGFB1	275 (22)
NR4A3	-2,768	ligand-dependent nuclear receptor		-1,947		2,89E-03	BCL2L1,CCNB1,CCND1,CCND2,CDKN1A,COL16A1,ENO3,FN1,ITGA8,JAG1,Loxl2,NR4A3,RBM11,SERPINE1	259 (17)
vorinostat		chemical drug		-0,166		2,90E-03	ATP2B4,BCL2,BCL2L1,BRCA1,CCNB1,CCND1,CCND2,CDK2,CDKN1A,CLU,FN1,LAMA3,MFGE8,MMP15,NOS3,PTP4A3,RGS2,SNCA,TLR2,TNFRSF10B	225 (19)
topotecan		chemical drug		-1,838		2,91E-03	AKAP12,ASAP3,CCNB1,CDKN1A,CNTNAP2,CREB5,EGR3,FGFR3,GPC6,GRID2,Ifit3/Ifit3b,IL1RAPL1,ITGA2,JAK3,MDGA2,NLGN1,PLCB1,TRAF3,TST
CEBPB	0,857	transcription regulator		-1,138		2,95E-03	ADM,AGT,ANPEP,BCL2,BCL2L1,BDNF,BRCA1,CCL5,CCND1,CCND2,CDKN1A,CLU,COL1A2,COL5A1,CPT1A,EDIL3,EFNB2,FN1,FSTL1,Ifit3/Ifit3b,IRF4,KLF10,MBP,SEMA3E,SERPINE1,SPP1,TGFB1,TUBB3,VDR	239 (18)
PLAU		peptidase	Activated	2,205		3,00E-03	BCL2L1,CCL5,CCND1,F3,FN1,ITGB5,SERPINE1	267 (20)
capsaicin		chemical drug		-0,590		3,00E-03	BCL2,BCL2L1,BDNF,CCND1,KITLG,NOS3,SCNN1A	259 (20)
IRF2	0,063	transcription regulator		0,728		3,02E-03	BCL2,C1QTNF1,CCND1,CDK2,CDKN1A,DPY19L1,ISG15,TAP1,TAP2,USP18	280 (18)
MYOCD		transcription regulator		1,701		3,02E-03	BCL2L1,CASQ2,CDKN1A,COL1A2,FN1,MYH6,MYL4,NPPB	129 (13)
dehydroisoandrosterone		chemical - endogenous mammalian		0,973		3,02E-03	BCL2,CCND1,CPT1A,ECM1,EDIL3,MYH6,NPPB,TAP2	212 (22)
cyclophosphamide		chemical drug		-0,942		3,05E-03	BCL2,CCL5,CCND1,CDKN1A,CLU,FN1,KITLG,SOX9,SPP1,TIMP1,TNFRSF10B	244 (13)
ML290		chemical reagent		0,000		3,11E-03	COL1A2,COL5A1,PDGFRB,TGFB1
zerumbone		chemical - endogenous non-mammalian		-0,431		3,11E-03	BCL2,BCL2L1,CCND1,TNFRSF10B	200 (14)
CALPAIN (complex)		complex		1,103		3,11E-03	CCL5,CCND1,CDK2,CUL9	220 (20)
IKB (family)		group		1,000		3,11E-03	BCL2,BCL2L1,CCNB1,CCND1	201 (20)
CIAP (family)		group		-1,982	bias	3,11E-03	BCL2,BCL2L1,CCL5,CCND1	234 (17)
SAV1	0,427	other		-1,067		3,11E-03	CCND1,CDKN1A,FN1,SPP1	180 (9)
HOXA11-AS	0,239	other		-1,969		3,11E-03	BCL2,CDKN1A,FSTL1,NOS3	228 (23)
SKI	0,318	transcription regulator		-0,192		3,11E-03	CDKN1A,MBP,NES,SERPINE1	218 (19)
NOX1	0,299	enzyme		1,131		3,11E-03	EPAS1,F3,TGFA,TLR2	160 (16)
RAPGEF3	0,490	other		-1,067		3,11E-03	FN1,MBP,SPP1,TGFB1	248 (19)
S1PR4		G-protein coupled receptor		-1,134		5,76E-04	AQP1,C1ra/C1rb,CABP1,COL1A2,F3,NPPB,OLFML2B
platelet activating factor		chemical - endogenous mammalian		0,000		3,16E-03	ANGPT2,CDKN1A,F3,FN1,SERPINE1,TIMP1	245 (20)
MTORC1 (complex)		complex		0,651		3,16E-03	AHR,CCND1,MBP,NFIL3,NOX4,PLP1	216 (12)
ABL2	0,112	kinase		-0,509		3,16E-03	CCNB1,CDKN1A,CTSB,FN1,HES1,SERPINE1	233 (20)
RC3H2	-0,145	enzyme		0,447		3,16E-03	ANPEP,EPHB4,FGFR3,PDGFA,TGFB1	206 (7)
NSUN6	0,223	enzyme		1,342	bias	3,16E-03	ETV5,FSTL1,SERPINE1,TGM2,TNS1
NVP-TAE684		chemical drug	Inhibited	-2,236		3,16E-03	BCL2,CCND1,CCND2,ETV5,SERPINE1	230 (20)
GPR39		G-protein coupled receptor		-1,131		1,86E-03	ANGPT2,CLU,F3,SERPINE1	176 (7)
ulipristal acetate		chemical drug				3,17E-03	ADM,BCL2,BCL2L1	194 (11)
PDCD5	-0,190	other				3,17E-03	NPPB,POSTN,SERPINE1
IFN LAMBDA (family)		group				3,17E-03	ISG15,Oas1b,USP18	95 (7)
gossypin		chemical - endogenous non-mammalian				3,17E-03	BCL2,BCL2L1,CCND1	173 (9)
CSNK1G3	0,252	kinase				3,17E-03	CCL5,IFIH1,ISG15	188 (15)
SNHG12		other				3,17E-03	CCND1,HES1,NOTCH1
GADD45G	0,199	other				3,17E-03	BRCA1,CCNB1,CDKN1A	109 (11)
MOGAT1	0,630	enzyme				3,17E-03	BDH1,CPT1A,TIMP1
ITGA3		other				3,17E-03	FN1,ITGA2,SERPINE1	264 (22)
ITGB8	4,860	other				3,17E-03	CDKN1A,ITGB5,TGFB1	255 (18)
BEX2		other				3,17E-03	BCL2,MAP2,SPP1	77 (7)
bisphenol A diglycidyl ether		chemical reagent				3,17E-03	EGLN3,SERPINE1,VDR	157 (7)
quinacrine		chemical drug				3,17E-03	BCL2,BCL2L1,CDKN1A	238 (21)
TMP269		chemical reagent				3,17E-03	DUSP2,EGR3,NFIL3
putrescine		chemical - endogenous mammalian				3,17E-03	CDK2,CDKN1A,TLR2	157 (10)
LAMININ5 (complex)		complex				3,17E-03	COL1A2,FN1,SPP1	251 (25)
RUNX3		transcription regulator		-1,247		3,18E-03	AKAP6,CCND1,CDKN1A,FSTL1,ITGB5,JAG1,NEGR1,SLIT2,SPP1,TGFB1	272 (23)
berberine		chemical drug		-1,182		3,18E-03	BCL2,BCL2L1,CCND1,CDK2,CDKN1A,CPT1A,FN1,SPHK1,TGFB1,TIMP1	256 (21)
FOXO4	-0,298	transcription regulator		0,476		3,20E-03	BCL2L1,CCND1,CCND2,CDKN1A,FLT4,JAG1,SERPINE1,SOX9,TGFB1	260 (22)
HSP90 (family)		group		-0,256		3,23E-03	AHR,BCL2L1,CCND2,CDK2,CDKN1A,CLU,EPAS1,FN1	236 (18)
MAX	-0,151	transcription regulator		-0,152		3,23E-03	CCNB1,CCND2,CDKN1A,DUSP2,KLF10,KLF6,MYH6,PDGFRB	115 (4)
PIWIL4		other		1,265	bias	3,35E-03	ADSS1,BCL2,FYB1,LYST,MCOLN2,MFGE8,PYGL,SEMA3B,TGFB1,TLE6
RAC1	-0,096	enzyme		0,327		3,35E-03	AGT,BCL2L1,CCND1,COL1A2,FN1,HSPB1,IL6R,NPPB,SOX9,TGFB1	222 (18)
CTCF	-0,309	transcription regulator		1,929		3,36E-03	BDNF,CDKN1A,Hspa1b,ITGA8,LIF,NCAM1,Pcdhb11,Pcdhb12,Pcdhb15,Pcdhb7,TLR2
triamcinolone acetonide		chemical drug		-1,474		3,36E-03	AQP1,BCL2,CBX4,CXADR,DUSP10,EFNB2,EPHA4,KLF10,OCA2,PALLD,RGS2,SEMA6A,SPP1	183 (13)
PAX6	0,735	transcription regulator		-0,518		3,36E-03	CCND1,CCND2,CDK2,EFNB2,GAA,HES1,L1CAM,MET,NCAM1,Oas1c (includes others),SNCA,Trpm3,TUBB3	166 (11)
phorbol 12,13-dibutyrate		chemical - endogenous non-mammalian		1,329		3,39E-03	BCL2,BCL2L1,BDNF,CCND2,CDKN1A,FGF11,ITGA2,PDGFA,SERPINE1	212 (20)
arsenite		chemical toxicant				3,39E-03	AHR,CCND1,CDKN1A,GPC1,Hspa1b,HSPB1,PLCB1,SERPINE1,TGFB1	239 (19)
thyroid hormone		chemical - endogenous mammalian		0,686		3,40E-03	AGT,AK4,BDNF,CCND1,CDK2,CDKN1A,CPT1A,MBP,MYH6,PHYH,THRB,UGP2	232 (20)
FGF8		growth factor		0,244		3,44E-03	CCND1,CRIP1,ETV5,FGFR1,NES,SPP1,TUBB3,VDR	261 (21)
RNF126	0,030	enzyme				6,67E-04	BRCA1,CDKN1A	208 (15)
IL10RA		transmembrane receptor		-0,853		2,62E-05	ADGRL2,BCL2,CCL5,ECM1,FN1,FSTL1,Gbp2,GSAP,Gstm7,KITLG,LTC4S,MECOM,P3H2,POSTN,PYGL,REPS2,SLC16A3,TAP1,TAP2,TGFB1,TGM2,TLR2	237 (16)
JAK1	0,315	kinase		0,000	bias	3,49E-03	CDKN1A,ENPP2,LIF,TAP1,TGFB1,TNS4,USP18	242 (18)
DCAF1	-0,100	kinase	Inhibited	-2,219		3,54E-03	CCNB1,CDKN1A,KLF10,NCAM1,TGM2	181 (7)
methylnitrosourea		chemical toxicant				3,54E-03	CCL5,CDK2,CDKN1A,CLU,SOX9	227 (22)
WT1		transcription regulator	Activated	2,027		3,58E-03	ANPEP,BCL2,BCL2L1,CCND1,CDKN1A,EPS8,FGFR1,HSPG2,PDE8A,PDGFA,SERPINE1,SLC15A2,SOX9,TGFB1,VDR	279 (24)
homocysteine		chemical - endogenous mammalian		0,508		3,59E-03	BCL2,BCL2L1,CCL5,CCND1,CDKN1A,CLU,F3,SPP1,TIMP1	261 (18)
ETS (family)		group				3,63E-03	CCND1,JAK3,SERPINE1,TIMP1
CYP2J2		enzyme		1,000		3,63E-03	BCL2,BCL2L1,CD82,NOS3	204 (15)
BCL2L11	0,529	other		0,254		3,63E-03	BCL2,CCL5,CCND1,TGFB1	243 (19)
PRAME		other		0,594		3,63E-03	BCL2,BCL2L1,CDKN1A,IL13RA1
SMARCE1	0,034	transcription regulator		0,000		3,63E-03	BCL2,BRCA1,CCNB1,L1CAM
HCAR1		G-protein coupled receptor		-0,816		4,85E-03	DPYD,EPHA3,GPC6,PDGFRB,SLC16A3,TGFB1
DMH1		chemical reagent		0,000	bias	3,63E-03	BDNF,CCL5,Loxl2,SPP1
ochratoxin A		chemical toxicant				3,63E-03	BCL2,BCL2L1,NOS3,TIMP1	78 (7)
mangiferin		chemical - endogenous non-mammalian		1,000		3,63E-03	BCL2,BCL2L1,NOS3,TGFB1	210 (17)
amitriptyline		chemical drug		0,152		3,63E-03	BDNF,CCND2,CDKN1A,FNDC4	255 (21)
PPP3CA	0,292	phosphatase				3,67E-03	BCL2,CD82,CDKN1A,CPT1A,DUSP2,FN1,NPPB,SPP1	262 (21)
PDGFB		growth factor		0,633		3,76E-03	AQP1,CCND1,COL1A2,FN1,PDGFRB,SPP1,TIMP1	249 (21)
MAP2K6	-0,436	kinase		1,718		3,76E-03	BCL2,CCND1,CDKN1A,ISG15,MYH6,NPPB,VDR	203 (23)
1,1-diarylethylene-diammonium derivative		chemical reagent	Activated	2,449		3,77E-03	CCNB1,CDKN1A,IFIH1,ISG15,TAP1,TENT5A
CTBP1	-0,195	enzyme		0,784		3,77E-03	BRCA1,CDKN1A,COL1A2,ENC1,ENPP2,VDR	102 (7)
mir-24 (includes others)		microRNA	Activated	2,395		3,77E-03	AHR,CDKN1A,FN1,SERPINE1,TCF7,TGFB1	193 (10)
CELF1	-0,201	translation regulator		-1,000		3,77E-03	ADGRL2,CCNB1,CDKN1A,GJA3,JAG1,NPPB	147 (7)
salicylic acid		chemical drug		-0,698		3,77E-03	BCL2L1,BDNF,CCL5,F3,KITLG,TGFB1	244 (20)
benzene		chemical toxicant		1,673		3,77E-03	ANPEP,ATF5,BCL2L1,CDKN1A,IL13RA1,MFGE8
PTP4A1	0,206	phosphatase		-0,213		3,79E-03	CCL5,COL15A1,COL5A1,ITGA4,ITGB4,ITGB8,MYADM,PTP4A3,TAGLN2
PD 180970		chemical drug				3,86E-03	BCL2L1,CCND2	144 (10)
L-alanine		chemical - endogenous mammalian				3,86E-03	CCND1,CDKN1A	168 (7)
inecalcitol		chemical drug				3,86E-03	CCND1,CDKN1A	247 (18)
N4		chemical reagent				3,86E-03	BCL2L1,CCND1	217 (14)
GART	-0,213	enzyme				3,86E-03	BCL2,CCND1
BC-11		chemical reagent				3,86E-03	COL5A1,FN1
PLD (family)		group				3,86E-03	FN1,PTP4A3
FEZF1		transcription regulator				3,86E-03	CDK2,TIMP1
PHA-665752		chemical drug				3,86E-03	BCL2L1,TNFRSF10B	240 (17)
TMT1A		enzyme				3,86E-03	CCND1,CDKN1A
CINP	-0,408	other				3,86E-03	CCND1,CDKN1A
DNAJB4	0,427	other				3,86E-03	CCND1,CDKN1A	266 (21)
SLC13A5		transporter				3,86E-03	CCNB1,CDKN1A
GJB6		transporter				3,86E-03	GJB2,MBP
Slfn1		enzyme				3,86E-03	CCND1,PDGFRB
enecadin		chemical drug				3,86E-03	BCL2,BDNF
MUCL1		other				3,86E-03	CCND1,CDKN1A	182 (11)
pertuzumab		biologic drug				3,86E-03	CCND1,CDKN1A	114 (5)
GALNS	0,986	enzyme				3,86E-03	BDNF,MAP2
GGA1	0,135	transporter				3,86E-03	GGA2,GGA3
CD4		transmembrane receptor		-0,751		2,49E-04	BCL2,BCL2L1,F3,JAK3,MME,TNFRSF10B	243 (23)
LINC00707		other				3,86E-03	FN1,SERPINE1
ANXA5	-0,122	transporter				3,86E-03	CDKN1A,F3	204 (14)
S1PR2	0,654	G-protein coupled receptor		-0,712		5,93E-06	CCL5,F3,NOS3,SPHK1,TGFB1,TIMP1	271 (19)
mir-340 (includes others)		microRNA				3,86E-03	PLAT,TGFA
mir-134		microRNA				3,86E-03	BDNF,LIMK1
mir-613		microRNA				3,86E-03	JAG1,MET
LAMB1	-0,596	other				3,86E-03	JAG1,NOTCH1
ANKH	0,643	transporter				3,86E-03	SOX9,SPP1	121 (7)
IGL		other				3,86E-03	BCL2L1,IL13RA1
NASP	-0,348	other				3,86E-03	CCND1,CDKN1A	159 (7)
lanatoside C		chemical - endogenous non-mammalian				3,86E-03	CCND2,TNFRSF10B
ADAMTS13	-0,559	peptidase				3,86E-03	ANGPT2,NOS3
CR1L	0,035	transmembrane receptor		-0,555	bias	1,48E-03	COL15A1,COL1A2,COL5A1,SERPINE1,TGFB1	127 (7)
LDB2		transcription regulator				3,86E-03	BCL2,CCND1	122 (7)
S3I-1757		chemical reagent				3,86E-03	BCL2L1,CCND1	267 (22)
LNCAROD		other				3,86E-03	ISG15,SERPINE1
POLG2	-0,224	enzyme				3,86E-03	Ifit3/Ifit3b,USP18
ANP32E	-0,365	other				3,86E-03	FN1,TGFB1
NBN	-0,281	other				3,86E-03	CDKN1A,CLU	204 (14)
azurin 50-77		biologic drug				3,86E-03	CDK2,CDKN1A	212 (12)
farnesyltransferase inhibitor		chemical drug				3,86E-03	CDKN1A,COL1A2	194 (7)
LY5		chemical reagent				3,86E-03	BCL2L1,CCND1	208 (13)
CaCCinh-A01		chemical reagent				3,86E-03	NES,NOTCH1
BAY1436032		chemical drug				3,86E-03	IFIH1,ISG15
tirapazamine		chemical drug				3,86E-03	CDKN1A,SPP1
tipifarnib		chemical drug				3,86E-03	CDKN1A,TNFRSF10B	222 (15)
tramadol		chemical drug				3,86E-03	BDNF,NOS3
felodipine		chemical drug				3,86E-03	GJA3,NOS3
S63845		chemical reagent				3,86E-03	BCL2,ISG15	186 (15)
N(6)-carboxymethyl-L-lysine		chemical - endogenous mammalian				3,86E-03	AHR,FN1
karenitecin		chemical drug				3,86E-03	CCNB1,CDK2	107 (3)
CpG oligonucleotide		chemical drug	Activated	2,449		3,87E-03	AHR,BCL2,Ddx60,Ifit1,Ifit3/Ifit3b,ISG15,NOTCH1,Oas1b,Oas1c (includes others),SERPINE1,TLR2,Trim30a/Trim30d	178 (19)
FOXA2		transcription regulator		0,913		3,88E-03	ACACB,AK4,AQP1,CCND1,CDKN1A,COL15A1,COL1A2,CPT1A,ESPN,FGFR1,HMGA2,ITGB4,LTC4S,MYL4,PDGFD,PDGFRB,PYGL,SERPINE1,SOD3,TCF7,TGFB1,TNS4	244 (21)
RGS4		enzyme		0,000		3,91E-03	NPPB,POSTN,PRSS12,PYGL,RTL9,SCRG1,SPP1,VDR	248 (19)
8-bromoguanosine 3',5'-cyclic monophosphate		chemical reagent		0,391		3,94E-03	CDKN1A,NOS3,SOD3,TAGLN2,TGFB1	269 (22)
YTHDF2	0,035	other	Inhibited	-2,190	bias	3,94E-03	CDKN1A,CHST11,IL6R,MET,MYADM	116 (7)
xanthohumol		chemical drug		-1,342		3,94E-03	BCL2L1,CCND1,MYH6,MYL4,TNFRSF10B	194 (16)
ACOD1		enzyme		-1,342		3,94E-03	CCL5,ISG15,SPP1,TAP1,TGM2	122 (7)
CSNK2A1	0,180	kinase	Activated	2,219		3,94E-03	AHR,BCL2L1,CCND1,FN1,ITGB4	225 (21)
GW9662		chemical reagent		-0,351		4,01E-03	BCL2,CCL5,CDKN1A,EGLN3,FN1,NOS3,NPPB,NR1D1,TGFB1	228 (18)
panobinostat		chemical drug		0,801		4,04E-03	BCL2L1,CCNB1,CCND2,CDKN1A,FN1,SERPINE1,TRPM1	261 (23)
FGFR4		kinase		0,064		4,04E-03	ACACB,BCL2L1,CCND1,CDKN1A,FGFR1,SERPINE1,TGFB1	267 (26)
TGFB2-AS1		other		-1,890	bias	4,04E-03	ADAM15,ATP2B4,BCL2,CTSB,CTSH,FGFR1,JAK3	126 (7)
ETS2	-0,295	transcription regulator		0,563	bias	4,04E-03	ANPEP,BCL2L1,BRCA1,CDKN1A,CTSB,MGAT5,SPP1	259 (19)
CISH	0,038	other		0,378		4,04E-03	BCL2L1,DUSP2,NCAM1,NR4A3,SPHK1,SPP1,TCF7	256 (20)
HSPA1A		other				4,05E-03	CDKN1A,Hspa1b,KCNH2	153 (7)
ANG		other				4,05E-03	BCL2,CCL5,CDKN1A	236 (24)
FOXD2-AS1		other				4,05E-03	CDKN1A,HES1,NOTCH1
RUBCN	0,020	other				4,05E-03	Gbp2,Ifit3/Ifit3b,SOX9
ATRIAL NATRIURETIC PEPTIDE (family)		group				4,05E-03	NOS3,PDE3A,SERPINE1
CTNNBIP1	1,301	other				4,05E-03	CCND1,CDKN1A,TUBB3	266 (18)
LINC00624		other				4,05E-03	ISG15,TAP1,TAP2	183 (13)
LRAT		enzyme				4,05E-03	CCNB1,CDKN1A,TGFA
GNB3	1,127	other				4,05E-03	GNAT2,RGS9BP,TRPM1
NEK8	-0,319	kinase				4,05E-03	CCNB1,CCND1,CDK2
TRPC3		ion channel				4,05E-03	CCND1,NPPB,TRPC1	160 (15)
NUMBL	0,258	other				4,05E-03	CDKN1A,NOTCH1,VDR	125 (7)
IFNL4		cytokine				4,05E-03	DHX58,IFIH1,ISG15	164 (7)
UGCG	-0,066	enzyme				4,05E-03	ABCA12,BCL2L1,CDKN1A	106 (7)
VEGFD		growth factor				4,05E-03	BCL2,BDNF,CCND1	208 (15)
PPP5C	-0,282	phosphatase				4,05E-03	AHR,CCND1,CDKN1A	215 (21)
1-chloro-2-(2,2,2-trichloro-1-(4-chlorophenyl)ethyl)benzene		chemical toxicant				4,05E-03	AHR,CDKN1A,CYP7B1
icatibant		biologic drug				4,05E-03	NOS3,NOTCH1,TGFB1	80 (7)
S-equol		chemical drug				4,05E-03	NOS3,PLAT,SERPINE1
CSF2		cytokine		0,039		4,10E-03	BCL2,BCL2L1,CCNB1,CCND1,CCND2,CDKN1A,CHST11,DUSP2,EGR3,F3,IFNLR1,IRF4,ITGA4,ITGB5,MET,MME,NCAM1,NR4A3,RIPOR2,SPHK1,SPP1,TGFB1,TGM2,TLR2,VDR	304 (19)
WNT4		cytokine		1,265		4,11E-03	CCND1,NOS3,PDGFD,POSTN,SPP1,TGFB1	203 (14)
ODC1	0,996	enzyme		0,130		4,11E-03	BDNF,CDKN1A,FGF11,PDGFRB,SERPINE1,TLR2	231 (21)
SIAH1	-0,034	enzyme				4,11E-03	CCNB1,CDKN1A,CTSB,EGLN3,SERPINE1,SPP1	245 (17)
E. coli B5 lipopolysaccharide		chemical - endogenous non-mammalian		1,778		4,12E-03	CCL5,CCND1,CDKN1A,F3,Gbp2,Igtp,IL13RA1,IL6R,LIF,NOS3,SERPINE1,SPP1,TGFB1,TGM2,TLR2	233 (16)
IL10		cytokine		-1,067		4,15E-03	ADM,BCL2,BCL2L1,CCL5,CCND2,CDKN1A,CTSB,CTSH,F3,Igtp,IL13RA1,ITGA4,KITLG,LIF,MAN1A1,NOS3,NR4A3,SPP1,TAP1,TAP2,TGFB1,TIMP1,TLR2	252 (19)
plumbagin		chemical drug				4,20E-03	BCL2,BCL2L1,CCND1,TNFRSF10B	184 (17)
PDGF/AA (complex)		complex		1,029		4,20E-03	BDNF,CDKN1A,PDGFA,TGFB1	269 (25)
MIR31HG		other		-1,067		4,20E-03	CDKN1A,CTSB,SERPINE1,TIMP1	155 (11)
PRRX1		transcription regulator		-1,000	bias	4,20E-03	ANGPT2,PALLD,SOX9,TGFB1
MED12	-0,188	transcription regulator				4,20E-03	CREB5,KITLG,LIF,SLC16A6
MAP3K3	0,460	kinase				4,20E-03	ADSS1,BCL2,POSTN,TGFB1	215 (19)
SPRY1	-0,543	other		-1,192		4,20E-03	ETV4,ETV5,FGFR3,ISG15
PCYT1A	-0,314	enzyme		-0,152		4,20E-03	FGFR1,GFRA1,PCYT1B,TUBB3
H-[1,2,4]oxadiazolo[4,3-alpha]quinoxalin-1-one		chemical reagent		0,000		4,20E-03	CDKN1A,NCAM1,NOS3,SOD3	190 (15)
L 663536		chemical reagent		-0,404		4,20E-03	BCL2,BCL2L1,NPPB,SPP1	240 (21)
S-(2,3-bispalmitoyloxypropyl)-cysteine-GDPKHPKSF		chemical reagent	Activated	2,000		4,20E-03	CCL5,NPPB,SERPINE1,TLR2	271 (18)
HMGA1	-0,179	transcription regulator		0,960		4,21E-03	AGT,B3GALT5,BRCA1,CCND1,CCND2,COL1A2,CTSH,EPB41L4A,FSTL1,KITLG,SLC26A2,SOD3	250 (20)
dimethyl n-oxalyl-glycine		chemical reagent		-0,847	bias	4,22E-03	ADM,AKAP12,CCL5,CCND1,EGLN3,EPAS1,MAP7D2,MET,NFIL3,PYGL,ROPN1L,SERPINE1,SOX9,ULBP1	248 (18)
1,4-bis[2-(3,5-dichloropyridyloxy)]benzene		chemical toxicant		-0,190		4,23E-03	CCNB1,CCND1,CDK2,CDKN1A,CPT1A,CYP39A1,CYP7B1,IGF2R,Tuba4a	236 (14)
diethylnitrosamine		chemical toxicant		0,225		4,26E-03	ANGPT2,BCL2L1,CCND1,CCND2,CDKN1A,COL1A2,CREB5,CYP7B1,Hspa1b,LIMK1,MET,TGFB1,TIMP1	268 (16)
RBX1	0,175	enzyme		1,633		4,33E-03	AHR,BCL2,BRCA1,CCNB1,CCND1,CTSB,TRIM25	284 (21)
F7		peptidase		1,599		4,38E-03	CCND1,F3,JAG1,LIF,RND3	240 (22)
STAG2	0,100	other	Inhibited	-2,232	bias	4,38E-03	DHX58,IFIH1,ISG15,LGALS3BP,USP18
SN-38		biologic drug		1,000		4,38E-03	BCL2L1,CCNB1,CDKN1A,CLU,TNFRSF10B	239 (17)
4-hydroxytamoxifen		chemical drug		-0,880		4,39E-03	BCL2,BCL2L1,CCND1,CDKN1A,CLU,COL16A1,FGFR1,HEBP1,SPHK1,TGFA,THRB,VDR	291 (20)
meds433		chemical reagent	Activated	2,121		4,42E-03	CALCRL,CDKN1A,ECM1,MAP1A,SERPINE1,TGM2,TNFRSF10B,TP53INP1
mir-210		microRNA		-0,873	bias	4,42E-03	BDNF,EHD2,EPHA3,FGFRL1,KIAA0930,KLF6,NCAM1,NPTX1
LIN28A		other		0,160		4,46E-03	CCND1,CDK2,CDKN1A,COL1A2,HMGA2,SOX9	172 (9)
MAP3K1	-0,643	kinase		-0,662		4,46E-03	CCND1,HSPB1,SERPINE1,SPP1,TGFB1,TIMP1	223 (18)
CADM1	-0,384	other				4,46E-03	AHR,KLF10,NFIL3,NR1D1,NR4A3,SEMA6D
phenylbutazone		chemical drug		-0,970		4,46E-03	CCND1,CLU,FXYD5,ITGB4,SPP1,TIMP1	220 (13)
ALPHA CATENIN (family)		group		0,050	bias	4,47E-03	BCL2L1,COL15A1,COL1A2,COL5A1,CTSB,EPHA3,FSTL1,TGM2,TIMP1	127 (8)
ACOX1	0,620	enzyme		0,000		4,53E-03	ACER2,CDKN1A,CYP7B1,KLF6,LGALS3BP,MFGE8,MGLL,RGS2,TAGLN2,TNFRSF10B	147 (7)
RNF138	0,503	enzyme				2,32E-02	BCL2L1,CCND2,RIPOR2
concanavalin a		chemical drug		-0,383	bias	4,53E-03	BCL2,BCL2L1,CDKN1A,DUSP2,EGR3,IRF4,MET,RGS2,SPP1,TGFB1	253 (19)
BAG3	0,547	other		-0,391		4,60E-03	BCL2,BCL2L1,CDKN1A,CLU,EHD2,Gstm7,HSPB8,MYH14,MYH6,NPPB,NR4A3,TGFB1,TXLNB	176 (11)
pioglitazone		chemical drug		-1,402		4,60E-03	AQP1,BCL2,CCL5,CCND1,CDKN1A,CPT1A,EPAS1,FN1,HES1,NOTCH1,NR4A3,SERPINE1,TGFB1	223 (20)
ARNT	0,006	transcription regulator		0,065		4,62E-03	ACER2,ADM,AHR,BCL2,CCND2,EPAS1,IL17C,NOS3,SERPINE1,SPP1,Tuba4a	240 (21)
mitomycin C		chemical drug		1,075		4,64E-03	BCL2L1,BRCA1,CCND1,CDKN1A,MCAM,TNFRSF10B,TP53INP1	249 (22)
HIF1 (complex)		complex		0,000	bias	4,64E-03	ADM,BCL2,CDKN1A,FN1,MET,SERPINE1,SLC16A3	269 (22)
bee venom		chemical - endogenous non-mammalian		-0,422		4,69E-03	BCL2,CCL5,CCNB1,FYB1,HSPB1,NFIL3,NOS3,RGS2	173 (8)
OLR1		transmembrane receptor		-0,555		1,00E-02	FN1,NOS3,NOX4,SPP1,TGFB1
ATF2	-0,111	transcription regulator	Activated	2,377	bias	4,69E-03	BCL2,BCL2L1,CCND1,DUSP10,FN1,ITGB8,NOTCH1,NPPB	279 (18)
IFN (family)		group	Activated	2,377		4,71E-03	DHX58,IFIH1,ISG15,ITGA4,Mx2,SERPINE1,SPP1,TAP1,TLR2	171 (15)
TGFBR1	-0,257	kinase		0,870		4,71E-03	AHR,CCND1,CDKN1A,COL1A2,FN1,ITGB5,JAG1,LIMK1,SERPINE1	202 (18)
RNF187	0,007	enzyme		-1,949	bias	5,68E-03	ACHE,AHR,CCND1,CDKN1A,TNFRSF10B,TP53INP1,TRAF3
melatonin		chemical - endogenous mammalian		-0,954		4,76E-03	BCL2,BCL2L1,BRCA1,CCL5,CDKN1A,GJB2,IL6R,NCAM1,NOS3,PLAT,SOX9,SPP1	212 (18)
LTBR	0,055	transmembrane receptor		-0,509		3,45E-03	CLU,ENPP2,MFGE8,PDGFRB,TCF7,Trim30a/Trim30d	166 (7)
bevacizumab		biologic drug		1,000		4,83E-03	ANGPT2,C1QTNF1,FN1,Ifit1	253 (15)
CDH2	0,239	other				4,83E-03	BCL2,CCND1,CDKN1A,FN1	224 (19)
LTBP1		other		-0,686		4,83E-03	BCL2L1,SERPINE1,SOX9,TGFB1	237 (16)
SLC9A3		ion channel				4,83E-03	CCL5,CCND1,Igtp,TAP2	149 (7)
meloxicam		chemical drug		-0,747		4,83E-03	CDKN1A,Ifit1,ISG15,USP18	157 (14)
SEMA7A	-0,406	transmembrane receptor		-0,447	bias	1,28E-03	COL1A2,CTSB,FN1,TGFB1,TIMP1	180 (13)
SGPL1	-0,096	enzyme		0,246		4,85E-03	ABCA12,BCL2,BCL2L1,ISG15,ITPR3,SFN	221 (14)
mocetinostat		chemical drug		1,206		4,86E-03	BDNF,COL11A2,FN1,SERPINE1,SOX9	156 (7)
LAMININ (complex)		complex	Inhibited	-2,176		4,86E-03	CCND1,ETV5,FN1,MYL4,SERPINE1	243 (19)
NR1H3		ligand-dependent nuclear receptor		0,318		4,87E-03	APOD,BCL2L1,BDNF,CCL5,CCNB1,CDKN1A,CYTH1,Ddx60,Gbp3,MFGE8,MYLIP,NOTCH1,TAP1,THRB	244 (19)
AZ-1		chemical - protease inhibitor		-0,633		4,97E-03	CCND1,FN1,ITGB4,MCAM,MME,NOTCH1,RND3
UCHL1	-1,737	peptidase		1,664		4,97E-03	ADCY9,BCL2L1,CDKN1A,DOCK10,PRSS23,SERPINE1,SNCA	284 (27)
TIA1	0,029	other		1,890		4,97E-03	CCNB1,ENPP2,FGFR1,S100A6,SERPINE1,TGM2,TIMP1	205 (7)
CXCR3	0,347	G-protein coupled receptor		-0,447		6,49E-03	BCL2,BCL2L1,BDNF,CCL5,FN1	223 (19)
HSF1	0,056	transcription regulator		-1,109		5,04E-03	ATF5,BCL2,BCL2L1,CCL5,CLU,Hspa1b,HSPB1,HSPB8,ITGB5,LIF,NPPB,PDZD2,POSTN,TRAF3,XAF1	295 (20)
fenofibrate		chemical drug		0,038		5,04E-03	ACACB,CCND1,CLU,CPT1A,FN1,MAN1A1,MECOM,MGLL,NOS3,NPPB,SERPINE1,TGFB1,THRB,TIMP1,TP53INP1	276 (17)
SOX11	-0,152	transcription regulator		1,077		5,04E-03	CCL5,CCND1,DPYSL3,FGFR3,IFIH1,ITGA4,PDGFA,POSTN,RGS2,TP53INP1,TUBB3	101 (6)
GON4L	0,042	transcription regulator				5,05E-03	CCNB1,CCND1,CCND2	69 (4)
doramapimod		chemical drug				5,05E-03	CCND1,CDK2,TLR2	210 (17)
SETD1A	-0,209	ion channel				5,05E-03	CCND1,HES1,NOTCH1	237 (11)
KLF14		transcription regulator				5,05E-03	CDK2,CPT1A,SPHK1
withaferin A		chemical drug				5,05E-03	CDKN1A,SERPINE1,SPP1	235 (20)
PECAM1	0,796	other				5,05E-03	BCL2,BCL2L1,CCND1	226 (19)
PPP2C (family)		group				5,05E-03	ARHGDIB,BCL2,CDKN1A	252 (23)
NUP98	-0,070	enzyme				5,05E-03	CDKN1A,FN1,HMGA2	130 (7)
VASP	-0,062	other				5,05E-03	CCND1,EPAS1,ITGA4	123 (7)
APBB1	1,781	transcription regulator				5,05E-03	CCND1,CD82,HES1	269 (23)
AIF1		other				5,05E-03	CCNB1,CCND1,TGFB1	221 (14)
PAWR	-0,587	transcription regulator				5,05E-03	BCL2,CDKN1A,TNFRSF10B	222 (21)
chidamide		chemical drug				5,05E-03	BCL2L1,CDK2,CDKN1A	217 (17)
cytochalasin B		chemical toxicant				5,05E-03	CDKN1A,MCAM,TAGLN2	126 (7)
GSK3368715		chemical drug				5,05E-03	CCL5,Gbp2,Ifit3/Ifit3b
yoda1		chemical reagent				5,05E-03	FN1,NPPB,TGFB1	147 (10)
ethylenediaminetetraacetic acid		chemical drug				5,05E-03	MCAM,MET,NOS3
anti-benzo(a)pyrene-diol-epoxide		chemical toxicant				5,05E-03	BRCA1,CCND1,CDKN1A	251 (20)
noscapine		chemical drug				5,05E-03	BCL2,BCL2L1,CCND1	192 (13)
gambogic acid		chemical - endogenous non-mammalian				5,05E-03	BCL2,BCL2L1,CCND1	218 (22)
beta-1,3-glucan		chemical drug				5,05E-03	PDGFA,TGFA,TGFB1	212 (10)
onapristone		chemical drug				5,05E-03	SCNN1A,SPHK1,TGFB1
TBX3		transcription regulator		0,087		5,15E-03	ADAM19,ADAMTS14,ADAMTS9,CCNB1,CCND2,CDK2,DUSP10,KIF14,KITLG,PDE3A,PDE7B,SPHK1,VDR
CXCL12		cytokine		0,286		5,15E-03	BCL2,BCL2L1,CCL5,CCND1,CD82,CDK2,FN1,HES1,ITGB4,MAPRE3,PCDH1,TIMP1,TNFRSF10B	206 (16)
TEAD4	0,344	transcription regulator		0,647		5,24E-03	ADM,CBFA2T3,CCK,CCND1,CDKN1A,FGFR1,FILIP1L,POSTN,SAMD5	172 (12)
PRKAA (family)		group		-0,709		5,25E-03	BCL2,CCND1,CDKN1A,CPT1A,DUSP2,TNFRSF10B	244 (24)
imatinib		chemical drug		-1,825		5,27E-03	BCL2,BCL2L1,BRCA1,CCNB1,CCND1,CCND2,CDK2,CDKN1A,EPAS1,ETV5,FN1,Ifit3/Ifit3b,Igtp,IRF4,LIG4,MME,TGFB1,TNFRSF10B	222 (17)
USP22	-0,136	peptidase		0,118		5,28E-03	CCL5,CCND2,CDKN1A,FN1,HSPB1,TGFB1,TGM2,USP18	250 (21)
EHF		transcription regulator		1,190		5,28E-03	ANPEP,JAG1,MET,PLAT,SERPINE1,TGFB1,TIMP1,TNFRSF10B	140 (7)
MAP2K1/2 (family)		group	Activated	2,577		5,32E-03	BDNF,CCND1,CCND2,HSPB1,JAG1,mir-204 (includes others),PDGFA	289 (24)
TBX5		transcription regulator		1,755		5,32E-03	CASQ2,COL1A2,MYH6,MYL4,NPPB,POSTN,TCF7	60 (6)
TRPV4	0,936	ion channel		0,391		5,36E-03	CCL5,FN1,NOS3,TIMP1,TLR2	217 (19)
BAG1	0,505	other		1,457		5,36E-03	BCL2,BCL2L1,CCND1,CDKN1A,Hspa1b	227 (23)
FUS-DDIT3		fusion gene/product		-1,342		5,36E-03	FN1,GPC6,IL6R,PALLD,SERPINE1	143 (7)
etoposide		chemical drug		0,711		5,46E-03	ACHE,BCL2,BCL2L1,BDNF,CCL5,CCNB1,CCND1,CDKN1A,COL1A2,HSPB1,LGALS3BP,MME,SFN,SPHK1,TNFRSF10B,XAF1	263 (21)
PRKAA2	-0,351	kinase	Inhibited	-2,574		5,47E-03	ARHGDIB,BCL2,CDKN1A,FN1,Ifit1,IL13RA1,NOX4,SERPINI1,TGM2,TNS1	247 (18)
lipofermata		chemical reagent		-0,254		5,53E-03	BCL2,CPT1A,FN1,TGFB1
choline fenofibrate		chemical drug				5,53E-03	CPT1A,F3,NR1D1,SERPINE1	161 (9)
DHX36	0,079	enzyme		-1,067		5,53E-03	CASQ2,KCNH2,MYH6,NOTCH1
ZBTB18	0,627	transcription regulator		-0,594		5,53E-03	C1QTNF1,COL5A1,DUSP10,MET
epirubicin		chemical drug				5,53E-03	BCL2,CCND1,CDKN1A,TNFRSF10B	228 (27)
linolenic acid		chemical - endogenous mammalian		0,283		5,53E-03	CLU,NOS3,SERPINE1,SNCA	168 (10)
BMP6	-0,214	growth factor		1,069		5,60E-03	ADGRL2,CDKN1A,CYP39A1,ETV5,HMGA2,MATN2,SERPINE1,TIMP1	216 (16)
miR-27a-3p (and other miRNAs w/seed UCACAGU)		mature microRNA		0,000	bias	5,68E-03	ACACB,CTNNBIP1,EFNB2,EPHB4,NOTCH1,THRB
AKT2	-0,016	kinase		-1,067		5,68E-03	BCL2,CDKN1A,PALLD,SEMA6D,TGFB1,TIMP1	268 (20)
4-hydroxynonenal		chemical toxicant		-0,179		5,68E-03	BCL2L1,CCNB1,CTSB,MME,SERPINE1,TGFB1	255 (20)
RNF20	0,245	enzyme		-0,447		1,01E-02	CDK2,CDKN1A,PCYT1B,RIPOR2,SOX9,Xlr3c (includes others)
KL		enzyme		0,174		5,68E-03	BCL2,BCL2L1,CCND1,CDKN1A,FN1,TGFB1,VDR	229 (21)
mir-182		microRNA		-0,478		5,68E-03	COL11A2,FN1,GJA3,IRF4,ITGA4,JAG1,NCAM1	150 (11)
PIN1	0,345	enzyme		1,386		5,68E-03	CCND1,CDKN1A,FN1,HES1,TGFB1,TIMP1,TNFRSF10B	256 (19)
CARM1	-0,213	enzyme		-0,555		5,68E-03	BCL2,CCNB1,CD82,CDKN1A,EGR3,SFN,TNFRSF10B	260 (22)
ELK1	-0,169	transcription regulator		0,741		5,68E-03	BCL2L1,CDKN1A,EGR3,JAM2,MECOM,SPP1,TNFRSF10B	284 (19)
UCP1		transporter		-0,302		5,74E-03	ASB2,ATF5,CAPN3,EML1,Ifit1,Ifit3/Ifit3b,MME,SERPINE1,SYNM,TENM4,TGFB1
ammonium		chemical - endogenous mammalian		-1,732		5,81E-03	ANKRD34A,CA6,CLU,CTSB,DYSF,ECI1,FKBP11,GPC1,Ift70a1,NCAM1,PDLIM1,TST
5-azacytidine		chemical drug	Activated	2,502		5,81E-03	BCL2L1,BRCA1,CDKN1A,ETV5,F3,KLF6,MYH6,NOS3,SOX9,SPHK1,TGM2,TNFRSF10B	215 (21)
Cyp1a2		enzyme		-1,342		5,91E-03	CCND1,Gstm7,IFNLR1,SHANK2,ST3GAL4
daporinad		chemical drug		0,447		5,91E-03	BRCA1,LIF,NES,SERPINE1,VDR	259 (18)
enzalutamide		chemical drug				5,91E-03	BCL2,BCL2L1,BRCA1,DPY19L1,TGFB1	263 (19)
EPHA2		kinase		-0,447		5,91E-03	ARRDC3,BCL2,KLF6,NES,SLIT2
fasudil		chemical drug		1,000		5,91E-03	BCL2,BCL2L1,F3,NOS3,TGFB1	202 (15)
ouabain		chemical drug		0,686		5,91E-03	BCL2L1,BDNF,CDK2,CDKN1A,TNFRSF10B	255 (20)
NCOR2	0,079	transcription regulator	Activated	2,219		5,92E-03	AQP1,BCL2,CCND1,CDKN1A,CPT1A,CTSB,PDGFA,TGFB1	291 (26)
BTNL2		transmembrane receptor		-0,378		3,49E-03	CAPN3,ENAH,Gbp3,GJB2,Hspa1b,MBNL3,SLC15A2
hemin		chemical - endogenous mammalian		-0,281		5,92E-03	BCL2L1,CCND1,CDKN1A,FN1,FXN,HEBP1,SPP1,TGFB1	234 (20)
FOXO3	0,393	transcription regulator		0,276		5,93E-03	AHR,ANGPT2,CCNB1,CCND1,CCND2,CDKN1A,CTSB,DOK5,FLT4,IFIH1,JAG1,MCAM,MET,NOS3,SERPINE1,SLIT2,SOX9,TGFB1,TP53INP1	275 (19)
tributyltin		chemical reagent				6,10E-03	AHR,COL1A2,COL5A1,FN1,Ifit3/Ifit3b,PDGFRB,SH2D3C,SOD3,SYNPO
vismodegib		chemical drug		-0,928		6,13E-03	BCL2,CDA,PDGFA,SOX9,SPP1,TNFRSF10B	13 (3)
STAT2	0,559	transcription regulator		1,999		6,13E-03	BCL2,CCL5,Ifit1,Ifit3/Ifit3b,ISG15,USP18	220 (17)
maneb		chemical toxicant		0,816		6,13E-03	ADAM22,BCL2L1,CDHR4,DGKI,ITGB8,Trpm3
IGF2BP1	0,064	translation regulator		1,127		6,14E-03	AK4,AKAP12,BDNF,CDKN1A,COL1A2,COL5A1,CPT1A,HEG1,JAG1,KLF10,KLF6,NFIL3,SH2D3C,SOX9,TGFB1	205 (18)
1'-acetoxychavicol acetate		chemical reagent				6,20E-03	BCL2,BCL2L1,CCND1	177 (13)
lupeol		chemical drug				6,20E-03	BCL2,BCL2L1,CCND1	230 (11)
TIFA	0,537	other				6,20E-03	BCL2,BCL2L1,CCL5	198 (15)
TUSC7		other				6,20E-03	BDNF,CCND1,mir-204 (includes others)
SLC35D3		transporter				6,20E-03	CPT1A,HES1,NOTCH1	124 (7)
SNORD22	0,051	other				6,20E-03	CCND1,CCND2,CDK2	125 (7)
FOXG1		transcription regulator				6,20E-03	CCND2,CDKN1A,SERPINE1	203 (16)
48S RIBOSOME (complex)		complex				6,20E-03	ATF5,BCL2,CCND1
COL9A1		other				6,20E-03	FN1,HSPG2,MFGE8
mir-373		microRNA				6,20E-03	CDK2,CSDC2,SERPINE1
CX3CR1		G-protein coupled receptor		-0,333		4,48E-02	ACER2,EMP1,FAM161A,GUCA1A,MFGE8,SLC16A6,SNCA,TGFB1,UNC13B
HOXA4		transcription regulator				6,20E-03	CCND1,CCND2,TAGLN2
UNC1999		chemical reagent				6,20E-03	CCNB1,CDK2,CDKN1A
asiatic acid		chemical reagent				6,20E-03	BCL2,CCNB1,CDKN1A	192 (12)
pyrimidin-2-one beta-ribofuranoside		chemical reagent				6,20E-03	BCL2,CDK2,CDKN1A	201 (12)
FOXA1	-0,066	transcription regulator		-0,144		6,21E-03	AQP1,ARHGEF9,CDKN1A,EFHD1,FSTL1,JAG1,LAMA3,NES,NFIL3,PALM2AKAP2,PDGFRB,SOX9,TAGLN2,TCF7	219 (12)
mir-17 (includes others)		microRNA		-1,387	bias	6,27E-03	CCND1,CDKN1A,CPT1A,DUSP2,F3,FN1,MYLIP,TP53INP1	209 (21)
salinosporamide A		chemical drug		-0,647		6,28E-03	BCL2,BCL2L1,CCND1,TNFRSF10B	204 (18)
shikonin		chemical drug		0,000		6,28E-03	BRCA1,CCL5,TGM2,TIMP1	214 (17)
MEG3		other		-0,887		6,28E-03	CCND1,FN1,HES1,NOTCH1	240 (13)
4933425B07Rik		other		1,000		6,28E-03	DHX58,FZD9,Ifit3/Ifit3b,Trim30a/Trim30d
UBE3A	0,008	enzyme				6,28E-03	CDKN1A,SERPINE1,SOX9,TP53INP1	283 (22)
CHADL	-0,172	other	Activated	2,000		6,28E-03	CDKN1A,MET,PDGFA,SOX9
HOXB13		transcription regulator		-1,000		6,28E-03	CCND1,CDKN1A,EPHA4,EPHA5
BARX2		transcription regulator				6,28E-03	L1CAM,MATN2,NCAM1,TIMP1
MUC4		other		0,849		6,28E-03	BCL2L1,CCND1,CDKN1A,SOX9	221 (21)
AZGP1	1,262	transporter		0,218		6,28E-03	AZGP1,BCL2L1,CCND1,TGFB1	237 (21)
diallyl trisulfide		chemical - endogenous non-mammalian		-0,919		6,28E-03	BCL2,BCL2L1,CCNB1,CDKN1A	220 (21)
buthionine sulfoximine		chemical drug		1,067		6,28E-03	BCL2,BCL2L1,SERPINE1,TNFRSF10B	213 (19)
isoguanine		chemical - endogenous mammalian				6,33E-03	CCNB1,CDK2
teniposide		chemical drug				6,33E-03	CCL5,CDKN1A
chlormethiazole		chemical drug				6,33E-03	CCL5,TGFB1
tanshinone I		chemical - endogenous non-mammalian				6,33E-03	BCL2,TNFRSF10B
DESI2	0,193	enzyme				6,33E-03	CDK2,CDKN1A
ZFP42		transcription regulator				6,33E-03	CCND1,CDK2
elocalcitol		chemical drug				6,33E-03	SPP1,TGFB1	134 (9)
RNF207	0,264	other				2,58E-02	KCNH2
LAPTM4B	0,214	other				6,33E-03	BCL2,TGFB1
TTYH1		ion channel				6,33E-03	HES1,NOTCH1
SNHG3	-0,213	other				6,33E-03	CCNB1,CCND2
ORAI3	-0,211	other				6,33E-03	CCND1,CDK2
CDH16		enzyme				6,33E-03	CCNB1,CCND1
SHOC2	0,156	other				6,33E-03	BCL2,CCND1	231 (18)
RSF1	0,144	transcription regulator				6,33E-03	BCL2,BCL2L1
CDCA2	-0,163	other				6,33E-03	BRCA1,CDKN1A	193 (12)
glucuronyl glucosamine glycan sulfate		chemical drug				6,33E-03	FN1,HSPG2
CATHEPSIN (family)		group				6,33E-03	CCND1,CCND2	140 (7)
CHKA	-0,082	kinase				6,33E-03	TGFB1,TUBB3
MCF2		other				6,33E-03	CCND1,ITGA2
TIMP4		other				6,33E-03	BCL2,BCL2L1
FLOT1	-1,352	other				6,33E-03	CCND1,CDKN1A	249 (23)
CTSA	-0,042	peptidase				6,33E-03	SOD3,TGFB1
AURKAIP1	0,333	enzyme				6,33E-03	CCND1,MET
PAFAH1B1	-0,233	enzyme				6,33E-03	BCL2,CCND1	101 (7)
EXO1	-0,385	enzyme				6,33E-03	Ifit3/Ifit3b,ISG15
TREM2		transmembrane receptor		-0,152		4,05E-02	BCL2,CTSB,FZD9,SULF2,TMEM163
SLC25A12	0,215	transporter				6,33E-03	CCL5,MBP	130 (7)
CDC27	-0,059	other				6,33E-03	CCNB1,CCND1
SPRY4	0,461	other				6,33E-03	ETV5,ISG15
RFXANK	0,309	transcription regulator				6,33E-03	COL1A2,EPHA3
STK17B	-0,533	kinase				6,33E-03	BCL2,BCL2L1	136 (10)
CLDN2		other				6,33E-03	CCND1,ITGA2
Rhodobacter sphaeroides lipopolysaccharide		chemical - endogenous non-mammalian				6,33E-03	BDNF,SYNPO
PDGFRbeta-recognizing cyclic peptide		chemical reagent				6,33E-03	COL1A2,FN1
scoparone		chemical - endogenous non-mammalian				6,33E-03	BCL2,CCND1	136 (7)
methylamine		chemical - endogenous mammalian				6,33E-03	FN1,MET
atrasentan		chemical drug				6,33E-03	BCL2,BCL2L1	122 (7)
plevitrexed		chemical drug				6,33E-03	CDK2,CDKN1A
pentamidine		chemical drug				6,33E-03	KCNH2,TNFRSF10B
ethyl protocatechuate		chemical reagent				6,33E-03	BCL2L1,CDKN1A
3-hydroxymorphinan		chemical - endogenous mammalian				6,33E-03	TGFA,TGFB1
angustibalin		chemical - endogenous non-mammalian				6,33E-03	COL1A2,FN1	185 (12)
CB-PIC		chemical reagent				6,33E-03	BCL2,BCL2L1	173 (12)
aclarubicin		chemical drug				6,33E-03	BCL2L1,TNFRSF10B
halofuginol		chemical reagent				6,33E-03	CCL5,ITGB5
BCL3		transcription regulator		-0,070		6,46E-03	AGT,BCL2,BCL2L1,CCL5,CCND1,CD82,IL17C	178 (14)
NSD2	-0,139	transcription regulator				6,49E-03	BACE2,BCL2,CCND2,Ifit1,JAM2	159 (11)
VIM	0,062	other		0,474		6,49E-03	EMP1,F3,ITGB4,NOTCH1,TGFB1	254 (22)
SSTR2		G-protein coupled receptor		-0,135		4,39E-05	ACHE,ADM,BCL2,CCND2,DPYSL3,KLF10,NFIL3,PYGL,SERPINE1,SOX9,TLR2,XAF1	229 (21)
TNC		other		-0,156		6,49E-03	BCL2,CDKN1A,COL1A2,MBP,MET	247 (23)
FURIN	0,247	peptidase		1,697		6,49E-03	BDNF,HES1,JAG1,NOTCH1,TGFB1	286 (22)
lapatinib		chemical drug	Inhibited	-2,236		6,49E-03	ATF5,ETV4,ETV5,ITGA2,NPPB	147 (7)
stallimycin		biologic drug		1,342	bias	6,49E-03	F3,IFIH1,IRF4,ISG15,TGFA	208 (11)
CDK4	-0,328	kinase		-1,715		6,57E-03	ARMCX1,BRCA1,CDKN1A,ENPP2,GPC6,ISG15,RGS2,TMEM204,TNFRSF10B,TP53INP1	255 (27)
CHROMR		other		1,320		6,57E-03	CDKN1A,DHX58,IFIH1,ISG15,SERPINE1,TENT5A,TIMP1,TRIM25,USP18,XAF1
GSDMD		transporter		1,633		6,61E-03	CDKN1A,JAG1,KLF10,KLF6,PDGFRB,TLR2
NRG2	0,339	growth factor				6,61E-03	BCL2,HES1,ITGB5,NR4A3,PDGFA,SGSH	185 (12)
GRIN1		ion channel		0,816		6,61E-03	EGR3,EPHA3,FN1,Loxl2,SEMA6A,SERPINE1
ADM	-2,403	other		0,443		6,61E-03	ADM,AGT,BCL2,FN1,SPP1,TGFB1	221 (19)
lomustine		chemical drug		0,128	bias	6,61E-03	CLU,FXYD5,ITGB4,SPP1,TIMP1,TNFRSF10B
mir-142 (includes others)		microRNA		-1,294		6,62E-03	ADCY9,AHR,Gbp2,Gbp3,Gbp7,HMGA2,MCAM,TRAF3
ALKBH5	-0,052	enzyme				6,74E-03	CCND1,CDKN1A,CHN1,CLU,EPAS1,FGFR1,MBP,RGS2,SLC7A8	224 (20)
JQ1		chemical reagent		-0,425		6,78E-03	BCL2,BCL2L1,BRCA1,CCND1,CDKN1A,Ifit1,IRF4,ISG15,NOTCH1,SPP1,TLR2,TNFRSF10B	246 (18)
GATA3		transcription regulator		0,833		6,87E-03	ADM,BCL2,BCL2L1,CBX8,CCL5,CCND1,CDKN1A,CST6,FN1,NFIL3,NOTCH1,TCF7,TGFB1,TGM2	250 (23)
Pycard	0,909	other		1,000		7,10E-03	CCND2,CDKN1A,DUSP10,NOTCH1	239 (18)
gamma-secretase inhibitor compound E		chemical reagent		-1,052	bias	7,10E-03	HES1,MET,RHOU,TUBB3	162 (7)
HEIH		other		1,091	bias	7,10E-03	BCL2L1,FGFR1,KITLG,PDGFRB	176 (7)
TAF4B	0,355	transcription regulator				7,10E-03	CCND2,FN1,SPP1,TGFB1
NEDD4	-0,206	enzyme				7,10E-03	CDKN1A,FN1,SNCA,SOX9	269 (24)
R-WIN 55,212		chemical reagent		-0,943		7,10E-03	BCL2,CCND1,CCND2,CDK2	233 (19)
lycopene		chemical drug		-1,000		7,10E-03	BCL2,CCND1,CDKN1A,TGFB1	216 (21)
dimethyl fumarate		chemical drug		-0,721		7,11E-03	BDNF,F3,FN1,SERPINE1,SPP1	222 (20)
N-methyl-D-aspartate		chemical drug		0,108		7,12E-03	ATP2B4,BCL2,BCL2L1,BDNF,LIF,LIMK1	258 (23)
miR-21-5p (and other miRNAs w/seed AGCUUAU)		mature microRNA		-1,710	bias	7,32E-03	BCL2L1,CDKN1A,FN1,IL6R,JAG1,SOD3,TGFB1	208 (15)
prostaglandin A2		chemical - endogenous non-mammalian				7,48E-03	CCND1,CDKN1A,NR4A3	237 (22)
sorbitol		chemical - endogenous mammalian				7,48E-03	AQP1,BCL2L1,CDKN1A	218 (20)
epothilone B		chemical drug				7,48E-03	CDK2,CDKN1A,SFN	204 (17)
lonafarnib		chemical drug				7,48E-03	BCL2,CCND1,TNFRSF10B	217 (19)
OICR-9429		chemical reagent				7,48E-03	CBX4,CBX8,CCNB1
Ifnl2/Ifnl3		other				7,48E-03	IFNLR1,Oas1b,USP18
GAS2L3	-0,424	other				7,48E-03	CCND2,CDKN1A,LIF
NREP	1,212	other				7,48E-03	PDGFA,PDGFRB,TGFB1
PNN	-0,131	other				7,48E-03	BCL2L1,CDKN1A,TIMP1
MGAT3	0,030	enzyme				7,48E-03	HES1,ITGA2,NOTCH1	198 (12)
10-nitrooleate		chemical - endogenous mammalian				7,48E-03	MFGE8,NOS3,NOX4
SP2	-0,284	transcription regulator				7,48E-03	CCND1,CDKN1A,SERPINE1
TGFBR3	0,981	kinase				7,48E-03	BCL2,FN1,SERPINE1	193 (16)
cystamine		chemical drug				7,48E-03	BCL2,BDNF,SPP1	162 (12)
zinostatin		biologic drug				7,48E-03	BCL2,CDKN1A,DUSP10	177 (12)
farnesyl pyrophosphate		chemical - endogenous mammalian				7,48E-03	NOS3,SERPINE1,TGFB1	244 (20)
morin		chemical - endogenous non-mammalian				7,48E-03	BCL2L1,CCND1,TIMP1	237 (16)
mir-223		microRNA		0,309		7,50E-03	ABCA13,BCL2,CCNB1,CCND1,CDKN1A,EGR3,EMP1,MYO1D,POSTN,S100A6	210 (13)
IL3		cytokine		1,506		7,51E-03	ADAM19,ANPEP,ARHGDIB,ATF5,BCL2,BCL2L1,CCL5,CCND1,CCND2,CDKN1A,CPT1A,EGR3,FGFR1,LIF,NFIL3,NOTCH1,SOX9,SPP1,TLR2	265 (21)
dactolisib		chemical drug		-1,673		7,65E-03	AK4,BCL2,CDKN1A,EGLN3,SLC16A3,TGFA	203 (19)
clodronic acid		chemical drug		-0,728		7,65E-03	FN1,MFGE8,POSTN,S100A6,SPP1,TGFB1	240 (12)
Go 6976		chemical drug		-1,452	bias	7,65E-03	BCL2L1,CCL5,CCND1,CDKN1A,FN1,NPPB	259 (18)
KDM3A	-0,071	transcription regulator		1,101	bias	7,77E-03	ADM,CCND1,MCAM,SERPINE1,TCF7
ROR1		kinase		1,000		7,77E-03	ETV5,FSTL1,MAP2,SERPINE1,TNS1	115 (5)
mir-22 (includes others)	0,614	microRNA		-1,400	bias	7,77E-03	BCL2,CDKN1A,MECOM,RGS2,TP53INP1	183 (13)
miR-26a-5p (and other miRNAs w/seed UCAAGUA)		mature microRNA		-1,342	bias	7,77E-03	ADM,CCND2,CDKN1A,MAP2,PLCB1	21 (3)
ITGB2	-1,626	transmembrane receptor		-0,128		2,16E-03	BCL2L1,CRIP1,FN1,HES1,ITGA4,TGFB1	224 (21)
Agtr1a		G-protein coupled receptor		-0,074		7,81E-05	AGT,CCL5,FN1,NPPB,SCNN1A,SERPINE1,TGFB1	258 (20)
DPP4		peptidase		0,602		7,77E-03	CCL5,CCNB1,FGFR1,TGFB1,TIMP1	232 (20)
ESRRB		transcription regulator		-0,496	bias	7,77E-03	BCL2,CDKN1A,GUCA1A,Hspa1b,XAF1	125 (7)
4-methylnitrosoamino-1-(3-pyridinyl)-1-butanone		chemical toxicant				7,77E-03	BCL2,BCL2L1,CDKN1A,SOX9,SPP1	241 (21)
Samsn1		other	Activated	2,646	bias	7,79E-03	CCND2,Ifit1,Ifit3/Ifit3b,ISG15,Mx2,PLAT,Trim12a	146 (7)
mir-29 (includes others)		microRNA		-1,032		7,79E-03	ADAMTS14,ADAMTS9,BCL2,CCND1,COL1A2,FN1,PDGFA,PDGFRB	216 (20)
arachidonic acid		chemical - endogenous mammalian		-0,652		7,79E-03	BCL2,CLU,COL1A2,F3,KLF6,NOS3,RGS2,SPP1	280 (22)
let-7a-5p (and other miRNAs w/seed GAGGUAG)		mature microRNA	Inhibited	-2,175	bias	7,87E-03	ADAMTS14,BCL2L1,BDNF,CCND1,CCND2,COL1A2,COL5A1,FN1,HMGA2,ITGA4,Loxl2,PDGFA	239 (17)
RARA	0,011	ligand-dependent nuclear receptor		-0,525		7,95E-03	ACACB,ATF5,CCND1,CDKN1A,DHRS3,EGR3,ENAH,ENOX1,FGFR1,Ifit1,IL6R,ITGA4,LGALS3BP,PHF19,SHANK2,SPP1,TGFB1,TNFRSF10B	276 (28)
MSI2	-0,377	other		0,141		7,99E-03	CDKN1A,FN1,HES1,NOTCH1	198 (13)
SLC22A5	-0,450	transporter		1,000		7,99E-03	CDKN1A,ITGB5,LTBP4,TGFB1
PINK1	0,421	kinase		0,119		7,99E-03	CCNB1,CCND1,FN1,TGFB1	288 (20)
crocidolite asbestos		chemical toxicant				7,99E-03	CCND1,LIF,MET,SPP1	270 (18)
pterostilbene		chemical drug				7,99E-03	BCL2,CCND1,HES1,MET	248 (21)
carbenoxolone		chemical toxicant		-0,132		7,99E-03	NOS3,NOX4,SPP1,TIMP1	98 (6)
FLCN	-0,556	other		-1,667	bias	8,16E-03	ADM,APBB1IP,BCL2,ECM1,L1CAM,NOS3,SEMA3E,SEMA6A,SERPINE1	177 (11)
CYP1B1		enzyme		-0,853		8,16E-03	Cbr2,CCND1,Gstm7,IFNLR1,LMO1,MCAM,SHANK2,ST3GAL4,TGFB1	125 (7)
RET		kinase		-0,447		8,17E-03	BCL2,CCND1,CLU,COL1A2,CTSB,GFRA1,MET,MYH6,SDK1,TAGLN2	230 (16)
rifampin		chemical drug		0,152		8,17E-03	ARHGEF19,ATP10B,ENPP2,KIF14,LAMA3,MATN2,MME,SPP1,TLR2,USP18	129 (7)
HAND2		transcription regulator	Activated	2,374		8,21E-03	ADSS1,CASQ2,COL1A2,MYH6,MYL4,NPPB
GPS2	-0,791	transcription regulator		-0,785		8,21E-03	CCND1,CDKN1A,DHRS3,HEBP1,PLA2G3,XYLT1	273 (22)
GNAS	-0,168	enzyme		0,632		8,27E-03	ARL5C,BCL2L1,CDK2,CHST10,DENND5B,KCTD12,NR4A3,RGS2,SPP1,SYNGR2,TRIM25	262 (22)
HDAC5	-0,041	transcription regulator		-1,987		8,27E-03	CDKN1A,CPT1A,HES1,KLF6,MBP,PYGM,TUBB3	242 (20)
SENP3	-0,493	peptidase	Activated	2,236	bias	8,48E-03	CYTH1,Ifit3/Ifit3b,ISG15,TAP1,XAF1	110 (11)
PDPK1	-0,357	kinase		-0,913		8,48E-03	BCL2,CCND1,CDKN1A,PDGFA,SERPINE1	239 (21)
YAP/TAZ (family)		group		-0,351		8,48E-03	AK4,HSPB1,IFNLR1,ISG15,TAP1	8 (2)
Pam3-Cys		chemical toxicant		1,480		8,48E-03	CCL5,PLAT,SERPINE1,TGFA,TLR2	249 (16)
SLC15A4	-0,452	transporter		1,492	bias	8,55E-03	CCL5,CRIP1,DOCK10,FILIP1L,FKBP11,MXRA7,S100A6,TAP2,USP18
RNF216	0,159	enzyme				3,71E-02	ISG15,TRAF3
DLX1	0,415	transcription regulator		0,000	bias	8,81E-03	BCL2L1,EDIL3,EML1,FGFR1,FSTL1,SERPINE1
MYRF		transcription regulator		-0,050		8,81E-03	MBP,PARP10,PLP1,PWWP3B,RHOU,TENT5A
cyclic GMP		chemical - endogenous mammalian				8,91E-03	BCL2,CDKN1A,SERPINE1	198 (19)
DHCR24	-0,556	enzyme				8,91E-03	GGA3,ISG15,NLGN1
double-stranded DNA		chemical - endogenous mammalian				8,91E-03	CCL5,Ifit1,ISG15	142 (18)
Retnla		other				8,91E-03	HES1,JAG1,NOTCH1
RAX		transcription regulator				8,91E-03	GNAT2,HES1,NOTCH1
ZFPM2		transcription regulator				8,91E-03	MYH6,NPPB,SOX9	29 (4)
mir-192 (includes others)		microRNA				8,91E-03	CDKN1A,CTNNBIP1,FN1	146 (7)
LINC-ROR		other				8,91E-03	BCL2,CDKN1A,NOTCH1	277 (19)
SDHB	-0,028	enzyme				8,91E-03	CCND1,FN1,SOD3	193 (12)
TNK1	0,078	kinase				8,91E-03	IFIH1,Ifit1,Oas1b	183 (12)
ITGB6		other				8,91E-03	COL1A2,SERPINE1,TGFB1	216 (18)
NCAM1	2,165	other				8,91E-03	MAP2,NCAM1,NLGN1
KPNB1	0,004	other				8,91E-03	BCL2,NCAM1,TNFRSF10B	109 (7)
HECTD2		enzyme				8,91E-03	CCL5,FN1,SPP1
TP53BP2	-0,113	other				8,91E-03	CCND1,LIF,SOX9	265 (20)
aroclor 1254		chemical toxicant				8,91E-03	BDNF,MAP2,THRB
AP20187		chemical reagent				8,91E-03	BDNF,CCL5,MFGE8
DIM-C-pPhOH-3-Cl-5-OCH3		chemical reagent				8,91E-03	BCL2,FN1,PYGM
FOXM1	-0,496	transcription regulator		-0,370		8,93E-03	CCL5,CCNB1,CCND1,CCND2,CDK2,CDKN1A,FN1,MET,MFGE8,NES,PDGFA	231 (21)
ALPHA 1 ANTITRYPSIN (family)		group				8,95E-03	CTSB,IL6R,SOX9,TRAF3
KNG1		other		-1,960		8,95E-03	CCND1,COL1A2,NOS3,TGFB1	190 (17)
FC GAMMA RECEPTOR (family)		group		0,254		8,95E-03	CCND1,CDKN1A,HES1,TGFB1	232 (19)
NOSTRIN		transcription regulator		-1,982	bias	8,95E-03	BCL2,CCL5,FN1,NOS3	90 (5)
niraparib		chemical drug		-0,152	bias	8,95E-03	BCL2L1,CDKN1A,ECM1,IRF4	175 (20)
MYH9	0,426	enzyme	Activated	2,000		8,95E-03	CCND1,HES1,JAG1,NOTCH1	218 (14)
ID1	0,886	transcription regulator		0,006		8,95E-03	BCL2L1,CCND1,CDKN1A,FGFR3,FN1,Gbp2,Gbp7,Ifit3/Ifit3b,NOTCH1	235 (20)
CYP19A1		enzyme		0,060		9,10E-03	BCL2,BDNF,CCND1,Gbp2,SOX9,TGFA,TGFB1,TIMP1	247 (21)
SIGMAR1	0,194	transmembrane receptor				8,20E-05	BCL2,BDNF,FN1,KCNH2	251 (19)
IL24		cytokine		0,271		9,22E-03	BCL2,BCL2L1,CCND1,IRF4,LIG4	207 (20)
TIMP1	-3,585	cytokine		-0,447		9,22E-03	BCL2L1,CDKN1A,MET,MME,PLAT	221 (23)
RNF34	0,020	enzyme				1,65E-04	BCL2,BCL2L1,CDKN1A	214 (17)
thalidomide		chemical drug		1,067		9,22E-03	ANGPT2,BCL2L1,IRF4,SERPINE1,TGFB1	270 (18)
fisetin		chemical drug	Inhibited	-2,208		9,22E-03	BCL2,BCL2L1,CCL5,CCND1,CDKN1A	219 (20)
CDH1		other		-0,440		9,30E-03	CCND1,FN1,KRT7,MCAM,NCAM1,SOX9,TGFB1	254 (23)
CMTM3	-0,632	cytokine		-1,134		9,30E-03	ADM,HSPB1,KIF26A,LYST,SAMD5,SLC26A2,XYLT1
GRIN2A		ion channel		1,000		9,30E-03	BDNF,BSN,PAK3,PCLO,SHANK1,SHANK2,TRPC1
CYD0618		chemical reagent				9,33E-03	BCL2,CCND1	136 (7)
NMD-11		chemical reagent				9,33E-03	MAP2,TUBB3
Rp-8-pCPT-cGMPS-triethylamine		chemical reagent				9,33E-03	CDKN1A,SOD3
N-[amino(dimethylamino)methylidene]-4-[(3aS,9bR)-8-ethoxy-7-methoxy-1,3,3a,9b-tetrahydrofuro[3,4-c]isoquinolin-5-yl]benzamide		chemical reagent				9,33E-03	FN1,SERPINE1
ERW1041E		chemical reagent				9,33E-03	FN1,TGFB1
1-palmitoyl-2-glutaroyl-sn-glycero-3-phosphorylcholine		chemical reagent				9,33E-03	F3,MYH6
OSU-2S		chemical reagent				9,33E-03	CDK2,CDKN1A
ADRA1 (family)		group				9,33E-03	BDNF,NPPB	123 (7)
CDC14B	-1,752	phosphatase				9,33E-03	NES,TUBB3
TAK-448		chemical reagent				9,33E-03	TGFB1,TIMP1
PLSCR1		transporter				9,33E-03	CCND1,CDKN1A	112 (7)
Nme1	0,338	kinase				9,33E-03	L1CAM,MET
Loxl2	-3,129	enzyme				9,33E-03	FN1,SOX9
LINC00842		other				9,33E-03	FN1,SERPINE1	142 (11)
nebivolol		chemical drug				9,33E-03	BCL2,NOS3
TOX2		transcription regulator				9,33E-03	PTP4A3,SPP1
MIR100HG		other				9,33E-03	FN1,SERPINE1	128 (9)
IFNLR1	-2,068	transmembrane receptor				1,66E-04	CCL5,IFIH1,Ifit1,Ifit3/Ifit3b,ISG15,LIF,TLR2	221 (16)
CYP26B1	0,192	enzyme				9,33E-03	ATF5,ITPR3
RASSF3	0,968	other				9,33E-03	BCL2,CDKN1A
AQP11	-0,360	transporter				9,33E-03	TGFB1,TIMP1
bis(4-hydroxycinnamoyl)methane		chemical - endogenous non-mammalian				9,33E-03	BCL2,TLR2
PRKD2	0,285	kinase				9,33E-03	F3,ITGA2	140 (10)
CBR3-AS1		other				9,33E-03	CCND1,TGFB1
BCL2L12	-0,177	other				9,33E-03	CDKN1A,TNFRSF10B
GNB5	-0,286	enzyme				9,33E-03	RGS9,TNFRSF10B
EGFL7	0,254	other				9,33E-03	HES1,NOTCH1
MOV10L1		enzyme				9,33E-03	CDKN1A,NPPB
ELMO1		other				9,33E-03	NOX4,TGFB1
ANKRD1		transcription regulator				9,33E-03	BCL2,BCL2L1
CCT6A	-0,049	other				9,33E-03	HES1,NOTCH1
ECT2	-0,355	other				9,33E-03	CCND1,CDKN1A	214 (18)
TFF2		other				9,33E-03	CCND1,CCND2	193 (12)
talazoparib		chemical drug				9,33E-03	CCL5,NCAM1
CDH13	0,684	other				9,33E-03	CCND1,CDKN1A	215 (19)
TUBG1	-0,083	other				9,33E-03	BCL2,CCND1	182 (7)
NET1	-0,787	other				9,33E-03	FN1,SERPINE1	126 (7)
CXXC4		other				9,33E-03	CCND1,CDKN1A	183 (12)
RARS1	-0,130	enzyme				9,33E-03	CAPN15,HMGA2	44 (4)
RRM2B	0,785	enzyme				9,33E-03	CDKN1A,TP53INP1	17 (3)
dec-RRLL-cmk		chemical reagent				9,33E-03	COL1A2,FN1
alpha-amino-3-hydroxy-5-methyl-4-isoxazolepropionic acid		chemical reagent				9,33E-03	BDNF,NPTX1
XCT790		chemical reagent				9,33E-03	CDKN1A,SOX9
6-cyano-7-nitroquinoxaline-2,3-dione		chemical reagent				9,33E-03	BDNF,GFRA1
GABA RECEPTOR (complex)		complex				9,33E-03	BDNF,NR4A3	124 (7)
salvianolic acid A		chemical drug				9,33E-03	NOS3,NOX4
gingerenone A		chemical - endogenous non-mammalian				9,33E-03	CDKN1A,SERPINE1
malondialdehyde		chemical toxicant				9,33E-03	CDKN1A,TGFB1	200 (14)
4-aminophenol		chemical - endogenous mammalian				9,33E-03	CLU,SPP1
10,12-tricosadiynoic acid		chemical reagent				9,33E-03	CPT1A,ECI1
sparfosic acid		chemical drug				9,33E-03	BCL2,CDKN1A
L-asparagine		chemical - endogenous mammalian				9,33E-03	CCND1,CDKN1A	176 (7)
levonorgestrel		chemical drug				9,33E-03	LIF,NOS3	160 (7)
3',4',7-trihydroxyisoflavone		chemical - endogenous non-mammalian				9,33E-03	CCND1,CDK2	242 (17)
OSMR	-0,696	transmembrane receptor				2,11E-04	BCL2,DHX58,Gbp2,Gbp3,Igtp,IL6R,Mx2,TIMP1	221 (15)
entinostat		chemical drug		0,535		9,37E-03	BCL2,BCL2L1,BRCA1,CCND1,CDKN1A,IRF4,SERPINE1,TNFRSF10B,VDR	229 (24)
FLT3		kinase				9,43E-03	BCL2,BCL2L1,CCND2,Ifit3/Ifit3b,IL6R,NOX4	230 (20)
ATF6	-0,377	transcription regulator		1,316	bias	9,84E-03	BCL2,CCND1,CPT1A,GRM8,PLAT,TNFRSF10B,UNC13B	269 (21)
phorbol esters		chemical - other		-0,255		9,84E-03	DUSP2,LIF,PDGFA,PLAT,TGFB1,TIMP1,VDR	267 (19)
fluoromethyl 2,2-difluoro-1-(trifluoromethyl)vinyl ether		chemical toxicant		-1,980		9,98E-03	CLU,HSPB1,SPP1,TIMP1
BMS-690514		chemical drug		1,000		9,98E-03	BRCA1,CCNB1,CCND1,CTSH
ADAMTS18		peptidase		0,152		9,98E-03	FN1,ITGB4,LAMA3,MMP15
HISTONE (family)		group				9,98E-03	AHR,ATF5,BCL2,NOS3	170 (11)
dapagliflozin		chemical drug		-1,091		9,98E-03	CDKN1A,EPAS1,ISG15,TGFB1	227 (15)
AZD8055		chemical drug		0,000		9,98E-03	BCL2L1,CCL5,CCND2,COL1A2	183 (12)
HAND1		transcription regulator		1,067		9,98E-03	ADSS1,CPT1A,EFNB2,NOTCH1
imipramine blue		chemical drug		0,651		9,98E-03	CCNB1,CCND1,CDK2,SOX9	91 (7)
SFLLRN (PAR1-activator)		chemical reagent		0,577		9,98E-03	HSPB1,PDLIM1,SNCA,TAGLN2
TAS4464		chemical drug		-1,000		9,98E-03	CDK2,CDKN1A,KLF6,TIMP1	189 (7)
diosgenin		chemical - endogenous non-mammalian		-1,000		9,98E-03	BCL2,CCND1,F3,SERPINE1	275 (23)
AURK (family)		group		-1,387	bias	1,00E-02	ACER2,CDKN1A,INKA2,SULF2,TNFRSF10B
ANLN	-0,230	other		-1,342	bias	1,00E-02	ACER2,CDKN1A,INKA2,SULF2,TNFRSF10B
TEAD2	-0,171	transcription regulator		1,000	bias	1,00E-02	ADM,CCND1,FILIP1L,POSTN,SAMD5
NTSR2		G-protein coupled receptor				6,67E-04	BCL2,BCL2L1	210 (18)
omeprazole		chemical drug				1,00E-02	AGT,BCL2L1,CDKN1A,EPAS1,WFDC1
trametinib		chemical drug		1,134		1,01E-02	ADAMTS6,BCL2,CCNB1,EPHA3,ETV5,ISG15,MAP2,SOX9
RNF5	-0,544	enzyme		-1,706	bias	9,22E-04	ADAM15,COL15A1,COL16A1,COL1A2,COL5A1,JAK3,NPPB,TGFB1,TLR2
ALK		kinase				1,01E-02	BCL2L1,CCND2,EGR3,NES,SERPINE1,USP18
clopidogrel		chemical drug		-1,633		1,01E-02	ALDH1L2,COL5A1,DHRS3,DUSP10,DUSP2,F3
estradiol-17beta-benzoate		chemical reagent		-0,711		1,01E-02	BDNF,C1QTNF5,CCK,CCND1,CHST11,ENPP2,GFRA1,HS3ST5,JAK3,KCNJ13,MFGE8,TGFB1
TCF7L1	-0,148	transcription regulator	Inhibited	-2,630		1,04E-02	ARHGDIB,CCND2,ENPP2,FN1,JAM2,LAMA3,SLC26A2
azoxymethane		chemical toxicant		0,191		1,04E-02	AGT,BCL2,CCND1,CCND2,CDKN1A,PRKCZ,PTP4A3
CXCR1		G-protein coupled receptor				8,73E-04	BCL2,BCL2L1,CCND1	214 (21)
SERPINF1	0,472	other		1,461		1,81E-02	BCL2,BCL2L1,BDNF,CCND1,TGFB1
PI-103		chemical drug				1,05E-02	BCL2,CCND1,TNFRSF10B
CNOT6L	0,177	enzyme				1,05E-02	CCNB1,CDKN1A,SEMA3E
C-21		chemical drug				1,05E-02	SPP1,TGFB1,TIMP1
HEMOGLOBIN (complex)		complex				1,05E-02	ADM,CDKN1A,NOS3
miR-100-5p (and other miRNAs w/seed ACCCGUA)		mature microRNA				1,05E-02	CCND1,FGFR3,NOX4
FERMT2	-0,537	other				1,05E-02	CCND1,FN1,SPP1
HBP1	-0,081	transcription regulator				1,05E-02	CCND1,CDKN1A,CTSB
lurbinectedin		chemical drug				1,05E-02	HES1,JAG1,KLF10
THY1		other				1,05E-02	CLU,NES,TGFB1
MAML1	-0,907	transcription regulator				1,05E-02	CCND1,HES1,RND3
IQGAP1	0,646	other				1,05E-02	CCND1,MET,THRB
CAMK2D	0,469	kinase				1,05E-02	BCL2,BDNF,NPPB
indirubin		chemical drug				1,05E-02	BCL2,BCL2L1,CCND1
cerulenin		chemical drug				1,05E-02	CCL5,CDKN1A,ETV4
di-2-pyridylketone 4-cyclohexyl-4-methyl-3-thiosemicarbazone		chemical drug				1,05E-02	CCND1,MET,PDGFRB
TGAL copolymer		biologic drug				1,05E-02	BDNF,CCL5,TGFB1
canrenoate potassium		chemical drug				1,05E-02	CDKN1A,NPPB,SPP1
RIPK2	-0,156	kinase	Activated	2,975		1,07E-02	ARL5C,CCL5,DHX58,IFIH1,ISG15,MAP3K6,MCOLN2,USP18,XAF1
VCP	-0,028	enzyme				1,08E-02	BCL2,CCL5,CDKN1A,MAN1A1,NES,TAP2
IKZF3		transcription regulator		1,026		1,08E-02	BCL2,BCL2L1,FN1,MAP2,MGLL,SOX9
HOXA13		transcription regulator		-0,152		1,08E-02	EMP1,EPHA4,JAG1,SOX9,VILL
JARID2	-0,268	transcription regulator		-0,774		1,08E-02	CCND1,CCND2,CDKN1A,NOTCH1,TGFB1
IFNAR2	0,128	transmembrane receptor				1,42E-03	IFIH1,ISG15,RIPOR2,TGM2,USP18,XAF1	240 (15)
THBS1	0,439	other		0,961		1,08E-02	COL1A2,FN1,TGFB1,TIMP1,TNFRSF10B
PP2/AG1879 tyrosine kinase inhibitor		chemical drug		-0,956		1,10E-02	AGT,BCL2,CDKN1A,EPHA3,FN1,SERPINE1,SPP1
CAPN6	-0,216	peptidase		-1,134		1,10E-02	CCND1,FZD9,PARD6G,PRKCZ,SERPINE1,TCF7,TGFB1
TNF		cytokine	Activated	2,578		2,77E-21	ADM,AGT,AKAP12,ANGPT2,ANPEP,APBB1IP,AQP1,ARHGDIB,ARHGEF5,ARRDC3,ATP2B4,BCL2,BCL2L1,BDNF,C1QTNF1,C1ra/C1rb,CABP1,CCK,CCL5,CCND1,CCND2,CD82,CDK2,CDKN1A,CHST11,CLU,COL15A1,COL16A1,COL1A2,COL5A1,CPT1A,CTSB,CYP7B1,DHRS3,DUSP10,DUSP2,EDIL3,EFNB2,EGLN3,EGR3,EMP1,ENAH,ENPP2,ETV5,F3,FGFR1,FGFR3,FGFRL1,FLT4,FN1,FZD9,GABRA1,Gbp2,GNAT2,GPR176,HAPLN1,HES1,HID1,HSPG2,IFIH1,Ifit1,Ifit3/Ifit3b,IL17C,IL17RD,IL6R,…	343 (18)
INHBB		growth factor		1,165		1,11E-02	BCL2,SERPINE1,SULF2,TIMP1
miR-218-5p (and other miRNAs w/seed UGUGCUU)		mature microRNA		-1,980	bias	1,11E-02	CCND1,Ddx60,TGM2,VOPP1
APEX1	-0,273	enzyme		1,238		1,11E-02	CDKN1A,EGR3,GFRA1,RGS2
CCNE1	0,139	transcription regulator		0,000		1,11E-02	BRCA1,CCNB1,CDK2,CDKN1A
CFLAR	-0,172	other				1,11E-02	BCL2L1,CDKN1A,ISG15,TNFRSF10B
PI3K (family)		group		0,311		1,11E-02	ADM,BCL2,EGLN3,ISG15,PRKCZ,SERPINE1,TGM2,TNFRSF10B
nitrofurantoin		chemical drug		0,854		1,13E-02	BCL2L1,CCND1,CLU,CPT1A,CTSB,ITGB4,MET,PLAT,SPP1,TIMP1
HOXD10		transcription regulator		0,816		1,15E-02	CCNB1,GCNT1,HEBP1,ITGB4,SERPINE1,TIMP1
fulvestrant		chemical drug		0,229		1,15E-02	ADCY9,BCL2,BRCA1,CCL5,CCNB1,CCND1,CDKN1A,EGR3,GJB2,HES1,KLF10,MYH6,PRSS23,TGFA,TGFB1
IFIH1	1,074	enzyme	Activated	2,104	bias	1,17E-02	CCL5,Ifit1,ISG15,RND3,USP18
let-7 (includes others)	-1,257	microRNA		-1,106	bias	1,21E-02	AGO2,BCL2L1,BDNF,BRCA1,CCNB1,CCND1,COL1A2,FN1,HMGA2,IL6R,ITGA4,SERPINE1,SOX9
CAMP		other		0,735		1,22E-02	AHR,BCL2,BCL2L1,CCL5,EPHA3,PDGFRB,TGFB1,TLR2
BTK		kinase		0,992	bias	1,22E-02	BCL2L1,CCND2,CDK2,CDKN1A,EMP1,IRF4,ISG15,ZNF185
IGM (complex)		complex				1,22E-02	BCL2,BCL2L1,CCND2,CDKN1A,DUSP2,IRF4
DOCK8	-0,163	other	Activated	2,449	bias	1,22E-02	CCND2,Ifit1,Ifit3/Ifit3b,ISG15,Mx2,PLAT
ANXA7	0,094	ion channel		0,816		1,22E-02	BRCA1,CCNB1,CTSB,ITGA2,ITPR3,JAG1
gemfibrozil		chemical drug		-0,688		1,22E-02	CCND1,CPT1A,ECI1,MBP,PLP1,SERPINE1
FGFR (family)		group				1,22E-02	BCL2L1,FGFR1,SPP1
ANGIOTENSIN II RECEPTOR TYPE 1 (family)		group				1,22E-02	NOS3,SERPINE1,TIMP1
oridonin		chemical drug				1,22E-02	BCL2,BCL2L1,CDKN1A
harmine		chemical - endogenous non-mammalian				1,22E-02	BCL2,BCL2L1,BDNF
SRSF3	-0,333	other				1,22E-02	BCL2,CCND1,FN1
DMBT1	0,009	transmembrane receptor				1,97E-03	EFNB2,EPHB4
CTSK		peptidase				1,22E-02	BCL2,CDKN1A,TLR2
XPO1	-0,147	transporter				1,22E-02	CCND1,CDKN1A,MET
MAPKAPK3	0,277	kinase				1,22E-02	BCL2,HSPB1,HSPB8
phenytoin		chemical drug				1,22E-02	BDNF,CCL5,FN1
TRIM28	-0,374	transcription regulator		0,000		1,23E-02	CCL5,EPAS1,ETV5,KITLG,LIF,NIBAN1,SAMD5,SOX9,TRIM47,ZSWIM5
GATA2-AS1		other				1,23E-02	DUSP10,ITGB4,NOS3,RGS2
TJP1	-0,189	other		0,000		1,23E-02	CCL5,EPHA3,EPS8,ITGB5
HIF1A-AS2		other		-1,264		1,23E-02	CCNB1,CDK2,CDKN1A,DPF1
MAOA	-0,234	enzyme		0,832	bias	1,23E-02	BCL2,CCL5,CCND1,TGFB1
CDC20	-0,289	other		-1,000		1,23E-02	BCL2,CCNB1,MAP2,TMEM71
sodium orthovanadate		chemical reagent		1,710		1,23E-02	BCL2L1,CCND1,CDKN1A,SERPINE1
kaempferol		chemical toxicant				1,23E-02	BCL2,BCL2L1,CDKN1A,FN1
pemetrexed		chemical drug		0,283		1,23E-02	ARRDC3,CDKN1A,LIF,MET
IFN GAMMA (complex)		complex		0,651		1,23E-02	AGT,BCL2L1,CCL5,CDKN1A,LIF,NR4A3,XAF1
BCOR	-0,250	transcription regulator				1,27E-02	ADM,CDKN1A,GJB2,IRF4,ISG15
CCN5		growth factor		0,277		1,27E-02	CCND1,FN1,PDGFA,SERPINE1,TGFB1
EIF2AK4	-0,092	kinase		-0,739		1,27E-02	ATF5,BCL2,MBP,PLP1,PYGL
MFAP5		other		0,447		1,27E-02	COLEC11,ECM1,FBXO2,MYLIP,SPP1
PF543		chemical drug		-1,342	bias	1,27E-02	COL16A1,FN1,NPPB,SPHK1,TGFB1
iron		chemical - endogenous mammalian		0,000		1,27E-02	CCNB1,CCND1,CCND2,CDKN1A,SNCA
dimethyl sulfoxide		chemical drug		0,968		1,27E-02	Bglap2/Bglap3,CCND2,FXN,HEBP1,MYH6,MYL4,NPPB,PDZD2,TCF7
bardoxolone methyl		chemical drug		-0,895		1,28E-02	BCL2,BCL2L1,CCND1,CLU,ENPP2,SERPINE1,SLC26A11,TNFRSF10B
[truncated: 1,392 more rows]
