# Supplementary material for: Atypical Chemokine Receptor CCRL2 Shapes Tumor Spheroid Structure and Immune Signaling in Melanoma
Source: Biomolecules. 2025 Aug 11;15(8):1150. doi: 10.3390/biom15081150 (PMC12384466; doi:10.3390/biom15081150)
Supplement: Supplementary file 1 [file biomolecules-15-01150-s001.zip › Table S5.xls]

## Sheet: Upstream CCRL2KO
© 2000-2024 QIAGEN. All rights reserved.
Upstream Regulator	Expr Log Ratio	Molecule Type	Predicted Activation State	Activation z-score	Flags	p-value of overlap	Target Molecules in Dataset	Mechanistic Network
TTC39A-AS1		other	Inhibited	-5,449	bias	2,02E-28	Apol9a/Apol9b,Clec2d (includes others),Cxcl10,Ddx60,DHX58,HEG1,Ifi204 (includes others),IFIH1,Ifit3/Ifit3b,Ifitm3,Igtp,IRF7,IRF9,ISG15,LGALS3BP,Mx2,Oas1b,Oas2,PARP14,Phf11d (includes others),RSAD2,RTP4,SLC15A3,TAP1,Trim12c/Trim5,Trim30a/Trim30d,Trim34a/Trim34b,UBE2L6,USP18,XAF1	267 (12)
Irgm1	1,338	enzyme	Inhibited	-5,616	bias	3,18E-26	Apol9a/Apol9b,Cxcl10,Ddx60,DHX58,Gbp3,Gbp7,Gbp9 (includes others),GSDMD,Ifi204 (includes others),IFIH1,Ifit1,Ifit3/Ifit3b,Ifitm3,Iigp1,IRF7,IRF9,Irgm2,ISG15,Mx2,NLRC5,Oas1a/Oas1g,Oas1b,Oas1c (includes others),Oas2,Oasl2,RSAD2,TLR2,Trim12c/Trim5,TRIM25,Trim30a/Trim30d,USP18,XAF1,ZBP1	180 (16)
beta-estradiol		chemical - endogenous mammalian		1,059		3,55E-26	9530059O14Rik,ACE,ACKR3,ADAMTS1,ADAMTS4,ADM,ANK3,ANPEP,APBA1,APOD,ARSG,ASB2,ATOH8,B3GNT7,BRCA1,C12orf75,C4a/C4b,CAMK4,CBFA2T3,CDT1,CHRNB4,CISH,Clec2d (includes others),CLU,COL1A2,CP,CTH,CYB561,CYP26B1,DMTN,ELF1,EMP1,EPAS1,EPS8,ESR1,ETV1,ETV4,ETV5,FAM111A,FGFR1,FN1,FSTL1,FZD8,GABRA1,GATA2,GCH1,GFAP,GFRA1,GHR,GJA1,GLUL,GPR173,GRIK4,Gsta1 (includes others),Gsta4,GSTT1,H2-T-ps/H2-T23,HGSNAT,HIVEP3,HL…	408 (20)
PNPT1	-0,018	enzyme	Inhibited	-4,345	bias	4,31E-23	Apol9a/Apol9b,BST2,CMPK2,Cxcl10,Gbp3,Gbp9 (includes others),Ifi204 (includes others),IFIH1,Ifit1,Ifit3/Ifit3b,IRF7,ISG15,LGALS3BP,MYC,Oas1a/Oas1g,Oas1b,Oasl2,PARP14,RTP4,SP100,Trim30a/Trim30d,UBE2L6,USP18,XAF1	229 (13)
IFNAR (family)		group	Activated	5,132	bias	4,67E-23	BST2,Cxcl10,H2-M3,H2-T-ps/H2-T23,HLA-A,Ifi204 (includes others),IFIH1,Ifit1,Ifit3/Ifit3b,Ifitm3,IRF7,IRF9,ISG15,LGALS3BP,Mx2,NLRC5,Oas1a/Oas1g,Oas2,PSMB8,PSMB9,RSAD2,SP100,SPP1,TAP1,TAP2,TLR2,UBE2L6,UNC93B1,USP18,XAF1,ZBP1	194 (15)
TRIM24	-0,183	transcription regulator	Inhibited	-4,748	bias	7,16E-23	Apol9a/Apol9b,BST2,CMPK2,Cxcl10,Ddx60,DHX58,FAM110B,Gbp3,GLUL,IFIH1,Ifit1,Ifit3/Ifit3b,Igtp,Iigp1,IRF7,IRF9,Irgm2,ISG15,LGALS3,LGALS3BP,Oas1a/Oas1g,Phf11d (includes others),PSMB8,PSMB9,RTP4,S100A11,SPP1,TAP1,TLR2,Trim34a/Trim34b,UBA7,USP18	248 (16)
TREX1	0,537	enzyme	Inhibited	-4,715	bias	1,35E-22	BST2,CMPK2,Cxcl10,Ddx60,DHX58,Gbp3,GSDMD,H2-T-ps/H2-T23,Ifi204 (includes others),IFIH1,Ifit1,Ifit3/Ifit3b,Ifitm3,IL12RB1,IRF4,IRF7,IRF9,ISG15,Mx2,NLRC5,Oas1a/Oas1g,Oas2,PARP14,PLA2G4A,PRKCH,PSMB8,PSMB9,RSAD2,RTP4,Sp110 (includes others),TAP1,TENT5A,TRIM25,UBA7,UBE2L6,USP18,XAF1,ZBP1	142 (14)
dexamethasone		chemical drug		0,757		1,70E-22	ABCC2,ACE,ACKR3,ADAM12,ADAMTS1,ADAMTS4,ADGRG3,ADM,AGRP,Akr1b7,ANPEP,APOD,ASPN,ATOH8,ATP10B,ATP1A3,ATP2B4,BRCA1,CA8,CCK,Ceacam1/Ceacam2,CISH,Clec2d (includes others),CLU,CMPK2,CMTM5,COL1A2,COL4A1,COL4A2,COL9A2,CP,CREG1,CTF1,Cxcl10,CYB561,DHFR,ENO2,EPAS1,EPS8,ETV5,EVL,FAM111A,FGGY,FLT3LG,FMNL1,FN1,FSTL1,FSTL3,GAS1,GGT1,GHR,GJA1,GLUL,GNAZ,GNG11,GP1BB,GPR153,GPT,GRAMD4,Gstp1 (includes others),HAPLN1,…	367 (22)
KRAS	-0,739	enzyme		0,101		4,02E-22	ACE,ACVRL1,ADAMTS1,Akr1b7,ALDOC,ANPEP,ASPN,ATOH8,BCAM,CBFA2T3,CDT1,Ceacam1/Ceacam2,CHST11,CLU,COL1A2,COL4A1,CTH,DHFR,EMP1,ENO2,ERO1A,ETV1,ETV4,ETV5,FGFR1,FLT3LG,FN1,FSTL1,GAS1,GFAP,GGT1,GJA1,GLUL,Gsta4,HMGA2,HMOX1,Ifit1,Ifitm3,IL17RD,Il3ra,IQGAP2,IRF9,ISG15,ITGA3,JUP,KCNN4,KIT,LAMB1,LGALS3,LGALS3BP,Loxl2,MCTP1,MME,MYC,NCF2,NDRG4,NEGR1,NNMT,NQO1,Oasl2,PAK3,PALD1,PALLD,PALM,PC,PCDH1,PDGFRA,PDGFRB,P…	324 (20)
TNF		cytokine	Activated	3,769		4,07E-22	ABCC2,ACE,ACKR3,ADAMTS4,ADM,ANK3,ANPEP,ARHGEF17,ATP2B4,BST2,C4a/C4b,CABP1,Casp4,CCK,CDH13,CHST11,CISH,CLU,CMIP,COL1A2,COL4A1,COL4A2,CP,CTSF,Cxcl10,CYP26B1,DMD,EDIL3,EMP1,ENPP3,EPHB2,ESR1,ETV5,EXOC3L4,F11R,FGFR1,FLT4,FN1,GABRA1,GATA2,Gbp9 (includes others),GCH1,GFAP,GHR,GJA1,GLUL,GP1BB,GPR176,GSDMD,Gsta4,Gstp1 (includes others),GSTT1,H2-T-ps/H2-T23,HAPLN1,HIVEP3,HLA-A,HMOX1,HSD11B1,ICAM2,Ifi204 (i…	309 (18)
G PROTEIN ALPHA I (family)		group	Activated	3,944	bias	1,44E-21	ADAMTS1,ADAMTS9,BST2,C1s1,C4a/C4b,Cxcl10,Gbp3,Gbp7,Gbp9 (includes others),HLA-A,IFIH1,Ifit1,Ifit3/Ifit3b,Ifitm3,Igtp,Iigp1,Irgm2,ISG15,KLF4,NR4A3,Oasl2,PSMB8,PSMB9,RSAD2,TAP1,USP18	240 (14)
lipopolysaccharide		chemical drug	Activated	6,953	bias	1,38E-20	ABCC2,ACE,ACKR3,ADAMTS1,ADAMTS4,ADM,AIG1,AK4,ALDOC,AZGP1,CACNA1A,Casp4,CBFA2T3,CD9,Ceacam1/Ceacam2,CISH,CMPK2,CNTN1,COL1A2,COL4A1,COL4A2,CP,CREB5,CREG1,CTH,CUX2,Cxcl10,Ddx60,DHX58,EDA2R,ELF1,ELF4,ENO2,EPAS1,Erdr1x,ERO1A,ETV5,FLT4,FN1,FSTL1,GAS1,GATA2,Gbp3,Gbp9 (includes others),GCH1,GFAP,GHR,GJA1,Gm22710,GPT,GSDMD,Gstp1 (includes others),Gstt2,HEG1,HIVEP3,HLA-A,HMGA2,HMOX1,HNF1A,HSD11B1,ICAM2,Ifi…	337 (18)
IFNB1		cytokine	Activated	4,326		2,57E-20	BST2,CMPK2,Cxcl10,DHX58,GAS1,Gbp3,Gbp7,Gbp9 (includes others),HLA-A,HMGA2,Ifi204 (includes others),IFIH1,Ifit1,Ifit3/Ifit3b,Igtp,IRF7,IRF9,Irgm2,ISG15,LAMB1,mir-21 (includes others),MYC,NID2,NNMT,NOTCH1,Oas1a/Oas1g,Oas1b,Oas1c (includes others),Oas2,Oasl2,OGN,PARP10,PARP14,PDK1,PKP2,RNASE4,RNASEL,RSAD2,Slfn8/Slfn9,SPP1,THBS2,Trim30a/Trim30d,Trim34a/Trim34b,UBA7,USP18,VDR,XAF1,ZBP1	225 (14)
KDM1A	-0,032	enzyme		-1,673		8,28E-20	ADM,AZGP1,BRCA1,BST2,C1orf116,C4a/C4b,CD9,COL1A2,Cxcl10,Ddx60,ELF4,FN1,Gbp3,GFAP,HLA-A,HMOX1,HSD11B1,HSPB8,Ifi204 (includes others),Ifit1,Ifit3/Ifit3b,Ifitm3,Igtp,IQGAP2,IRAK3,IRF7,Irgm2,ISG15,LGALS3BP,Mx2,MYC,NLRC5,Oas1a/Oas1g,Oasl2,OSMR,PARP14,PBXIP1,PDPN,Phf11d (includes others),RARB,SCN1A,SELENOP,SLC38A3,Slfn8/Slfn9,TAP1,TLR2,TMCC3,Trim30a/Trim30d,USP18,WAS,ZBP1	306 (19)
SIRT1	-0,637	transcription regulator	Inhibited	-4,376		1,17E-19	ABCC2,CD9,CMIP,CMPK2,Ddx60,DHX58,EPAS1,ERO1A,ESR1,FGFR1,FLT3LG,FN1,Gbp9 (includes others),Gsta1 (includes others),Gstm4,Gstm6,HIVEP3,HLA-A,HMOX1,Ifit1,Ifit3/Ifit3b,Ifitm3,Igtp,Iigp1,IRF7,Irgm2,KALRN,LAMB1,LGALS3,LGALS3BP,MYC,NEGR1,NEURL1,NLRC5,Oas1a/Oas1g,Oas2,Oasl2,PARP14,PC,PDGFRA,PLEKHA6,PNPLA3,PPARA,PSMB9,RGS16,RSAD2,RTP4,Scd3,SLC27A6,SLC7A11,Sp110 (includes others),TAP1,TIMP3,Trim30a/Trim30d…	292 (15)
IFN BETA (family)		group	Activated	4,984	bias	2,57E-19	BST2,Casp4,CMPK2,Cxcl10,Ddx60,DHX58,FN1,Gbp3,Gbp7,Gbp9 (includes others),HLA-A,Ifi204 (includes others),IFIH1,Ifit1,Ifit3/Ifit3b,Ifitm3,Igtp,Iigp1,IRF7,IRF9,ISG15,KIT,Mx2,MYC,Oas1a/Oas1g,Oas1b,Oas1c (includes others),Oas2,Oasl2,PPP1R3B,RALGPS2,RNASEL,RSAD2,SLC7A11,SPP1,SPRY4,TAP1,Trim12c/Trim5,TRIM25,Trim30a/Trim30d,USP18,VDR,XAF1,ZBP1	185 (15)
RNASEH2B	-0,185	other	Inhibited	-4,788	bias	3,28E-19	BST2,CMPK2,Cxcl10,Ddx60,DHX58,Gbp9 (includes others),GSDMD,IFIH1,Ifit1,Ifit3/Ifit3b,Ifitm3,Igtp,IRF4,IRF7,ISG15,LGALS3BP,NLRC5,Oas1a/Oas1g,PARP14,PRKCH,PSMB8,PSMB9,RSAD2,RTP4,TAP1,TRIM25,UBA7,USP18,XAF1	74 (5)
IMMUNOGLOBULIN (complex)		complex	Activated	2,574		6,03E-19	ADAM22,ADAM23,ADM,ANPEP,Apol9a/Apol9b,BRCA1,BST2,CACNA1A,CACNA2D2,Casp4,CD9,CISH,CLU,CMPK2,COL1A2,COL4A1,COL4A2,CTH,Cxcl10,CYFIP2,DHX58,DIRAS1,ENO2,ENPP3,ESR1,ETV5,FLT4,FN1,GABRA1,GATA2,Gbp9 (includes others),GCH1,GFAP,GLUL,GNAZ,Gstp1 (includes others),H2-M3,H2-T-ps/H2-T23,HLA-A,HMOX1,Ifi204 (includes others),IFIH1,Ifit1,Ifit3/Ifit3b,Ifitm3,Iigp1,Il3ra,IL4R,INPP5D,INPP5J,IQGAP2,IRF4,IRF7,ISG15,JU…	330 (18)
SN-011		chemical reagent	Inhibited	-4,772	bias	1,25E-18	BST2,Cxcl10,Ddx60,Gbp3,IFIH1,Ifit3/Ifit3b,Ifitm3,IRF7,IRF9,ISG15,Oas1a/Oas1g,Oas2,RSAD2,RTP4,Sp110 (includes others),TAP1,TENT5A,TRIM25,UBA7,UBE2L6,USP18,XAF1,ZBP1
IFNG		cytokine	Activated	6,613		1,87E-18	ACE,ADAMTS9,ADM,AIF1L,AIG1,AZGP1,BCAN,BST2,C4a/C4b,CAMK4,CAPN3,Casp4,CDH13,Ceacam1/Ceacam2,CHST11,CISH,CMPK2,COL1A2,CP,Cxcl10,CYB561,ECE1,F11R,FLT4,FN1,Gbp3,Gbp7,Gbp9 (includes others),GCH1,GFAP,GJA1,GLUL,GNG11,GPT,GRM8,GSDMD,Gstp1 (includes others),H2-M3,H2-T-ps/H2-T23,HLA-A,HMOX1,Ifi204 (includes others),IFIH1,Ifit1,Ifit3/Ifit3b,Ifitm3,Igtp,Iigp1,IL12RB1,IL13RA1,IL4R,IRF4,IRF7,IRF9,Irgm2,ISG15,…	312 (17)
Scd2	0,902	enzyme	Inhibited	-4,231	bias	2,83E-18	CMPK2,Ddx60,Gbp7,Gbp9 (includes others),Ifit3/Ifit3b,IRF7,Irgm2,ISG15,LGALS3BP,Oas2,PARP10,PARP14,RSAD2,Slfn8/Slfn9,Trim12a,TRIM25,XAF1,ZBP1	111 (9)
ZBTB10	-0,416	transcription regulator	Activated	4,503	bias	2,87E-18	BST2,Casp4,Cxcl10,DHX58,ESR1,Gbp3,Gbp9 (includes others),H2-M3,H2-T-ps/H2-T23,Ifi204 (includes others),IFIH1,Ifit1,Ifit3/Ifit3b,Ifitm3,Igtp,Iigp1,IL4R,IRF4,Irgm2,ISG15,Mx2,NR4A3,Oas1a/Oas1g,PTPN22,RTP4,SEMA7A,Slfn8/Slfn9,TNFRSF14,Trim34a/Trim34b,UNC93B1,XAF1,ZBP1	127 (7)
tretinoin		chemical drug	Activated	4,661		3,98E-18	ABCA12,ADAMTS4,ADM,AGO4,ANPEP,APOD,ASB2,ATOH8,BRCA1,CA8,CACNA1C,CAMK4,CCK,CD9,COL1A2,COL4A1,COL4A2,COL9A2,CP,CREG1,CYP26B1,DAAM2,DHX58,DMC1,DPYSL5,ECE1,ELF4,EPAS1,ETV1,FGFR1,FN1,FZD8,GATA2,Gbp3,GDF9,GFAP,GFRA1,GGT1,GHR,GJA1,Gsta1 (includes others),HIVEP3,HLA-A,HMOX1,HNF1A,HOXA11,HOXB3,HOXB9,HS3ST1,HSD11B1,HSD17B1,HSPB8,IFIH1,IGFBP6,INSL3,IRF4,IRF9,ISG15,KIT,KLF4,KLF9,KRT7,LAMB1,LGALS3BP,LIPE,LRAT…	328 (21)
TYK2	0,900	kinase		1,785	bias	6,01E-18	CMPK2,Cxcl10,Ddx60,DHX58,Gbp9 (includes others),HLA-A,Ifi204 (includes others),Ifit1,Ifit3/Ifit3b,Iigp1,IL12RB1,ISG15,JAK3,NCF2,NLRC5,Oas1a/Oas1g,Oas2,Oasl2,OSMR,PAPLN,PSMB8,PSMB9,RSAD2,RTP4,Slfn8/Slfn9,TAP1,TAP2,Trim12c/Trim5	197 (15)
CGAS	0,183	enzyme	Activated	3,743	bias	1,19E-17	BST2,Cxcl10,HLA-A,Ifi204 (includes others),IFIH1,Ifit1,Ifit3/Ifit3b,Ifitm3,Iigp1,IRF7,IRF9,ISG15,LGALS3BP,Mx2,NLRC5,Oas1a/Oas1g,Oas2,Oasl2,PARP14,RSAD2,TAP1,TAP2,USP18,XAF1	147 (15)
DUSP11	0,397	phosphatase	Inhibited	-3,696	bias	2,22E-17	CMPK2,Ddx60,Gbp9 (includes others),Ifit1,Ifit3/Ifit3b,IRF7,ISG15,Oas1a/Oas1g,Oas1c (includes others),Oasl2,RSAD2,Slfn8/Slfn9,SNCA,USP18	184 (11)
MAPT	0,048	other	Activated	2,129	bias	1,01E-16	ARL11,ASPG,ATP1A3,C1s1,C4a/C4b,CD9,CP,CREB5,Cxcl10,CYFIP2,Ddx60,ELF4,ENO2,FBXL16,Gbp3,GFAP,GNAZ,Gstp1 (includes others),H2-T-ps/H2-T23,HLA-A,HMOX1,HSPB8,Ifi204 (includes others),Ifit1,Ifit3/Ifit3b,Ifitm3,Igtp,Iigp1,IRF7,Irgm2,ISG15,ITGA5,LGALS3BP,MBP,Mx2,NLRC5,NMNAT2,NQO1,Oas1a/Oas1g,Oasl2,OSMR,PAK3,PARP14,PBXIP1,PDPN,Phf11d (includes others),PSMB8,PTK2B,PTPN22,S1PR3,SEPTIN5,SLC16A3,SLC38A3,Slfn8…	307 (17)
DNASE2		enzyme	Inhibited	-2,779	bias	1,27E-15	Apol9a/Apol9b,CP,Cxcl10,DHX58,Ifit1,Ifit3/Ifit3b,IRF7,ISG15,Oas1a/Oas1g,Oasl2,RSAD2,RTP4,SP100,USP18,ZBP1
poly rI:rC-RNA		biologic drug	Activated	6,592	bias	1,34E-15	Apol9a/Apol9b,BST2,CD9,Clec2d (includes others),CMPK2,Cxcl10,Ddx60,DHX58,FN1,Gbp9 (includes others),GCH1,H2-M3,H2-T-ps/H2-T23,HLA-A,Ifi204 (includes others),IFIH1,Ifit1,Ifit3/Ifit3b,Ifitm3,IGFBP6,Igtp,Iigp1,IL4R,IQGAP2,IRF4,IRF7,IRF9,Irgm2,ISG15,ITGA5,KLF4,MERTK,Mx2,MYC,Naip1 (includes others),Nat2,NLRC5,NOTCH1,NOTCH4,NR4A3,Oas1a/Oas1g,Oas1b,Oas1c (includes others),Oas2,Oasl2,PARP14,Phf11d (inclu…	165 (14)
ESR2		ligand-dependent nuclear receptor		-0,065		1,96E-15	ACKR3,ADAMTS1,AIF1L,ANPEP,ASB2,BRCA1,BST2,CABP1,CBFA2T3,CDH13,CLU,CNNM1,COL1A2,CYP26B1,DMTN,ENPP3,ESR1,ETV1,FGFR1,FN1,FSTL1,GDF9,GFAP,GJA1,Gsta1 (includes others),HMGA2,IFIH1,Ifit3/Ifit3b,IQGAP2,IRF7,JAG2,KIT,KLF4,LGALS3BP,LIMCH1,LRRN3,MAD2L1,MAP7,MAPK4,MGAT3,MME,MYC,MYH6,Nat8f3 (includes others),NDRG2,NID2,NOTCH1,NR4A3,PAK6,PARP14,PDGFRB,PLXNC1,PRKCH,PSMB9,PTGDS,PTK2B,PYGL,RSAD2,SEMA3F,SLC38A3,S…	365 (19)
USP8	0,010	peptidase	Inhibited	-4,519	bias	2,09E-15	BST2,Cxcl10,HLA-A,Ifi204 (includes others),Ifit1,Ifit3/Ifit3b,Ifitm3,IRF7,Irgm2,ISG15,NLRC5,Oas1a/Oas1g,Oas1b,Oas1c (includes others),Oas2,Oasl2,PSMB8,PSMB9,SP100,TAP1,TAP2	179 (13)
STING1	0,769	ion channel	Activated	5,279	bias	2,54E-15	BST2,CMPK2,Cxcl10,Ddx60,DHX58,FEZ1,Gbp3,GCH1,HLA-A,Ifi204 (includes others),Ifit1,Ifit3/Ifit3b,Ifitm3,IL4R,IRF7,IRF9,ISG15,JAK3,MME,Mx2,Oas1a/Oas1g,Oasl2,PARP10,Phf11d (includes others),PSMB8,PSMB9,RGS16,RSAD2,SP100,TNFRSF11B,USP18,XAF1,ZBP1	152 (15)
IRF9	1,754	transcription regulator	Activated	4,319	bias	2,67E-15	CMPK2,Ddx60,Gbp7,Gbp9 (includes others),Ifit3/Ifit3b,Iigp1,IRF7,Irgm2,ISG15,LGALS3BP,Oas2,Oasl2,PARP10,PARP14,RSAD2,RTP4,Slfn8/Slfn9,Trim12a,TRIM25,USP18,XAF1,ZBP1	239 (15)
F3	0,445	transmembrane receptor	Inhibited	-4,582		4,03E-15	BST2,Clec2d (includes others),CMPK2,Cxcl10,Ddx60,DHX58,GJA1,HMGA2,IFIH1,Ifit1,Ifit3/Ifit3b,Ifitm3,IRF7,IRF9,ISG15,LAMB1,LGALS3BP,Oas2,PAK3,PARP14,PODXL2,PSMB8,RSAD2,RTP4,SPRY4,TRIM25,UBA7,UBE2L6,USP18,XAF1,ZBP1	169 (14)
IRF7	2,099	transcription regulator	Activated	5,449	bias	4,03E-15	CMPK2,Cxcl10,DHX58,Ifi204 (includes others),IFIH1,Ifit1,Ifit3/Ifit3b,Ifitm3,Igtp,IRF7,IRF9,Irgm2,ISG15,Mx2,Oas1a/Oas1g,Oas2,Oasl2,PARP14,Phf11d (includes others),PSMB8,PSMB9,RSAD2,RTP4,TAP1,TAP2,Trim30a/Trim30d,UBA7,UBE2L6,USP18,XAF1,ZBP1	147 (14)
pyridostatin		chemical reagent	Activated	4,472	bias	4,77E-15	BST2,CMPK2,Cxcl10,DHX58,IFIH1,Ifit1,IRF7,IRF9,ISG15,LGALS3BP,PARP14,PSMB8,PSMB9,RSAD2,RTP4,TAP1,TRIM25,UBA7,UBE2L6,USP18	141 (12)
TGFB1	1,405	growth factor		1,158		7,20E-15	AASS,ABCC2,ACE,ACSL6,ACVRL1,ADAM12,ADAMTS4,ADM,AIF1L,ANPEP,ASPN,BARD1,BRCA1,Casp4,CBFA2T3,CD9,CDHR2,CDT1,Ceacam1/Ceacam2,CHRNB4,CHST11,Clec2d (includes others),CLU,CMTM5,COL1A2,COL4A1,COL4A2,Cxcl10,CYB561,DMTN,ECE1,ECM1,ELF4,EMILIN1,ENO2,EPHB2,FAM110B,FGFR1,FN1,FSTL3,FZD8,GAS1,GFAP,GJA1,GLUL,GNAZ,GPT,Gsta1 (includes others),Gsta4,HMGA2,HMOX1,HNF1A,ICAM2,IFIH1,IGFBP6,IL4R,INPP5D,IRAK3,ISG15,ITGA3,…	366 (22)
INTERFERON ALPHA (family)		group	Activated	5,670	bias	4,02E-14	ADAMTS1,ANKRD6,BST2,CISH,COL1A2,CTH,Cxcl10,CYB561,DHX58,Gbp9 (includes others),HLA-A,HMOX1,Ifi204 (includes others),IFIH1,Ifit1,Ifit3/Ifit3b,Iigp1,IL4R,IRF4,IRF7,IRF9,ISG15,LGALS3,LGALS3BP,MERTK,mir-21 (includes others),MMP28,MYC,Oas1a/Oas1g,Oas1b,Oas2,Oasl2,PARP10,PARP14,Phf11d (includes others),PON3,PSMB8,PSMB9,RNASEL,RSAD2,RTP4,Slfn8/Slfn9,SP100,SPRY4,STAP2,TAP1,TAP2,TLR1,TLR2,TRIB2,UBA7,UBE2L…	180 (16)
CG (complex)		complex	Activated	3,018	bias	1,02E-13	ADAMTS1,ADAMTS4,ADAMTS9,ADM,Akr1b7,ARHGAP6,BARD1,BRCA1,CAMK4,CBFA2T3,CLU,CNNM1,CREB5,DDX25,DMD,EMP1,ENPP3,EPAS1,EPHB6,ETV1,GAS1,Gbp9 (includes others),GJA1,HAPLN1,HLA-A,HMGA2,HSD11B1,Ifit3/Ifit3b,IL4R,ITGA3,KHK,KLF4,LGALS3BP,LIMCH1,LRRN3,mir-21 (includes others),MRO,MYC,Nat8f3 (includes others),NIBAN1,NPR3,Oasl2,PKIA,PPARA,PTGS1,PTK2B,SELENOP,SPP1,SRXN1,STC1,STEAP1,TENM4,WNT4	335 (17)
ADAR	0,584	enzyme	Inhibited	-3,712	bias	1,75E-13	ADAM12,GSDMD,HLA-A,IFIH1,Ifit1,Ifit3/Ifit3b,IRF7,ISG15,LGALS3,mir-21 (includes others),Phf11d (includes others),RSAD2,TAP1,TAP2,USP18,XAF1	87 (6)
AGT	0,813	growth factor		1,684	bias	2,63E-13	ACE,ADAM12,ADAM23,ADAMTS4,ADAMTSL2,ADM,ANK3,BRCA1,C4a/C4b,CACNA1A,CACNA1C,CAPN3,CD9,CDH13,COL1A2,COL4A1,COL4A2,CP,CREB5,CTF1,Cxcl10,DHFR,ECE1,ECM1,EMP1,ESR1,ETV1,ETV4,ETV5,F11R,FN1,FOXP2,GCH1,GJA1,Gsta1 (includes others),Gstm6,Gstp1 (includes others),HMOX1,Ifi204 (includes others),IRF7,ISG15,ITGA3,ITGA5,KLF4,LAMB1,LGALS3,Loxl2,MAD2L1,MDGA1,mir-21 (includes others),mir-22 (includes others),MYC,MYH…	315 (17)
TWIST1		transcription regulator		1,222	bias	2,83E-13	ADAMTS1,APOD,BST2,CCK,CLU,COL4A1,EMILIN1,ENPP3,ESR1,FN1,HEG1,IRF9,ISG15,KCNN4,KIT,KLF4,LGALS3,MME,MYC,PDGFRA,PDZD2,PPARA,RSAD2,SALL4,SPP1,TF,THBS2,TIMP3,USP18,WFDC3,XAF1	284 (17)
IL10RA		transmembrane receptor	Inhibited	-2,855		4,06E-13	ASPN,B3GNT7,CACHD1,CTH,CYFIP2,ECM1,ERO1A,ETV1,FN1,FSTL1,Gbp9 (includes others),GHR,GSAP,Gsta4,Gstm6,HLA-A,Ifi204 (includes others),Iigp1,IL12RB1,IRF7,Irgm2,NDRG2,NLRC5,OGN,PDGFRA,PSMB8,PSMB9,PYGL,RSAD2,SCARF1,SLC16A3,SLC7A11,TAP1,TAP2,TLR2,TNFRSF14,ZBP1	290 (17)
IL1B		cytokine	Activated	3,848		4,14E-13	ABCC2,ACE,ADAM12,ADAMTS1,ADAMTS4,ADM,BARD1,C4a/C4b,CABP1,Casp4,CISH,CLU,CMPK2,COL1A2,CP,CTSF,Cxcl10,DAAM2,EPAS1,ESR1,ETV1,FERMT3,FN1,Gbp9 (includes others),GCH1,GFRA1,GGT1,GHR,GJA1,HLA-A,HMOX1,HOXA11,HSD11B1,HSPB8,Ifi204 (includes others),Ifit1,IGFBP6,IL4R,IRAK3,IRF4,IRF7,ISG15,ITGA3,ITGA5,JUP,KCNH2,KCNN4,KLF4,LAMB1,MCTP1,mir-21 (includes others),MYC,NIBAN1,NOTCH1,NQO1,NR2F2-AS1,NR4A3,OSMR,PCDH1,…	310 (14)
IFNAR1	-0,089	transmembrane receptor	Activated	4,450	bias	4,20E-13	Apol9a/Apol9b,BST2,CMPK2,Cxcl10,DHX58,FN1,GPT,HLA-A,Ifi204 (includes others),IFIH1,Ifit1,Ifit3/Ifit3b,Ifitm3,IRF7,ISG15,LGALS3BP,MYC,Oas1a/Oas1g,Oas2,Oasl2,PARP14,RSAD2,RTP4,SP100,TLR2,TRIM25,UBA7,UBE2L6,USP18,XAF1	193 (14)
doxorubicin		chemical drug	Activated	5,036		7,03E-13	ADAMTS1,ADM,BARD1,BRCA1,BST2,C1s1,C4a/C4b,CAPN6,CLU,CP,Cxcl10,DHX58,ELF1,ESR1,FN1,Gbp9 (includes others),GSDMD,HMOX1,IFIH1,Ifit1,Ifit3/Ifit3b,Ifitm3,IGFBP6,IL4R,IRF7,IRF9,ISG15,JAG2,LGALS3,LGALS3BP,MAD2L1,mir-21 (includes others),MYC,NQO1,Oas1a/Oas1g,Oas2,PARP14,PSMB8,PSMB9,PSRC1,PTGDS,PTK2B,Ptprv,RGS16,RSAD2,RTP4,S100A11,SHISA4,Sp110 (includes others),SPP1,TAP1,TAP2,TF,TMC7,TRIM25,UBE2L6,USP18,W…	256 (16)
IRF3	-0,353	transcription regulator	Activated	4,975	bias	1,14E-12	ABCC2,BST2,CMPK2,Cxcl10,Ddx60,DHX58,FN1,Ifi204 (includes others),IFIH1,Ifit1,Ifit3/Ifit3b,Ifitm3,Igtp,IRF7,Irgm2,ISG15,Mx2,NLRC5,Oas1a/Oas1g,Oas2,Oasl2,PARP14,Phf11d (includes others),RSAD2,TAP1,TIMP3,Trim30a/Trim30d,UBE2L6,USP18,ZBP1	139 (13)
bucladesine		chemical toxicant		1,682	bias	1,16E-12	ADAMTS1,ADM,C1QL1,CLU,DMD,ENO2,EPHA4,ETV4,FGFR1,FN1,FSTL3,GALNT16,GCH1,GFAP,GJA1,GLUL,Gstp1 (includes others),HMOX1,HS3ST1,HSD11B1,IGFBP6,IL12RB1,JAK3,KIT,LIPE,LRRN3,MME,MYC,NR4A3,PCDH1,PDGFRA,PTGS1,QSOX1,RARB,RGS16,STC1,TF,VDR,WNT4,XAF1	354 (22)
TP63		transcription regulator		-1,363		1,81E-12	ADAMTS1,ADAMTS9,ADM,AK4,ATOH8,BC064078,BRCA1,BST2,CA4,CAPN6,Ceacam1/Ceacam2,COL4A1,COL4A2,COL9A2,CYP26B1,ECM1,EMP1,F11R,FN1,FSD1L,FSTL1,FZD8,HMGA2,IGFBP6,IL13RA1,IL4R,IRF4,ISG15,ITGA3,JAG2,JAK3,KHK,KLF4,KRT7,LAMB1,MAD2L1,MMP16,MYC,NOTCH1,PKP2,PPARA,PTPN13,RBMS3,SELENOP,SERPINF1,SLC7A11,SNCA,STC1,TAP1,THBS2,THSD1,TIMP3,TRIM6,VDR,VILL,WNT4,WNT5B	277 (17)
ETV6-RUNX1		fusion gene/product	Inhibited	-4,788	bias	2,54E-12	ADM,BST2,CACNA1A,CYFIP2,ELF4,FGFR1,GCH1,Ifi204 (includes others),IFIH1,Ifit3/Ifit3b,IRF4,IRF7,IRF9,ISG15,JAK3,MAD2L1,MME,Mx2,MYC,NOTCH1,Oas1a/Oas1g,Oas2,P2RX1,PAG1,PDGFRB,PSMB9,RASGRP2,RGS16,RNF144A,RSAD2,SPP1,TNFRSF14,Trim34a/Trim34b,TRIM6,UBE2L6,WAS	99 (6)
CITED2	1,158	transcription regulator	Inhibited	-4,699	bias	3,29E-12	ADM,AIG1,CMPK2,Cxcl10,Gbp3,Gbp9 (includes others),GNG11,HLA-A,Ifi204 (includes others),IFIH1,Ifit1,Ifit3/Ifit3b,Iigp1,IL13RA1,IRF9,ISG15,MID1,Mx2,Oas1a/Oas1g,Oasl2,PARP14,PDE7B,Phf11d (includes others),RSAD2,RTP4,TMCC3,Trim30a/Trim30d,Trim34a/Trim34b,XAF1,ZBP1	188 (13)
PGR		ligand-dependent nuclear receptor		1,741		7,26E-12	ACE,ADAMTS1,AK4,BARD1,BRCA1,CDH13,CDT1,COL1A2,EPAS1,EPS8,ESR1,FN1,GABRA1,GLUL,HAPLN1,HSD17B1,ICAM2,IRF7,ISG15,ITGA3,KCNH2,KLF4,KLF9,LAMC3,Loxl2,MAD2L1,MYC,NDRG4,PAPSS2,PCDH1,PDGFRB,PDPN,PRKCH,RASGRP2,RSAD2,SELENOP,ST3GAL1,STC1,STEAP1,TENM4,TLL1,VDR,WAS,WNT4,XAF1	404 (21)
spermine		chemical - endogenous mammalian	Inhibited	-3,624	bias	9,77E-12	CMPK2,Cxcl10,Gbp3,Gbp7,Gbp9 (includes others),Ifi204 (includes others),Ifit1,Ifit3/Ifit3b,Igtp,Iigp1,ISG15,Mx2,RSAD2,RTP4,TLR2,USP18,ZBP1	262 (16)
ERBB2	-0,085	kinase		-1,227		1,06E-11	ACKR3,ADAM12,ALDOC,BARD1,BCAM,CBFA2T3,CD9,CDT1,CLU,COL4A1,Cxcl10,CYB561,DHFR,EMP1,EPHB2,ESR1,ETV1,ETV4,ETV5,FN1,FSTL1,FSTL3,Gbp9 (includes others),GHR,GJA1,GLUL,GRM8,HGSNAT,HMGA2,HSPB8,IGFBP6,ITGA5,JAG2,JUP,KCNN4,KIT,KLF4,KRT7,LAMB1,LGALS3,MAPK4,MFNG,mir-21 (includes others),Mir5130,MME,MMP16,MYC,NCF2,NDRG4,NNMT,NOTCH1,NOTCH4,NPR3,PBX1,PCDH1,PDE8A,PDK1,PHLDA2,POMK,PPP2R2B,PSMB9,PTGS1,RARB,S1PR3,S…	338 (20)
RNASEH2A	-0,593	enzyme				1,08E-11	ACKR3,CTSF,Cxcl10,Ifi204 (includes others),IFIH1,Ifit1,Ifit3/Ifit3b,Ifitm3,IRF7,IRF9,ISG15,Oas1a/Oas1g,RSAD2,TLR2,USP18
ARID1A	0,163	transcription regulator		1,904		1,27E-11	ACE,ACVRL1,ASPN,ATP1B2,CBFA2T3,Ceacam1/Ceacam2,CHST11,CLU,COL1A2,COL4A1,ECM1,EDIL3,EPHB2,ESR1,F11R,FN1,GAS1,Gsta4,HTRA3,IL17RD,ITGA3,ITGA5,JUP,KIT,KLF4,KRT7,Loxl2,NCF2,NEGR1,NNMT,NREP,PAK3,PDGFRB,PIEZO1,PTGFRN,PTGS1,RNF144A,SERPINF1,THBS2,TIMP3,TLL1,TNFRSF11B,VDR,WNT4,WNT5B,WNT6	315 (22)
NRAS	-0,496	enzyme	Inhibited	-2,080		1,41E-11	ADCY2,COL1A2,EPAS1,ETV1,ETV4,ETV5,FN1,GJA1,HLA-A,HMGA2,Ifi204 (includes others),IFIH1,Ifit1,Iigp1,IL13RA1,ISG15,KCTD12,MYC,NCF2,NPR3,NQO1,NSG1,PKIA,PON3,PSMB8,PSMB9,SPRY4,TAP1,USP18	338 (23)
IGF1		growth factor		1,987	bias	1,69E-11	ADM,ANPEP,BRCA1,C1QTNF5,C4a/C4b,CISH,CLU,COL1A2,CP,CYFIP2,DMD,EPAS1,ESR1,FGFR1,FMNL1,FN1,GATA2,GFAP,GHR,GJA1,GPT,HAPLN1,HMOX1,HSD11B1,Ifitm3,IGFBP6,Il3ra,IL4R,INSL3,ITGA3,ITGA5,Loxl2,MBP,MMP16,MYC,MYH6,NCF2,NNMT,OSMR,PAK6,PDGFRA,PDGFRB,PKP2,PLXDC2,RARB,SLC12A7,SPP1,TF,THSD4,TNFRSF11B,WNT4	401 (20)
progesterone		chemical - endogenous mammalian		1,965		1,70E-11	ACE,ADAMTS1,ADM,APOD,BRCA1,CD248,CDT1,CP,CTSF,EPAS1,ESR1,FAM111A,FN1,GABRA1,GATA2,GCH1,GFAP,GHR,GJA1,GSTT1,HLA-A,HOXA11,HSD11B1,ITGA5,KCNH2,KLF9,KRT7,LGALS3,LIPE,MAD2L1,MBP,MME,MYC,MYO1D,NDRG2,NTF4,PARM1,PCDH1,PDK1,PDPN,PRSS23,PTGDS,PTGS1,RNASE4,RYR3,SLC27A1,SPP1,ST3GAL1,STEAP1,TIMP3,TRPC1,VDR,WNT4,WNT5B,WNT6	329 (19)
E. coli B4 lipopolysaccharide		chemical toxicant	Activated	4,768	bias	1,80E-11	Cxcl10,ELF1,ESR1,Gbp3,HLA-A,HMOX1,HRCT1,HSPB8,Ifi204 (includes others),Ifit1,Ifit3/Ifit3b,Ifitm3,Igtp,Iigp1,INPP5D,IRAK3,Oasl2,PLA2G4A,PPARA,PSMB8,RAB7B,RSAD2,RTP4,SNCA,ST3GAL1,TAP1,TF,TLR2,Trim30a/Trim30d,Trpm3,USP18,ZBP1,Zfp981 (includes others)	149 (15)
MAPK1	-0,153	kinase		-0,888		2,24E-11	ADAM12,ANPEP,BST2,CISH,EMP1,ESR1,FN1,Gstt3,HMOX1,HOXA11,IFIH1,IGFBP6,IL12RB1,IRF7,IRF9,ISG15,ITGA5,L3MBTL1,LGALS3,LGALS3BP,MBP,mir-21 (includes others),MMP28,MYC,PLA2G4A,PSMB8,PSMB9,RGS16,S1PR3,SP100,SPP1,SPRY4,STC1,TAP1,TRIM25,TRPC1,UBE2L6,USP18,VDR	260 (17)
PTGER4	0,298	G-protein coupled receptor	Inhibited	-4,100		2,40E-11	ADAMTS4,CMPK2,CP,Cxcl10,Gbp3,Gbp9 (includes others),HIVEP3,Ifi204 (includes others),IFIH1,Ifit1,Igtp,IRF7,Irgm2,Mx2,NCF2,Oas1b,PARP14,RNASEL,RSAD2,RTP4,Slfn8/Slfn9,SPP1,USP18,XAF1	317 (17)
RIGI	1,413	enzyme	Activated	3,535	bias	5,86E-11	Casp4,Cxcl10,FEZ1,HLA-A,IFIH1,Ifit1,Ifit3/Ifit3b,Ifitm3,IL4R,IRF7,ISG15,JAK3,KLF4,MME,Oas1a/Oas1g,Oas1c (includes others),RSAD2,SPP1,TNFRSF11B,TRIM25,UBA7,USP18,WNT4	166 (16)
ACKR2		G-protein coupled receptor	Inhibited	-3,742	bias	6,12E-11	Cxcl10,Ddx60,DHX58,Ifi204 (includes others),Ifit1,Ifit3/Ifit3b,Iigp1,IRF7,ISG15,Oas1a/Oas1g,Oas2,Oasl2,RSAD2,USP18	152 (7)
HMG20A	0,126	transcription regulator	Activated	2,121	bias	7,33E-11	ADM,ALDOC,BST2,CD9,CLU,Cxcl10,ECM1,GCH1,IRF7,ITGA5,MYC,NIBAN1,NNMT,OSMR,PDGFRB,RGS16,RTP4,SLC12A7,TIMP3,TNFRSF11B	135 (5)
DNMT1	-0,248	enzyme		0,142	bias	9,24E-11	ADCY2,ANK3,APC2,CACNA1C,CACNA2D2,CAPN3,CMTM5,COL1A2,CTH,DPYSL5,EPHB2,ESR1,FN1,GATA2,GSDMD,INPP5D,IRAK3,IRF7,ISYNA1,JAK3,KIT,LAMB1,LAMC3,MYC,NOTCH1,OLFM2,P2RY1,PDGFRA,PDGFRB,PGM2L1,PHKG1,PLA2G4A,PLCB1,PLEKHA6,PTGDS,PTK2B,PTPRD,PYGL,RAPGEF5,RARB,RORB,SLC7A11,SNCA,SPP1,SYK,TIMP3,UNC93B1,VLDLR	375 (26)
TRIM21	0,403	enzyme	Inhibited	-2,966	bias	9,64E-11	Cxcl10,HLA-A,HMOX1,IRF7,MYC,PDGFRB,SALL4,TAP1,TAP2,Trim12a,TRIM25,Trim30a/Trim30d,Trim34a/Trim34b	232 (15)
EP300	0,367	transcription regulator		0,471	bias	1,05E-10	ADAM12,BRCA1,CAMK4,COL1A2,DHFR,ENO2,EPHB2,EVL,FN1,GFRA1,HMOX1,HSD11B1,Ifit1,IGFBP6,IL12RB1,JUP,KCNIP3,LGALS3BP,MCF2L,MFHAS1,MME,MYC,NOTCH1,NQO1,PBX1,PDGFRB,PFKL,PLA2G4A,PLEKHF1,PPARA,RARB,RCSD1,RNASEL,RSAD2,RTP4,SLC16A3,SLC27A1,SLC7A11,SMOC1,TLE2,TLR2,USP18,WNT5B	242 (15)
MGA	0,091	transcription regulator	Inhibited	-3,860	bias	1,34E-10	ACE,ALDOC,CP,Cxcl10,DDX25,EPAS1,GSAP,Gstt3,LGALS3BP,NREP,PODXL2,Rhox5,SELENOP,TF,TRIB2
STAT3	0,445	transcription regulator		0,571	bias	1,36E-10	ADM,AGRP,BST2,CD9,CMPK2,COL1A2,CP,CTF1,Cxcl10,ENO2,EPAS1,ESR1,FN1,Gbp9 (includes others),GFAP,GJA1,HEG1,HLA-A,HMOX1,ICAM4,Ifi204 (includes others),IFIH1,Ifit1,Ifit3/Ifit3b,Igtp,IL12RB1,IL4R,IRF4,IRF7,IRF9,ISG15,ITGA5,KLF4,LCAT,mir-21 (includes others),Mx2,MYC,NDRG2,NEURL3,NOTCH1,Oas1a/Oas1g,Oas2,PDK1,PFKL,PHLDA2,PLA2G4A,PPARA,PSMB8,PSMB9,PTPN13,RSAD2,SALL4,Slfn8/Slfn9,Sp110 (includes others),SPP1…	293 (20)
N-ethyl-N-nitrosourea		chemical toxicant	Activated	3,843	bias	2,20E-10	BST2,IFIH1,Ifit1,Ifit3/Ifit3b,Ifitm3,IRF7,ISG15,Mx2,Oas1a/Oas1g,Oas1b,Oas1c (includes others),Oas2,Oasl2,PSMB8,SPP1
APP	0,490	other	Activated	4,359		2,68E-10	ADAMTS4,ALDOC,ARL11,ATP1A3,C1s1,C4a/C4b,CLU,CMPK2,CP,Cxcl10,CYFIP2,CYP26B1,ENO2,EPAS1,EPHB2,ESR1,EVL,FGFR1,FN1,Gbp3,Gbp9 (includes others),GFAP,GHR,Gsta4,Gstp1 (includes others),HIVEP3,HMOX1,ICAM2,Ifi204 (includes others),IFIH1,Ifit1,Igtp,IRF4,IRF7,Irgm2,ITGA3,LCAT,LGALS3,MBP,MERTK,MGAT3,MME,Mx2,MYC,Oas1b,OGN,PAK3,PARP14,PDGFRA,PDGFRB,PDK1,PTGDS,PTGS1,PTPRD,RNASEL,RSAD2,RTP4,RYR3,SCN1A,SERPINF1,S…	326 (16)
SOX2		transcription regulator		0,110		2,77E-10	ACKR3,ADAMTS4,BCAN,BFSP2,C1QL1,CBFA2T3,CD9,ELF1,ETV4,ETV5,GATA2,Gbp3,GJA1,HMGA2,HOXB3,KIF26A,KLF4,KRT7,LHX5,MBP,MUC15,MYC,NOTCH1,NOTCH4,NTF4,Oasl2,PDGFRA,PDK1,PPARA,PRKCH,SALL4,Slc22a21,SLC7A11,SMOC1,SPP1,SPRY4,STRA6,TEC,TF,TIMP3,TMEM88B,TNFRSF14,USP18,ZFP57	275 (16)
STAT1	1,411	transcription regulator	Activated	4,482	bias	3,04E-10	ACE,BST2,Casp4,CBFA2T3,Ceacam1/Ceacam2,CMPK2,Cxcl10,FN1,Gbp9 (includes others),Ifi204 (includes others),IFIH1,Ifit1,Ifit3/Ifit3b,Igtp,Iigp1,IRF7,IRF9,ISG15,ITGA5,KCTD12,KLF4,Mx2,MYC,NEURL3,NLRC5,Oasl2,PDGFRB,PPARA,PSMB8,PSMB9,PTGS1,RARB,RSAD2,RTP4,Slfn8/Slfn9,Sp110 (includes others),TAP1,USP18,XAF1,ZBP1	273 (15)
IL4	-0,065	cytokine		-0,329	bias	3,79E-10	ACSL6,ADAMTS4,ALDOC,APRT,ATP1A3,BRCA1,BST2,CISH,CMPK2,COL1A2,Cxcl10,DHX58,EPAS1,FLT3LG,FN1,Gbp7,Gbp9 (includes others),GJA1,GPT,Gstt2,HSD11B1,Ifi204 (includes others),IFIH1,Ifit1,Ifit3/Ifit3b,Ifitm3,Igtp,Iigp1,IL12RB1,IL13RA1,Il3ra,IL4R,INPP1,IRAK3,IRF4,IRF7,IRF9,ISG15,JAK3,KCNH2,KCTD12,KIT,KLF4,KRT7,LGALS3,LGALS3BP,MERTK,mir-21 (includes others),MMP28,MYC,NR4A3,PARP10,PARP14,PCDH1,PDK1,PFKL,PRR7…	281 (17)
CSF1	0,249	cytokine		0,859	bias	4,88E-10	BST2,CD9,CMPK2,DHX58,FERMT3,FN1,GPT,HLA-A,IFIH1,Iigp1,IRF4,IRF7,IRF9,ISG15,ITGA5,LGALS3BP,MERTK,MMP16,MYC,Naip1 (includes others),NCF2,NOTCH1,PARP10,PARP14,PFKL,PSMB9,RSAD2,SLC16A3,SPP1,TLR1,TLR2,TRIM25,UBE2L6,USP18,XAF1	276 (19)
MAVS	-0,063	other	Activated	3,378	bias	5,28E-10	CMPK2,Cxcl10,DHX58,HLA-A,IFIH1,Ifit1,Ifit3/Ifit3b,Ifitm3,IRF7,ISG15,JAK3,MERTK,MME,Oas1a/Oas1g,Oas2,Oasl2,RSAD2,SPP1,TNFRSF11B,UBE2L6,USP18	143 (14)
PTEN	-0,034	phosphatase		-1,067		6,07E-10	ACKR3,ADAMTS9,ADM,Akr1c12/Akr1c13,CA8,COL4A1,COL4A2,COL9A2,Cxcl10,CYB561,DHFR,EPAS1,ESR1,FGFR1,FN1,GALR3,GATA2,GGT1,GPR176,GPR63,HMGA2,HOXA11,IGFBP6,IL12RB1,IL4R,ISG15,JAG2,KIT,LGALS3,Loxl2,LRAT,MAD2L1,MBP,MFAP3L,mir-21 (includes others),MME,MMP15,MYC,Naip1 (includes others),NOTCH4,NQO1,PDGFRB,PFKL,PPP2R2B,PRR5L,PTGS1,PYGL,SELENOP,SLC4A11,SLC7A8,SPP1,STEAP1,SYK,TLE2,TNFRSF11B,TNFRSF14,UBA7,UNC93B…	317 (20)
DUSP1	-0,542	phosphatase	Inhibited	-3,445		6,73E-10	CMPK2,Cxcl10,Ddx60,Ifi204 (includes others),IFIH1,Ifit1,Ifit3/Ifit3b,Ifitm3,Iigp1,IRAK3,IRF4,IRF7,IRF9,ISG15,MERTK,mir-21 (includes others),Mx2,PRR7,RSAD2,RTP4,SLC15A3,TLR2,USP18	258 (17)
LMO2		transcription regulator		-1,228		7,01E-10	ADAMTS9,Casp4,CDH13,CYFIP2,DHX58,ELF1,ENO2,GJA1,HIVEP3,IFIH1,Iigp1,KIT,MYC,NLRC5,NOTCH1,Oasl2,P2RX1,PAG1,PBX1,PDZD2,PLA2G4A,PSTPIP1,RAPGEF5,SERPINF1,SLC7A8,TAP1,TBKBP1,TLR2,TRIM25,UNC93B1,VDR
SENP3	-0,032	peptidase	Activated	3,592	bias	8,24E-10	BST2,Cxcl10,HLA-A,Ifit3/Ifit3b,IRF7,ISG15,Oas2,Oasl2,PSMB9,RSAD2,Sp110 (includes others),TAP1,XAF1	187 (15)
STAT6	0,228	transcription regulator	Inhibited	-2,994		9,53E-10	BARD1,BRCA1,BST2,CIDEB,CISH,CMPK2,COL1A2,Cxcl10,DHX58,Erdr1x,FN1,Gbp7,Gbp9 (includes others),Ifi204 (includes others),IFIH1,Ifit1,Ifit3/Ifit3b,Ifitm3,Igtp,Iigp1,IL4R,INPP1,IRAK3,IRF4,IRF7,IRF9,ISG15,KCTD12,LGALS3BP,LIPE,MID1,mir-21 (includes others),MMP28,PARM1,PPARA,PSTPIP1,Ptprv,S100A11,SERPINF1,SYK,TIMP3,Trim30a/Trim30d,ZBP1	311 (15)
thioacetamide		chemical toxicant		1,756	bias	9,85E-10	ABCC2,ADAMTS1,BARD1,BRCA1,C4a/C4b,CAPN6,CLU,COL1A2,CP,CTSF,EMP1,FSTL1,GFAP,GNG11,HSD17B1,LGALS3,LGALS3BP,LRAT,mir-21 (includes others),MYC,PDGFRA,PRELP,PSMB8,PTGFRN,PTK2B,S100A11,SLC7A11,SPP1,TRIM25	300 (12)
TBK1	0,021	kinase		-1,186	bias	1,16E-09	CMPK2,Cxcl10,H2-T-ps/H2-T23,Ifi204 (includes others),IFIH1,Ifit1,Ifit3/Ifit3b,Iigp1,IRF7,ISG15,Mx2,Oas1a/Oas1g,Oas1b,Oas2,Oasl2,RSAD2,Slfn8/Slfn9,TLR2,USP18	156 (14)
NKX2-3		transcription regulator	Inhibited	-2,777		1,31E-09	ADAMTSL2,ADM,AIF1L,CMPK2,DHX58,GCH1,GHR,KLF4,MCTP1,MFNG,PAPSS2,PARP10,PARP14,PKIA,PLCB1,PSMB8,PSMB9,RTP4,TAP1,TAP2,TENT5A,UBA7,UBE2L6,UNC93B1,USP18,XAF1
TERT	0,562	enzyme	Activated	2,813	bias	1,42E-09	AFAP1L1,BST2,Cxcl10,IFIH1,Ifit1,Ifit3/Ifit3b,Ifitm3,IL13RA1,IQGAP2,IRF7,ISG15,JUP,KLF4,Mx2,MYC,Oas1a/Oas1g,Oas1b,Oas1c (includes others),Oas2,Oasl2,PRSS23,PSMB8,PTGS1,SPP1,STC1	169 (16)
NFE2L2	0,554	transcription regulator		0,604		1,82E-09	ABCC2,ACE,ADAMTS1,BRCA1,C4a/C4b,COL4A2,CP,CREG1,Cxcl10,EPAS1,EPS8,FN1,FSD1L,GABRA1,GFAP,GHR,Gsta1 (includes others),Gsta4,Gstm4,Gstm6,Gstp1 (includes others),GSTT1,Gstt2,H2-T-ps/H2-T23,HLA-A,HMOX1,HNF1A,ICAM2,Ifi204 (includes others),IFIH1,Ifit1,Ifit3/Ifit3b,Iigp1,IRF9,ISG15,MCTP1,NCF2,NQO1,PKIA,PPARA,PTPRD,RARB,RNASEL,RSAD2,RYR3,SLC2A13,SLC38A3,SLC7A11,SLC7A8,SRXN1,TIMP3,UNC119,XAF1,Xlr3c (inclu…	331 (20)
SMARCA4	0,375	transcription regulator	Activated	3,987	bias	2,52E-09	ACE,ALDOC,ATP2B4,AZGP1,CNTN1,CP,DHFR,ENO2,EPHA4,EPHB2,EVA1A,FN1,HMGA2,HS3ST1,ICAM2,INPP1,ITGA3,ITGA5,KIT,LGALS3,LRAT,MBP,MYC,NOSTRIN,NRIP3,PCDH1,PDK1,PFKL,PGM2L1,PHLDA2,PKIA,PON3,PPP1R14C,PSMB9,PTPN7,SELENOP,SEMA7A,SPP1,ST3GAL1,SYK,TAP1,TCAF2,TEC,TF,TLR2,TMCC3,TMEM204,TNFRSF14,ZNF185,ZNF503	299 (16)
CREBBP	-0,241	transcription regulator		0,200	bias	2,66E-09	ADAM12,CAMK4,COL1A2,DHFR,EVL,GFRA1,HMOX1,HSD11B1,Ifit1,IL12RB1,ISG15,JUP,KCNIP3,LGALS3BP,MCF2L,MFHAS1,mir-21 (includes others),MYC,NOTCH1,NQO1,NR4A3,PBX1,PDGFRB,PLEKHF1,PSMB9,RARB,RCSD1,RNASEL,RSAD2,RTP4,SLC7A11,SMOC1,TAP2,TLE2,TLR2,USP18,WNT5B	256 (16)
PIK3CG		kinase	Inhibited	-2,633		2,83E-09	Cxcl10,EPHB6,Gbp3,Gbp7,Gbp9 (includes others),HLA-A,HMOX1,Igtp,Iigp1,Irgm2,KIT,NLRC5,Oas2,TAP1,TLR1,TLR2,Trim30a/Trim30d,ZBP1	233 (16)
STAT2	1,125	transcription regulator	Activated	2,594	bias	2,91E-09	Cxcl10,Gbp9 (includes others),Ifit1,Ifit3/Ifit3b,Iigp1,IRF7,IRF9,ISG15,Oasl2,PSMB8,RSAD2,RTP4,USP18,ZBP1	231 (16)
SOD1	0,035	enzyme				3,10E-09	ADCY2,AGRP,ALDOC,ATP1A3,Casp4,CLU,CP,CYB561,FGFR1,GFAP,Gsta1 (includes others),Gstp1 (includes others),H2-T-ps/H2-T23,HIVEP3,HMOX1,HSPB8,Ifi204 (includes others),IFIH1,IRF7,ISG15,KCNIP3,KIT,NOSTRIN,Oas2,PRPH,PSMB8,PTK2B,RSAD2,SLC38A3,Slfn8/Slfn9,SPP1,Trim12a,USP18	307 (18)
estradiol-17beta-benzoate		chemical reagent		0,737		3,15E-09	ACE,AGRP,C1QTNF5,CCK,CHST11,GATA2,Gbp9 (includes others),GFAP,GFRA1,GLUL,Grap,HLA-A,Iigp1,JAK3,LAMB1,MAD2L1,MYC,PON3,PTGDS,RAB37,RBMS3,RPS6KA6,STC1,TNFRSF11B,WNT4	140 (7)
RXRB	-0,185	ligand-dependent nuclear receptor	Inhibited	-2,828		3,26E-09	ATP1A3,C4a/C4b,CACNA1A,CLU,CNNM1,Cxcl10,Ddx60,DLX6,ECM1,FGFR1,FSTL1,HOXB3,IGFBP6,IRF7,LDHD,MAB21L2,MBP,OSMR,Phf11d (includes others),PHLDA2,RNASEL,SPP1,VLDLR
SOCS1		other	Inhibited	-4,374	bias	3,43E-09	CISH,Cxcl10,Gbp9 (includes others),Gstm4,HMOX1,Ifi204 (includes others),IFIH1,Ifit1,Ifit3/Ifit3b,Iigp1,IL12RB1,IL4R,IRF7,Irgm2,ISG15,KRT7,Mx2,NQO1,Oas1a/Oas1g,Oas1b,Oas2,Oasl2,RSAD2,USP18	252 (16)
molybdenum disulfide		chemical reagent		0,447		3,70E-09	CD248,COL4A1,COL4A2,EFHD1,FN1,FSTL1,HAPLN1,HMOX1,HSPB7,JUP,LIMCH1,MASP1,MEGF6,NID2,NQO1,NREP,PDGFRB,PLA2G4A,SPP1,STEAP1
L-triiodothyronine		chemical - endogenous mammalian	Activated	3,375		3,77E-09	ACOT11,ADM,AGRP,ATP1A3,ATP1B2,CAMK4,CLU,COL4A1,CTH,CYP26B1,DAAM2,ECE1,ENO2,EPAS1,ESR1,FGFR1,FKBP10,FOXR2,FZD8,GATA2,Gbp3,HSD11B1,IGFBP6,JUP,KLF9,LGALS3,LIPE,MBP,mir-21 (includes others),MYC,MYH6,PNPLA3,PPARA,PTGDS,PYGL,RASD2,RGS16,SEMA7A,SLC27A1,SLC43A2,Sspo,TF,THRB,Trim12c/Trim5,WNT4	333 (21)
CHUK	0,070	kinase	Activated	3,184	bias	3,82E-09	ACKR3,Casp4,CDH13,CLU,CP,CTSF,Cxcl10,Gbp3,GCH1,GSTT1,HLA-A,HMOX1,Ifi204 (includes others),Ifit1,IGFBP6,ISG15,KCNH2,MYC,NOTCH1,OGN,PLA2G4A,RGS16,SPP1,TIMP3,TNFRSF11B	296 (15)
IKBKG	0,493	kinase	Activated	2,982	bias	4,20E-09	CDH13,CLU,CP,CTSF,EPAS1,GCH1,GPT,GSTT1,HLA-A,Ifi204 (includes others),Ifit1,IGFBP6,IRF7,ISG15,KCNH2,MYH6,OGN,PPARA,RGS16,TRPC1	295 (15)
tributyltin		chemical reagent		0,632		4,73E-09	COL1A2,CYP26B1,FMNL1,FN1,HRCT1,HTRA3,Ifit3/Ifit3b,IRF7,ITGA3,NRXN2,PARM1,PDGFRA,PDGFRB,PDK1,PPARA,PTPN22,S1PR3,STAC2,THBS2
DSCAML1		other		1,500	bias	5,42E-09	ANK3,CNTN1,ETV5,JAK3,KLF4,KLF9,MYC,PLCB1,PLXNC1,PRKCH,RARB,SEMA3F,SEMA7A,SNCA,SRGAP3,VLDLR
AR		ligand-dependent nuclear receptor		1,454		5,84E-09	AASS,ADM,Akr1b7,ATP1A3,AZGP1,BCAN,BRCA1,CA4,CACNA1A,CACNA1C,CDT1,CMIP,CUX2,ENO2,EPAS1,ERO1A,ESR1,ETV1,GAS1,GDF9,GFAP,GJA1,Gstp1 (includes others),HLA-A,HMOX1,HSPB7,IFIH1,INSL3,KCNH2,LAMC3,MAD2L1,mir-21 (includes others),MME,MSI1,MYC,MYH6,NOTCH1,NPR3,NTF4,P2RX1,PDGFRA,PFKL,PTGDS,PTGS1,Rhox5,RORB,S1PR3,SLC45A3,SLC7A11,SPP1,SYK,TF,TIMP3,TRIM25,WNT4,XAF1,ZBP1	312 (21)
TP73		transcription regulator		0,525		6,31E-09	ADAM23,AIF1L,Casp4,CDH10,CTH,Cxcl10,DHFR,DMC1,ECM1,FN1,GATA2,GJA1,GPR176,GRAMD4,HSPB8,IL4R,INPP5D,ITGA5,JAG2,JCAD,KIT,LDHD,MMP28,MYC,NOTCH1,PALLD,PDGFRB,PDK1,PDPN,PKP2,PRAG1,PSRC1,RAB7B,SERPINF1,SPP1,TAP1,THBS2,TIMP3,TLE2,VDR,WNT4	297 (19)
IRGM		enzyme	Inhibited	-3,940	bias	6,40E-09	BST2,CMPK2,DHX58,IFIH1,IRF7,IRF9,ISG15,MAP3K6,PSMB8,RSAD2,TRIM6,UBA7,UBE2L6,USP18,XAF1,ZBP1	73 (5)
OSM		cytokine	Activated	2,399		6,62E-09	ACE,ADAMTS1,ADAMTS4,ATP2B4,C4a/C4b,Casp4,CISH,COL1A2,CTH,ECM1,EDA2R,EPHB2,EPHB6,FN1,GDF9,GLUL,HLA-A,HMOX1,HSD11B1,IGFBP6,IL13RA1,IL4R,IRF7,IRF9,JAK3,MYC,OSMR,PDPN,PLA2G4A,PSMB8,PSMB9,PYGL,QSOX1,RASD2,RNASE4,SLC16A3,SLC7A8,SPP1,TAP1,TAP2,TIMP3,TLR2,TNFRSF11B,UBE2L6,VDR	311 (21)
PPP2CA	0,121	phosphatase	Inhibited	-3,891		8,73E-09	CHST11,CMPK2,CTH,Cxcl10,HLA-A,ICAM2,IFIH1,IRF7,IRF9,ISG15,LGALS3BP,MYC,NLRC5,Oas1b,PRAG1,RARB,RSAD2,TAP1,TAP2,USP18	186 (16)
CREB1	-0,336	transcription regulator		0,346		9,01E-09	ADM,AK4,ATP2B4,CABP1,CACNA1C,CAMK4,CAPN5,CCK,CD9,CDH10,CDH13,CYFIP2,ECM1,EDIL3,FN1,GFRA1,GPR63,HLA-A,HMGA2,HMOX1,HSD11B1,IRF7,KLF4,MCTP1,MDGA1,mir-21 (includes others),MYC,NEURL1B,NOTCH1,NR4A3,NREP,PDGFRA,PGM2L1,PLA2G4A,PLXDC2,PLXNC1,PTPRD,S1PR3,SEMA7A,SRXN1,STAC2,STC1,TENT5A,TF	280 (18)
ETV3	-0,092	transcription regulator	Inhibited	-2,887	bias	1,21E-08	BST2,DHX58,IFIH1,IRF7,IRF9,MYC,PARP10,PSMB9,RSAD2,SPP1,TRIM25,USP18,XAF1	116 (7)
PIK3CA	0,045	kinase		1,000		1,28E-08	ADAM12,ADAMTS1,ADAMTS4,AK4,ATOH8,COL1A2,EDIL3,FLT4,GAS1,HMOX1,ICAM2,ITGA3,ITGA5,JAG2,LGALS3,MCTP1,MYC,NDRG4,NOTCH1,PALM,PDGFRA,PDGFRB,PDK1,RSAD2,SLC16A3,TENT5A	278 (20)
Duxbl1		transcription regulator	Activated	2,433	bias	1,46E-08	Oas1a/Oas1g,Oas1b,Oas1c (includes others),Oas2,Oasl2,RNASEL
ETV6-NTRK3		fusion gene/product	Activated	2,449	bias	1,46E-08	Ifit1,Ifit3/Ifit3b,Igtp,IRF7,IRF9,Oasl2	105 (7)
8-bromo-cAMP		chemical reagent		1,314	bias	1,49E-08	ACE,ADM,ARSG,ATOH8,CLU,DDX25,ESR1,FGFR1,FN1,FZD8,GCH1,GFAP,GHR,GJA1,GLUL,Gstp1 (includes others),HGSNAT,HSD17B1,IL12RB1,IL4R,IQGAP2,ITGA3,KIT,MAD2L1,MYC,MYH6,NOTCH4,NQO1,PDGFRA,PLCB1,RARB,RPS6KA6,SLC7A8,SNCA,SPP1,SPRY4,THBS2,TIMP3,VLDLR,WNT4,WNT5B	394 (20)
CNOT7	0,202	transcription regulator				1,83E-08	BST2,C12orf75,CMPK2,ISG15,LGALS3BP,PSMB8,SLC7A11,TAP1,TAP2,UBE2L6	108 (7)
STAG2	-0,042	other	Inhibited	-3,307	bias	1,93E-08	CMPK2,DHX58,IFIH1,IRF7,IRF9,ISG15,LGALS3BP,PARP14,RSAD2,UBE2L6,USP18
HTT	-0,201	transcription regulator		0,962		2,11E-08	ADAM23,ADAMTS4,ADCY2,ALDOC,ATP1A3,CA4,CAMK4,CCK,CD9,CHST11,COL4A1,COL4A2,CYFIP2,ENO2,ETV1,EVL,FGFR1,FN1,GABRA1,GALNT16,GFAP,GLUL,Gsta1 (includes others),HOXB9,Ifi204 (includes others),JUP,KLF4,KLF9,NMNAT2,NREP,PC,PDE7B,PDE8A,PDK1,PLA2G4A,PLCB1,PPARA,PRELP,PSMB8,PSMB9,PTGDS,PTPN22,RAB17,RARB,RASD2,RASGRP2,RGS16,SELENOP,SERPINF1,SEZ6,SNCA,SPP1,THBS2,THRB,TIMP3	321 (21)
tetradecanoylphorbol acetate		chemical drug	Activated	4,026	bias	2,17E-08	ACE,ADAMTS1,ADAMTS4,ADM,APRT,ATP1A3,ATP2B4,CA8,CDK5R2,ECE1,ECM1,EMP1,EPHA4,ESR1,FAM83G,FSTL3,GATA2,GJA1,GNAZ,Gsta1 (includes others),Gstp1 (includes others),HAPLN1,HIVEP3,HMGA2,HMOX1,HNF1A,HSD11B1,HSD17B1,IGFBP6,IL12RB1,IRAK3,IRF4,IRF7,ISG15,ISYNA1,ITGA5,JAK3,JCAD,KCNN4,KIT,KLF4,LIPE,mir-22 (includes others),MME,MYC,NPR3,NQO1,NR1I2,P2RX1,PABPC4L,PDGFRB,PDPN,PLCB2,PODXL2,PRKCH,PTGDS,PTGS1,Raet1d/R…	356 (21)
NFKBIA	0,334	transcription regulator		1,033		2,58E-08	ACKR3,AZGP1,CARD10,Casp4,CDH13,CLU,COL1A2,CP,CTSF,Cxcl10,ERO1A,FN1,GCH1,GPR176,GSTT1,HLA-A,HMOX1,Ifi204 (includes others),Ifit1,IGFBP6,ISG15,ITGA3,KCNH2,KCNN4,mir-21 (includes others),MMP15,MR1,MYC,NDRG2,OGN,PTPN13,RGS16,SEMA3F,TIMP3,TLR2,TNFRSF11B,TRPC1	289 (16)
ELAVL1	-0,154	other		1,365		2,67E-08	APOD,BST2,CACHD1,Cxcl10,DCDC2,FADS6,Gbp9 (includes others),HLA-A,HMOX1,Ifi204 (includes others),IFIH1,Ifitm3,Iigp1,IL13RA1,IRF4,IRF9,ISG15,LGALS3BP,Loxl2,MYC,NCF2,Oas1a/Oas1g,Oas1b,Oas2,PNPLA3,PPARA,SLC7A11,SYK,TLR2,Trim30a/Trim30d,USP18,VLDLR	230 (10)
STAT5B	0,316	transcription regulator	Activated	2,504		2,67E-08	ACOT11,ACSL6,Casp4,CD248,CD9,CISH,CUX2,CYP26B1,ESR1,GATA2,Gbp9 (includes others),GLUL,Gsta4,Gstp1 (includes others),Gstt3,HLA-A,Ifitm3,KLF9,MYC,MYH6,Nat8,NNMT,NQO1,Oasl2,OBSCN,PTPN18,TF,TLR2,TMEM98,TNFRSF14,UBA7,UBE2L6	348 (22)
mifepristone		chemical drug		-1,805		2,68E-08	ABCC2,ACE,ADM,Ceacam1/Ceacam2,CISH,CLU,CTSF,FN1,GJA1,HLA-A,HOXA11,HSD11B1,IL4R,JAK3,JUP,KIT,KLF4,KLF9,MAD2L1,MERTK,MME,MYC,OGN,PC,PDGFRA,PLA2G4A,PTGS1,SPP1,THBS2,TIMP3,VDR	387 (23)
dihydrotestosterone		chemical - endogenous mammalian		0,581		2,86E-08	ACE,ACKR3,ADAMTS1,ADM,AIG1,Akr1b7,APOD,AZGP1,C1orf116,CLU,COL4A1,ESR1,ETV1,FGFR1,FN1,FOXP2,GAS1,GFAP,GHR,GLUL,Gstp1 (includes others),HECTD2,HLA-A,HNF1A,INSL3,IQGAP2,KALRN,KCNH2,LIPE,MME,MYC,NID2,NOTCH1,PC,PPARA,PTK7,RAB3B,S100A11,SELENOP,SLC7A11,SLC7A8,SLC7A9,SPP1,TF,TIMP3,VLDLR,WNT4	393 (19)
mir-21 (includes others)	2,302	microRNA		-1,901	bias	3,24E-08	Casp4,CLU,Cxcl10,DHX58,FLT3LG,FN1,Gbp7,Gbp9 (includes others),GFAP,HMGA2,Ifi204 (includes others),Iigp1,INPP5D,Irgm2,LGALS3BP,mir-21 (includes others),MYC,NLRC5,Oas2,PPARA,PPP1R3B,PRAG1,PROSER2,RAB7B,SELENOP,SP100,TAP1,TIMP3,TLR1,TLR2,UBA7,UBE2L6	270 (17)
IFNL1		cytokine	Activated	3,674	bias	3,44E-08	BST2,CMPK2,IFIH1,IRF9,ISG15,LGALS3BP,PSMB9,RSAD2,RTP4,SLC15A3,SP100,TLR2,UBE2L6,USP18,XAF1	262 (17)
RARA	0,855	ligand-dependent nuclear receptor		0,633		3,45E-08	AASS,ABCC2,CD9,CP,CYP26B1,FGFR1,GHR,Ifit1,IGFBP6,IL12RB1,INSL3,JUP,KLF4,LAMB1,LGALS3BP,MAD2L1,mir-21 (includes others),MYC,Oas1a/Oas1g,PHF19,RARB,RILP,RSAD2,RTP4,SALL4,SLC17A9,SLC7A11,SP100,SPP1,STRA6,TNFRSF11B,UBA7	309 (19)
IRF5	-0,484	transcription regulator	Activated	3,343	bias	4,02E-08	CMPK2,COL4A1,Cxcl10,DHX58,IFIH1,Ifit3/Ifit3b,Ifitm3,IRF7,ISG15,MYC,Oas1a/Oas1g,Oas2,Oasl2,RSAD2,UBE2L6	161 (18)
NFAT5	-0,524	transcription regulator		-1,243	bias	5,28E-08	C1QTNF5,COL1A2,COL4A1,Ifi204 (includes others),Ifit1,Ifit3/Ifit3b,Iigp1,Irgm2,Mx2,Oas1b,Oas1c (includes others),PTGFRN,PTGS1,RSAD2,Slfn8/Slfn9,SPP1,TLR2,TNFRSF11B,VDR,VLDLR,WNT5B	253 (17)
FZD9	0,759	G-protein coupled receptor	Activated	2,000	bias	6,50E-08	Cxcl10,Ifi204 (includes others),Ifit1,IRF7,ISG15,Oasl2,SPP1,SPRY4	238 (10)
RUNX1	0,218	transcription regulator		-0,268		6,56E-08	COL1A2,COL4A1,CYB561,EPAS1,FN1,GATA2,HAPLN1,HMGA2,ICAM2,Ifit1,Ifitm3,Igtp,IRF7,ISG15,KIT,MAD2L1,MAP3K6,MYC,NR4A3,Oasl2,PTPN22,RSAD2,SP100,SPP1,SPTB,TSPAN32,UBE2L6,ZBP1	318 (20)
C1QA		other	Activated	2,743	bias	6,90E-08	C4a/C4b,Cxcl10,H2-T-ps/H2-T23,HLA-A,Ifit1,Iigp1,IRF7,MERTK,Mx2,SV2A,TAP1	269 (12)
ZNF750	-0,001	transcription regulator	Inhibited	-3,208	bias	7,07E-08	BST2,IFIH1,IRF4,IRF7,ISG15,NLRC5,PSMB8,RNASEL,RSAD2,RTP4,SP100,TLR2,XAF1,ZBP1	265 (16)
captopril		chemical drug	Activated	2,172		7,07E-08	ABCC2,ACE,Akr1b7,C4a/C4b,CAPN6,CLU,CP,HMOX1,IGFBP6,LGALS3,MYH6,PSMB8,S100A11,SPP1	282 (17)
4933425B07Rik		other		1,667		7,57E-08	DHX58,FZD8,Ifit3/Ifit3b,Oas2,PAK6,Rhox5,RSAD2,Slfn8/Slfn9,Trim30a/Trim30d
MYC	-1,562	transcription regulator		0,026		8,04E-08	ADAMTS1,ADM,BRCA1,CACNA1A,CBFA2T3,CD9,CLU,COL1A2,COL4A1,COL4A2,Cxcl10,CYFIP2,Ddx60,DHFR,DLX6,ECM1,EMP1,FGFR1,FN1,FSTL1,GAS1,GATA2,Gbp3,GGT1,GJA1,GLUL,GPT,H2-T-ps/H2-T23,HAPLN1,HLA-A,HMOX1,HOXB3,Ifi204 (includes others),IFIH1,Ifit1,Ifit3/Ifit3b,IQGAP2,IRF4,IRF7,IRF9,ISG15,ITGA3,JAG2,KLF4,KRT7,LHX5,MAD2L1,MBP,mir-21 (includes others),mir-22 (includes others),MPHOSPH6,MYC,NDRG2,NIBAN1,NQO1,NTF4,Oas1…	267 (19)
vidutolimod		chemical drug	Activated	4,000	bias	9,07E-08	BST2,CMPK2,DHX58,GCH1,IFIH1,IRF7,ISG15,NEURL3,PARP14,PSMB9,RSAD2,SPP1,TAP1,UBE2L6,USP18,XAF1
LDB1	0,660	transcription regulator	Inhibited	-2,117		9,35E-08	ADAMTS9,Casp4,CDH13,CYFIP2,DHX58,ENO2,GJA1,HIVEP3,IFIH1,Iigp1,KIT,NLRC5,Oasl2,P2RX1,PAG1,PBX1,PDZD2,PLA2G4A,PSTPIP1,RAPGEF5,SERPINF1,SLC16A9,SLC7A8,TAP1,TBKBP1,TLR2,TRIM25,UNC93B1,VDR
CLEC12A		other	Activated	2,213	bias	1,13E-07	Ifit3/Ifit3b,IRF7,ISG15,RSAD2,USP18	272 (15)
MEF2A	-0,507	transcription regulator	Activated	3,200	bias	1,33E-07	Cxcl10,GATA2,Gsta1 (includes others),Gsta4,Ifit1,Ifit3/Ifit3b,IRF7,Mx2,MYH6,NLRC5,Oas1a/Oas1g,Oasl2,PKNOX2,RSAD2	117 (7)
IGF2BP3	-0,306	translation regulator		-0,263	bias	1,34E-07	ATP1A3,CNTN1,CREB5,CYFIP2,ETV1,ETV4,EYA1,FLT4,HMGA2,MYC,PLA2G4A,RPS6KA6,S1PR3,SLC4A11,SYK,TIMP3
CpG oligonucleotide		chemical drug		1,066	bias	1,35E-07	CD9,Cxcl10,Ddx60,Gbp9 (includes others),Ifit1,Ifit3/Ifit3b,INPP5D,IRF7,ISG15,MYC,NOTCH1,NR1I2,Oas1a/Oas1g,Oas1b,Oas1c (includes others),Oas2,Oasl2,SYK,TLR2,Trim30a/Trim30d,ZBP1	166 (17)
KMT2D	0,203	transcription regulator	Inhibited	-2,990		1,44E-07	CA4,Casp4,CDYL2,FAM117A,GSDMD,H2-M3,HLA-A,IFIH1,Ifit3/Ifit3b,IRF7,IRF9,ISG15,JAG2,KLF4,MR1,Mx2,NLRC5,NPR3,Oasl2,PPP2R2B,PSMB8,RSAD2,TAP1,TAP2,ZBP1
TLR4	-0,246	transmembrane receptor	Activated	3,366	bias	1,52E-07	ADM,CISH,CLN3,CMPK2,Cxcl10,FLT3LG,FLT4,GFAP,GJA1,HMOX1,Ifi204 (includes others),Ifit1,Ifit3/Ifit3b,Ifitm3,Igtp,Iigp1,IRAK3,IRF7,Irgm2,ISG15,MERTK,mir-21 (includes others),Mx2,MYC,NR4A3,PDPN,PLA2G4A,RGS16,RSAD2,SLC7A11,SPP1,ST3GAL1,TLR2,Trim12a	269 (17)	activated in both KO and OE, https://pubmed.ncbi.nlm.nih.gov/33846258/
ethanol		chemical - endogenous mammalian	Activated	2,909		1,71E-07	ACKR3,ADM,ANPEP,BRCA1,CACNA1C,CAMK4,CAPN5,CDH13,CLU,COL1A2,CREG1,ESR1,FGFR1,FN1,GABRA1,GFAP,GPT,Gsta1 (includes others),Gsta4,HLA-A,HMOX1,Ifit3/Ifit3b,IQGAP2,IRF7,KLF4,LGALS3BP,MBP,MME,MYC,NCF2,NQO1,NR1I2,PHLDA2,PPARA,SALL4,SLC7A11,SRXN1,TENT5A,TLR1,TLR2	317 (19)
IL6		cytokine	Activated	3,357	bias	1,72E-07	ABCC2,ACVRL1,ADAMTS1,ADAMTS4,ADM,AGRP,ANPEP,BST2,C1QL1,Casp4,CCK,CHRNB4,CISH,CLU,CP,Cxcl10,DHFR,ENO2,EPHA4,ETV4,FN1,GCH1,GFAP,Gsta4,HLA-A,HMOX1,Ifit1,IGFBP6,IL4R,IRF4,IRF9,KIT,LCAT,MAD2L1,MERTK,mir-21 (includes others),MYC,NCF2,NOTCH1,NR1I2,PRPH,PSMB8,PSMB9,S1PR3,Sp110 (includes others),SPP1,STAP2,TAP1,TF,TLR1,TLR2,TNFRSF11B,VLDLR,WNT4	298 (12)
forskolin		chemical toxicant		1,572	bias	1,78E-07	ACE,ADAMTS1,ADAMTS4,ADM,Akr1b7,ALDOC,C1QL1,CARD10,CCK,CD9,CHRNB4,CLU,CMTM5,COL1A2,CYFIP2,ECM1,EPHA4,ESR1,ETV4,FN1,GCH1,GFAP,GFRA1,GJA1,HAPLN1,HMOX1,HSD11B1,HSD17B1,IGFBP6,ITGA3,JAK3,KLF4,MFRP,MGAT3,MYC,NR4A3,PTGS1,RARB,RORB,S1PR3,SLC7A11,SLC7A8,SPP1,SRXN1,STC1,TNFRSF11B,USP18,VDR,WNT4	339 (23)
EGF	0,096	growth factor		1,108	bias	1,79E-07	ADAMTS1,ANPEP,BRCA1,CISH,CLU,COL1A2,COL4A2,COL9A2,EMP1,EPAS1,ESR1,FAM83G,FGFR1,FN1,FSTL1,GAS1,GATA2,GFAP,GJA1,GLUL,Gsta4,Gstp1 (includes others),HMOX1,HOXB9,HSD17B1,INSL3,JAG2,KIT,LAMB1,MAD2L1,mir-21 (includes others),MYC,NOTCH1,NR4A3,PDGFRB,PDPN,PHLDA2,PRKCH,PTGS1,Raet1d/Raet1e,S100A11,SPP1,SPRY4,ST3GAL1,TF,TIMP3,TNFRSF11B,VDR	396 (20)
SMARCA5	0,135	transcription regulator		-1,287	bias	1,81E-07	ANKRD6,ATP2B4,CAMK4,EPHB2,Gbp9 (includes others),GFRA1,HLA-A,IRF7,KIT,NLRC5,NOTCH1,PRSS57,RTP4,SMOC1,TSPAN32,UNC93B1,Zfp981 (includes others)	125 (7)
TMPRSS2-ERG		fusion gene/product		-0,243		1,81E-07	B3GNT3,CTH,DPYSL5,FOXP2,GNG11,IGFBP6,KLF9,LONRF2,MEGF6,MME,MYC,PRSS23,SLC7A11,TCEA3,TLR2,WNT5B,ZNF503
CD44	-0,808	other		1,488	bias	1,93E-07	ACKR3,ALDOC,BCAM,CLU,ECM1,EMILIN1,ENO2,EPHA4,FN1,IRAK3,ITGA3,ITGA5,KLF4,LAMB1,LGALS3,mir-21 (includes others),MYC,PDK1,PFKL,PGM2L1,PPARA,SPP1,STEAP1,THBS2,WAS	326 (20)
OSMR	-2,174	transmembrane receptor				2,01E-07	Casp4,CISH,Cxcl10,DHX58,Gbp3,Igtp,Mx2,Oas1a/Oas1g,Oasl2,OSMR,Phf11d (includes others),PSMB9	257 (16)
cycloheximide		chemical reagent		-0,095		2,33E-07	ADM,Akr1b7,ATP2B4,BRCA1,CCK,COL1A2,Cxcl10,ESR1,FGFR1,FN1,GJA1,HMGA2,HMOX1,HSD11B1,IGFBP6,IL4R,IRF7,MME,MYC,NQO1,OGN,PDGFRA,PDGFRB,PTGDS,PTGS1,PTPN13,RSAD2,SPP1,THRB,TNFRSF11B,TRPC1,VDR	314 (18)
gentamicin C		chemical drug		1,732	bias	2,41E-07	ABCC2,ADAMTS1,C4a/C4b,CAPN6,CLU,CP,DMD,LGALS3,MYC,PSMB8,S100A11,SPP1
dexmedetomidine		chemical drug		-0,577	bias	2,41E-07	BRCA1,COL1A2,COL4A1,FN1,ITGA3,ITGA5,LAMC3,MYC,OSMR,SPP1,THBS2,TLR2	268 (21)
IFIH1	1,617	enzyme	Activated	3,087	bias	2,58E-07	BST2,CISH,Clec2d (includes others),Cxcl10,Ifit1,IRF7,ISG15,Oas1a/Oas1g,Oas2,RSAD2,USP18	154 (15)
STAT4		transcription regulator	Activated	3,383	bias	2,59E-07	ACVRL1,ALDOC,CAPN5,Cxcl10,ENO2,ERO1A,ETV5,GJA1,IFIH1,Ifit1,IL12RB1,INSL3,IRF4,ISG15,JAG2,KLF9,MYC,PDK1,PKP2,PYGL,RGS16,Trim30a/Trim30d,VLDLR	255 (14)
AHR	-0,001	ligand-dependent nuclear receptor		1,269		2,79E-07	ACKR3,ADM,ANK3,ARHGAP6,ASPN,ATOH8,CAPN5,COL1A2,COL4A1,COL4A2,CREG1,Cxcl10,DHFR,EMILIN1,ESR1,FGFR1,FN1,GAS1,Gsta1 (includes others),HECTD2,IQGAP2,IRF4,ITGA5,KIT,MYC,Nat8f5,NID2,NNMT,NOTCH1,NQO1,OLFML1,PDGFRA,PDGFRB,PTGS1,PTPN13,QPCT,SEMA3F,SLC7A11,SPP1,THBS2,TIMP3,TNFRSF14	316 (19)
TP53	0,111	transcription regulator		1,758		2,82E-07	ABCC2,ACE,ACOT11,ACSL6,ADAM12,AK4,ALDOC,ARHGAP45,BRCA1,CARD10,CDH10,CDT1,CLU,COL1A2,COL4A1,COL4A2,CP,CTF1,CTH,CTSF,Cxcl10,CYFIP2,CYP26B1,DHFR,ECM1,EDA2R,EDIL3,ELF4,EMILIN1,EMP1,ENO2,EPAS1,EPS8,ESR1,F11R,FGFR1,FN1,FSTL1,FSTL3,GALR3,GAS1,GJA1,GLUL,GPR176,GPR63,Gstp1 (includes others),HMOX1,HS3ST1,HSPB7,Ifi204 (includes others),IFIH1,Ifit1,IGDCC4,IL12RB1,IL4R,IRF7,IRF9,ISG15,ITGA5,KCNH2,KCNN4,KIT,KL…	315 (17)
TNF (family)		group		0,492	bias	2,96E-07	BST2,CMPK2,DHX58,GFAP,GHR,GJA1,HSD11B1,IFIH1,IRAK3,IRF7,IRF9,ISG15,JAG2,LGALS3BP,MYC,PARP10,PARP14,PSMB9,RSAD2,TLR2,TNFRSF14,TRIM25,UBE2L6,USP18,XAF1	247 (16)
HRAS	-0,385	enzyme		1,284		3,23E-07	ADM,AFAP1L1,ATP1A3,CHST11,CISH,CLU,COL1A2,COL4A1,ETV1,ETV4,ETV5,FN1,FSTL1,FSTL3,GJA1,HMOX1,HOXA11,HOXB9,IL13RA1,IL17RD,IQGAP2,ITGA5,JAZF1,JUP,mir-21 (includes others),MYC,NID2,NOTCH1,NQO1,PDGFRA,PDGFRB,PLA2G4A,PRR5,PRSS23,PSMB9,PTGFRN,PTGS1,RARB,Rhox5,SPP1,SPRY4,TAP1,TAP2,TENM4,TIMP3,TNFRSF11B	341 (22)
D-glucose		chemical - endogenous mammalian		0,709		3,29E-07	ACE,AGRP,ALDOC,ATP2B4,CACNA1C,CDT1,CLU,COL1A2,COL4A1,CTH,DMD,EFHD1,ERO1A,EVA1A,FN1,GAS1,GCH1,GFAP,GJA1,GLUL,GSDMD,HAPLN1,HMOX1,ITGA5,KCNN4,LAMB1,LIPE,mir-21 (includes others),MYC,NOTCH1,NQO1,NR1I2,NR4A3,PC,PDGFRA,PDGFRB,PDK1,PFKL,PLCB1,PNPLA3,PPARA,PPP2R2B,PTGDS,RAB3B,S1PR3,SELENOP,SH3BGR,SLC7A11,SNCA,SPP1,TLR2	319 (19)
VCAN	-0,900	other		-0,600		3,33E-07	ADAMTS9,ADM,C4a/C4b,CDH13,CLU,FN1,ITGA3,ITGA5,LAMB1,LGALS3,OGN,PARP14,PRELP,RNASE4,SMOC1,TMEM204,WNT4,XAF1,ZNF618	156 (7)
vancomycin		biologic drug	Activated	2,672		3,43E-07	AASS,ADAMTS1,AGMO,APOD,C4a/C4b,CAPN6,CD9,CLU,CMPK2,CP,GANC,GFRA4,HMOX1,LGALS3,MYC,PSMB8,PTGDS,RTN4RL1,S100A11,SLC7A8,SPP1,TMC7	184 (13)
RXRA	0,199	ligand-dependent nuclear receptor	Inhibited	-2,344		3,50E-07	ABCC2,BRCA1,C4a/C4b,CACNA1A,CLU,CNNM1,Cxcl10,Ddx60,DLX6,ECM1,FSTL1,GPT,HMOX1,HOXB3,IGFBP6,IRF7,KLF9,LDHD,MAB21L2,MBP,OSMR,PC,Phf11d (includes others),PHLDA2,PPARA,PTGDS,RARB,RNASEL,SLC27A1,SPP1,STRA6,VDR,VLDLR	295 (21)
decitabine		chemical drug		1,783		3,60E-07	ABCC2,ADAM12,ADAM23,ADAMTS1,BICC1,BRCA1,CD9,CDH13,CLU,CNTN1,COL1A2,DCDC2,EDA2R,ELF4,EPHB6,ESR1,FEZ1,FGFR1,FLT4,FN1,GFRA1,HLA-A,HMGA2,HOXB9,HSPB8,HTRA3,IRF7,ISG15,ITGA3,JUP,KLF4,KRT7,LGALS3,mir-21 (includes others),mir-22 (includes others),MSI1,MYC,NOTCH1,NQO1,NR4A3,NSD1,PAK3,PHF19,PKNOX2,PKP2,PLCB1,PTPRD,RARB,RNASE4,RTP4,SALL4,SLC22A17,SPP1,SYK,TAP2,TIMP3,TLL1,ZNF185	306 (19)
CNTF	-0,608	cytokine	Activated	2,796		3,72E-07	APOD,CISH,CP,FGFR1,GFAP,GJA1,HMOX1,Ifi204 (includes others),Iigp1,KCNK6,KCNN4,KCTD12,KLF4,LGALS3,NOTCH1,Oasl2,OSMR,SLC15A3,SP100,SPP1,TAP1,TLR2	283 (19)
GLI1	0,342	transcription regulator		1,323		4,04E-07	C1orf116,CLU,CMPK2,EMP1,EPHB6,ETV5,FLT4,HRCT1,IGFBP6,IL17RD,IQGAP2,ITGA3,JAG2,JUP,KIT,KLF4,KLF9,mir-21 (includes others),MYC,NDRG2,NEURL1B,NOL4L,NREP,PAPSS2,PDGFRA,PGM2L1,PHLDA2,PRAG1,PSMB9,QSOX1,RNASE4,RNASEL,S100A11,SELENOP,SLC16A9,SPP1,SPRY4,TIMP3,TMCC3	277 (11)
UBAP1	-0,407	other	Inhibited	-2,828	bias	4,40E-07	BST2,IRF7,ISG15,PSMB8,RSAD2,SP100,USP18,XAF1	103 (7)
BRAF	-0,709	kinase				4,53E-07	ADAMTS9,AIF1L,ANPEP,BCAM,C1QL1,COL4A1,COL4A2,COL9A2,EPAS1,ETV1,ETV4,FN1,FZD8,HGSNAT,IGFBP6,ISYNA1,LAMB1,Loxl2,MME,MMP15,MYC,NOTCH1,PALLD,PALM,POMK,PRR5,PSMB8,PSMB9,RASD2,SLC6A15,SPRY4,ST3GAL1,TMEM132A,TNFRSF11B,ZNF503	318 (22)
IFN (family)		group	Activated	3,474	bias	4,96E-07	ADAMTS1,DHX58,HLA-A,Ifi204 (includes others),IFIH1,IRF7,ISG15,Mx2,RNASEL,RSAD2,SP100,SPP1,TAP1,TLR1,TLR2,ZBP1	224 (16)
DSCAM		other		1,604	bias	5,47E-07	CNTN1,ETV5,JAK3,KCNK6,KLF4,KLF9,MYC,NEURL1B,NREP,PLCB1,PLXNC1,PRKCH,SEMA7A,SRGAP3
IFNLR1	1,140	transmembrane receptor				5,74E-07	CMPK2,Cxcl10,IFIH1,Ifit1,Ifit3/Ifit3b,IRF7,ISG15,MYC,RSAD2,TLR2	233 (14)
NLRX1	0,855	other		-0,971		5,76E-07	CARD10,COL1A2,COL4A2,CREB5,EPAS1,EPS8,GHR,GJA1,GNG11,Gsta1 (includes others),Gsta4,Gstp1 (includes others),Gstt3,ITGA3,JAK3,KIT,LIPE,NOTCH1,Oas1a/Oas1g,OSMR,PDGFRA,SELENOP,THBS2,TLR1	158 (8)
IGE (complex)		complex	Activated	2,548	bias	6,23E-07	ASB2,Ceacam1/Ceacam2,CHST11,CISH,CMPK2,EMILIN1,ENO2,ETV5,GSTT1,HIVEP3,HMOX1,IRF4,ITGA5,KIAA2012,MCF2L,MYC,PPP1R3B,PTPN22,RAB7B,RGS16,RILP,RSAD2,SEMA7A,SPP1,SRGAP3,TLR2,TNFRSF11B,VDR	284 (18)
cisplatin		chemical drug	Activated	3,643		6,45E-07	ABCC2,ADAMTS1,ANPEP,BRCA1,C4a/C4b,CAPN6,CLU,CP,CREB5,CROCC,Cxcl10,DNAI2,DPYSL5,ECE1,ECM1,ESR1,F11R,FAM117A,FEZ1,FN1,GAS1,GGT1,GHR,Gsta4,Gstm4,Gstp1 (includes others),HLA-A,HMOX1,IFIH1,IL4R,INPP5D,ISYNA1,LAMB1,LGALS3,MEGF6,mir-21 (includes others),MYC,NCF2,NOL4L,NOTCH1,NQO1,NR1I2,NREP,PFKL,PPARA,PSMB8,PSRC1,S100A11,SEMA7A,SLC7A11,SPP1,TAP1,TIMP3,TNFRSF14,VDR,WNT4	319 (18)
Ifitm3	1,573	other		-1,732	bias	6,66E-07	ACE,CDH13,COL4A1,COL4A2,Gbp9 (includes others),Mx2,NOTCH4,Oas1a/Oas1g,Oas1b,Oas1c (includes others),RSAD2,SPP1
PPARGC1A	1,356	transcription regulator		1,026		7,48E-07	ACSL6,ADAMTS1,ANGPTL1,APOD,ASPN,ATP1A3,CABP1,CACNA1A,CACNA2D2,CIDEB,CNGB1,COL1A2,Cxcl10,EPAS1,GFRA1,HAPLN1,HMOX1,IGFBP6,IL4R,INPP5J,LAMB1,MBP,MMP15,MSI1,MYC,MYH6,OGN,OSMR,PDPN,PPARA,RGS9BP,SLC12A7,STAC2,STC1,TIMP3,TNFRSF11B	307 (23)
SASH1	0,265	other	Activated	2,887	bias	7,81E-07	CMPK2,Cxcl10,Ifit1,Ifit3/Ifit3b,Iigp1,IRF7,Irgm2,ISG15,MERTK,Mx2,RSAD2,Trim12a	117 (7)
prostaglandin E2		chemical - endogenous mammalian		-0,300		7,98E-07	ADAMTS1,ADAMTS4,Casp4,Clec2d (includes others),CP,Cxcl10,ENPP3,FN1,FSTL3,Gbp9 (includes others),GFAP,GJA1,HEG1,HIVEP3,HLA-A,HMOX1,Iigp1,IL12RB1,IRF4,ITGA5,JAG2,JAK3,KIT,KLF4,MR1,MYC,NTF4,PLA2G4A,PTGS1,SPP1,ST3GAL1,TNFRSF11B	287 (14)
gefitinib		chemical drug				9,25E-07	ADAMTS1,BRCA1,DHFR,ETV4,ETV5,GHR,GJA1,HMOX1,KIT,MMP15,NOTCH1,NQO1,OSMR,PCDH12,PDGFRA,PPP2R2B,SPRY4,TIMP3,TLR2,VILL,WNT5B	323 (20)
TCF3	-0,646	transcription regulator		1,438		1,03E-06	AGRP,ASB2,ATOH8,AZGP1,CBFA2T3,Clec2d (includes others),ESR1,FLT3LG,GATA2,GLUL,HS3ST1,HSD11B1,Ifi204 (includes others),IRF4,KCNN4,KIT,KLF4,MAD2L1,MYC,NOTCH1,NR4A3,PTGS1,PTPN13,RASGRP2,RGS16,SELENOP,SEMA3F,SEMA7A,TF,TLR1,TMEFF1,ZBP1	105 (7)
MYB	-1,379	transcription regulator		-0,243		1,05E-06	ADAM12,ADM,ANPEP,BRCA1,COL1A2,COL4A1,ENO2,FN1,Grap,KIT,KLF4,MFAP3L,MYC,NEURL3,NOTCH1,PFKL,PRAG1,PTPN22,SLC16A3,SPP1	272 (18)
2-bromoethylamine		chemical reagent		1,929	bias	1,07E-06	ABCC2,ADAMTS1,C4a/C4b,CAPN6,CLU,CP,LGALS3,MYC,S100A11,SPP1
NONO	-0,062	transcription regulator	Activated	2,858	bias	1,08E-06	CMPK2,EPHB2,GATA2,GCH1,IFIH1,ISG15,LGALS3BP,PARP14,PDE7B,PDE8A,PTK2B,RSAD2,RTP4,TRIM25,UBE2L6,USP18,XAF1	218 (11)
SLC2A1	0,682	transporter	Inhibited	-2,160		1,12E-06	FN1,Gsta4,HMOX1,KLF4,MYC,NQO1,PPARA,SLC7A11	343 (20)
Z-LLL-CHO		chemical - protease inhibitor		1,908	bias	1,14E-06	BST2,CACNA1A,CDH13,CDT1,CISH,CLU,Cxcl10,DHFR,DMD,EPAS1,ESR1,ETV5,GATA2,GCH1,GFAP,GHR,Gstp1 (includes others),HMOX1,HNF1A,IRF7,KCNH2,MYC,NCF2,NQO1,NR1I2,PDGFRA,PPARA,SALL4,SLC27A1,VDR,WAS	302 (18)
NCOR1	-0,125	transcription regulator	Inhibited	-3,705		1,17E-06	Cxcl10,Ddx60,Ifit1,Ifit3/Ifit3b,IRF7,ISG15,Oas1a/Oas1g,Oas1b,Oas1c (includes others),Oas2,Oasl2,PPARA,PTGDS,RARB,SERPINF1,ZBP1	233 (17)
enalapril		biologic drug		0,514		1,18E-06	ABCC2,ACE,ADAMTS1,C4a/C4b,CAPN6,CLU,COL4A1,CP,FN1,HMOX1,LGALS3,MYC,SPP1	239 (11)
FOXA1	0,131	transcription regulator	Inhibited	-2,817		1,20E-06	ACKR3,ALDOC,COL9A2,EFHD1,ENO2,ERO1A,ESR1,FSTL1,GFRA4,HMOX1,HNF1A,HS3ST1,KLF9,MYC,PDGFRB,PDK1,PFKL,PPARA,PPP1R14C,SLC6A15,STC1,TF,VLDLR	267 (14)
NOTCH3		transcription regulator		0,788		1,26E-06	ALDOC,APOD,ATP2B4,CACNA1C,COL1A2,EPAS1,FN1,ITGA3,MSI1,MYH6,NOTCH1,OGN,PBX1,PDGFRB,PIEZO1,PRAG1,S100A11,TIMP3	275 (15)
NCOA2	0,078	transcription regulator		1,905	bias	1,33E-06	Cxcl10,HLA-A,HNF1A,HSD11B1,Ifit1,IRF4,IRF7,ISG15,KHK,KLF4,LAMC3,NQO1,NR4A3,PPP1R3B,PPP2R2B,SALL4,SRXN1,Trim12c/Trim5,VDR,WNT6	319 (20)
GSK3368715		chemical drug	Activated	2,449	bias	1,35E-06	Cxcl10,Gbp9 (includes others),Ifit3/Ifit3b,IRF7,RSAD2,UBA7
FGF2	-0,034	growth factor		1,855	bias	1,41E-06	ACE,ACVRL1,ADM,ANPEP,BRCA1,C1QL1,CCK,COL1A2,EPAS1,EPHA4,ETV1,ETV4,ETV5,FGFR1,FN1,GCH1,GFAP,GJA1,GRIK4,ITGA3,ITGA5,KIT,LAMB1,MBP,MYC,NOTCH1,NOTCH4,PDGFRA,PDGFRB,SPP1,SPRY4,ST3GAL1,TF,TIMP3,WNT4,ZFP57	312 (24)
IFNA4		cytokine	Activated	2,519	bias	1,58E-06	ATP2B4,BST2,H2-T-ps/H2-T23,IFIH1,ISG15,Mx2,MYC,RSAD2,USP18,ZBP1	233 (16)
MEF2D	0,268	transcription regulator		1,775	bias	1,66E-06	CDT1,COL1A2,FN1,Gsta1 (includes others),Gsta4,HMOX1,IRF4,NQO1,PPARA,SLC7A11,SRXN1,SYK
AKT1	-0,003	kinase	Activated	2,496		1,67E-06	CISH,CLU,COL4A1,Cxcl10,ESR1,FN1,FSTL1,Gsta1 (includes others),GSTT1,HMOX1,LAMB1,MBP,mir-21 (includes others),MYC,MYH6,NOTCH1,NQO1,PDGFRA,PDGFRB,PLA2G4A,PPARA,PTGS1,SERPINF1,SLC7A11,SPP1,THBS2	396 (20)
PRL		other	Activated	2,787	bias	1,69E-06	BST2,CISH,CMPK2,DHX58,ESR1,FLT4,IFIH1,IRF7,IRF9,ISG15,MYC,PARP10,PARP14,PDPN,PHLDA2,RSAD2,SP100,TRIM25,USP18,VDR,XAF1	245 (17)
SP1	0,107	transcription regulator		0,166	bias	1,82E-06	ACVRL1,ADAMTS1,AFAP1L1,Akr1b7,Ceacam1/Ceacam2,CHRNB4,COL1A2,CTH,DHFR,DMD,ESR1,FGFR1,FN1,GHR,GJA1,HMOX1,HSD17B1,IL4R,IRAK3,IRF4,KIT,KLF4,LCAT,LIPE,MYC,NCF2,NOTCH1,NTF4,PDGFRA,PDGFRB,PDK1,PLA2G4A,PTGS1,RASGRP2,Rhox5,SPP1,SPTB,THRB,TIMP3,TLR2,VDR	304 (22)
carbon tetrachloride		chemical toxicant		1,026	bias	1,90E-06	ABCC2,AK4,COL1A2,Cxcl10,DHFR,EMP1,FN1,Gsta1 (includes others),Gsta4,Gstp1 (includes others),HMOX1,IGFBP6,IL13RA1,MYC,NDRG2,NQO1,PDGFRA,PDGFRB,PIEZO1,PRKCH,S1PR3,SPP1,TF,TIMP3	332 (22)
filgrastim		biologic drug		-0,102		1,95E-06	ADGRG3,ATP1A3,ATP2B4,CLU,CMTM5,CYB561,FAM111A,FLT3LG,GNG11,GP1BB,ICAM2,IL4R,IRAK3,ISG15,KIT,KLF9,LGALS3,MERTK,MGAM,MME,NHS,NMNAT2,NR4A3,PARP14,PHLDA2,QSOX1,RAB37,RSAD2,SLC45A3,SPP1,XAF1,ZKSCAN7
IKBKB	0,185	kinase	Activated	2,444	bias	1,99E-06	BRCA1,CDH13,CLU,CP,CTSF,Cxcl10,GCH1,GSTT1,HLA-A,HMOX1,Ifi204 (includes others),Ifit1,IGFBP6,ISG15,LIPE,MBP,MYC,MYO1D,OGN,PLA2G4A,PTK2B,PTPN13,RGS16,TIMP3,TNFRSF11B,TRPC1	299 (15)
ESTROGEN RECEPTOR (family)		group		-0,489		2,05E-06	CDH10,CDH13,CNNM1,COL4A1,COL4A2,COL9A2,F11R,FGFR1,FN1,Gsta1 (includes others),ICAM2,ITGA3,JUP,KIT,KRT7,mir-21 (includes others),MMP15,MUC15,MYC,PCDH1,TIMP3,TMEFF1,WNT5B	311 (18)
cobalt chloride		chemical reagent	Activated	2,447	bias	2,12E-06	ACKR3,ADAMTS1,ADM,ALDOC,ANPEP,CLU,CP,ENO2,EPAS1,ERO1A,HMOX1,HS3ST1,NDRG4,PDK1,PFKL,SERPINF1,STC1,VLDLR	253 (15)
MRTFB	-0,407	transcription regulator	Activated	2,500	bias	2,12E-06	ADAMTS1,ADM,CACNA1C,COL9A2,F11R,FN1,GAS1,HLA-A,ITGA5,LIMCH1,Loxl2,MOGAT2,NREP,NRXN2,P2RX1,P2RY1,PDGFRA,PRSS57,RPS6KA6,SELENOP
CX3CL1	1,096	cytokine		0,727		2,27E-06	ADAMTS1,APOD,CHRNB4,ETV1,FOXP2,GFAP,HMOX1,Ifi204 (includes others),Ifit3/Ifit3b,IRF7,KIF26A,LGALS3BP,MCOLN3,RYR3,SERPINF1,SPP1,WNT6	263 (15)
PEAR1	0,923	other		-0,632	bias	2,29E-06	ADAM12,COL1A2,COL4A1,COL4A2,FN1,FSTL1,ITGA5,Loxl2,SPP1,THBS2	159 (7)
methylprednisolone		chemical drug		-0,292		2,29E-06	ABCC2,AK4,Akr1c12/Akr1c13,ANPEP,CD9,CDH13,CREG1,DMD,ECE1,EMP1,FN1,FSTL1,GCH1,GHR,GPT,Gstp1 (includes others),Gstt2,HMOX1,IGSF6,INPP5D,IRAK3,IRF7,Irgm2,ITGA5,JUP,KLF9,LRP3,Mx2,MYC,Nat8,PC,PDK1,PHLDA2,PKIA,SLC12A7,SLC4A11,SYK,THRB,TIMP3,TLR1,TLR2	343 (18)
TET2	0,275	enzyme		-1,339		2,33E-06	APC2,ATP1A3,CA8,CHST11,CMPK2,ECM1,FN1,HOXB3,HSD17B1,Ifi204 (includes others),Ifit3/Ifit3b,Ifitm3,Il3ra,MYH6,NIBAN1,PDGFRB,PDK1,RNF144A,RSAD2,SLC4A11,TRIB2,WNT4,WNT5B
THPO		cytokine		0,076	bias	2,37E-06	CISH,CMPK2,Ddx60,ETV4,GATA2,GCH1,HNF1A,ISG15,KLF4,MYC,RSAD2,TAP1,USP18,VDR	243 (16)
phenacetin		chemical drug		1,706	bias	2,41E-06	ABCC2,CAPN6,CLU,CP,LGALS3,MYC,PSMB8,S100A11,SPP1
DNMT3B	-0,246	enzyme		-0,832		2,43E-06	CACNA1C,CAMK4,CMTM5,ELF4,ESR1,FBXL16,KIT,MAPK4,MID1,MYC,MYH6,PAK6,PLEKHA6,PNPLA3,PPP1R14C,RGS16,Rhox5,SLC7A11,TIMP3
IL1A		cytokine	Activated	3,742	bias	2,50E-06	ABCC2,ADAMTS1,ADAMTS4,APOD,C4a/C4b,Clec2d (includes others),Cxcl10,FGFR1,GCH1,H2-T-ps/H2-T23,HLA-A,HMOX1,HSD11B1,Ifit1,Iigp1,IRF7,ITGA5,KIT,Mx2,MYC,PLA2G4A,RGS16,SPP1,TAP1,TLR2,TNFRSF11B	277 (14)
birabresib		chemical drug		-0,466		2,59E-06	ACKR3,ADAMTS1,CDH10,HOXB3,KANK4,MFNG,MYC,PABPC4L,RBMS3,SERPINF1,USP18
PCSK9	0,067	peptidase				2,84E-06	C4a/C4b,CBFA2T3,CD9,Ceacam1/Ceacam2,CREB5,Cxcl10,ECM1,EPS8,ICAM2,Ifi204 (includes others),Ifit3/Ifit3b,Ifitm3,IRF7,ISG15,PDPN,PNPLA3,PTPN22,RAB7B,SLC7A11,SPP1,TF,TLR2
AGN194204		chemical drug	Activated	2,099	bias	2,99E-06	Akr1b7,CYP26B1,EMP1,FMNL1,GJA1,HRCT1,HTRA3,Ifitm3,Igtp,IL12RB1,IL4R,MAD2L1,MYC,NRXN2,PARM1,PTPN22,S1PR3,SPP1,STAC2,STRA6,TAP1
DNMT3A	0,276	enzyme		-0,229		3,04E-06	ACE,ADAMTS9,ATP2B4,CACNA1C,Casp4,CD9,ERO1A,ETV5,HOXB3,Il3ra,LAMC3,MYH6,NQO1,P2RY1,PAK6,PPP1R14C,PTGS1,PTPN13,RGS16,Rhox5,SPP1,SYK	70 (3)
SOX4	0,367	transcription regulator		0,224	bias	3,07E-06	ADAMTS4,AIF1L,Akr1c12/Akr1c13,EMP1,EVL,FN1,LRRN3,MAP7,MBP,NREP,NRXN2,PYGL,RNASE4,RNF144A,S100A11,SEMA3F,TENM4,THSD1,TMEM98,VOPP1
LATS (family)		group		-0,632		3,26E-06	CYP26B1,ESR1,GJA1,HSD17B1,ITGA3,LGALS3,PTGDS,PTGS1,RSPO1,SPP1	204 (7)
EXO1	-0,543	enzyme	Activated	2,000	bias	3,29E-06	Ifit3/Ifit3b,IRF7,ISG15,Oas1a/Oas1g
RNA POLYMERASE II (complex)		complex				3,31E-06	ADAM23,BRCA1,CISH,COL1A2,DHFR,ESR1,Gbp7,GHR,GPT,HNF1A,HOXA11,Ifit1,ITGA5,MAD2L1,MYC,PBX1,PCDHAC2,PSMB9,Pzp,RARB,SPP1,TAP1,TAP2,THBS2	278 (12)
CDCA8	-0,534	other		1,155	bias	3,32E-06	CYB561,FN1,HSPB7,ITGA3,KCNIP3,KCNN4,MAP7,MYC,MYO1D,NID2,RAB17,WNT4
MET	-0,015	kinase		-0,020	bias	3,43E-06	ASPN,C1s1,ESR1,FN1,GLUL,HMOX1,Ifit1,ITGA3,JAG2,KLF4,KRT7,MAD2L1,MEGF6,MERTK,MYC,NOTCH4,NREP,OGN,PLXDC2,PRELP,SPP1	303 (19)
SORL1		transporter		-0,471	bias	3,48E-06	ACVRL1,ADAM12,AZGP1,CACHD1,COL1A2,COL4A1,ECM1,EPHA4,EPHB2,FN1,ITGA5,LAMB1,LAMC3,NID2,PDGFRA,PDGFRB,SEMA3F,TNFRSF11B	146 (7)
JUN	0,564	transcription regulator	Activated	2,281	bias	3,62E-06	BRCA1,CLU,CMTM5,COL1A2,Cxcl10,EPAS1,FN1,GJA1,GPT,Gsta1 (includes others),Gstp1 (includes others),HMOX1,Ifi204 (includes others),IGFBP6,IRAK3,LGALS3,MBP,MCF2L,mir-21 (includes others),MYC,MYH6,NCF2,NOTCH4,NQO1,PAK3,PDK1,PLA2G4A,PTGDS,PTPRD,SDK1,SPP1,SYK,TF,TIMP3,VDR,WNT4	324 (18)
MEK (family)		group		-1,048		3,81E-06	ANPEP,BCAM,CLU,COL1A2,EPAS1,EPHB2,ESR1,ETV1,ETV4,ETV5,FGFR1,HGSNAT,HMGA2,LAMB1,mir-21 (includes others),MME,MYC,NQO1,PDGFRA,PDGFRB,PHLDA2,POMK,RARB,SLC6A15,SPRY4,TMEM132A,XAF1	323 (20)
SOX7		transcription regulator		0,302		4,07E-06	COL4A1,COL4A2,EPHB2,FGFR1,FLT4,KRT7,LHX5,NOTCH4,NTF4,STC1,VASH1
COLQ		other		0,707		4,07E-06	ASPN,COL4A1,COL4A2,DMD,ECM1,FN1,LAMB1,MMP16,NID2,PRELP,WNT4
fenamic acid		chemical reagent	Activated	2,008	bias	4,07E-06	ABCC2,ADAMTS1,C4a/C4b,CAPN6,CLU,CP,LGALS3,MYC,PSMB8,S100A11,SPP1
2,4,5,2',4',5'-hexachlorobiphenyl		chemical toxicant		1,604		4,10E-06	Akr1b7,ATP1B2,CCK,DHFR,FGFR1,GFRA1,Gsta1 (includes others),Gstm4,Gstt3,Mx2,MYC,PAK3,PALS2,SMOC1
TMEM120A	-0,243	ion channel	Activated	2,216	bias	4,30E-06	Ifit1,IRF7,ISG15,Mx2,RSAD2	134 (12)
PLCG2	0,177	enzyme		-1,306		4,31E-06	CD9,Cxcl10,HLA-A,Ifi204 (includes others),Ifit1,Ifit3/Ifit3b,Ifitm3,ISG15,PLA2G4A,PLCB2,PTGS1,SPP1	292 (14)
PLX5622		chemical drug		-0,870		4,38E-06	ARHGAP45,CCK,CD9,CP,Cxcl10,FN1,GFAP,GJA1,IL4R,IRF7,NEGR1,NID2,NRXN2,NSG1,PSMB9,SCN1A,SERPINF1,SP100,SPP1,TLR2,TMEM119,TNFRSF11B,UNC93B1
CTNNB1	0,202	transcription regulator		0,169	bias	4,41E-06	APOD,CLU,COL4A1,COL4A2,CREG1,CTSF,Cxcl10,CYFIP2,ECM1,EDIL3,ENO2,EPHB2,ETV1,ETV4,FN1,FSTL3,GATA2,GCH1,GDF9,GFAP,GHR,GJA1,GLUL,GRAMD4,HAPLN1,HNF1A,Ifi204 (includes others),IRF4,JUP,KIT,KRT7,LAMB1,LGALS3,LIPE,MME,MMP15,MMP16,MYC,MYH6,Nat8,NDRG2,NOTCH1,OGN,PHLDA2,PPARA,QPCT,RTL9,SLC17A9,SPP1,SPRY4,STRA6,SYK,TIMP3,TNFRSF11B,WNT4,WNT5B,WNT6,XAF1	346 (19)
simvastatin		chemical drug		-0,028		4,50E-06	ADAMTS1,CACNA1C,CD9,ESR1,ETV4,GJA1,GPT,HMOX1,HS3ST1,KIT,KLF4,MYC,NCF2,PALS2,PPARA,S1PR3,SPP1,TLR2,TNFRSF11B,WNT4,Xlr3c (includes others)	299 (18)
CEBPB	1,099	transcription regulator	Activated	2,201	bias	4,92E-06	ADM,Akr1b7,ANPEP,BARD1,BRCA1,CDT1,CLU,COL1A2,CP,Cxcl10,DHFR,DMD,EDIL3,FN1,FSTL1,FSTL3,FZD8,GAS1,GFAP,HLA-A,HSD11B1,Ifit3/Ifit3b,Ifitm3,Il3ra,IRAK3,IRF4,IRF7,IRF9,MBP,MYC,NDRG4,PDGFRA,PLA2G4A,PPARA,PTGS1,SPP1,TF,VDR,VLDLR,WNT6	275 (19)
TNK1	1,204	kinase	Activated	2,449	bias	5,18E-06	Ifi204 (includes others),IFIH1,Ifit1,IRF7,Oas1b,Oas2	129 (11)
diethylstilbestrol		chemical drug		-1,378	bias	5,27E-06	CDH13,CLU,EMP1,ESR1,GGT1,HLA-A,HOXA11,HTRA3,IGFBP6,IGSF6,IL4R,INSL3,KLF4,MAD2L1,NDRG2,NR4A3,PDGFRA,PDGFRB,PTK7,SEZ6,SHISA4,TF,THBS2,VDR,WNT4	323 (18)
deoxycorticosterone acetate/potassium chloride/sodium chloride		chemical reagent		0,863	bias	5,27E-06	Akr1b7,ESR1,FN1,ISG15,PTGS1,SPP1,THRB,VDR	181 (11)
mir-96		microRNA		1,361		5,38E-06	CMPK2,FN1,GHR,ISG15,JUP,KIF26A,RSAD2,RTP4,XAF1
FGFR2	0,220	kinase		-0,542		5,38E-06	B4GALNT4,BRCA1,CA4,COL4A1,COL4A2,FN1,GJA1,ISG15,ITGA5,LAMB1,MBP,MYC,NOSTRIN,NOTCH1,PDGFRA,RSAD2,SPP1	315 (18)
IL21		cytokine	Activated	3,761	bias	5,59E-06	CMPK2,Gbp9 (includes others),Ifi204 (includes others),Ifit1,Ifit3/Ifit3b,Igtp,IRF4,IRF7,ISG15,mir-21 (includes others),Mx2,NEURL3,Oas2,PSMB9,RSAD2,Slfn8/Slfn9,TAP1,USP18	288 (17)
NR1H4	0,905	ligand-dependent nuclear receptor		0,974		6,15E-06	ABCC2,ADAMTS4,Akr1b7,ANPEP,COL1A2,FN1,GPT,Gsta1 (includes others),Gsta4,HNF1A,KLF4,LCAT,LIPE,MYC,NDRG2,NR1I2,PNPLA3,PPARA,PTGS1,RARB,SEMA7A,SPP1	310 (20)
TSC2	-0,218	other	Inhibited	-2,500	bias	6,15E-06	ARSG,CLN3,CP,CREG1,CTSF,ERO1A,GFAP,HGSNAT,HMOX1,Ifit1,Ifitm3,IL13RA1,JUP,LGALS3,NIBAN1,PDGFRA,PDGFRB,PGM2L1,PPP1R3B,PRELP,RTN4RL1,S100A11
IRF1	0,753	transcription regulator	Activated	3,403	bias	6,22E-06	BST2,CMPK2,Cxcl10,FN1,GSDMD,IFIH1,IL12RB1,IRF4,IRF7,IRF9,ISG15,MYC,NCF2,PSMB8,PSMB9,RSAD2,Sp110 (includes others),TAP1,TAP2,XAF1	257 (16)
nitrofurantoin		chemical drug		1,168		6,34E-06	ABCC2,ADAMTS1,C4a/C4b,CAPN6,CLU,CP,Gsta1 (includes others),Gstp1 (includes others),HMOX1,LCAT,LGALS3,MYC,NQO1,S100A11,SELENOP,SPP1,TIMP3
IOX2		chemical reagent		1,134	bias	6,39E-06	ADM,AK4,CCK,ENO2,PDK1,RYR3,VLDLR
ESR1	3,053	ligand-dependent nuclear receptor		-0,606		6,42E-06	AASS,ACE,ACKR3,AGRP,ANK3,ARSG,BRCA1,C1QTNF5,CISH,Clec2d (includes others),CLN3,CP,CTH,CYFIP2,CYP26B1,DCDC2,DMTN,ESR1,FGFR1,FLT3LG,GATA2,GFAP,GHR,GJA1,Gsta1 (includes others),Gsta4,HMGA2,Iigp1,INSL3,IRF4,JAK3,KCNK6,KRT7,LAMB1,LGALS3BP,MAD2L1,MAP7,MCF2L,mir-21 (includes others),mir-22 (includes others),MME,MR1,MYC,NCF2,NOTCH1,NPR3,NQO1,NSD1,OBSCN,PAK6,PALLD,PHF19,PLCB1,PON3,PRKCH,PRSS23,PTGDS,PTPN1…	374 (21)
FOS	0,753	transcription regulator		-0,240		6,56E-06	ADAM12,ANK3,BRCA1,CLU,CTH,Cxcl10,EPAS1,EPS8,FN1,FSTL1,GAS1,GJA1,Gsta1 (includes others),Gstp1 (includes others),HMOX1,HSPB8,IGFBP6,IRAK3,IRF4,KCNN4,LGALS3,LGALS3BP,mir-21 (includes others),MYC,MYH6,NCF2,NOTCH4,NQO1,PDPN,PTGDS,PTPRD,SDK1,SPP1,TNFRSF11B,TRIB2,WNT4,WNT6,XAF1	281 (15)
FCGR2A		other	Activated	2,828	bias	6,61E-06	Ifit3/Ifit3b,Ifitm3,IRF7,ISG15,Oas1b,RNASEL,USP18,XAF1	203 (11)
miR-450a-5p (and other miRNAs w/seed UUUGCGA)		mature microRNA		-0,707	bias	6,61E-06	COL1A2,ESR1,ITGA5,NOTCH1,PDGFRB,SPP1,STEAP1,TMEM132A
medroxyprogesterone acetate		chemical drug		1,282	bias	6,62E-06	ADAMTS1,ARSG,ATOH8,CAMK4,ESR1,FGFR1,FN1,FZD8,GCH1,GHR,GLUL,HGSNAT,HSD11B1,HTRA3,IL4R,IQGAP2,ITGA3,KIT,MAD2L1,MYC,NOTCH4,PDGFRA,PLCB1,RARB,RPS6KA6,S100A11,SLC7A8,SNCA,SPRY4,THBS2,TIMP3,WNT4,WNT5B	388 (23)
isobutylmethylxanthine		chemical toxicant		-0,504	bias	6,66E-06	ACE,CCK,COL1A2,DHFR,FN1,Ifit3/Ifit3b,IRF7,ITGA3,KLF4,MERTK,MYC,NOTCH1,PDGFRA,PDGFRB,PDK1,PPARA,PTGFRN,SYK,THBS2,TIMP3	327 (19)
aflatoxin B1		chemical - endogenous non-mammalian		1,633	bias	7,06E-06	BARD1,CDH13,EDA2R,GJA1,Gsta1 (includes others),Gstp1 (includes others),HLA-A,ITGA5,LGALS3BP,MAD2L1,MGAT3,MME,NCF2,NQO1,P2RX1,SLC7A11,SPP1,SRXN1,TLR1,TRIM16,VDR,VLDLR,WNT4,WWOX
TLR3	1,164	transmembrane receptor	Activated	4,087	bias	7,08E-06	ADAMTS4,BFSP2,CLU,CMPK2,CTH,Cxcl10,DHX58,FLT3LG,Gbp3,GCH1,HMOX1,Ifi204 (includes others),IFIH1,Ifit3/Ifit3b,Iigp1,IRF7,ISG15,NOTCH1,Oas1a/Oas1g,Oasl2,RARB,RSAD2,USP18	157 (16)
ETV6	-0,356	transcription regulator	Inhibited	-2,709	bias	7,16E-06	CMPK2,Cxcl10,DHX58,ISG15,LGALS3BP,PARP10,PARP14,RSAD2,SPRY4,UBE2L6,XAF1	201 (7)
IFNA1/IFNA13		cytokine	Activated	3,070	bias	7,39E-06	Cxcl10,DHX58,IFIH1,IRF7,ISG15,MYC,Oas1a/Oas1g,RSAD2,UBE2L6,ZBP1	234 (15)
phenylbutazone		chemical drug	Activated	2,437	bias	7,39E-06	ABCC2,ADAMTS1,C4a/C4b,CAPN6,CLU,CP,LGALS3,PSMB8,S100A11,SPP1	117 (7)
CYP1B1		enzyme		-0,258		7,47E-06	ACOT11,B3GNT3,CACHD1,Gm43302,HMOX1,MID1,MYC,NDRG2,NQO1,PTGS1,RGS16,Rpl15-ps6,Slfn8/Slfn9,THBS2,VLDLR	189 (7)
IFNAR2	0,505	transmembrane receptor	Activated	2,646	bias	7,78E-06	IFIH1,ISG15,Oas1a/Oas1g,PSMB8,PSMB9,UBA7,UBE2L6,USP18,XAF1	276 (16)
Samsn1		other	Activated	2,887	bias	8,02E-06	CMPK2,Cxcl10,Ifit1,Ifit3/Ifit3b,Iigp1,IRF7,Irgm2,ISG15,MERTK,Mx2,RSAD2,Trim12a	137 (7)
TCF7	-0,413	transcription regulator		-0,791		8,13E-06	ADAM23,Akr1c12/Akr1c13,BRCA1,CAPN3,CISH,ECM1,ENO2,FGFR1,GGT1,GSAP,Ifitm3,IL4R,INPP5D,IRAK3,IRF4,KIT,MFAP3L,Naip1 (includes others),P2RY1,PAPSS2,PPARA,PYGL,RARB,SPP1,STAC2,TBC1D2,TLR1,Wdr95
DOCK8	0,758	other	Activated	2,714	bias	8,20E-06	CMPK2,Cxcl10,Ifit1,Ifit3/Ifit3b,Iigp1,IRF7,Irgm2,ISG15,MERTK,Mx2,RSAD2
NR3C1	-0,087	ligand-dependent nuclear receptor		0,214		8,41E-06	ADM,BARD1,BRCA1,CARD10,COL1A2,Cxcl10,EMP1,FN1,GAS1,GLUL,Gstp1 (includes others),HSD11B1,IFIH1,Ifit1,IL13RA1,ISG15,KLF4,KLF9,LIPE,MERTK,MYC,NOTCH4,NQO1,PAK6,PC,PDPN,PHLDA2,PLA2G4A,PLEKHF1,PPARA,PPP1R14C,PRPH,PTK2B,PYGL,RBMS3,RNASEL,SELENOP,SERP2,SNCA,SPP1,STC1,TIMP3,TLR1,TLR2,TNFRSF11B,Trim30a/Trim30d,UNC13B,VDR,WDR31	350 (18)
VH032		chemical reagent		1,134	bias	8,41E-06	ADM,AK4,CCK,ENO2,PDK1,RYR3,VLDLR
diethylmaleate		chemical toxicant		0,621		8,41E-06	Gstp1 (includes others),HLA-A,HMOX1,Iigp1,IRF7,NQO1,SLC7A11	246 (14)
lactic acid		chemical - endogenous mammalian		0,800	bias	8,62E-06	ATOH8,CAPN6,CLU,ELF4,EPHB6,EYA1,FN1,FSTL1,FSTL3,LIMCH1,NKAIN1,NREP,PDK1,PTGS1,PYGL,SLC16A3,SLC22A17,THSD4,TIMP3,TLE2,TMEM132A	243 (13)
actinomycin D		biologic drug		-1,814	bias	8,62E-06	ABCC2,ADM,BRCA1,CCK,COL1A2,EPAS1,FGFR1,FN1,GCH1,Gstp1 (includes others),HMGA2,HMOX1,MYC,PSRC1,SLC27A1,SPP1,TAP1,TF,THRB,TLR2,VDR	312 (18)
PTH		other		0,928	bias	8,78E-06	ADAMTS1,ANK3,COL1A2,FN1,GJA1,KIF26A,MME,NDRG2,PALM,PLEKHA6,PLXDC2,SLC43A2,SPP1,STC1,TMEM119,TNFRSF11B,VDR,WNT4	283 (19)
U0126		chemical drug	Inhibited	-2,824	bias	8,84E-06	ACKR3,ADAMTS4,APC2,BRCA1,COL4A1,EMP1,ESR1,ETV1,ETV5,FLT3LG,FN1,GDF9,GFAP,GJA1,Gsta4,HAPLN1,HMOX1,ITGA3,ITGA5,KCNN4,LAMB1,mir-21 (includes others),MYC,NR4A3,NREP,OSMR,PLA2G4A,PRELP,SPP1,SRXN1,STC1,SYK,TAP2,TF,TIMP3,TLR2,TNFRSF11B,VASH1	354 (20)
PSEN2	0,671	peptidase		0,910		9,01E-06	CD9,EMP1,Erdr1x,GFAP,GJA1,H2-T-ps/H2-T23,HSD17B1,MBP,NOTCH1,PDGFRA,PDGFRB,PSTPIP1,SP100	306 (19)
LMNA	-0,699	other		0,000		9,15E-06	ASPN,CACNA1A,COL1A2,EPAS1,FAM13C,FN1,GJA1,GPT,Grap,Gstt2,HMGA2,HTRA3,IFIH1,JAZF1,LIPE,MMP15,MYC,PDGFRA,PLD2,PLXDC2,PPARA,SEMA7A,SPP1,TEC,TIMP3,UBA7	322 (25)
KDM3B	-0,119	enzyme	Inhibited	-2,121	bias	9,36E-06	ABCA12,ADAMTS1,APOD,DEGS2,FN1,GATA2,KALRN,MYC,PALLD,S1PR3,ZNF503
SUMO3	-0,268	other		-1,294		1,01E-05	BST2,Ceacam1/Ceacam2,CTH,ENPP3,H2-M3,ISG15,RNASE4,TAP1	135 (12)
PCMT1	-0,056	enzyme		0,000		1,01E-05	ADM,AZGP1,EDIL3,F11R,FSTL3,KCTD12,NQO1,PABPC4L
butylated hydroxyanisol		chemical toxicant	Activated	2,145		1,01E-05	Gsta1 (includes others),Gsta4,Gstm4,Gstm6,Gstp1 (includes others),HNF1A,IRF7,NQO1	121 (6)
MRTFA	0,418	transcription regulator	Activated	2,254		1,06E-05	CACNA1C,COL9A2,CYFIP2,F11R,FN1,GAS1,HLA-A,ITGA5,Loxl2,MMP16,MOGAT2,NREP,P2RX1,P2RY1,PDGFRA,PRSS57,RPS6KA6,SELENOP,SLC7A11,WAS
RRAS2	-0,085	enzyme	Activated	2,840	bias	1,07E-05	ACVRL1,EDIL3,ELF1,IL4R,ITGA5,LAMB1,NR4A3,PCDH1,PDGFRA,PDGFRB,PSMB9,RGS16,RSAD2,RTP4,USP18
ISGF3 (complex)		complex	Activated	2,408	bias	1,08E-05	IFIH1,IRF7,ISG15,RSAD2,UBA7,UBE2L6
acyclic retinoid		chemical drug		1,428	bias	1,08E-05	COL1A2,COL4A2,MYC,PDGFRA,PDGFRB,RARB
SMAD3	-0,626	transcription regulator		0,945	bias	1,12E-05	ADAM12,ADAM23,ADAMTS1,ASPN,COL1A2,COL4A1,COL4A2,Cxcl10,ESR1,FN1,FSTL3,FZD8,HMOX1,INPP5D,LAMB1,mir-21 (includes others),MOGAT2,MYC,PC,S1PR3,SLC16A3,SPP1,TF,THBS2,TIMP3,VLDLR	294 (18)
15-deoxy-delta-12,14 -PGJ 2		chemical - endogenous mammalian		-0,088		1,18E-05	ADAMTS4,BRCA1,COL1A2,Cxcl10,ESR1,FN1,GFAP,Gstp1 (includes others),HLA-A,HMOX1,HTRA3,Iigp1,KIT,KLF4,LAMB1,MYC,NQO1,PDGFRA,PLA2G4A,RARB,SPP1	305 (17)
alitretinoin		chemical drug		1,218	bias	1,19E-05	ADAMTS4,APOD,ATP1A3,Casp4,ESR1,FN1,HSD17B1,ISG15,MYH6,Naip1 (includes others),PPARA,RARB,SLC27A1,SPP1,STRA6,UBA7,WNT5B	311 (22)
ZNF217	0,681	transcription regulator		-1,414	bias	1,21E-05	ADM,ANK3,CREB5,HAPLN1,MYC,NMNAT2,PAK3,PKP2,SLC6A15,STRA6,WNT5B
VHL	0,113	transcription regulator		-0,474		1,26E-05	ADM,C4a/C4b,COL1A2,Cxcl10,ENO2,EPAS1,FN1,HMOX1,HNF1A,HSD17B1,Ifit1,ISG15,ITGA5,MAD2L1,NREP,PDK1,SLC16A3,SPP1	241 (13)
RIPK2	-0,570	kinase	Activated	2,840	bias	1,27E-05	CMPK2,Cxcl10,DHX58,IFIH1,IRF7,IRF9,ISG15,MAP3K6,MYC,PPARA,RSAD2,SLC27A1,USP18,XAF1,ZBP1	289 (19)
USP8-IN-22e		chemical - protease inhibitor	Activated	2,236	bias	1,29E-05	HLA-A,PSMB8,PSMB9,TAP1,TAP2
IFN LAMBDA (family)		group	Activated	2,236	bias	1,29E-05	ISG15,Oas1a/Oas1g,Oas1b,Oas2,USP18	106 (7)
sulforafan		chemical drug		-0,974		1,33E-05	ABCC2,ADAMTS1,Akr1b7,Akr1c12/Akr1c13,Gsta1 (includes others),GSTT1,Gstt2,HLA-A,HMOX1,Ifit1,Iigp1,IRF7,LIPE,mir-21 (includes others),Mx2,NQO1,Oas1a/Oas1g,PDGFRB,RARB,SELENOP,TAP1,TIMP3,USP18	291 (14)
TLR9		transmembrane receptor	Activated	2,613	bias	1,33E-05	ADAMTS4,BFSP2,CISH,CLN3,CTH,Cxcl10,FLT3LG,GCH1,HMOX1,Ifi204 (includes others),Ifit1,Ifit3/Ifit3b,IRF4,IRF7,IRF9,ISG15,MYC,Oasl2,RAB7B,RSAD2,USP18	244 (17)
IKBKE	1,164	kinase		1,929	bias	1,43E-05	ALDOC,Cxcl10,HLA-A,Ifi204 (includes others),IFIH1,Ifit3/Ifit3b,IRF7,MYC,PFKL,PYGL,RSAD2,SLC16A3	148 (14)
ERK1/2 (family)		group		-0,856	bias	1,45E-05	ATP1A3,BRCA1,CACNA1C,CCK,ECE1,ESR1,FN1,GJA1,HLA-A,IL17RD,ITGA3,KCNH2,mir-21 (includes others),MYC,NR4A3,PDGFRA,PSMB8,PSMB9,SLC12A7,SPP1,SPRY4,TAP1,TAP2,TNFRSF11B,UNC119	293 (15)
PDGF-BB (complex)		complex		0,830	bias	1,51E-05	ACKR3,ADM,BRCA1,Casp4,COL1A2,CP,CTH,FGFR1,FN1,GHR,GJA1,GLUL,H2-T-ps/H2-T23,HMGA2,HMOX1,ITGA5,LGALS3,MYC,NPR3,NR4A3,PDGFRA,PDGFRB,PTPRD,RYR3,SYK,TNFRSF11B	326 (22)
mibolerone		chemical drug	Inhibited	-2,357		1,51E-05	C4a/C4b,Ceacam1/Ceacam2,CLU,COL1A2,H2-T-ps/H2-T23,IRF7,ISYNA1,MME,MYC,PRELP,PRKCH,TF,TIMP3,USP18,WFDC3
ethionine		chemical toxicant		1,463	bias	1,52E-05	C4a/C4b,CLU,CP,LGALS3,MYC,PSMB8,S100A11,SPP1
lomustine		chemical drug		1,897	bias	1,54E-05	ABCC2,C4a/C4b,CAPN6,CLU,CP,LGALS3,MYC,PSMB8,S100A11,SPP1
RARG	0,807	ligand-dependent nuclear receptor		1,161		1,59E-05	COL4A1,CYP26B1,IGFBP6,INSL3,KLF4,LAMB1,MYC,RARB,SALL4,SLC17A9,STRA6,UBA7	307 (19)
VEGF (family)		group		1,439	bias	1,63E-05	ACE,ACKR3,ADAMTS1,ANPEP,ARHGEF17,CA4,EMP1,EPHA4,ETV5,FLT4,FN1,HMOX1,HOXA11-AS,IRF4,LRAT,MAD2L1,MID1,mir-21 (includes others),MYC,NID2,NOSTRIN,NOTCH1,NOTCH4,NR4A3,OSMR,PC,PDE7B,PHLDA2,SLC27A1,STC1,TMC7,TNFRSF11B,TRIB2,VASH1	330 (23)
puromycin aminonucleoside		chemical reagent		1,247		1,67E-05	ABCC2,ADAMTS1,C4a/C4b,CAPN6,CLU,CP,Gstp1 (includes others),LGALS3,MYC,PSMB8,S100A11,SDK1,SPP1	128 (7)
GCG		other		0,907		1,67E-05	ACKR3,ANK3,CTH,FN1,GFRA1,Gsta1 (includes others),Gstp1 (includes others),KIF26A,MME,NDRG2,NNMT,NR4A3,PALM,PLEKHA6,PLXDC2,RNASE4,SLC43A2,TENT5A	345 (19)
BHLHE40	-0,622	transcription regulator	Activated	3,219	bias	1,68E-05	AK4,Casp4,CD9,CNTN1,CP,ECM1,ELF1,ENO2,ERO1A,Gbp9 (includes others),GCH1,Ifi204 (includes others),IFIH1,IL12RB1,KIT,LGALS3BP,MERTK,NR1I2,PDPN,PLA2G4A,RGS16,SCARF1,SLC16A3,TENT5A,TLR1	320 (17)
TGF BETA (family)		group		1,128		1,69E-05	ADAM12,ARHGAP45,ATOH8,CHST11,CLU,COL1A2,COL4A1,COL4A2,CTF1,Cxcl10,EPAS1,FN1,FSTL1,FSTL3,HMOX1,INPP5D,ITGA5,LCAT,Loxl2,MAD2L1,MERTK,mir-22 (includes others),MMP15,MYC,NID2,NQO1,PC,RYR3,SPP1,TIMP3,TLR2,TNFRSF11B	335 (22)
IL15	-0,275	cytokine	Activated	2,965	bias	1,69E-05	ALDOC,APBA1,BST2,CISH,Cxcl10,DPYSL5,ENO2,FLT3LG,HMOX1,ICAM2,IL12RB1,ISG15,KIT,MYC,NOTCH1,OGN,P2RX1,PDK1,PFKL,PLA2G4A,PSMB8,PSMB9,PTPN13,PYGL,QPCT,RGS16,S100A11,SLC16A3,SP100,SPP1,TLR2,UBE2L6,VDR	279 (18)
NPC1	-0,437	transporter		-1,746	bias	1,72E-05	CDYL2,CTSF,Cxcl10,HLA-A,Ifit1,ISG15,KLF4,LGALS3,MBP,MERTK,MMP15,Oas1a/Oas1g,PNPLA3,SNCA,TAP1,TMEM119	181 (16)
miR-199a-5p (and other miRNAs w/seed CCAGUGU)		mature microRNA	Inhibited	-2,143	bias	1,76E-05	BCAM,CMPK2,COL4A1,FN1,ISG15,ITGA3,KLF4,RSAD2,WNT5B,WNT6,ZBP1	53 (3)
RARB	2,834	ligand-dependent nuclear receptor	Activated	2,249		1,79E-05	Casp4,CYP26B1,Gbp9 (includes others),Ifit1,IGFBP6,Igtp,Iigp1,INSL3,KLF4,Naip1 (includes others),RARB,SALL4,SLC17A9,SLC27A1,SPP1,STRA6,UBA7,USP18	287 (22)
TNIK	-0,271	kinase	Activated	2,828	bias	1,84E-05	IFIH1,IRF7,ISG15,LGALS3BP,RSAD2,RTP4,TAP1,XAF1	125 (6)
IRF8		transcription regulator		-1,083		1,91E-05	ACVRL1,CUX2,DCDC2,GFAP,Ifit1,Ifit3/Ifit3b,IRF4,IRF7,ISG15,KCNK6,KLF4,LHX5,MYC,Oas1a/Oas1g,Oas2,Oasl2,PTPN13,SEZ6	269 (17)
COP1	0,036	enzyme		0,475		1,98E-05	CBFA2T3,CISH,Cxcl10,CYP26B1,ESR1,ETV4,ETV5,GFRA1,GJA1,HSPB8,Ifi204 (includes others)	201 (7)
trans-hydroxytamoxifen		chemical drug		-0,062		1,99E-05	ADGRA2,ADM,CLU,COL1A2,FN1,FZD8,Gsta1 (includes others),INPP5J,KRT7,LAMB1,NOTCH1,PDK1,PRSS23,SERPINF1,SP100,STC1,THBS2	239 (10)
SLC16A2		transporter		-0,724		2,03E-05	ATP1B2,ATP2B4,CCK,CNTN1,DPYSL5,GPRIN1,HAPLN1,KLF9,PPARA,SEMA7A,SLC16A3,SLC7A8,STAC2	159 (7)
LINC00624		other	Inhibited	-2,193	bias	2,05E-05	HLA-A,IRF7,ISG15,TAP1,TAP2	133 (14)
6-aminopyrazolopyrimidine derivative compound II		chemical drug	Inhibited	-2,236	bias	2,05E-05	Ifit1,Ifitm3,IRF7,ISG15,Oasl2	106 (9)
BCOR	-0,308	transcription regulator	Inhibited	-2,449	bias	2,11E-05	ADAMTS1,ADM,DLX6,GAS1,IRF4,ISG15,MYC,PTK7,ZNF503	147 (8)
DMD	-4,409	other	Activated	2,220		2,18E-05	AIG1,ATP1B2,CAPN3,CDH13,COL1A2,CYFIP2,DMD,GAN,Ifit1,MAP7,NDRG2,OBSCN,PHKG1,PPP1R14C,PTGFRN,RCSD1,SELENOP,SPTB,TTLL7
cigarette smoke		chemical toxicant	Activated	2,912	bias	2,22E-05	ADM,CLU,COL1A2,COL4A2,Cxcl10,EPAS1,FN1,Gsta1 (includes others),Gstp1 (includes others),GSTT1,HMOX1,KLF4,LRAT,NQO1,Oas1a/Oas1g,Oas1c (includes others),Oas2,Oasl2,P2RX1,PPARA,RAPGEF5,SPP1	260 (16)
VBIT-4		chemical reagent				2,36E-05	Ifit1,ISG15,USP18
quinine		chemical drug				2,36E-05	AGRP,GCH1,HMOX1
INSULIN (family)		group		0,746		2,38E-05	ADAM12,AGRP,CCK,COL1A2,COL4A1,CTH,DHFR,EPAS1,ERO1A,FN1,GFAP,Gstp1 (includes others),HMOX1,HNF1A,HSD11B1,Ifit3/Ifit3b,IRF7,ITGA3,KLF4,LAMB1,LGALS3BP,LIPE,MBP,MYC,NOTCH1,NR4A3,PDGFRA,PDGFRB,PDK1,PLCB1,PPARA,PTGFRN,RSPO1,SELENOP,SERPINF1,SLC27A1,SLC38A3,TF,THBS2,TIMP3,TLR2,VLDLR,WNT4	305 (22)
methotrexate		chemical drug		0,545		2,39E-05	ACSL6,AK4,Casp4,COL4A1,DHFR,EPAS1,Gsta1 (includes others),HMOX1,HSD11B1,IL4R,MYC,NQO1,PBX1,PLD2,PPARA,S100A11,SELENOP,SPP1,TIMP3,TNFRSF11B,WWOX	309 (17)
VEGFA	0,577	growth factor	Activated	2,314	bias	2,40E-05	ACE,ADAMTS1,AK4,ANPEP,ETV4,ETV5,FGFR1,FLT4,FN1,GJA1,HMOX1,HSD17B1,INPP5D,LIPE,MMP15,MYC,NOTCH1,NOTCH4,PDGFRB,PTGS1,SPP1,STC1,TLR1,VASH1	285 (20)
KIT	7,593	transmembrane receptor				2,45E-05	CISH,Cxcl10,ETV1,HMOX1,Ifit3/Ifit3b,Igtp,IL12RB1,IL4R,KIT,LGALS3,MYC,PTPN18,SPP1	299 (18)
SOX10	0,261	transcription regulator		0,693	bias	2,46E-05	ACKR3,CHRNB4,FN1,IRF4,LAMB1,MBP,MYC,NOTCH1,PDGFRB
butyric acid		chemical - endogenous mammalian		-0,365		2,60E-05	ABCC2,ATP2B4,CCK,CLU,COL4A1,COL4A2,ESR1,FSTL1,GATA2,GGT1,HSD17B1,INPP5D,INPP5J,ITGA5,KIT,KLF4,MAPK4,MYC,PDK1,PFKL,PLCB2,PPARA,PTGDS,PTGS1,PTPN7,PYGL,SELENOP,SNCA,SPP1,SYK,TIMP3,TLR2	338 (20)
DLX1	-1,008	transcription regulator		1,667	bias	2,64E-05	DLX6,EDIL3,ENO2,FGFR1,FSTL1,FZD8,GJA1,HNF1A,KIT,QSOX1
triamterene		chemical drug		1,726	bias	2,64E-05	ADAMTS1,C4a/C4b,CAPN6,CLU,CP,LGALS3,MYC,PSMB8,S100A11,SPP1
3p-hpRNA		chemical reagent	Activated	2,607	bias	2,65E-05	IFIH1,ISG15,PARP14,PSMB9,SLC15A3,TAP1,UBE2L6,USP18	94 (7)
PF4		cytokine		0,173		2,71E-05	CMPK2,Ddx60,ETV4,FN1,GATA2,GCH1,HNF1A,ISG15,KLF4,RSAD2,USP18,VDR	288 (16)
PSEN1	0,444	peptidase		1,370		2,79E-05	ARL11,ATP1A3,C1s1,CD9,CYFIP2,EMP1,ENO2,Erdr1x,GFAP,GJA1,Gstp1 (includes others),H2-T-ps/H2-T23,HSD17B1,IRF4,IRF7,MBP,MERTK,MME,MYC,NOTCH1,PAK3,PDGFRA,PDGFRB,PSTPIP1,RYR3,SNCA,SP100,TLR2	267 (17)
SMAD4	-0,284	transcription regulator		1,240		2,86E-05	ACKR3,Clec2d (includes others),COL1A2,COL4A1,COL4A2,CTH,Cxcl10,CYB561,FGFR1,FN1,FSTL3,GJA1,HMGA2,HMOX1,IL12RB1,INPP5D,IRAK3,JAG2,MAD2L1,MYC,NEGR1,PAK3,PDGFRB,PRR5L,PTK2B,SEMA3F,SPP1,TIMP3,UNC119	334 (19)
PTK2	0,306	kinase		1,038		3,01E-05	COL1A2,FN1,ITGA5,MYH6,PALLD,PDGFRB,PTK2B,SPP1,TIMP3,TLL1	311 (24)
PML	0,247	transcription regulator		1,909		3,14E-05	BRCA1,BST2,HMOX1,IFIH1,Ifit3/Ifit3b,IRF7,ISG15,JUP,LIPE,NQO1,Oas2,PRKCH,PSMB8,PSMB9,TAP1,TAP2	239 (15)
BRCA1	-1,999	transcription regulator		1,483		3,25E-05	BRCA1,CARD10,CTSF,Cxcl10,ESR1,HMGA2,HMOX1,IRF7,ISG15,KIT,MAD2L1,MYC,NOTCH1,NQO1,Ptprv,STC1,TAP1	301 (19)
allopurinol		chemical drug		1,732		3,32E-05	ABCC2,ADAMTS1,C4a/C4b,CAPN6,CLU,CP,HMOX1,LGALS3,MYC,PSMB8,S100A11,SPP1	315 (21)
TCF12	0,084	transcription regulator		0,999		3,40E-05	ASB2,AZGP1,CBFA2T3,ELF4,ESR1,FLT3LG,FN1,GJA1,GLUL,IRF4,NOTCH1,NR4A3,PTPN13,SEMA7A,TLR1	43 (3)
LDHA	0,403	enzyme		0,333		3,41E-05	ALDOC,COL1A2,COL4A1,COL4A2,ENO2,FLT3LG,FN1,GNG11,ITGA3,THBS2
THRB	-4,868	ligand-dependent nuclear receptor		1,224		3,61E-05	ATP1A3,Cxcl10,FGFR1,FSTL1,FZD8,GCH1,Ifit1,KLF9,MBP,MYC,MYH6,Oasl2,PTGDS,SLC7A11,SPP1,STRA6,TCEA3,THRB,TLE2,TLR2,WNT4,WNT5B,ZNF185	309 (22)
FOXC1	-0,538	transcription regulator	Activated	3,000	bias	3,63E-05	BST2,CLU,DLX6,ECM1,GATA2,ISG15,MID1,MYC,NOTCH1,PSMB8,RNASEL,SPP1,TRIM6,USP18,VILL,XAF1	309 (22)
PDGFC		growth factor		-0,889	bias	3,65E-05	COL1A2,COL4A2,GFAP,MYC,PDGFRA,PDGFRB	197 (7)
PD98059		chemical - kinase inhibitor	Inhibited	-2,798	bias	3,72E-05	ABCC2,ACE,ANPEP,CCK,CHRNB4,CLU,COL1A2,COL4A1,ECE1,EMP1,ENO2,EPAS1,FN1,GJA1,HMGA2,HMOX1,MCF2L,MYC,NQO1,OSMR,PC,PDGFRA,PHLDA2,PLA2G4A,RNASE4,SELENOP,SPP1,SRXN1,STC1,TF,TLR2,TNFRSF11B,Trim30a/Trim30d,VASH1,VDR,WNT4	346 (19)
REL	-0,199	transcription regulator		-1,152	bias	3,79E-05	BARD1,BRCA1,CTU2,Cxcl10,DHFR,EPHB2,ESR1,ETV5,FN1,HLA-A,Ifit1,Iigp1,IRF4,JUP,KCNK6,MYC,NR4A3,PARP14,PTGDS,RSAD2	279 (18)
1,1-diarylethylene-diammonium derivative		chemical reagent	Activated	3,000	bias	3,82E-05	BST2,IFIH1,IRF7,IRF9,ISG15,PARP14,TAP1,TENT5A,UBE2L6
ID1	-0,667	transcription regulator		-1,033		3,86E-05	FAM110D,FN1,Gbp7,Gbp9 (includes others),GSDMD,Ifi204 (includes others),Ifit3/Ifit3b,LGALS3,mir-21 (includes others),MYC,NOTCH1,STRA6,TF,ZBP1	297 (20)
NFIC	-0,258	transcription regulator	Activated	3,046	bias	3,86E-05	ADAM12,CACNA1A,EFHD1,ENPP3,GFAP,HLA-A,HOXB3,HSD11B1,LGALS3BP,NEGR1,PDGFRA,RGS16,SELENOP,TMEM119
ELOVL3		enzyme		-0,632		3,86E-05	COL1A2,EPAS1,FADS6,Ifi204 (includes others),IGSF6,IQGAP2,PLPPR2,Skint3 (includes others),SPP1,Trim12a
SB203580		chemical drug	Inhibited	-3,041	bias	3,96E-05	ADAMTS4,ADAMTS9,BRCA1,BST2,CCK,COL1A2,Cxcl10,CYP26B1,EXOC3L4,FN1,GJA1,Gsta4,HAPLN1,HMOX1,IL12RB1,IRF7,ISG15,MYC,NQO1,NR4A3,PALLD,PDGFRA,PDGFRB,PPARA,PTGDS,SLC15A3,SPP1,TIMP3,TLR2,TNFRSF11B,VDR,VGLL3	270 (12)
HMGA1	-0,697	transcription regulator		0,344		3,97E-05	BRCA1,COL1A2,COL4A1,COL4A2,ESR1,FSTL1,GATA2,GHR,HS3ST1,KIT,LAMB1,LIPE,MYC,PHLDA2,SYK,WNT6,ZFP57	324 (19)
SNCA	-2,008	enzyme		1,286		4,15E-05	BRCA1,BST2,CABP1,CACNA2D2,CCK,CDH13,EMP1,ENO2,EPS8,FAM81A,GFAP,IL13RA1,IRF7,ISG15,KLF4,Mx2,NCF2,NOTCH1,NQO1,NRXN2,PBX1,PCDHAC2,PLXNC1,PSMB9,PTK2B,RSAD2,SLC17A9,SLC27A1,SMOC1,SNCA,TLR2	313 (16)
hydrocortisone		chemical - endogenous mammalian		1,249		4,18E-05	ADM,BRCA1,COL1A2,FN1,GLUL,GPR153,HSD11B1,IGFBP6,MERTK,MYC,NOTCH4,PLA2G4A,PTGS1,TLE2,TLR2,TNFRSF11B	340 (19)
halofuginone		chemical drug				4,27E-05	C4a/C4b,COL1A2,CP,EMP1,FN1,FSTL1,GNG11,HSD17B1,LGALS3BP,LRAT,PDGFRA,PRELP,PTGFRN,PTK2B,SPP1
SIRT2	-0,162	transcription regulator		0,870		4,28E-05	COL1A2,Cxcl10,FN1,ISG15,mir-21 (includes others),MYH6,Oasl2	298 (21)
IL1 (family)		group	Activated	2,116	bias	4,37E-05	ADAMTS1,ADAMTS4,CP,FN1,GFAP,GGT1,GJA1,HMOX1,HSD11B1,IL17RD,IL4R,IRF4,KIT,LAMB1,LRAT,mir-21 (includes others),MYC,NR1I2,PDGFRA,PDGFRB,PLA2G4A,PPARA,PTGS1,TLR2,TNFRSF11B	293 (16)
UBR5	0,322	enzyme		1,667		4,40E-05	Cxcl10,FLT4,IFIH1,Ifit3/Ifit3b,IRF7,ISG15,KRT7,Oas2,TMEM98
calcitriol		chemical drug	Activated	2,458		4,48E-05	ACE,ADAMTSL2,ASPHD2,ATP2B4,BRCA1,CACNA1C,CDT1,CISH,Clec2d (includes others),CNNM1,COL1A2,COL4A1,COL4A2,EPHB2,ESR1,ETV5,FN1,GHR,Gm17322,GNG11,HSPB7,Ifitm3,IRF4,IRF7,ISG15,KCTD12,KLF4,LRTM2,MAD2L1,MSI1,MYC,PC,PRELP,QPCT,RNF144A,RSAD2,SLC45A3,SPP1,SRGAP3,TAP1,TF,TLR2,TNFRSF11B,UNC119,VDR,WNT4	344 (18)
DIO3		enzyme		0,259		4,48E-05	CEACAM16,CTTNBP2,ELF4,EPAS1,Gsta1 (includes others),HLA-A,HSD17B1,KLF9,PTGDS,PYGL,SEMA7A,SLC27A6,SLC38A3,SNED1,STC1,WNT6	161 (7)
IL13		cytokine		0,137	bias	4,65E-05	ACKR3,ADAMTS4,ASPN,CIDEB,CISH,COL1A2,CP,Cxcl10,EPAS1,EVL,FEZ1,FN1,HMOX1,HS3ST1,HSD11B1,IL13RA1,IRAK3,KCNH2,KLF4,MERTK,MID1,PCDH1,PIEZO1,PLA2G4A,PLXNC1,QSOX1,SERPINF1,SNCA,SPP1,TLR1,TNFRSF11B	327 (21)
MYOC		other		0,900	bias	4,85E-05	ADAMTS1,CARD10,FN1,LAMB1,MBP,PHLDA2,PLXNC1,SLC7A11,SP100,SPP1,STC1	280 (17)
ITPR2	0,317	ion channel	Activated	2,534	bias	4,91E-05	BST2,Cxcl10,Gbp9 (includes others),Igtp,Iigp1,Naip1 (includes others),PSMB9,SEMA7A,SYK,TLR1
GDNF		growth factor		0,657	bias	4,91E-05	ETV4,ETV5,FN1,GATA2,GFAP,GFRA1,KIT,Naip1 (includes others),NSG1,STC1
GIP		other		1,757	bias	5,04E-05	ACE,Cxcl10,Gbp9 (includes others),Ifit1,Ifit3/Ifit3b,Iigp1,IL4R,RSAD2,SPP1	57 (4)
LAMA4	-0,159	enzyme	Inhibited	-2,605	bias	5,15E-05	ACVRL1,ANPEP,CTF1,FN1,GHR,Gstm4,Gstt2,JAK3,LAMB1,LAMC3,NOTCH1,PDGFRA,RNASEL,SPP1,THBS2,TNFRSF14	151 (7)
HOXC8		transcription regulator		-1,026		5,22E-05	Cxcl10,GAS1,NQO1,RARB,SERPINF1,SLC16A3,SPP1
IFNA2		cytokine	Activated	4,488	bias	5,41E-05	BST2,CISH,CMPK2,HLA-A,IFIH1,IRF7,IRF9,ISG15,LGALS3BP,Mx2,MYC,Oas1a/Oas1g,RSAD2,SLC15A3,SP100,TAP1,UBA7,UBE2L6,USP18,XAF1,ZBP1	233 (16)
JAG1	0,320	growth factor		1,063	bias	5,52E-05	APOD,ESR1,F11R,GATA2,MYC,NOTCH4,PDGFRB,SPP1,TIMP3,WNT4	297 (20)
KLF6	0,205	transcription regulator	Activated	2,751	bias	5,70E-05	ACVRL1,ADM,ALDOC,Casp4,ENO2,GCH1,HMOX1,IL13RA1,ITGA5,LGALS3,MYC,OSMR,PARP14,PDPN,PFKL,PLA2G4A,PPARA,RARB,Serpinb8,SLC16A3,TLR1	190 (11)
IGFBP2		other		1,707	bias	5,77E-05	EPHA4,ESR1,FN1,GHR,ITGA5,MYC,PTGFRN,RBMS3,THBS2	327 (22)
INHA	0,952	growth factor		1,224		5,90E-05	ADAMTS1,ADAMTSL2,BCAN,COL1A2,CYP26B1,F11R,FGFR1,ITGA3,KIT,LAMC3,MYC,PRSS23
3M-002		chemical reagent	Activated	3,162		5,98E-05	Apol9a/Apol9b,BFSP2,ETV4,ETV5,Ifit1,IRF4,IRF7,LHFPL1,Phf11d (includes others),SPRY4,TMEM204,Zfp981 (includes others),ZNF185	91 (7)
trichostatin A		chemical drug		0,872		6,02E-05	ABCC2,ADAMTS1,BRCA1,CD9,CISH,CLU,CNTN1,COL1A2,CTSF,ELF1,ELF4,ESR1,FEZ1,FGFR1,FN1,GGT1,GHR,Gsta1 (includes others),Gstp1 (includes others),HMGA2,HMOX1,HOXB9,IGFBP6,IRF4,JUP,KIT,KLF4,mir-22 (includes others),MME,MSI1,MYC,NDRG2,NOTCH1,NQO1,NSD1,PAK3,PBX1,PHF19,PLCB1,PPARA,PRSS23,PTGS1,PTPN7,RARB,SLC7A11,SLC7A8,SPP1,SRXN1,TAP2,THSD4,TIMP3,TLR2,TNFRSF11B	353 (24)
NFATC2	-0,170	transcription regulator		1,964	bias	6,03E-05	Casp4,CISH,CMPK2,Cxcl10,Gbp3,Ifit1,Ifit3/Ifit3b,Iigp1,IRF4,IRF7,Irgm2,ISG15,MERTK,Mx2,MYC,PDZD2,RSAD2,TLR2	313 (17)
BMP7		growth factor		0,043		6,03E-05	COL1A2,ESR1,F11R,FN1,GCH1,GJA1,GLUL,GNG11,IGFBP6,ITGA5,KLF4,mir-22 (includes others),PDGFRB,PKIA,PLCB1,SLC12A7,SPP1,TMEM132A,WNT5B	215 (14)
TSC1	-0,091	other		-0,122		6,16E-05	ACSL6,CACNA1C,CACNA2D2,DMD,GLUL,HMOX1,KCNK6,NIBAN1,NQO1,P2RX5,PDGFRA,PDGFRB,PIEZO1,RYR3,SPP1	203 (7)
JAK1	0,172	kinase	Activated	2,178	bias	6,20E-05	HLA-A,IL4R,IRF7,IRF9,Oasl2,OSMR,PSMB9,TAP1,TF,USP18	249 (15)
FSCN1	0,022	other	Inhibited	-2,236		6,46E-05	Cxcl10,FN1,IRF7,KRT7,SLC7A11	254 (12)
adavosertib		chemical drug	Activated	2,353	bias	6,46E-05	DHX58,FEZ1,HLA-A,IFIH1,IL4R,IRF7,IRF9,ISG15,JAK3,MERTK,MME,TNFRSF11B	293 (15)
GNAQ	-0,145	enzyme		0,000	bias	6,62E-05	ADAMTS1,ADM,AK4,EMP1,HSPB8,LGALS3,MMP16,MYC,NDRG2,NPR3,NR4A3,Oas1a/Oas1g,PDK1,PLCB1,PYGL	145 (4)
troglitazone		chemical drug		1,040		7,03E-05	ABCA12,ACSL6,ATP10B,CCK,COL1A2,COL4A1,ENO2,ERO1A,FGGY,FN1,HMOX1,Ifi204 (includes others),KLF4,LIPE,MME,MYC,NNMT,NR4A3,PC,PDGFRA,PPARA,Scd3,SLC27A1,SPP1,USP13,USP18	335 (22)
HISTONE H2A (family)		group				7,08E-05	ADAMTS1,ADM,DLX6,GAS1,HMGA2,PTK7,SLC7A11,ZNF503
dimethyl sulfoxide		chemical drug	Activated	3,009	bias	7,24E-05	ABCC2,ADAM12,HMOX1,Ifi204 (includes others),MYC,MYH6,PBXIP1,PDZD2,PLD2,PTGS1,PTK2B,TNFRSF11B,UBE2L6,VLDLR	301 (20)
GSR	0,720	enzyme	Inhibited	-2,630	bias	7,60E-05	ABCC2,Gsta1 (includes others),Gsta4,Gstm4,HMOX1,NQO1,SRXN1
SETBP1		transcription regulator				7,76E-05	BARD1,CDH10,ETV5,FSTL3,GATA2,JAK3,MYC,NR4A3,PTPN13,WAS
PDLIM2	0,979	other		-0,302		8,06E-05	FOXRED2,FSTL1,GHR,KCTD12,KIT,LGALS3BP,MME,NPR3,SMOC1,SV2A,WWOX
RASSF1	0,161	other		0,363		8,06E-05	CLU,COL4A1,COL4A2,CREG1,EMP1,ESR1,GHR,KLF4,MYC,SELENOP,SPP1	305 (21)
TET3	-0,082	enzyme		0,072		8,45E-05	ADAMTS9,AGRP,APC2,EPAS1,IRF7,KLF9,LAMC3,LGALS3,MYH6,SLC43A2,WNT4,WNT5B	70 (4)
TCF4	0,051	transcription regulator		0,655		8,47E-05	ADAMTS9,BARD1,CBFA2T3,CD9,Clec2d (includes others),ELF1,ELF4,EYA1,FAM111A,FRMD3,HSD11B1,Ifi204 (includes others),ITGA3,KALRN,KCNN4,MAD2L1,NOTCH1,PDE7B,RASGRP2,SELENOP,SERPINF1,SLC12A7,SLC4A11,TENT5A,ZBP1
NR1I2	1,526	ligand-dependent nuclear receptor		0,184		8,56E-05	ABCC2,CTH,GLUL,Gsta1 (includes others),Gsta4,Gstm6,Gstp1 (includes others),HSD17B1,JAZF1,MYC,Nat8,NR1I2,PAPSS2,PPARA,TF,TLR1,TNFRSF11B,TNFRSF14	414 (19)
E. coli serotype 0127B8 lipopolysaccharide		chemical - endogenous non-mammalian	Activated	2,528		8,75E-05	AIF1L,BCAN,CHST11,Cxcl10,GJA1,GLUL,HMOX1,LGALS3,P2RY1,RSAD2,S1PR3,SEMA7A,SLC16A9,SLC7A11,TLR2,TNFRSF11B	308 (16)
DHCR24	-0,069	enzyme	Activated	2,236		8,94E-05	CD9,HMOX1,Ifitm3,IRF7,ISG15
HECTD2	1,826	enzyme		1,342		8,94E-05	Cxcl10,FN1,ITGA5,PTGS1,SPP1
KAT2A	-0,224	enzyme		-0,359	bias	9,00E-05	ADAM12,ADAM23,ADAMTS1,ANK3,DIRAS1,DMD,EMP1,GATA2,HLA-A,MAD2L1,PTPRD,SV2A,TAP1	201 (7)
EHMT1	-0,103	enzyme	Activated	3,051	bias	9,00E-05	ANPEP,CP,GRAMD4,ITGA3,MMP28,PKP2,SH3TC1,SLC4A11,ST3GAL1,STAC2,STRA6,TLE2,UNC13B
COL5A1	0,526	other		0,412	bias	9,08E-05	EMILIN1,FN1,FSTL1,LGALS3,Loxl2,S100A11,TF
BLM	-0,984	enzyme		-0,956		9,08E-05	COL1A2,GPR153,HMOX1,KALRN,MEGF6,PARM1,THBS2
POLG2	0,113	enzyme				9,23E-05	Ifit3/Ifit3b,RSAD2,USP18
NR1H3		ligand-dependent nuclear receptor		1,095		9,39E-05	APOD,ASPN,BST2,Cxcl10,Ddx60,Gbp3,GPT,Gsta1 (includes others),Gsta4,Gstp1 (includes others),HSD11B1,IL12RB1,IRF7,MERTK,NOTCH1,TAP1,THRB,TLR1,ZBP1	328 (21)
Abcb4		transporter		-0,277	bias	9,51E-05	COL1A2,COL4A1,Cxcl10,FN1,GPT,LGALS3,PDGFRB,SPP1
DTX1		transcription regulator		0,000		9,70E-05	GFRA1,mir-21 (includes others),NRIP3,SPP1,SPRY4,STYXL1
meloxicam		chemical drug	Inhibited	-2,425	bias	9,70E-05	Cxcl10,Ifit1,ISG15,Oas1a/Oas1g,PDK1,USP18	195 (15)
IL2		cytokine	Activated	2,336	bias	9,74E-05	ACSL6,CAPN5,CARD10,Casp4,CD9,CISH,Cxcl10,DPYSL5,ECM1,ELF1,EMP1,EPAS1,EPHA4,EVL,FGFR1,FLT3LG,GFAP,Ifi204 (includes others),Iigp1,IL12RB1,IL4R,IRF4,Irgm2,ISG15,JAK3,KIT,MAD2L1,MME,MYC,NEURL1B,NR4A3,PDK1,PHLDA2,PLCB1,PPP2R2B,PTPN7,RGS16,SPP1,TLR2,TNFRSF11B,TRIB2,VLDLR	263 (18)
FGF8		growth factor		-0,240		9,77E-05	AIF1L,DUSP23,ETV5,FBXL16,FGFR1,NDRG2,RTN4RL1,SLC22A17,SPP1,TNFRSF11B,VDR
APOE	1,007	transporter	Inhibited	-2,557	bias	1,02E-04	ANK3,APOD,BCAM,CABP1,CLU,ECM1,EMILIN1,ESR1,GLUL,HMOX1,HSD11B1,IGFBP6,IL4R,IRF4,ITGA3,ITGA5,JAK3,KLF4,MYC,NCF2,NMNAT2,PC,PPARA,SPP1,TLR2,TNFRSF14	355 (22)	https://pubmed.ncbi.nlm.nih.gov/37279540/
gentamicin		chemical drug	Activated	2,024		1,02E-04	ABCC2,AGMO,APOD,C4a/C4b,CA4,CD9,CLU,DMD,GANC,GHR,HMOX1,IRF7,LGALS3,MYC,NEURL3,PC,PSMB8,PTGDS,Pzp,RTN4RL1,SLC7A8,SPP1,TAP1,TMC7	197 (7)
JAK2	0,148	kinase		1,437	bias	1,07E-04	ACE,COL4A1,Cxcl10,ESR1,FN1,GFAP,ITGA5,MYC,OSMR,PSMB9,SPTB,TAP1,TF,TRIB2,VLDLR	272 (18)
THZ1		chemical drug		-1,612	bias	1,07E-04	ADAMTSL2,CLU,COL1A2,EMP1,FN1,FSTL1,LGALS3,MYC,PDZD2,PRELP,PRSS23,SERPINF1,ST3GAL1,TMEM119,ZNF185	203 (7)
TAL1	-0,164	transcription regulator		-0,156		1,07E-04	AZGP1,CHST11,GATA2,GSDMD,HIVEP3,HLA-A,KIT,LRRN3,MCTP1,MYC,NOTCH1,NR4A3,P2RY1,PTK2B,RAPGEF5,SLC4A11,SYK,TMEFF1	78 (5)
USP21	0,495	peptidase		-0,478	bias	1,08E-04	CP,GJA1,ISG15,KLF4,OSMR,PDGFRA,PPP1R3B	198 (7)
paclitaxel		chemical drug		1,302		1,11E-04	ACKR3,ADM,APC2,CLU,Cxcl10,EMP1,ETV1,ETV5,FLT3LG,GFAP,HLA-A,ITGA3,ITGA5,KCNN4,KLF4,LGALS3,MYC,NREP,OSMR,PRELP,STC1,TAP2,VASH1,WNT4	323 (19)
SPI1		transcription regulator	Activated	3,353	bias	1,12E-04	CMPK2,GATA2,Ifit1,IRAK3,IRF4,IRF7,IRF9,ISG15,ITGA5,KIT,KLF4,MBP,mir-21 (includes others),MME,MYC,NCF2,PSMB8,PSMB9,RSAD2,SPP1,TLR2,TNFRSF14,USP18	301 (15)
PPARA	9,511	ligand-dependent nuclear receptor		0,304		1,16E-04	Akr1b7,C1s1,Ceacam1/Ceacam2,Clec2d (includes others),CNTN1,CTF1,CTH,F11R,GLUL,GPT,Gsta4,Gstp1 (includes others),GSTT1,Gstt2,H2-T-ps/H2-T23,HMOX1,Ifitm3,IGFBP6,KHK,MAD2L1,mir-21 (includes others),MYC,NCF2,NR1I2,P2RY1,PC,PLEKHF1,PPARA,QPCT,SELENOP,SLC27A1,TLR2,TMEM98,TMTC2	341 (22)
SSTR2		G-protein coupled receptor	Inhibited	-2,563	bias	1,19E-04	ADM,BST2,ETV1,KLF4,KLF9,NNMT,PYGL,RGS16,THBS2,TLR2,VLDLR,XAF1	82 (4)
CALCA		other		1,127		1,20E-04	ANK3,EPAS1,GFAP,HMOX1,IL4R,KIF26A,LIPE,MME,MYC,NDRG2,P2RY1,PALM,PLEKHA6,PLXDC2,SLC43A2,SRGAP3	338 (21)
ZBTB18	0,567	transcription regulator		0,896	bias	1,21E-04	CAPN6,COL4A1,EMILIN1,IGDCC4,PPARA,STC1
dactolisib		chemical drug		-1,706	bias	1,22E-04	AK4,ALDOC,CTH,ERO1A,MYC,PC,SLC16A3,STC1,VLDLR	143 (4)
pravastatin		chemical drug		0,128		1,22E-04	DMD,FN1,GJA1,HMOX1,KLF4,LGALS3,PALS2,PPARA,Xlr3c (includes others)	294 (22)
GATA4		transcription regulator		0,525		1,22E-04	CACNA1C,CCK,COL1A2,GAS1,GJA1,HSPB7,IGFBP6,KIT,KRT7,LHX5,MYC,MYH6,NOTCH4,NTF4,OGN,PTGDS,PTGS1,RARB,SPP1,TRIB2
BW 245C		chemical reagent		0,152		1,23E-04	ENPP3,GFAP,Ifi204 (includes others),TNFRSF11B	64 (4)
tamoxifen		chemical drug		0,931		1,23E-04	ACKR3,ADM,BRCA1,CLU,COL1A2,EPHA4,ESR1,ETV4,ETV5,FN1,Gsta1 (includes others),HMOX1,KRT7,LGALS3,Loxl2,mir-21 (includes others),MYC,NNMT,NOTCH1,NQO1,PNPLA3,PPARA,PRSS23,SPP1,VDR	342 (23)
palbociclib		chemical drug		1,569		1,29E-04	ADM,BRCA1,CDT1,Cxcl10,Gbp3,HLA-A,Ifit1,IRF7,IRF9,ISG15,TAP2,USP18	241 (16)
SPARC	1,007	other		0,627		1,31E-04	BARD1,BRCA1,COL1A2,CTSF,FN1,Ifit3/Ifit3b,IRF7,ISG15,NCF2,NOTCH1,PAG1,SLC7A11,Trim12c/Trim5,TRIM25,XAF1	294 (17)
tetrachlorodibenzodioxin		chemical toxicant		0,896		1,31E-04	ABCC2,ADM,ATOH8,CARD10,CCK,CD9,CDH13,COL9A2,DHFR,ESR1,GAS1,GLUL,GNG11,Gsta1 (includes others),HMOX1,ITGA5,JCAD,KRT7,MAD2L1,MMP15,MYC,MYH6,Nat8f5,NOTCH1,NQO1,PTPN13,S1PR3,SLC12A7,SLC38A3,SPP1,VLDLR,ZFP57	283 (18)
IFN ALPHA/BETA (family)		group	Activated	3,148	bias	1,32E-04	HLA-A,Ifi204 (includes others),Ifit3/Ifit3b,IRF7,Mx2,Rhox5,RSAD2,SP100,TLR1,TLR2	256 (15)
acetaminophen		chemical drug	Activated	2,138		1,32E-04	ABCC2,AK4,Cxcl10,FLT4,GGT1,GHR,GLUL,GPT,Gsta1 (includes others),Gstp1 (includes others),HMOX1,LCAT,mir-21 (includes others),MYC,NDRG2,NQO1,SELENOP,SERPINF1,SLC7A11,SRXN1,TF	336 (20)
GROWTH HORMONE (family)		group		1,083		1,36E-04	CISH,CLU,CTH,FN1,GFAP,GHR,GPT,Gstp1 (includes others),IGFBP6,LIPE,MYC,NDRG2,NOTCH1,PPARA,Pzp,SLC7A9,SPP1,STC1,TF	352 (23)
TGFB2	-0,282	growth factor		-0,242		1,36E-04	ASPN,CD248,COL1A2,COL4A1,FGFR1,FN1,GAS1,HMOX1,NOTCH1,NQO1,PDGFRB,PLCH1,PTK2B,SPP1,TMEFF1,TNFRSF11B,VDR	291 (17)
HNRNPA2B1	-0,429	other				1,39E-04	CP,FN1,FZD8,GJA1,JUP,KCTD12,MFHAS1,MYC,NPR3,PBX1,PGM2L1,S1PR3,WNT4,WWOX	160 (7)
CD38	0,142	enzyme	Activated	2,801	bias	1,39E-04	ALDOC,CISH,EPS8,ERO1A,FN1,Gbp3,Gbp7,Gstt2,HNF1A,LGALS3,PDK1,PFKL,PPARA,RASGRP2,SLC16A3	231 (13)
ATN1	-0,186	transcription regulator				1,43E-04	ATP1A3,ATP1B2,CA4,CAMK4,ENO2,ETV1,EVL,Ifi204 (includes others),JUP,NREP,PTPN22,RGS16,SPP1
candesartan		chemical drug		-0,788	bias	1,44E-04	ACE,ADM,COL1A2,FN1,NPR3,PDGFRB,SPP1,TRPC1	279 (20)
Am 580		chemical reagent		1,624		1,44E-04	ADM,APOD,CYP26B1,LIPE,LRAT,PPARA,RARB,STRA6	214 (13)
TPH1		enzyme	Activated	3,130	bias	1,46E-04	DNAJB13,Erdr1x,HMOX1,Ifi204 (includes others),IRAK3,TF,Trim12a,Trim12c/Trim5,Trim30a/Trim30d,Trim34a/Trim34b
EPOR	0,769	transmembrane receptor				1,48E-04	CISH,GATA2,HMOX1,MERTK,MYC,TF	284 (19)
ITGB1	-0,702	transmembrane receptor		0,775		1,49E-04	BCAN,COL1A2,Cxcl10,FN1,GAS1,GFAP,H2-T-ps/H2-T23,HLA-A,Iigp1,ITGA3,ITGA5,LAMB1,MMP15,MYC,PSMB8	283 (20)
H-7		chemical - kinase inhibitor		-1,912	bias	1,50E-04	COL1A2,ECE1,FN1,ISG15,ITGA5,MYC,VDR	279 (21)
bleomycin		biologic drug		1,880	bias	1,52E-04	ACKR3,B3GNT7,Clec2d (includes others),CLU,COL1A2,Cxcl10,FGFR1,FN1,IL13RA1,IL4R,IRF7,KLF4,LGALS3,MAP3K6,MID1,mir-21 (includes others),MYC,PPARA,RTP4,SEMA7A,SPP1,TIMP3,TLR2	332 (19)
BMP2		growth factor		0,004	bias	1,57E-04	ATOH8,CAMK4,COL1A2,FGFR1,FN1,GDF9,GFAP,GFRA1,KLF4,KLF9,MYC,NOTCH1,SPP1,TIMP3,TMEM119,TNFRSF11B,VDR,WNT4	331 (19)
CIC	0,043	transcription regulator		0,882	bias	1,60E-04	ETV1,ETV4,ETV5,SLC7A11,SPRY4
NOX4	-0,352	enzyme		1,386	bias	1,64E-04	CTH,EPAS1,FN1,Gsta1 (includes others),HMOX1,KIT,NCF2,PDK1	322 (20)
IRF2	0,634	transcription regulator		0,049	bias	1,66E-04	Cxcl10,FAM111A,GSDMD,IRF7,ISG15,KLF4,PSMB8,PSMB9,SRXN1,TAP1,TAP2,UBE2L6,USP18	279 (21)
NR1H (family)		group		-1,732		1,71E-04	ACE,APOD,Cxcl10,ECE1,FLT4,IFIH1,LIPE,MERTK,Mx2,Oas1b,Sp110 (includes others),TAP1,TIMP3,VLDLR	222 (11)
FFAR3		G-protein coupled receptor		0,784		1,78E-04	ANPEP,CACNA1C,Cxcl10,EYA1,FOXP2,Gbp9 (includes others),Loxl2,PAG1,SLC12A7,SMOC1
epicatechin		chemical drug		0,302		1,84E-04	COL1A2,COL4A1,COL4A2,HTRA3,LAMB1,LIPE,NNMT,NOTCH1,PRELP,SMOC1,ST3GAL1
S1PR4		G-protein coupled receptor		-0,707		1,87E-04	C1s1,CABP1,COL1A2,DAAM2,HTRA3,Ifi204 (includes others),P2RX1,RUNDC3A
IFN TYPE 1 (family)		group	Activated	2,762	bias	1,87E-04	BST2,Cxcl10,DHX58,Ifi204 (includes others),IFIH1,Ifit1,ISG15,UBA7	173 (16)
mir-183		microRNA		1,671		1,87E-04	CMPK2,FN1,ISG15,JUP,KLF4,RSAD2,RTP4,XAF1	129 (11)
PEX5	-0,521	other		0,788		1,87E-04	GGT1,Gsta4,Gstm6,Gstp1 (includes others),Gstt3,LDHD,Nat8f4,Slc22a12
emactuzumab		biologic drug	Activated	2,000	bias	1,89E-04	DHX58,IRF9,ISG15,XAF1
JAK1/2 (family)		group	Activated	2,333	bias	1,92E-04	BST2,CCK,FAM81A,IRF7,ISG15,Mx2,PSMB9,PTK2B,RSAD2	281 (13)
mitoxantrone		chemical drug				2,05E-04	COL1A2,Cxcl10,Ifi204 (includes others),IRF7,Mx2,Oas2,RSAD2	233 (13)
AIRE		transcription regulator		-1,633		2,09E-04	C4a/C4b,Clec2d (includes others),Cxcl10,Ddx60,Gbp9 (includes others),Ifit1,Ifit3/Ifit3b,IRF7,PARP14,SLC7A11,TLR1,TLR2	155 (7)
hexachlorobenzene		chemical toxicant		1,463	bias	2,12E-04	C4a/C4b,CLU,CP,LGALS3,MYC,PSMB8,S100A11,SPP1	125 (7)
FADD	0,161	other	Activated	2,529	bias	2,15E-04	Cxcl10,DHX58,IFIH1,Ifit1,IRF7,Mx2,MYC,Nat2,PSMB8,SP100	135 (13)
METTL3	0,612	enzyme		-0,662	bias	2,25E-04	CD9,CISH,Cxcl10,HMGA2,Ifit1,ISG15,JAG2,KLF4,NNMT,PDGFRA,PDGFRB,PRKCH,PTK2B,SHISA4,SLC4A11,SLC7A11,TMC7	275 (16)
ETV5	-2,490	transcription regulator		-1,088		2,26E-04	BST2,ETV5,FN1,GCH1,ICAM2,IRF7,ITGA5,KRT7,LGALS3,PKP2,SPP1,TIMP3	132 (7)
ANTIOXIDANT (family)		group				2,26E-04	FN1,GJA1,HMOX1	252 (16)
PIK3R1	-0,103	kinase		1,474	bias	2,36E-04	COL1A2,Cxcl10,GCH1,HMOX1,IRF7,ISG15,MYC,PDGFRA,PDGFRB,PDK1	244 (14)
SUMO2	-0,150	enzyme		-0,956		2,38E-04	BST2,Ceacam1/Ceacam2,CTH,ENPP3,H2-M3,ISG15,RNASE4	63 (5)
MM-589		chemical reagent		-0,114		2,38E-04	COL1A2,Loxl2,MMP16,MYH6,PDGFRA,PKP2,TNFRSF11B
IL17A		cytokine		1,473	bias	2,43E-04	C1s1,CCK,CP,Cxcl10,EDIL3,FLT3LG,FN1,GLUL,HIVEP3,HMOX1,HSD11B1,HSPB8,Ifit1,ISG15,LRRN3,MERTK,MME,MYC,OSMR,PPARA,RGS16,S1PR3,SLC7A11,SPP1,TIMP3,TLR2,TNFRSF11B,TNFRSF14	307 (13)
RORC	0,117	ligand-dependent nuclear receptor				2,44E-04	ACSL6,ARSG,CISH,COL1A2,Gsta1 (includes others),Gstm4,Gstp1 (includes others),Gstt3,IL12RB1,MYC,Nat8,Nat8f5,NNMT,PDK1,SLC2A13,VLDLR	211 (7)
LY294002		chemical drug		-1,806	bias	2,51E-04	ACKR3,ADAMTS1,ANPEP,Casp4,CHRNB4,COL1A2,CP,Cxcl10,DHFR,EDIL3,EMILIN1,EPAS1,ESR1,FN1,GFAP,GJA1,Gsta4,HAPLN1,HMOX1,JUP,L3MBTL1,LAMB1,mir-21 (includes others),MYC,NQO1,NR4A3,Raet1d/Raet1e,SLC38A3,SLC7A11,SPP1,SYK,TLR2,TRIB2	314 (19)
CREB (family)		group		1,041	bias	2,52E-04	AASS,ADM,ANK3,CACNA1C,CCK,CDH10,CTH,Dlx6os1,ETV5,GJA1,Gstm4,HSPB8,Ifi204 (includes others),KLF4,MBP,mir-21 (includes others),MYC,NMNAT2,NR4A3,SLC7A11,TF,TNFRSF11B,Trim34a/Trim34b,ZBP1	242 (12)
ADRB (family)		group	Inhibited	-2,517		2,54E-04	ADAMTS4,Casp4,Cxcl10,Gsta1 (includes others),HMOX1,Ifit3/Ifit3b,KLF4,mir-21 (includes others),NQO1,NR4A3,RSAD2,SLC7A11,SRXN1	240 (15)
NFKB (complex)		complex	Activated	3,202	bias	2,56E-04	ACKR3,ADAMTS9,ADM,CARD10,Casp4,CCK,CLU,COL1A2,Cxcl10,EPAS1,FN1,GCH1,GFAP,HLA-A,HMOX1,IRF4,IRF7,ISG15,KIT,MFHAS1,mir-21 (includes others),MYC,NCF2,NOTCH1,PPARA,PSMB9,RGS16,RSAD2,SLC12A7,SLC16A3,SPP1,TAP1,TAP2,TENT5A,TLR2,TNFRSF11B	303 (16)
RBPJ	-0,187	transcription regulator	Activated	2,629		2,59E-04	ADM,ALDOC,CLU,Cxcl10,EPHA4,F11R,H2-M3,HLA-A,IRF7,MR1,MYC,NLRC5,NTF4,PAPSS2,PSMB8,PSMB9,SPP1,TAP1,TAP2	292 (20)
HNRNPU	-0,101	transporter		-1,897		2,59E-04	CYP26B1,IFIH1,Ifit1,Ifit3/Ifit3b,IRF7,LRTM2,MYC,Oasl2,SPP1,WNT4	230 (12)
tert-butyl hydroperoxide		chemical toxicant		1,747	bias	2,63E-04	CLU,FN1,GJA1,Gstm4,NOTCH1,NQO1	142 (9)
ursodeoxycholic acid		chemical - endogenous mammalian		0,551		2,64E-04	ABCC2,COL1A2,COL4A1,Cxcl10,GPT,LGALS3,PDGFRB,SPP1,VDR	311 (22)
MDL 73811		chemical reagent	Activated	2,236		2,67E-04	DHFR,FN1,LGALS3,LGALS3BP,MAD2L1
LEF1		transcription regulator		1,168		2,73E-04	ADAM23,BRCA1,CAPN3,ECM1,ENO2,FGFR1,FN1,GSAP,Ifitm3,IRAK3,MFAP3L,MYC,Naip1 (includes others),P2RY1,PRKCH,PYGL,SPP1,STAC2,TBC1D2,TLR2,Wdr95	197 (7)
GNAS	0,074	enzyme		1,437		2,75E-04	ADAMTS1,B3GNT7,CDT1,Cxcl10,GDF9,Ifi204 (includes others),INPP5D,KCTD12,KLF4,MYC,NR4A3,PLA2G4A,SPP1,SYK,TRIM25	256 (15)
SP3	-0,093	transcription regulator		-0,555		2,78E-04	AFAP1L1,APBA1,Ceacam1/Ceacam2,COL1A2,DHFR,DMD,ESR1,GHR,HSD17B1,KLF4,LCAT,NCF2,NOTCH1,PTGS1,RASGRP2,Rhox5,TLR2	293 (12)
miR-34a-5p (and other miRNAs w/seed GGCAGUG)		mature microRNA		-1,299	bias	2,87E-04	CACHD1,DHFR,EFHD1,FN1,GFRA1,KLF4,LGALS3BP,MYC,NOTCH1,PLCB1,PLCB2,PTPN7,SLC22A17,TMC7	152 (7)
PARP1	-0,103	enzyme		1,628	bias	2,91E-04	Cxcl10,ECE1,Gbp3,Gbp7,Gbp9 (includes others),HMOX1,Igtp,Iigp1,Irgm2,LGALS3BP,MYC,SDK1,TLR1	285 (15)
HOXA10	-0,230	transcription regulator		-1,796		2,92E-04	ADM,FN1,GJA1,GSTT1,HOXA11,HOXB3,KLF9,MFNG,NCF2,NDRG2,PDPN,RNASE4,SLC27A1,SLC27A6,WNT4
propylthiouracil		chemical drug		0,000	bias	2,93E-04	AGRP,ANK3,EMP1,Gbp3,GLUL,Gstt2,Gstt3,LHX5,MAB21L2,MYH6,NNMT,PALS2,PKP2,QPCT,RUNDC3A,SALL4,VLDLR
SP2509		chemical reagent		0,185		2,98E-04	ADAMTS1,CNTN1,Cxcl10,ELF4,ESR1,FEZ1,FGFR1,FN1,HMGA2,HOXB9,KLF4,MSI1,MYC,NOTCH1,NQO1,NSD1,PAK3,PHF19,PLCB1,SPP1,TAP2	207 (8)
ADAMTSL2	2,457	other	Inhibited	-2,813		3,05E-04	CNTN1,ECM1,ITGA3,ITGA5,MMP15,SPP1,THBS2,TIMP3
CADM1	0,670	other				3,05E-04	GJA1,KLF9,NPR3,NR4A3,PGM2L1,RGS7BP,SLC2A13,TIMP3
HIF1A	0,271	transcription regulator	Activated	3,443	bias	3,09E-04	ACE,ADAMTS1,ADM,AFAP1L1,AK4,ALDOC,BRCA1,COL1A2,Cxcl10,ECE1,ENO2,EPAS1,ERO1A,FN1,GHR,GJA1,HMOX1,Ifi204 (includes others),ITGA5,JUP,mir-21 (includes others),MYC,NOTCH1,NR4A3,PDK1,PFKL,POMK,PPARA,PYGL,SLC16A3,SLC27A1,ST3GAL1,TLR2,TNFRSF11B	250 (14)
TXNRD1	0,125	enzyme	Inhibited	-2,619	bias	3,16E-04	ABCC2,Gsta1 (includes others),Gsta4,Gstm4,HMOX1,NQO1,SRXN1	125 (5)
PTC-209		chemical reagent		-0,114		3,16E-04	COL1A2,Loxl2,MMP16,MYH6,PDGFRA,PKP2,TNFRSF11B
sirolimus		chemical drug		0,183		3,19E-04	ADAM12,ADAMTS9,ADM,ATP2B4,CHRNB4,COL1A2,COL4A1,COL4A2,CREG1,FN1,GSDMD,HAPLN1,HMGA2,HMOX1,IL4R,IRF7,IRF9,ISG15,ITGA5,LAMB1,LGALS3,MBP,mir-21 (includes others),mir-22 (includes others),MYC,MYH6,NOTCH1,NR4A3,PARP14,PCDH1,PDGFRA,PDGFRB,PDK1,PPARA,SLC27A1,SLC38A3,SLC7A11,SNCA,TNFRSF11B,TRIM25	350 (21)
taurochenodeoxycholate		chemical - endogenous mammalian		-1,667		3,23E-04	ACE,ANPEP,APOD,GRIK4,JAG2,MASP1,PLXNC1,SLC27A6,STC1
PRKAA1	0,631	kinase		-1,861		3,28E-04	ACKR3,CLU,FN1,FOXP2,GHR,Gsta4,Ifit1,IL13RA1,MMP16,NCF2,NDRG2,PDGFRA,PPP1R3B,PSMB8,RTN4RL1	297 (16)
mir-29 (includes others)		microRNA		0,465	bias	3,29E-04	ADAM12,ADAMTS9,COL1A2,COL4A2,FN1,KIT,KLF4,PDGFRA,PDGFRB,SLC43A2,TIMP3	297 (19)
SOX9	1,221	transcription regulator		0,633	bias	3,33E-04	ADAMTS1,CYP26B1,ECM1,FN1,HAPLN1,HIVEP3,KIT,KLF4,MMP15,MYC,PTGDS,THBS2,WFDC3	256 (12)
EGOT		other		1,387	bias	3,38E-04	ISG15,MBP,RSAD2,TRIM25,USP18
ITGAV	0,270	transmembrane receptor		0,991	bias	3,42E-04	COL1A2,Cxcl10,FN1,H2-T-ps/H2-T23,HLA-A,Iigp1,ITGA5,PSMB8	265 (18)
HDAC (family)		group		-1,323		3,46E-04	ADAMTS1,CDK5R2,EYA1,HOXA11,JUP,KCNH2,KLF9,MYC,NDRG4,NOTCH4,PBX1,RARB,SPP1,WNT4	287 (17)
BRD4	-0,130	kinase		0,072	bias	3,53E-04	COL1A2,COL4A1,COL4A2,FN1,HMOX1,HOXA11,ICAM2,IRF4,ITGA3,ITGA5,KIT,KLF4,LGALS3,Loxl2,MYC,NQO1,PDGFRB,PTPN22,SLC16A9,SPP1,THBS2	291 (20)
phosphate		chemical - endogenous mammalian		0,485		3,56E-04	DAAM2,ECM1,EMILIN1,ETV4,ETV5,HMOX1,NQO1,OGN,SPP1,SPRY4,STC1	233 (12)
glycodeoxycholic acid		chemical - endogenous mammalian		-1,667		3,57E-04	ACE,ANPEP,APOD,GRIK4,JAG2,MASP1,PLXNC1,SLC27A6,STC1
Pick1		other	Inhibited	-2,236		3,58E-04	CLU,HMOX1,IL4R,INSL3,KALRN,MERTK,MGAT3,MYC,PDGFRA,PFKL,PTPN7,RAB3B,SHISA4,STRA6,SYK,WNT4
ZFTA-RELA		fusion gene/product	Activated	2,646	bias	3,62E-04	Casp4,Cxcl10,FN1,IL13RA1,IL4R,IRF7,TAP1
NKX2-1		transcription regulator				3,67E-04	CA4,CA8,CLU,EDIL3,Gsta4,HLA-A,HMGA2,IGFBP6,PC,PDGFRA,PDPN,QSOX1,RNASE4,WNT4,WNT5B
dopamine		chemical - endogenous mammalian		-0,641		3,67E-04	CACNA2D2,CCK,Cxcl10,GATA2,HIVEP3,HMOX1,Ifi204 (includes others),KCNK6,KIF26A,KLF4,LRTM2,NPR3,NR4A3,PHLDA2,TNFRSF14	192 (9)
desmopressin		biologic drug		1,510	bias	3,70E-04	ADM,ANK3,KIF26A,MME,NDRG2,PALM,PLEKHA6,PLXDC2,S100A11,SLC43A2
dehydroisoandrosterone		chemical - endogenous mammalian		-0,049		3,70E-04	ECM1,EDIL3,ESR1,GFAP,HSD11B1,LGALS3,MYC,MYH6,SLC27A1,TAP2	384 (19)
PF-3893787		chemical drug				3,72E-04	ADAMTS9,ADAMTSL2,ETV5,HOXB3,MFNG,MYC
HISTONE H3 (family)		group				3,80E-04	ACKR3,ADAMTS1,ADGRA2,ARHGEF17,ARSG,CA4,CD9,COL1A2,ESR1,FGFR1,GATA2,GHR,HIVEP3,HMGA2,HOXA11,Ifitm3,IRF4,IRF7,ITGA5,LHX5,LRAT,MAD2L1,MYC,PALLD,PPP2R2B,RARB,RNASE4,RSAD2,RSPO1,SCN1A,SPP1,TLR2,USP18	319 (19)
prostaglandin D2		chemical - endogenous mammalian		1,543	bias	3,83E-04	ENPP3,EPAS1,FLT4,HMOX1,PTGDS,PTGS1,TNFRSF11B,VDR	232 (16)
NUMBL	-0,408	other		-0,000	bias	3,92E-04	KLF4,MYC,NOTCH1,VDR	126 (7)
dinoprost		chemical - endogenous mammalian		0,647		3,93E-04	ADM,ESR1,Gstp1 (includes others),MYC,PLA2G4A,PTGS1,PTK2B,SPP1,TIMP3	344 (22)
CISH	1,887	other		-1,000		3,93E-04	AGRP,CA4,CISH,Cxcl10,HMOX1,MYC,NR4A3,SLC7A11,SPP1	272 (16)
glycocholic acid		chemical - endogenous mammalian		-1,667		3,93E-04	ACE,ANPEP,APOD,GRIK4,JAG2,MASP1,PLXNC1,SLC27A6,STC1
Prl		other	Activated	2,087	bias	4,04E-04	CISH,CLU,COL1A2,ECM1,ESR1,FN1,MME,PARM1,PC,PDGFRA,PTPN18,RNASE4,SPP1	278 (13)
estrogen		chemical drug		1,045	bias	4,08E-04	BARD1,BRCA1,CCK,CLU,COL4A2,DHFR,EPAS1,ESR1,FN1,GJA1,HIVEP3,IGFBP6,ITGA5,MYC,PTGDS,PTGS1,SPP1,TNFRSF11B,TRIM16,VDR	326 (20)
AMBRA1	0,021	other		-0,674	bias	4,13E-04	ADAMTS9,COL4A1,COL4A2,COL9A2,FN1,Loxl2,MMP15	145 (7)
ALDH2	-0,281	enzyme		-1,287	bias	4,13E-04	CTH,F11R,FN1,Gsta1 (includes others),Gsta4,PC,SLC7A11
RPSA	-0,206	translation regulator	Inhibited	-2,621	bias	4,13E-04	Gbp3,HLA-A,ISG15,LGALS3BP,PSMB8,PSMB9,TAP1	268 (15)
N-[N-(3,5-difluorophenacetyl-L-Ala)]-S-phenylglycine t-butyl ester		chemical - protease inhibitor		-1,139		4,31E-04	ACKR3,COL9A2,EPHB2,FSTL3,HAPLN1,ITGA5,KIT,MFNG,MYC,NOTCH1,PTGDS,SEMA3F,SPP1	273 (16)
triptolide		chemical drug		-1,054	bias	4,31E-04	ACVRL1,ADM,AFAP1L1,EMP1,GHR,IL17RD,KIT,mir-21 (includes others),MYC,PDGFRA,PDGFRB,SLC7A11,TLR2	295 (20)
sodium arsenite		chemical drug		1,400		4,33E-04	ABCC2,BRCA1,CISH,EPAS1,ESR1,GPT,HMOX1,MYC,NQO1	307 (20)
miR-145-5p (and other miRNAs w/seed UCCAGUU)		mature microRNA		-0,587	bias	4,38E-04	F11R,IRF7,IRF9,KLF4,KRT7,MYC,PDGFRB,PLA2G4A,SPTB,XAF1	263 (12)
ME0328		chemical reagent				4,42E-04	EPAS1,NDRG2,NDRG4
GNA15		enzyme				4,48E-04	ACKR3,ADM,Casp4,CP,CTH,GLUL,H2-T-ps/H2-T23,HMOX1,LGALS3,MYC,NPR3	186 (12)
testosterone		chemical - endogenous mammalian		1,655		4,49E-04	Akr1b7,ANPEP,CAMK4,CLU,CYP26B1,ESR1,FGFR1,FN1,GDF9,GGT1,HSD17B1,INSL3,mir-22 (includes others),Mx2,P2RX1,PPARA,Rhox5,RNASEL,Scd3,SNCA,SYK,TAP2,TF,TNFRSF11B,WNT4	400 (21)
TICAM1	0,341	other	Activated	3,534	bias	4,59E-04	Casp4,CMPK2,Cxcl10,Ifi204 (includes others),Ifit1,Ifit3/Ifit3b,Igtp,IRF7,Irgm2,ISG15,Mx2,RSAD2,TLR2	140 (15)
MAP2K1	0,599	kinase		0,882	bias	4,61E-04	BRCA1,CAPN3,COL1A2,EMP1,ENO2,ETV5,IL4R,ITGA5,JUP,LGALS3,MBP,MYC,PDGFRA,PHLDA2,PLA2G4A,PTPN13,SEMA7A	327 (21)
DHX9	-0,083	enzyme				4,70E-04	CREB5,FN1,MYC,PTPN13,SEMA3F,TIMP3,XAF1	229 (12)
nelfinavir		chemical drug		0,333	bias	4,76E-04	CTH,HMOX1,KLF4,LIPE,NNMT,SLC7A11,Sspo,TNFRSF11B,VLDLR
HIF1 (complex)		complex	Activated	2,433	bias	4,76E-04	ADM,CP,FN1,HMOX1,JAG2,PDK1,PFKL,SLC16A3,TF	133 (7)
PPP3CA	0,034	phosphatase		0,811	bias	4,76E-04	CD9,ESR1,FN1,GFAP,Gstp1 (includes others),LCAT,MYC,PDPN,SPP1,TF	288 (21)
metformin		chemical drug	Inhibited	-3,128		4,80E-04	Atp8b5,DHFR,FN1,Gsta1 (includes others),HMOX1,Ifi204 (includes others),Ifit1,Ifitm3,IL13RA1,IRF7,LCAT,MYC,NOTCH1,Oas2,PARP14,PHKG1,PPARA,PPP1R3B,RTN4RL1,SELENOP,SERPINF1,SLC7A11,SPP1,TLR2,Trim12c/Trim5,USP18,ZBP1	317 (19)
CHROMR		other	Activated	3,053	bias	4,89E-04	BST2,CD9,DHX58,GCH1,IFIH1,ISG15,RSAD2,RTP4,TENT5A,TRIM25,UBA7,USP18,XAF1
lovastatin		chemical drug		1,667		4,89E-04	ADAMTS1,ENO2,ESR1,FGFR1,GFAP,HMOX1,KLF4,MBP,MYC,PALS2,SV2A,TNFRSF11B,Xlr3c (includes others)	320 (21)
FTO	-0,693	enzyme		0,358		4,94E-04	FAM83G,FN1,GJA1,JCAD,KRT7,MYC,NID2,PKIA,RNF144A,SERPINF1,SLC22A17,SLC7A11,STC1,THBS2	252 (12)
IL1RN		cytokine	Inhibited	-2,870	bias	4,97E-04	GJA1,GSDMD,HSD11B1,IFIH1,IRF7,IRF9,RSAD2,RTP4,SLC15A3,SP100,SPP1,USP18	314 (17)
GLIS1		transcription regulator		-0,068	bias	5,13E-04	APOD,COL1A2,COL4A1,COL4A2,ITGA3,TIMP3
PPARG		ligand-dependent nuclear receptor		1,477		5,13E-04	AASS,BRCA1,COL1A2,CTF1,ENO2,EPAS1,ERO1A,F11R,FN1,GATA2,GFAP,GPT,HMOX1,IGFBP6,KLF4,LIPE,MCTP1,MERTK,NPR3,PC,PPARA,PPP2R2B,PYGL,RARB,S100A11,SLC27A1,SPP1,TBC1D2,VDR,VLDLR	285 (21)
RGS4		enzyme		1,265		5,17E-04	INPP5J,MEGF6,MFAP3L,Nat8f5,NRIP3,PYGL,RTL9,SPP1,Sspo,VDR
HSPA5	0,587	enzyme	Activated	2,387	bias	5,20E-04	CLU,COL1A2,ESR1,FSTL1,ISG15,KCTD12,MBP,MYC,NQO1,PRSS23,SLC7A11	313 (18)
GUCY1B1		enzyme		-0,513		5,22E-04	CD248,COL4A2,F11R,FAM110D,HMGA2,LGALS3,Rhox5,SERPINF1,SPP1
NPM1	-0,293	transcription regulator		0,794	bias	5,24E-04	COL4A1,COL4A2,ECM1,EDIL3,ENO2,FN1,FZD8,GJA1,HMOX1,KLF4,MYC,PTK2B,STC1,TCAF2	259 (18)
UCP1		transporter		-1,604		5,24E-04	ASB2,CAPN3,CTH,Cxcl10,GFAP,Ifit1,Ifit3/Ifit3b,MME,MYC,PSD3,RNASEL,STAP2,TENM4,TTLL7	134 (7)
KLF4	-1,577	transcription regulator		0,265	bias	5,30E-04	ADAMTS1,CBFA2T3,COL1A2,ETV1,EYA1,FN1,Gbp3,Ifitm3,KLF4,KRT7,LHX5,MYC,MYH6,NOTCH1,NOTCH4,NTF4,Oasl2,PDGFRA,PPARA,SEMA3F,TF,USP18	332 (22)
SLC15A4	-0,121	transporter	Activated	3,426	bias	5,31E-04	ADAMTS1,ANKRD6,Cxcl10,HMOX1,Ifi204 (includes others),IRF7,LGALS3,Oasl2,PON3,STAP2,TAP2,USP18	228 (18)
NFIB	0,965	transcription regulator				5,34E-04	CACNA2D2,CREB5,EYA1,G530011O06Rik,GFRA1,JCAD,PLEKHF1
F2		peptidase	Activated	2,659	bias	5,36E-04	ADAMTS9,CLU,COL4A1,Cxcl10,ECE1,FN1,HMOX1,MFHAS1,MYC,NCF2,NR4A3,PDGFRA,PGM2L1,PLA2G4A,SLC12A7,TAP2,TENT5A,TRPC1,TSPAN32	332 (23)
PHF8	0,172	enzyme				5,36E-04	GLUL,GPT,IRAK3,RARB
FH	0,333	enzyme				5,36E-04	APOD,HMOX1,NQO1,PTPN18
GROWTH FACTOR (family)		group				5,36E-04	CLU,FGFR1,GLUL,MYC	326 (19)
RETNLB		other		1,667	bias	5,71E-04	COL1A2,FGFR1,FN1,IL13RA1,IL4R,MAP3K6,MID1,MYC,TLR2	285 (14)
L-cystine		chemical - endogenous mammalian		1,188	bias	5,71E-04	ABCC2,CHST11,FSD1L,NQO1,PPARA,SLC2A13,SLC7A11,SRXN1,XAF1	122 (6)
TGM2		enzyme	Activated	2,387		5,86E-04	DAAM2,FN1,GJA1,IRF9,MERTK,MYC,NCF2,PALS2,PARP14,PDGFRB,PTGS1,SEMA7A,SPP1,TAP1,TNFRSF11B,UBA7,XAF1	292 (22)
IL2RG		transmembrane receptor		-0,522		5,88E-04	ARHGAP45,Cxcl10,HLA-A,IRF7,ISG15,MFNG,MYC,UBA7	255 (19)
TSPO	1,174	transmembrane receptor	Activated	2,828		5,88E-04	Casp4,Ifitm3,IRF7,ISG15,NLRC5,PSMB8,PTGDS,ZBP1
ARL6IP1	-0,194	other		-1,455		5,97E-04	GFAP,H2-T-ps/H2-T23,HLA-A,HMOX1,MBP,NQO1	236 (7)
NGLY1	0,234	enzyme	Inhibited	-2,386		5,97E-04	Cxcl10,Ifit1,Ifit3/Ifit3b,Oas1a/Oas1g,RSAD2,USP18
4-(2-aminoethyl)benzenesulfonylfluoride		chemical - protease inhibitor		-0,475	bias	5,97E-04	Casp4,COL1A2,ENPP3,FN1,HMOX1,TNFRSF14	176 (10)
PML-RARA		fusion gene/product		-0,900		5,97E-04	BRCA1,HMOX1,MYC,PSMB8,PSMB9,RARB	204 (14)
poly dA-dT		chemical reagent	Activated	2,211	bias	5,97E-04	Cxcl10,GSDMD,IRF7,ISG15,RSAD2,ZBP1	269 (17)
AURK (family)		group		-1,134	bias	6,03E-04	CDH10,CYFIP2,CYP26B1,EDA2R,PRAG1,SRGAP3,TCEA3
ANLN	-0,423	other		-1,134	bias	6,03E-04	CDH10,CYFIP2,CYP26B1,EDA2R,PRAG1,SRGAP3,TCEA3
CASR		G-protein coupled receptor		-0,577	bias	6,07E-04	ABCC2,CDT1,CISH,Clec2d (includes others),COL4A1,COL4A2,Cxcl10,ISG15,MAD2L1,RNF144A,TLR2,VDR
CYP1A1		enzyme		-0,600		6,07E-04	ACOT11,CACHD1,GPT,HOXB9,KRT7,MID1,NQO1,PRPH,RGS16,VLDLR
ATF4	0,524	transcription regulator		1,767	bias	6,30E-04	COL4A2,CTH,ERO1A,FN1,GCH1,KLF4,KLF9,LGALS3,NID2,OSMR,Ptprv,SERPINF1,SLC38A3,SLC7A11,TNFRSF11B,Trpm3
SND1	-0,705	transcription regulator		1,237		6,33E-04	ATOH8,DHFR,EMP1,ETV1,FADS6,Ifi204 (includes others),Nat8f3 (includes others),PDGFRA,QPCT,RAB3B,RBPMS2,RGS16,RORB,Zfp981 (includes others),Zfp990
TRA2B	-0,081	other		0,365	bias	6,34E-04	ANPEP,EPHB2,FN1,HMGA2,NQO1
OGA	0,213	enzyme		-0,408		6,35E-04	ALDOC,AZGP1,CMTM8,CREB5,CYFIP2,ELF1,EPHA4,EPHB6,EPS8,FGFR1,FN1,GAS1,GLUL,HSD17B1,Ifit3/Ifit3b,IL17RD,LAMB1,PDK1,PLA2G4A,PTGDS,PYGL,SLC27A1,THSD1,TIMP3,TNFRSF11B	244 (11)
levodopa		chemical - endogenous mammalian		0,436		6,39E-04	BICC1,C4a/C4b,CHST11,Clec2d (includes others),CMTM8,COL4A1,DMTN,ECE1,F11R,FAM81A,FNDC9,GANC,GFAP,HLA-A,IPPK,KLF9,MBP,Oasl2,PALM,PALS2,PARM1,PDZD2,PGM2L1,PKIA,PKP2,PTK2B,PTPRD,RARB,RILP,RUNDC3A,SEZ6,SLC22A17,SLC2A13,TRIM25,VLDLR
TO-901317		chemical reagent		-0,039		6,43E-04	ADM,Akr1b7,APOD,Casp4,GHR,Gsta1 (includes others),Gsta4,Gstp1 (includes others),HSD11B1,LGALS3,Naip1 (includes others),PFKL,PNPLA3,PSMB8,PTGDS,TIMP3,VLDLR	336 (18)
TNFRSF1B		transmembrane receptor		-0,816		6,47E-04	FN1,GFAP,GP1BB,KIT,LGALS3,MBP,MGAT3,mir-22 (includes others),PSMB8,PSMB9,SLC7A11,TAP1	284 (15)
CEBPA		transcription regulator		1,042		6,62E-04	ANPEP,COL1A2,CREG1,DHFR,GAS1,GATA2,GCH1,GJA1,Gstp1 (includes others),HMOX1,HNF1A,HSD11B1,ICAM2,ISG15,KLF4,KRT7,LHX5,MYC,NR1I2,NTF4,PPARA,PTGS1,SERPINF1,SPP1,THRB,VDR,VLDLR	297 (21)
SOX17		transcription regulator		-1,400		6,80E-04	COL4A1,COL4A2,GPT,LAMB1,NQO1,Rhox5,SALL4
zymosan		chemical - endogenous non-mammalian		0,478	bias	6,82E-04	Cxcl10,HMOX1,IL4R,IRF4,PPARA,PTGS1,SLC27A1,THRB,TLR2	291 (15)
valproic acid		chemical drug		-0,075		6,89E-04	ANK3,ATP2B4,ELF1,ESR1,GFAP,GLUL,HAPLN1,HMOX1,ISYNA1,KIT,LRAT,MME,NOTCH1,NQO1,PDGFRB,PNPLA3,PPARA,PRAG1,PRSS23,PSMB8,PSMB9,RNF144A,SELENOP,SLC7A8,SPP1,THRB,THSD4,WWOX	410 (22)
tofacitinib		chemical drug		-1,195	bias	6,92E-04	CISH,Ifit3/Ifit3b,IRF7,ISG15,JAK3,MYC	261 (19)
LHCGR		G-protein coupled receptor		1,343	bias	6,92E-04	ADAMTS1,ESR1,GDF9,HSD17B1,INSL3,PTGS1	94 (4)
amiodarone		chemical drug		0,000	bias	6,92E-04	AK4,HMOX1,MYH6,NDRG2,PPARA,TF	171 (10)
1-methyl-4-phenyl-1,2,3,6-tetrahydropyridine		chemical toxicant		0,911	bias	6,92E-04	Ddx60,FSTL1,GFAP,GPT,HMOX1,IRF7,NCF2,NLRC5,PDGFRA,PLEKHF1,SNCA	215 (11)
HIF3A		transcription regulator		0,581		7,15E-04	EPAS1,FOXP2,PDGFRB,RARB
trans-stilbene oxide		chemical reagent		1,969	bias	7,15E-04	ABCC2,Gstp1 (includes others),HMOX1,NQO1	35 (3)
hyperforin		chemical drug		1,982	bias	7,15E-04	ABCC2,NR1I2,SPP1,TNFRSF11B	19 (2)
RAF (family)		group				7,20E-04	ANPEP,ETV1,ETV5,HMGA2,MYC,PHLDA2,RARB,SPRY4	278 (18)
FOXA2		transcription regulator		0,078		7,41E-04	ACSL6,AK4,ALDOC,CAPN5,CNTN1,COL1A2,CYB561,FGFR1,GAN,GFRA4,HMGA2,HNF1A,ITGA3,LIPE,NR1I2,PDGFRB,PPARA,PPP1R14C,PTGDS,PYGL,RARB,SEMA7A,SLC6A15,SMOC1,TF,VLDLR	213 (12)
WWTR1	0,445	transcription regulator		-0,492		7,47E-04	COL9A2,EMP1,ESR1,FN1,GJA1,IFIH1,IQGAP2,IRF7,IRF9,NEGR1,NOTCH1,NR2F2-AS1,SPP1	257 (15)
cyclophosphamide		chemical drug	Activated	2,086		7,47E-04	C4a/C4b,CAPN6,CLU,CP,FN1,Gbp9 (includes others),H2-T-ps/H2-T23,HLA-A,LGALS3,MYC,PSMB8,S100A11,SPP1	313 (17)
Ifna1/Ifna1l1		cytokine				7,57E-04	IRF7,ISG15,RSAD2
GPR17		G-protein coupled receptor				7,57E-04	KLF9,MBP,XAF1	115 (7)
GSK343		chemical reagent				7,57E-04	IFIH1,Ifitm3,ISG15
6-methylsulfinylhexyl isothiocyanate		chemical reagent				7,57E-04	Gsta1 (includes others),Gstp1 (includes others),NQO1	121 (6)
BAHCC1	0,349	other		-1,342	bias	7,67E-04	GATA2,HOXB9,KLF9,PBX1,WNT5B
RRP15	-0,050	other				7,67E-04	FZD8,RSPO1,WNT4,WNT5B,WNT6	224 (7)
PF-562271		chemical drug		-1,109	bias	7,67E-04	Cxcl10,H2-T-ps/H2-T23,Iigp1,MYC,PSMB8	189 (7)
MKNK1	0,332	kinase		1,195	bias	7,74E-04	ATP1A3,CLU,CP,CTH,F11R,Ifi204 (includes others),ISG15,KCTD12,MYC,NR4A3,NREP,PDK1,PLA2G4A,TF
ALPHA CATENIN (family)		group	Inhibited	-2,538	bias	7,95E-04	ADAMTS1,ADAMTS4,COL1A2,Cxcl10,FSTL1,ICAM2,IGFBP6,ITGA5,MYC,PDGFRA,THBS2	116 (7)
HDAC3	-0,276	transcription regulator		-0,663		7,95E-04	COL1A2,HLA-A,HMOX1,JUP,MYC,PFKL,RARB,RNASE4,SNCA,SPP1,USP18	293 (19)
COL4A3		other				7,98E-04	COL1A2,COL4A1,COL4A2,EPS8,FN1,LAMB1	230 (12)
JQ1		chemical reagent		-1,767	bias	8,19E-04	BRCA1,CISH,Ifit1,IRAK3,IRF4,ISG15,MYC,NOTCH1,Oasl2,PTGS1,SLC7A11,SPP1,STRA6,TLR2,TNFRSF14	303 (18)
R-SMAD (family)		group				8,23E-04	GJA1,mir-21 (includes others)
DPP9	0,003	peptidase				8,23E-04	HMOX1,SLC7A11	121 (6)
COLEC12		transmembrane receptor				8,23E-04	Cxcl10,Ifit1
GSTZ1	0,021	enzyme				8,23E-04	Gsta1 (includes others),NQO1	121 (6)
SCARA5		transmembrane receptor				8,23E-04	Cxcl10,Ifit1
USP40	-0,518	peptidase				8,23E-04	KLF4,MYC
SCARA3		transmembrane receptor				8,23E-04	Cxcl10,Ifit1
RPL15	0,423	other				8,23E-04	HMGA2,MYC
5-oxo-6-8-11-14-(e,z,z,z)-eicosatetraenoic acid		chemical - endogenous mammalian				8,23E-04	ENPP3,MYC
EHMT2	-0,296	enzyme		0,000		8,26E-04	CP,EPAS1,FN1,HMOX1,MYC,NDRG2,NDRG4,NQO1,PPARA,SLC7A8	292 (20)
TGFBR2	0,217	kinase		-0,525		8,28E-04	BFSP2,CHRNB4,CLU,COL1A2,EPAS1,FN1,GFAP,GJA1,HSD11B1,Il3ra,JAK3,JUP,KRT7,MAD2L1,PDPN,PRR5L,PRR7,PTGDS,QSOX1,RBMS3,SEMA7A,SLC16A3,SLC66A2,SPP1,TNFRSF11B	288 (18)
MAP3K7	-0,469	kinase		1,616	bias	8,34E-04	CMPK2,Cxcl10,GAS1,GCH1,HMOX1,IFIH1,IRF7,ISG15,Mx2,RNASEL,RSAD2,XAF1	252 (16)
OXT		other		-1,672		8,57E-04	EPAS1,ESR1,FN1,GJA1,ITGA5,MYH6,PDGFRA	313 (22)
POSTN	1,305	other		-0,218	bias	8,57E-04	ADAMTS4,FN1,GFAP,MYC,NOTCH1,PDGFRB,SPP1	314 (23)
bromobenzene		chemical toxicant		0,277		8,74E-04	ABCC2,Gsta1 (includes others),Gsta4,Gstp1 (includes others),GSTT1,HMOX1,MYC,NQO1
EGR2		transcription regulator		0,591		8,86E-04	ADM,CAMK4,CISH,CNGB1,EPHA4,GHR,HOXB3,KCNN4,KCTD12,MAP7,MBP,MME,MR1,MYC,MYO1D,NOTCH1,PDE8A,RAB37,SLC4A11	25 (2)
EGLN (family)		group	Inhibited	-2,561	bias	8,88E-04	ADM,AK4,ALDOC,FSTL3,PDK1,PFKL,PRSS57,PYGL,RNASE4,SLC16A3,SLC27A1,STC1,VLDLR	130 (7)
taurocholic acid		chemical - endogenous mammalian		-1,265		8,90E-04	ACE,ANPEP,APOD,GRIK4,JAG2,MASP1,PLXNC1,PPARA,SLC27A6,STC1	111 (7)
RNY3		other	Activated	2,236	bias	9,19E-04	ISG15,RSAD2,RTP4,TRIM6,XAF1
BAK1	-0,165	transporter	Activated	2,213	bias	9,19E-04	Cxcl10,HLA-A,IRF7,Oas1b,Trim34a/Trim34b	104 (7)
MTA2	0,324	transcription regulator				9,19E-04	GATA2,GPT,KIT,MYC,MYH6	5 (2)
PLK2	-0,893	kinase		1,342	bias	9,19E-04	CMPK2,Cxcl10,Iigp1,MERTK,Mx2
ERF	-0,535	transcription regulator		-0,018		9,19E-04	CDH13,ETV1,MYC,NOTCH4,SEMA7A
PLK4	-1,229	kinase		1,342	bias	9,19E-04	CMPK2,Cxcl10,Iigp1,MERTK,Mx2
Ifnl2/Ifnl3		other		1,972	bias	9,31E-04	Oas1b,RNASEL,RSAD2,USP18
NREP	2,341	other		1,000		9,31E-04	ITGA3,ITGA5,PDGFRA,PDGFRB
PRDM5	-1,003	transcription regulator				9,57E-04	CACNA1C,ENO2,EVL,mir-21 (includes others),MYC,NLRC5,NOTCH1,NREP,UBL7
salirasib		chemical drug		-1,912	bias	9,58E-04	ADM,AK4,ALDOC,ENO2,PDGFRA,PDGFRB,STC1	268 (12)
GATA2	3,313	transcription regulator		1,546		9,73E-04	ABCA13,AZGP1,Cxcl10,FCHO1,GATA2,GFRA1,GP1BB,HMGA2,HMOX1,HSD17B1,ICAM2,ICAM4,Il3ra,IL4R,KIT,KLF4,MCTP1,MYC,NRXN2,P2RX1,PBX1,PRSS57,S1PR3,SNCA,TSPAN32
WNT1		cytokine		1,044	bias	1,00E-03	DDX25,DHFR,ETV4,FN1,GAS1,HNF1A,KIT,MYC,NOTCH4,RARB,SPP1,STRA6	293 (19)
tazemetostat		chemical drug		0,052		1,02E-03	ADAMTS1,CNTN1,ELF4,ESR1,FEZ1,FGFR1,FN1,HMGA2,HOXB9,KLF4,MSI1,MYC,NOTCH1,NQO1,NSD1,PAK3,PHF19,PLCB1,SPP1,TAP2,WNT4	217 (12)
ZIC2	0,756	transcription regulator		1,897	bias	1,03E-03	CACNG7,DIRAS1,EFHD1,EPHA4,KRT7,LAMC3,MAPK4,NOTCH1,PHYHIPL,PKP2
mir-142 (includes others)		microRNA		-1,841	bias	1,03E-03	Gbp3,Gbp7,Gbp9 (includes others),GGT1,H2-T-ps/H2-T23,HLA-A,HMGA2,KIT,RALGPS2,S1PR3
glycochenodeoxycholate		chemical - endogenous mammalian		-1,667		1,04E-03	ACE,ANPEP,APOD,GRIK4,JAG2,MASP1,PLXNC1,SLC27A6,STC1
Agtr1a		G-protein coupled receptor				1,05E-03	CP,FN1,Gsta1 (includes others),Gstm6,Gstp1 (includes others),HMOX1	221 (11)
ZNF503	1,521	other		-0,447		1,09E-03	FOXP2,GFAP,LRAT,MERTK,RASGRP2
corticosterone		chemical - endogenous mammalian		1,669		1,11E-03	Abca6,AGRP,CCK,COL1A2,GFAP,GLUL,HSD11B1,KLF9,LIPE,MERTK,MYC,PYGL,TLR2	339 (23)
ADIPOQ		other		-0,300		1,12E-03	CDH13,CNTN1,Cxcl10,FADS6,FGFR1,FN1,FZD8,HMOX1,IL4R,LAMB1,mir-21 (includes others),NCF2,PFKL,PPARA,PTK2B,SLC27A1,WNT4,WNT5B,WNT6	315 (24)
IGG (complex)		complex		-0,627		1,14E-03	ADM,CD9,Cxcl10,EMP1,FGFR1,FN1,GFAP,IFIH1,INPP5D,IRF4,ISG15,JAK3,LGALS3,MYC,NOTCH1,PALD1,PDPN,PHLDA2,PPARA,SERPINF1,TAP1,TRIM16	310 (17)
SP600125		chemical drug		-1,636		1,18E-03	ADAMTS4,ADAMTS9,ADM,CA4,COL4A1,COL4A2,FN1,HMOX1,ISG15,ITGA3,MYH6,Oas1c (includes others),PDGFRA,PDGFRB,PLA2G4A,PRR18,PTGDS,RARB,Sp110 (includes others),SPP1,THBS2,VDR	323 (22)
GSK583		chemical drug				1,18E-03	Ifit1,ISG15,RSAD2	125 (9)
ERCC4	0,035	enzyme				1,18E-03	FN1,GHR,SNCA
PARP3	0,337	enzyme				1,18E-03	EPAS1,NDRG2,NDRG4
N-propyl bromide		chemical reagent				1,18E-03	Gsta1 (includes others),HMOX1,NQO1
GAL3ST1		enzyme				1,18E-03	ITGA5,MBP,SLC38A3
FBXL5	-0,171	enzyme				1,18E-03	Gsta1 (includes others),HMOX1,NQO1
TRIM14	0,435	enzyme				1,18E-03	Ifit1,IRF7,ISG15	214 (10)
TAPBP	0,694	transporter				1,18E-03	HLA-A,TAP1,TAP2
SLC19A1	-1,211	transporter				1,18E-03	NDRG2,PSMB8,Trim30a/Trim30d
LY-3009120		chemical drug				1,18E-03	ETV1,ETV4,ETV5	201 (8)
PRDM16	0,256	transcription regulator		-1,977		1,19E-03	ADAM12,Cxcl10,Gbp3,Ifit1,IRF7,Mx2,Oas2	107 (7)
ZC3H11A	0,508	other		1,134	bias	1,19E-03	B3GNT3,COL4A1,COL4A2,FN1,SPP1,UBE2L6,Zfp981 (includes others)
AIP	-0,289	transcription regulator		-1,134		1,19E-03	ACKR3,GNG11,NPR3,PDE7B,PDE8A,PPARA,RGS16
HADH	0,115	enzyme		0,378		1,19E-03	AASS,ATP2B4,CABP1,RASD2,RGS16,SDK1,SMOC1
triclosan		chemical drug	Activated	2,000	bias	1,19E-03	Gsta1 (includes others),HMOX1,NCF2,NQO1
double-stranded DNA		chemical - endogenous mammalian				1,19E-03	Cxcl10,Ifit1,IRF7,ISG15	139 (15)
MAPKAP1	-0,085	other		1,964	bias	1,19E-03	Cxcl10,Ifi204 (includes others),Oas2,Phf11d (includes others)
dimethyl itaconate		chemical reagent		-0,246		1,19E-03	HMOX1,Ifit3/Ifit3b,Ifitm3,ISG15,NQO1,RSAD2	197 (7)
IKZF1		transcription regulator		-1,760	bias	1,22E-03	BRCA1,CISH,EMP1,FGFR1,FN1,GATA2,Ifi204 (includes others),Il3ra,IRF4,ITGA5,JUP,KIT,KLF4,MYC,NOTCH1,PFKL,PYGL,RTP4,TMEM119	347 (20)
taurodeoxycholic acid		chemical - endogenous mammalian		-1,667		1,22E-03	ACE,ANPEP,APOD,GRIK4,JAG2,MASP1,PLXNC1,SLC27A6,STC1
PRKAA2	-0,585	kinase		-1,730	bias	1,27E-03	CAMK4,FN1,FOXP2,Gsta4,Ifit1,IL13RA1,KLF4,NCF2,NDRG2,PDGFRA,PPP1R3B,RTN4RL1	137 (6)
colistin		biologic drug		0,333		1,27E-03	AGMO,APOD,CD9,GANC,LGALS3,PTGDS,RTN4RL1,SLC7A8,SPP1,TMC7
CCN2	1,089	growth factor		0,184	bias	1,27E-03	ADAMTS1,ADAMTS4,COL4A2,EMILIN1,ESR1,FN1,HAPLN1,mir-21 (includes others),MYC,TIMP3	320 (21)
miR-335-3p (miRNAs w/seed UUUUCAU)		mature microRNA		1,342	bias	1,29E-03	COL1A2,COL4A1,COL4A2,Loxl2,NID2
AP1 (complex)		complex		0,859	bias	1,30E-03	ACE,CLU,FN1,GFAP,Gsta1 (includes others),Gstp1 (includes others),HMOX1,KCNN4,KLF9,mir-21 (includes others),MYC,NOTCH4,NQO1,VDR	338 (23)
NR3C2		ligand-dependent nuclear receptor		0,788		1,30E-03	ADAMTS1,BCAN,CYFIP2,FN1,GAS1,GHR,Gsta4,ITGA5,KLF9,NDRG2,NRIP3,PTGDS,SERP2,VLDLR	211 (9)
NOS2		enzyme	Activated	2,041		1,30E-03	AZGP1,COL4A1,CP,Erdr1x,GJA1,GPT,HMOX1,Ifit1,Ifit3/Ifit3b,ISG15,LGALS3BP,MYH6,PC,PTGS1	326 (19)
NR5A1		ligand-dependent nuclear receptor		0,263	bias	1,31E-03	AGRP,Akr1b7,CYP26B1,INSL3,JAG2,KIT,MFNG,NOTCH1,NOTCH4
FBN1		other		1,387		1,32E-03	ADAMTS1,BST2,C1s1,COL1A2,COL4A1,COL4A2,TIMP3	254 (13)
IL12 (complex)		complex		0,351	bias	1,33E-03	CISH,Cxcl10,FLT4,GJA1,GPT,IFIH1,Ifit1,Iigp1,IL12RB1,IRF4,ISG15,KIT,MYC,TLR2,Trim30a/Trim30d	318 (18)
APC	-0,476	enzyme		1,382		1,33E-03	CCK,CLU,CTH,GLUL,HNF1A,KLF4,LAMB1,MYC,NOTCH1,PLA2G4A,PPARA,PTGS1,SPP1,TIMP3,TNFRSF11B	283 (16)
PBRM1	0,079	other		0,447		1,35E-03	ADAMTS9,ALDOC,GCH1,PDK1,RARB,TMEM132A
pituitary adenylate cyclase-activating polypeptide		biologic drug				1,35E-03	ADM,C1QL1,EPHA4,ETV4,GCH1,WNT4
PRELP	1,832	other				1,35E-03	COL9A2,FLT4,FN1,JAK3,NTF4,SPP1
IFNE		cytokine	Activated	2,449	bias	1,35E-03	BST2,HSD11B1,IFIH1,ISG15,USP18,ZBP1	106 (7)
ARHGAP21	-0,107	other		1,633	bias	1,35E-03	Cxcl10,Ifit3/Ifit3b,Iigp1,Irgm2,MERTK,Mx2
SPRY2	-0,103	other		-0,219	bias	1,36E-03	Cxcl10,EPAS1,ETV1,ETV4,ETV5,GNG11,ISG15,MAP7,SPP1,TRIB2	267 (15)
kanamycin A		chemical drug		0,333		1,36E-03	AGMO,APOD,CD9,GANC,LGALS3,PTGDS,RTN4RL1,SLC7A8,SPP1,TMC7
TWF1	0,292	kinase		-0,707		1,38E-03	ANPEP,CREB5,FEZ1,JUP,PPARA,PTPRD,SNCA,THSD1
prexasertib		chemical drug		1,480	bias	1,38E-03	ADM,HMOX1,IFIH1,IRF7,KLF4,MYC,NR4A3,PHLDA2	240 (9)
STAT5A/B (family)		group		-0,235		1,43E-03	CISH,CLU,EMP1,EPHA4,GATA2,GNAZ,IL4R,mir-21 (includes others),MYC,RARB,TLR2	243 (11)
CBX5	0,201	transcription regulator	Inhibited	-3,302	bias	1,43E-03	GSTT1,ICAM2,KIT,PODXL2,PRSS23,PSMB8,QPCT,SERP2,SLC7A8,Zfp345 (includes others),Zfp981 (includes others)
MAPK (family)		group		0,555	bias	1,46E-03	ADAM12,CHRNB4,ESR1,GJA1,HMOX1,IRAK3,mir-21 (includes others),MYC,NR4A3,SPP1	305 (21)
DAB2IP	0,455	other		-1,004	bias	1,50E-03	CLU,EPAS1,KIT,MYC	279 (18)
tipiracil		chemical drug				1,50E-03	IFIH1,PARP14,TAP1,UBE2L6
STK40	0,090	kinase		1,664	bias	1,50E-03	FN1,MR1,PDGFRA,PDPN,SPRY4,ST3GAL1,WNT5B,WNT6	125 (7)
OLIG2		transcription regulator		-0,555		1,51E-03	GFAP,MYC,NOTCH1,WNT4,WNT5B	106 (7)
FGF1	0,878	growth factor		0,415		1,52E-03	FGFR1,FRMD3,FZD8,Gstp1 (includes others),HMGA2,HMOX1,MYC,NOTCH1,NQO1,SPP1,TIMP3	290 (21)
diethylnitrosamine		chemical toxicant		0,132		1,53E-03	ABCC2,CBX7,COL1A2,CREB5,Cxcl10,Gsta1 (includes others),Gsta4,Gstm4,Gstm6,Gstp1 (includes others),HMOX1,HSD11B1,MYC,NQO1,QPCT	310 (18)
RHO	-0,002	G-protein coupled receptor		0,000		1,60E-03	BST2,C1orf116,CNGB1,COL1A2,CP,FGFR1,PDE8A,PDGFRA,PDGFRB,PRPH,PSMB9,RGS9BP,SELENOP,TRPC1,VLDLR
WT1		transcription regulator		0,528		1,61E-03	ANPEP,APRT,COL4A1,ENO2,EPS8,ESR1,FGFR1,JUP,KLF4,LGALS3,MYC,PDE8A,RALGPS2,TIMP3,VDR,VLDLR,WNT4	171 (7)
raloxifene		chemical drug		1,155		1,61E-03	ACVRL1,CLU,ESR1,HMOX1,INPP5J,KRT7,LAMB1,PDGFRA,PRSS23,SPP1,STC1,TIMP3,TNFRSF11B	321 (22)
IRF2BP2	-0,700	transcription regulator	Inhibited	-2,728	bias	1,61E-03	C4a/C4b,Casp4,Gbp9 (includes others),GSAP,HLA-A,HMOX1,Ifi204 (includes others),NLRC5,NR4A3,PTPN22,Trim30a/Trim30d
ZBTB20	-0,117	transcription regulator		1,414		1,64E-03	Akr1b7,CEACAM16,CISH,GHR,Gstm4,HSPB8,NAT8L,OGDHL
BMP10		growth factor		-1,667		1,65E-03	AASS,CMPK2,COL1A2,ECM1,FN1,HLA-A,KIT,NR4A3,RSAD2	197 (7)
ADCYAP1		other		1,232		1,65E-03	BCAM,CAMK4,Cxcl10,DCDC2,EDIL3,GAS1,GFAP,HAPLN1,KCNN4,MAPK4,MME,MYC,NPR3,NQO1,PPP1R3B,SERPINF1	307 (21)
pioglitazone		chemical drug		-1,449		1,67E-03	EPAS1,FN1,GFAP,HMOX1,KLF4,LIPE,NCF2,NOTCH1,NR4A3,PC,PFKL,PTGS1,RARB,SLC27A1,VLDLR	337 (23)
NOTCH1	3,356	transcription regulator		-0,331		1,71E-03	ASB2,COL1A2,ENO2,EPAS1,EPHA4,GATA2,GFAP,HMOX1,Ifi204 (includes others),LIPE,MYC,NOTCH1,PDGFRB,PRAG1,PTGDS,SLC4A11,SPP1,TRIB2,WNT4	274 (16)
IL27		cytokine	Activated	2,897	bias	1,72E-03	BST2,Cxcl10,HLA-A,IRF9,ISG15,MYC,NOTCH4,PSMB8,PSMB9,RSAD2,SERPINF1,SP100,TAP1,TRIM25,UBE2L6,XAF1	264 (15)
Cyp1a2		enzyme		-0,816		1,72E-03	ACOT11,CACHD1,MID1,NQO1,RGS16,VLDLR
PDE (family)		group				1,74E-03	HMOX1,NR4A3,PTGS1
lenvatinib		chemical drug				1,74E-03	AZGP1,MYC,NOTCH1	91 (4)
USP17L2		peptidase				1,74E-03	KIT,KLF4,MYC	125 (7)
BLVRA	0,389	enzyme				1,74E-03	Cxcl10,HMOX1,PPARA	283 (18)
SELENOK	0,614	other				1,74E-03	Cxcl10,ISG15,RSAD2	144 (15)
ZBED2		transcription regulator				1,74E-03	CMPK2,HLA-A,IRF7	104 (7)
ZNF503-AS1		other				1,74E-03	LRAT,MERTK,ZNF503
DNAJA2	-0,268	enzyme				1,74E-03	Cxcl10,IRF7,ISG15	127 (13)
LRRC8A	0,238	ion channel				1,74E-03	Cxcl10,ISG15,Mx2	69 (6)
SPTAN1	0,248	other				1,74E-03	ITGA3,ITGA5,SPTB
SFRP2		transmembrane receptor				1,74E-03	KLF4,MYC,PDGFRA
UBA7	2,155	enzyme				1,74E-03	DHX58,ISG15,Oas1a/Oas1g	93 (7)
pemafibrate		chemical drug				1,74E-03	HMOX1,PDK1,VLDLR
RORA	0,316	ligand-dependent nuclear receptor				1,75E-03	ACSL6,ARSG,BRCA1,CISH,Cxcl10,Gsta1 (includes others),Gstm4,Gstp1 (includes others),Gstt3,Nat8,Nat8f5,NNMT,SEMA3F,SLC2A13,VLDLR
glyoxylic acid		chemical - endogenous mammalian				1,76E-03	C4a/C4b,Cxcl10,Ifit1,ISG15,SPP1	141 (7)
ramipril		chemical drug		0,447	bias	1,76E-03	COL1A2,COL4A1,COL4A2,FN1,LAMB1	254 (11)
KDM2A	-0,235	enzyme		-0,378		1,78E-03	AGO4,DMC1,ETV5,GFRA1,KIT,PRDM9,SALL4
BMPR2	0,028	kinase		0,818	bias	1,78E-03	ANK3,EPHA4,FN1,JAG2,JUP,SPP1,TNFRSF11B	310 (19)
MEN1	0,007	transcription regulator		-0,222		1,78E-03	ENO2,ETV1,ETV4,ETV5,FN1,GAS1,GFAP,GFRA4,MYC,NEGR1,NOTCH1,NSG1	290 (20)
IGF2		growth factor		0,780		1,78E-03	FN1,GAS1,GCH1,GHR,IGFBP6,ITGA5,KLF9,MYC,OGN,RGS16,SELENOP,SPP1,THBS2	279 (19)
CLIC1	0,649	ion channel				1,78E-03	ADAMTS1,CNTN1,EPHB2,FGFR1,FN1,GFRA1,IGFBP6,ISG15,LAMB1,STC1
mir-34 (includes others)		microRNA		-0,913	bias	1,78E-03	ADAM12,EMP1,FGFR1,FN1,KCNH2,MYC,NOTCH1,PDK1,SLC7A11,TIMP3	299 (21)
NR1I3	0,394	ligand-dependent nuclear receptor	Activated	2,249	bias	1,78E-03	ABCC2,Gsta1 (includes others),Gsta4,Gstm4,Gstp1 (includes others),GSTT1,MYC,NR1I2,PAPSS2,RARB	148 (7)
LDLR	0,069	transporter		0,000		1,81E-03	ASPN,BST2,FLT4,GJA1,GPT,IL12RB1,IRF7,MERTK,MYC,PFKL,PPARA,PSMB9,SPP1,TAP1,TLR1,VLDLR,ZBP1	302 (16)
PURA	0,069	transcription regulator				1,85E-03	DHFR,GFAP,MBP,MYC
PLA2G2A		enzyme		1,000	bias	1,85E-03	ASPG,ISYNA1,PLA2G4A,SLC27A1
nicotine		chemical drug	Activated	2,880		1,87E-03	ACE,CABP1,CACNA1C,CHRNB4,CNTN1,DHFR,FEZ1,FN1,GCH1,GJA1,HMOX1,LGALS3,PLCH1,SERPINF1,SPP1,TRPC1	335 (23)
mir-223		microRNA		-0,577		1,88E-03	ABCA13,CA4,CACNA2D2,Clec2d (includes others),EMP1,EYA1,Ifi204 (includes others),INPP5J,MYO1D,NDRG2,NQO1,SMOC1
ERBB3	0,312	kinase		-1,373		1,90E-03	CLU,ETV5,FN1,FSTL1,GHR,HMGA2,HMOX1,PCDHA11,PTGS1,TIMP3	329 (19)
USP37	-0,579	peptidase		0,200		1,90E-03	ANK3,ECM1,HTRA3,MASP1,MYC,RGS9BP,S1PR3,SELENOP,SLC7A11,SRGAP3
IHH		enzyme		1,718		1,91E-03	CHST11,COL9A2,Cxcl10,EDIL3,GPR173,HAPLN1,SPP1,TNFRSF11B,ZNF185
TLR7		transmembrane receptor	Activated	2,599	bias	1,91E-03	Apol9a/Apol9b,BFSP2,CREB5,ETV4,ETV5,Ifit1,INPP5D,IRF7,IRF9,ISG15,LHFPL1,Phf11d (includes others),RSAD2,SPRY4,ZNF185	177 (13)
MAFB		transcription regulator		0,971		1,93E-03	CCK,ESR1,HOXB3,HS3ST1,LGALS3,MID1,SELENOP,SLC5A10,SLC7A8,TENT5A,TMEM119
RBX1	0,340	enzyme		1,463		1,93E-03	BRCA1,Cxcl10,H2-T-ps/H2-T23,IRF7,Naip1 (includes others),Oas2,TEC,TRIM25	237 (14)
SKIC2	-0,096	enzyme		-1,633	bias	1,93E-03	AK4,CTH,PFKL,SLC7A11,STC1,VLDLR
mir-155		microRNA		-1,772		1,98E-03	Cxcl10,HMOX1,Ifit3/Ifit3b,IL13RA1,INPP5D,IRAK3,IRF4,IRF7,IRF9,ISYNA1,MME,PPARA	307 (20)
memantine		chemical drug		-0,508		2,03E-03	ADAM22,ATP2B4,CACNA1C,EPHA4,GFAP,GLUL,Gstp1 (includes others),KALRN,PAK3,TAP1
VGLL3	-2,297	other		1,009	bias	2,04E-03	ADM,COL1A2,IRF7,Ptprv,SPP1
ALDH1A2		enzyme		-0,277		2,04E-03	COL1A2,KIT,RARB,SPP1,TIMP3	205 (7)
indomethacin		chemical drug		1,093		2,04E-03	ADAMTS1,C4a/C4b,CAPN6,CLU,CP,HMOX1,LGALS3,MYC,NR1I2,PLA2G4A,PPARA,PSMB8,PSMB9,PTGS1,S100A11,SPP1,VDR	305 (19)
PKC (family)		group	Activated	2,414	bias	2,08E-03	ADM,CACNA1C,DMD,FN1,HMOX1,ITGA5,mir-21 (includes others),NOTCH4,NQO1,NR4A3,PPARA,RARB,SPP1,STC1,VDR	325 (18)
EGFR		kinase		-0,211	bias	2,09E-03	BCAM,ESR1,ETV4,F11R,FN1,GFAP,GHR,GJA1,HMGA2,IQGAP2,KCNN4,LAMB1,MBP,mir-21 (includes others),MME,MYC,NOTCH1,OSMR,PBX1,PCDH1,PDK1,PLA2G4A,PTGS1,SEMA7A,SLC6A15,SLC7A11,TNFRSF11B,VDR,WNT4,WNT6	326 (19)
KAT6A	-0,475	enzyme		0,726	bias	2,09E-03	DLX6,Dlx6os1,ESR1,Gstp1 (includes others),HOXA11,HOXB3,SMOC1,TF
VDR	3,919	transcription regulator		-1,013		2,09E-03	ACE,BRCA1,CDT1,CISH,Clec2d (includes others),COL4A1,COL4A2,Cxcl10,ISG15,LIPE,MAD2L1,MYC,PPARA,RARB,RNF144A,SPP1,TLR2,VDR	312 (21)
streptozocin		chemical drug		1,153		2,10E-03	ATP1B2,CACNA1A,CLU,COL4A1,ESR1,FN1,GFAP,HMOX1,JAK3,KIT,LGALS3,MYH6,NOTCH1,NQO1,PDGFRA,PYGL,RPS6KA6,SLC7A11,SLC7A8,SPP1,TLR2	315 (19)
rosiglitazone		chemical drug		-0,985		2,14E-03	ADAMTS1,BRCA1,COL1A2,Cxcl10,FN1,GFAP,HMOX1,HSD11B1,Ifit3/Ifit3b,IGFBP6,IRF7,ITGA3,KLF4,LIPE,MR1,NPR3,PC,PDGFRA,PDGFRB,PDK1,PPARA,RARB,SERPINF1,SLC27A1,SLC27A6,THBS2,VLDLR	308 (23)
verapamil		chemical drug		-0,128		2,14E-03	DMD,FN1,GJA1,GPT,HLA-A,MYC,SRXN1	303 (18)
PLIN5		other		1,172		2,16E-03	ACSL6,Gsta1 (includes others),HMOX1,NQO1,PNPLA3,PPARA
BTG2	0,032	transcription regulator				2,16E-03	BRCA1,FN1,HMOX1,IGFBP6,NQO1,RARB	300 (20)
2'3'-cyclic guanosine monophosphate-adenosine monophosphate		chemical - endogenous mammalian	Activated	2,225	bias	2,16E-03	Cxcl10,Ifit1,IRF7,ISG15,Mx2,RSAD2	147 (15)
dimethyl fumarate		chemical drug		0,612		2,16E-03	ACVRL1,FN1,HMOX1,NQO1,SLC7A11,SPP1	279 (20)
IL5		cytokine	Activated	3,360	bias	2,17E-03	ALDOC,CA4,CD9,CISH,EPS8,ERO1A,Gbp3,Gbp7,Gstt2,IL13RA1,IL4R,IRF7,MYC,PDK1,QSOX1,RASGRP2,SLC16A3,TLR1	243 (16)
RGS2		enzyme		-0,333	bias	2,20E-03	ADM,EVA1A,GJA1,HSD11B1,PSTPIP1,SLC16A3,SLC35F1,SLC7A8,SPP1	187 (7)
lactacystin		chemical - protease inhibitor		0,000		2,20E-03	BRCA1,CD9,ESR1,GFAP,GJA1,Gstp1 (includes others),HLA-A,HMOX1,HSPB8,KCNH2,SYK,THRB,TLR2,VDR	343 (19)
Ifi204 (includes others)	3,735	transcription regulator	Activated	2,000		2,26E-03	Cxcl10,DHFR,ISG15,Oas1a/Oas1g	173 (16)
GLB1	-0,103	enzyme		0,000	bias	2,26E-03	ASPG,C4a/C4b,GFAP,OSMR
vadimezan		chemical drug		1,931	bias	2,26E-03	Cxcl10,Ifit1,ISG15,RSAD2	144 (15)
SPNS2		transporter	Inhibited	-2,236	bias	2,35E-03	ALDOC,ENO2,Gstm4,HMOX1,SLC7A11
NCF1		enzyme				2,35E-03	FN1,HMOX1,IFIH1,ISG15,TNFRSF14	303 (16)
fluoromethyl 2,2-difluoro-1-(trifluoromethyl)vinyl ether		chemical toxicant	Activated	2,213	bias	2,35E-03	CLU,HMOX1,LGALS3,NQO1,SPP1
SFMBT1	-0,050	transcription regulator		-0,447		2,35E-03	ADCY2,CNTN1,GFAP,PDK1,Rpl15-ps6
ADAMTS18		peptidase		0,555	bias	2,35E-03	CDH10,COL9A2,FN1,ITGA3,MMP15
ETV7		transcription regulator	Inhibited	-2,236	bias	2,35E-03	GCH1,PARP14,PSMB8,TRIM25,UBE2L6	69 (3)
HAND1		transcription regulator		-0,555		2,35E-03	FOXP2,KIT,LIPE,NOTCH1,NOTCH4
PDGF (complex)		complex		0,427	bias	2,35E-03	COL4A1,FN1,GJA1,HMOX1,ITGA5,MYC,NOTCH1,SV2A,TIMP3	275 (22)
cephaloridine		chemical drug		1,188	bias	2,35E-03	ABCC2,CDT1,CEACAM16,Gstp1 (includes others),HMOX1,MMP16,NQO1,OSMR,STRA6
Scd1	-0,228	enzyme		-0,317		2,40E-03	Cxcl10,DEGS2,Ifit1,KLF4,LIPE,LRAT,PPARA,Scd3,SLC27A1,SPP1,STRA6,THRB,VDR	264 (12)
GRN	0,266	growth factor		0,447		2,41E-03	CD9,CLU,EMP1,ENO2,ETV5,Iigp1,INPP5D,LGALS3,LGALS3BP,MERTK,PDGFRA,PTK2B,SPP1,TENT5A	284 (13)
aldosterone		chemical - endogenous mammalian	Activated	2,673	bias	2,41E-03	ACE,ADAMTS1,ADM,COL1A2,CTF1,FN1,FSTL3,LGALS3,mir-21 (includes others),NCF2,NDRG2,PTGDS,PTGS1,SPP1	303 (20)
KDM3A	-0,187	transcription regulator		-0,468	bias	2,41E-03	ADM,CD9,FSTL3,HMOX1,MYC,SLC45A3
PDGF receptor tyrosine kinase inhibitor IV		chemical drug				2,42E-03	COL1A2,FN1
RPS6KA (family)		group				2,42E-03	COL1A2,FN1
2-(3-chlorophenylamino)phenylacetic acid		chemical drug				2,42E-03	COL4A1,FN1
GAS2	-1,222	other				2,42E-03	MYC,NOTCH1
BCKDHA	-0,099	enzyme				2,42E-03	MYC,RARB
2,2-dimethylbutyric acid		chemical drug				2,42E-03	CISH,MYC	11 (2)
CN585		chemical reagent				2,42E-03	ESR1,MYC
lisofylline		chemical drug				2,42E-03	COL4A1,LAMB1	145 (7)
BML-111		chemical reagent				2,43E-03	HMOX1,LGALS3,NQO1
BCL9/CREBBP/EP300/CTNNB1/LEF/TCF (complex)		complex				2,43E-03	GJA1,HNF1A,MYC
IGKC		other				2,43E-03	IL13RA1,IL4R,VDR
maraviroc		chemical drug				2,43E-03	COL1A2,Cxcl10,MYH6
CAV1	-1,052	transmembrane receptor		1,108		2,44E-03	ACVRL1,ADAMTS4,EDIL3,EMILIN1,ESR1,FN1,HMOX1,KRT7,NOTCH1,NQO1,PLA2G4A,WNT6	314 (21)
ATG7	-0,129	enzyme		1,289		2,44E-03	CMPK2,COL1A2,FN1,GFRA4,IFIH1,LIPE,MYC,NQO1,PFKL,SPP1	313 (19)
WNT3A		cytokine		1,390		2,47E-03	ADAMTS4,CAMK4,COL1A2,CTH,Cxcl10,EPAS1,ETV5,FN1,GAS1,KCTD12,KIT,KLF4,MYC,MYH6,OGN,PDGFRA,PNPLA3,SLC7A11,STRA6,TIMP3,TNFRSF11B	283 (20)
BSCL2	0,258	other				2,57E-03	CYFIP2,NAT8L,PC,PSMB9,PTGS1,PYGL,RSAD2
ADM	3,699	other		-1,628		2,57E-03	ACE,ADM,FN1,GSDMD,mir-21 (includes others),SPP1,TNFRSF11B	284 (15)
EIF4E	-0,196	translation regulator		1,567	bias	2,58E-03	ARL11,BST2,CDT1,ESR1,FN1,H2-M3,HLA-A,HMOX1,Ifi204 (includes others),IL12RB1,LGALS3BP,MYC,SRXN1,TMEM119,UBA7
hyaluronic acid		chemical - endogenous mammalian	Activated	3,106	bias	2,60E-03	ACKR3,Cxcl10,FLT4,FN1,IRAK3,mir-21 (includes others),NCF2,PDPN,SPP1,TLR2	310 (22)
baicalin		chemical - endogenous non-mammalian		1,404	bias	2,69E-03	ACE,HMOX1,LCAT,MBP,TLR2,TNFRSF11B	283 (16)
CDH11		other		0,816	bias	2,69E-03	ADAMTS9,CD9,JUP,MMP15,PTK2B,S1PR3
NPR1		enzyme	Inhibited	-2,449	bias	2,69E-03	ACE,BST2,DHX58,FN1,Ifit3/Ifit3b,IRF7	237 (7)
CALCINEURIN A (family)		group		1,131	bias	2,69E-03	ATP2B4,COL1A2,GJA1,JAK3,mir-21 (includes others)
carvedilol		chemical drug		0,271	bias	2,69E-03	HMOX1,MYC,NPR3,NQO1,TNFRSF11B	286 (15)
methylselenic acid		chemical reagent				2,70E-03	ACKR3,ADAMTS1,APOD,BRCA1,BTD,CAMK4,CLU,DHFR,ESR1,FN1,GATA2,KLF4,MYC,NQO1,NREP,TLR2	362 (19)
fulvestrant		chemical drug		0,262		2,70E-03	BARD1,BRCA1,CTH,ESR1,GHR,GJA1,Gsta1 (includes others),mir-21 (includes others),mir-22 (includes others),MYC,MYH6,NQO1,PRSS23,SELENOP,SEMA7A,STC1,TNFRSF11B,WNT4	335 (23)
diphtheria toxin		chemical - endogenous non-mammalian		0,000		2,70E-03	AGMO,COL1A2,COL4A1,LAMB1,MERTK,NLRC5,PON3,PPARA,S100A11,TLR2,TMEM132A
10E,12Z-octadecadienoic acid		chemical - endogenous mammalian		-1,929		2,71E-03	ADAM12,B3GNT7,CREB5,HSD11B1,LIPE,Mrgprb1/Mrgprx2,NOTCH4,NR4A3,PBXIP1,PPP1R3B,SLC38A3,ZNF185
PTP4A3	0,795	phosphatase		0,849		2,73E-03	FN1,JUP,mir-21 (includes others),MYC	303 (18)
CREB3L1	0,400	transcription regulator		1,000	bias	2,73E-03	BST2,COL1A2,PAPSS2,SPP1
Usp17la (includes others)		peptidase		-0,262	bias	2,73E-03	CISH,KIT,KLF4,MYC
acetaldehyde		chemical - endogenous mammalian		-1,000	bias	2,73E-03	COL1A2,KLF9,MYC,PPARA	243 (15)
meclizine		chemical drug		-0,152		2,73E-03	ABCC2,GFAP,Gsta1 (includes others),MYC	35 (3)
AKT (family)		group		-0,037		2,73E-03	ADM,BCAM,BRCA1,CP,EPAS1,ESR1,FN1,GATA2,HGSNAT,HMOX1,MBP,MME,MSI1,MYC,NOTCH1,PCDH1,PLA2G4A,PTGS1,SLC6A15,SPP1,ST3GAL1,THBS2,TLR2	325 (20)
ARNT2		transcription regulator	Activated	2,138	bias	2,75E-03	EYA1,GATA2,GLUL,GRM8,HLA-A,Ifi204 (includes others),Iigp1,LCAT,MYH6,PLCB1,PMFBP1,PTPN22,SP100,THRB
mirdametinib		chemical drug		-0,534		2,76E-03	ETV1,ETV4,FN1,KLF4,LAMB1,MERTK,MYC,OGN,PDK1,TF	158 (7)
mir-10 (includes others)		microRNA		-0,192	bias	2,76E-03	APC2,EPHB2,FZD8,GJA1,HMOX1,IRF4,KLF4,PTPN18,PTPN7,ZBP1	201 (7)
PRKN	0,445	enzyme		-1,481	bias	2,76E-03	FN1,GAS1,GSDMD,IGFBP6,LIPE,MYC,NQO1,PPARA,SNCA,TNFRSF11B	335 (20)
metronidazole		chemical drug		0,333		2,76E-03	AGMO,APOD,CD9,GANC,LGALS3,PTGDS,RTN4RL1,SLC7A8,SPP1,TMC7
carboplatin		chemical drug		1,912	bias	2,80E-03	ABCC2,CAPN6,CLU,CP,LGALS3,MYC,SPP1	189 (12)
EGR3		transcription regulator		-0,731		2,84E-03	ADM,CISH,HEG1,KCNN4,KCTD12,MAP7,MYC,MYO1D,NOTCH1,PDE8A,RAB37,SLC4A11	133 (7)
KLF2	0,025	transcription regulator		0,808		2,84E-03	ACE,ACKR3,ADM,COL4A1,ECM1,EPAS1,KCNN4,MYC,NQO1,PDPN,PTGDS,SEMA3F	285 (18)
USP22	0,092	peptidase		-1,117		2,88E-03	BST2,FN1,Il3ra,IRF9,MERTK,NCF2,PARP14,PSMB8,USP18	132 (12)
LCN2		transporter	Activated	2,242		2,88E-03	Cxcl10,ESR1,FN1,GFAP,HMOX1,RARB,SPP1,STRA6,TNFRSF11B	292 (21)
thyroid hormone		chemical - endogenous mammalian	Activated	2,059		2,89E-03	ACE,AK4,CAMK4,GCH1,GHR,KLF9,MBP,MYC,MYH6,PPARA,PTGDS,TCEA3,THRB	300 (17)
NR4A3	-1,944	ligand-dependent nuclear receptor		0,336		2,92E-03	AASS,ASPN,CA4,DAAM2,ESR1,FN1,Ifi204 (includes others),Loxl2,MCF2L,MYC,NQO1,NR4A3,PHYHIPL,PLA2G4A,PLEKHA6	162 (7)
WNT5A		growth factor		0,767		2,92E-03	CAMK4,CCK,EPHA4,ESR1,FN1,GABRA1,GJA1,HMOX1,KIT,LONRF2,MYC,SPP1,STC1,SYK,TLR1	294 (17)
CDK19	0,239	kinase		-1,134	bias	2,93E-03	ALDOC,CLU,CYFIP2,HMOX1,JAG2,KLF4,MYC,NOTCH1,SLC7A11,VDR	249 (18)
POU2F1	0,001	transcription regulator				2,93E-03	ESR1,Gstm4,GSTT1,NDRG4,PTGDS,SELENOP,SLC7A11,SPP1,TIMP3,TNFRSF14
BAX	-0,436	transporter		1,698	bias	2,98E-03	Cxcl10,ETV1,HLA-A,IRF7,Oas1b,Trim34a/Trim34b	105 (7)
MTA1	0,125	transcription regulator		1,305		2,98E-03	ACKR3,BRCA1,EMP1,ESR1,MYC,MYH6	307 (21)
S100A8		other		0,558		3,03E-03	ADAMTS1,ADAMTS4,CP,Cxcl10,ETV5,HMOX1,ISG15,MCF2L,MRO,MYC,NR4A3,STAC2,USP18	217 (16)
PKD1	-0,116	ion channel		0,989		3,04E-03	ADAM22,ATP1B2,EDIL3,EMILIN1,FGFR1,FOXP2,MID1,MYC,NNMT,PKNOX2,QPCT,SLC5A10,SLC7A11,TNFRSF11B,WFDC3
clodronic acid		chemical drug		-1,254		3,06E-03	Cxcl10,FN1,GSDMD,HMOX1,SPP1,TF,TMEM119	251 (10)
ZC3H12C	-0,157	other	Inhibited	-2,200	bias	3,06E-03	Gbp7,Gbp9 (includes others),Igtp,Iigp1,Irgm2	105 (7)
PRLR		transmembrane receptor		0,818	bias	3,06E-03	CISH,ESR1,GHR,MYC,VDR	289 (22)
CGA		other		-0,239		3,07E-03	ADAMTS1,ETV5,GATA2,JAZF1,KIT,KLF9,PARM1,SERP2,TIMP3
KCNJ2		ion channel		0,632	bias	3,10E-03	APBA1,APC2,ARHGEF17,CROCC,DAAM2,IQGAP2,LIMCH1,OBSCN,SCN1A,SPTB
triamcinolone acetonide		chemical drug		0,087		3,13E-03	CTH,EPHA4,GAS1,GNAZ,IRF7,KLF9,MYC,PALLD,PLXNC1,PTPN7,RGS16,SPP1,TRIB2,VLDLR	25 (2)
THRA	0,711	ligand-dependent nuclear receptor		0,136		3,17E-03	CAMK4,Cxcl10,EPAS1,FGFR1,GCH1,HMOX1,JUP,KCNH2,KLF9,MBP,mir-21 (includes others),MYH6,PKP2,RARB,THRB	326 (25)
PKA (complex)		complex		0,141	bias	3,18E-03	CAMK4,CCK,Cxcl10,GDF9,GJA1,HMOX1,LIPE,MBP,NR4A3,TNFRSF11B,XAF1	287 (20)
PGAM2	0,538	phosphatase				3,26E-03	EPHB2,FEZ1,NREP,PDE7B
NSC23766		chemical reagent	Inhibited	-2,000	bias	3,26E-03	FN1,HMOX1,mir-21 (includes others),NCF2	243 (14)
mezerein		chemical - endogenous non-mammalian				3,26E-03	FN1,IFIH1,IRF9,RGS16
PRRX2		transcription regulator				3,27E-03	GCH1,Mir22hg,PDGFRA
PARP14	2,389	enzyme				3,27E-03	Cxcl10,ISG15,Mx2	113 (8)
ASCC3	-0,680	enzyme				3,27E-03	IRF7,ISG15,USP18	196 (7)
exemestane		chemical drug				3,27E-03	HMOX1,mir-21 (includes others),NQO1
2,2-bis(4-hydroxyphenyl)-1,1,1-trichloroethane		chemical - endogenous mammalian				3,27E-03	CLU,ESR1,Gsta1 (includes others)	206 (7)
C3		peptidase		1,526	bias	3,28E-03	Casp4,Cxcl10,ENO2,FN1,GPT,KIT,KLF4,SNCA,ZBP1	308 (20)
paraquat		chemical toxicant		1,365	bias	3,29E-03	ADAM22,FN1,Gm14393,Gsta4,Gstp1 (includes others),HMOX1,PRR7,SLC7A11,SNCA,Trpm3
OLR1		transmembrane receptor		0,392	bias	3,30E-03	ACE,FN1,MYC,NCF2,SPP1,STRA6	245 (20)
mycophenolic acid		chemical drug		1,414	bias	3,30E-03	ADM,ANPEP,AZGP1,C1orf116,CLU,FN1,MGAM,MME	117 (7)
4-tert-octylphenol		chemical toxicant		-1,890	bias	3,47E-03	EMP1,ESR1,IGSF6,MYC,SEZ6
losartan potassium		chemical drug		-0,943		3,47E-03	ACE,CACNA1C,COL1A2,COL4A1,COL4A2,Cxcl10,FN1,Gbp9 (includes others),GJA1,Ifitm3,LGALS3,PLCB1,SPP1	300 (17)
KCNE3		ion channel				3,61E-03	CA8,CISH,Erdr1x,G530011O06Rik,IRF4,KLF4,MOGAT2
ARNT	-0,184	transcription regulator		1,485	bias	3,63E-03	ADM,ALDOC,CARD10,DEGS2,EPAS1,ERO1A,GAS1,HNF1A,MYC,NQO1,SPP1,STC1	266 (15)
HYAL1	-1,161	enzyme		-0,816		3,64E-03	ATP2B4,EPHB2,LGALS3BP,PSMB9,SPP1,ZNF503
HOXA13		transcription regulator		-0,000		3,64E-03	EMP1,EPHA4,GJA1,VILL,WNT4,WNT6
pristane		chemical toxicant	Activated	2,200	bias	3,64E-03	Cxcl10,FN1,Ifi204 (includes others),IRF7,ISG15,Oasl2	266 (13)
POU5F1		transcription regulator		0,436		3,68E-03	ACKR3,ALDOC,B3GNT7,BRCA1,CBFA2T3,CIDEB,GATA2,Gbp3,HOXB3,KLF4,LHX5,MYC,Oasl2,PDGFRA,PFKL,PPARA,SALL4,SPP1,TF,TNFRSF11B,TNFRSF14,USP18	349 (23)
CD274	0,963	transmembrane receptor		-0,366		3,69E-03	BRCA1,FN1,GJA1,GSDMD,ISG15,mir-21 (includes others),MYC,Oas1a/Oas1g,Oas1b,THBS2	290 (17)
FAS		transmembrane receptor		1,555		3,70E-03	COL1A2,COL4A1,COL4A2,Cxcl10,IL13RA1,INPP5D,IQGAP2,LGALS3,MERTK,MME,P2RX1,PHLDA2,PLD2,PSTPIP1,RAPGEF5,RASGRP2,RSAD2,SPP1,SYK,TLR2,TNFRSF11B	308 (18)
lithium		chemical drug		-1,782		3,72E-03	ADCY2,ANK3,CAMK4,Cxcl10,Ifit1,ISG15,ISYNA1,Oas1a/Oas1g,THRB	249 (16)
ESRRA	0,502	transcription regulator		0,316	bias	3,79E-03	ACKR3,ALDOC,ATP1A3,COL4A1,COL4A2,Cxcl10,EMILIN1,ENO2,EPAS1,HMOX1,LIPE,Loxl2,MYH6,PDK1,PFKL,PHKG1,PPARA,PPP2R2B,PYGL,SP100,SPP1,STAC2	266 (13)
methamphetamine		chemical drug		1,687		3,80E-03	ELF1,FOXRED2,GFAP,GFRA1,GRM8,HMOX1,HSPB8,IRF7,MAP3K6,MYC,NAT8L,PLEKHF1,VDR	300 (19)
3,3'-diindolylmethane		chemical drug		0,734		3,80E-03	BRCA1,HLA-A,HMOX1,mir-21 (includes others),NQO1,S1PR3,TAP1,TAP2	272 (16)
miR-30c-5p (and other miRNAs w/seed GUAAACA)		mature microRNA		0,399	bias	3,81E-03	ANPEP,COL1A2,COL4A1,COL4A2,KRT7,Loxl2,MYC,NID2,NOTCH1,NPR3,PTGFRN,SLC7A11	204 (7)
MED1	-0,337	transcription regulator		1,265	bias	3,86E-03	CREB5,GHR,Gstp1 (includes others),ICAM2,IRF4,KLF4,MAD2L1,MYC,NID2,PRKCH,PRR5L,RARB,SALL4,SLC27A1,VDR	321 (18)
betamethasone		chemical drug		0,000		3,86E-03	GFAP,NQO1,SRGAP3,TIMP3
A-769662		chemical reagent		0,651		3,86E-03	BARD1,BRCA1,FN1,LCAT
SUCNR1		G-protein coupled receptor		-0,577	bias	3,86E-03	COL1A2,COL4A2,Cxcl10,LAMB1
FAM3B		cytokine				3,86E-03	Casp4,FN1,GJA1,ITGA5
oxymatrine		chemical drug				3,86E-03	ACE,FN1,HMOX1,PPARA	249 (13)
CDKN1B	-0,272	other		-1,512	bias	3,90E-03	DDX25,FLT3LG,HSPB8,LGALS3,MMP16,MYC,PALD1,PCDHA11,SELENOP,TENM4
RUNX1-RUNX1T1		fusion gene/product		1,000		3,90E-03	ATP1A3,BRCA1,CA8,CHST11,ELF4,GATA2,Ifitm3,JUP,NIBAN1,RNF144A
KRT17		other	Activated	2,236		3,91E-03	COL1A2,COL4A1,COL4A2,CREB5,Cxcl10,SPP1,THBS2
brefeldin A		chemical - endogenous non-mammalian		0,311		3,91E-03	ABCA12,CD9,ESR1,GJA1,HLA-A,HMOX1,KLF4	310 (18)
RNASEL	1,774	enzyme				3,92E-03	Ifit1,IRF7,ISG15,Oas2,USP18	106 (7)
miR-221-3p (and other miRNAs w/seed GCUACAU)		mature microRNA	Inhibited	-2,184	bias	3,92E-03	ESR1,GFAP,KIT,TIMP3,VASH1
ADGRE2		other		-0,447		3,92E-03	FSTL1,GLUL,HMOX1,MYC,THBS2	156 (7)
HAVCR1		other		1,078		3,95E-03	ANPEP,ENO2,IRF9,POMK,PSMB8,PSMB9,TAP1,TAP2,XAF1	198 (7)
tert-butyl-hydroquinone		chemical reagent		1,540	bias	3,95E-03	EMILIN1,Gsta1 (includes others),Gsta4,Gstp1 (includes others),HMOX1,HNF1A,NQO1,PALLD,SLC7A11	324 (19)
SOX11	-0,016	transcription regulator		1,035	bias	3,99E-03	ADAMTS4,ASPN,BST2,CD9,CP,FNDC9,HS3ST1,IFIH1,NREP,PAG1,WNT4,ZFP57
SIM1		transcription regulator	Activated	2,138	bias	4,03E-03	EYA1,GATA2,GLUL,GRM8,HLA-A,Ifi204 (includes others),Iigp1,LCAT,MYH6,PLCB1,PMFBP1,PTPN22,SP100,THRB
PD173074		chemical reagent		0,788	bias	4,07E-03	FRMD3,GATA2,KRT7,MUC15,MYC,PRKCH,PRR5,SLC38A3
CCN1	-0,134	other		0,728	bias	4,07E-03	COL1A2,Cxcl10,ESR1,FN1,FZD8,ITGA3,ITGA5,MYC	285 (19)
NEDD9		other		0,000		4,07E-03	ADM,FHAD1,KIT,PPP1R3B,STC1,TENT5A,TF,Wdr95
miR-146a-5p (and other miRNAs w/seed GAGAACU)		mature microRNA		-0,937	bias	4,20E-03	ATOH8,BRCA1,KLF4,MBP,MMP16,MR1,PDGFRA,RNASEL,TLR1
BCL2L1	0,188	other		0,378		4,24E-03	DHFR,ECM1,FN1,GFAP,ITGA3,NQO1,TNFRSF11B	231 (12)
eflornithine		chemical drug		1,134		4,24E-03	DHFR,FN1,GFAP,HMOX1,LGALS3,LGALS3BP,MAD2L1	363 (20)
CLEC1B		transmembrane receptor				4,27E-03	ANGPTL1,SPP1,SYK
CDON	1,477	other				4,27E-03	ACE,GJA1,TIMP3
SB204990		chemical reagent				4,27E-03	IRF4,MYC,NR4A3
LAMININ5 (complex)		complex				4,27E-03	COL1A2,FN1,SPP1	240 (14)
dimethyl n-oxalyl-glycine		chemical reagent	Activated	3,729	bias	4,33E-03	ADM,ALDOC,CA4,ENO2,EPAS1,ERO1A,GJA1,ITGA5,PDK1,PYGL,QSOX1,RNASE4,SLC27A1,STC1,VLDLR	210 (14)
LRRFIP2	0,053	other				4,36E-03	ANPEP,ARHGAP45,EDIL3,FRMD3,FSTL1,GRAMD4,MGAM,THSD4
EWSR1-FLI1		fusion gene/product		-1,746	bias	4,36E-03	ADM,F11R,LIMCH1,NREP,NRXN2,PDGFRA,PTPN13,SELENOP
fluticasone propionate		chemical drug		0,000		4,38E-03	ADM,EMP1,HSD11B1,KLF9,MERTK,PAPSS2,PTGS1,SELENOP,SERPINF1,SPP1,TAP1,TIMP3	226 (10)
DGCR8	-0,439	enzyme		0,765		4,40E-03	GJA1,MBP,mir-21 (includes others),MYC,NOTCH1,SMOC1	269 (20)
nitroprusside		chemical drug		0,953		4,40E-03	ADM,HMOX1,LAMB1,MYC,TLR2,TNFRSF11B	267 (14)
miR-22-3p (miRNAs w/seed AGCUGCC)		mature microRNA		-0,796	bias	4,41E-03	ESR1,FSTL1,PPARA,ZCCHC14,ZNF618
apomorphine		chemical drug		0,000		4,41E-03	Cxcl10,GJA1,HMOX1,NOTCH1,NQO1	319 (22)
cantharidin		chemical drug		0,000		4,44E-03	BRCA1,CREB5,CUX2,ELF4,ESR1,EYA1,FEZ1,FOXP2,GATA2,HIVEP3,HOXA11,HOXB9,Ifi204 (includes others),IRF4,ITGA5,KLF4,LHX5,NR4A3,PBX1,PPARA,RAB7B,RORB,SP100,VDR	210 (9)
uranyl nitrate		chemical toxicant		0,631		4,46E-03	CA4,CIDEB,Clec2d (includes others),GHR,Ifit3/Ifit3b,LGALS3,NR1I2,SELENOP,SPP1
ATG5	-0,253	enzyme		-0,923		4,46E-03	EVA1A,FN1,HLA-A,ICAM2,IFIH1,NQO1,PPP2R2B,SNCA,SPP1	308 (20)
cadmium chloride		chemical toxicant		1,093	bias	4,46E-03	ERO1A,Gsta1 (includes others),Gsta4,HMOX1,HSPB8,IGFBP6,MYC,NOTCH1,NQO1	313 (20)
NLRP3		enzyme		0,625		4,51E-03	ANPEP,BRCA1,Casp4,Cxcl10,FN1,GSDMD,HMOX1,Ifit3/Ifit3b,Ifitm3,IRF4,IRF7,RAB7B,TAP1	281 (13)
ML290		chemical reagent		0,000		4,53E-03	COL1A2,PDGFRA,PDGFRB,TIMP3
WNT7A		cytokine				4,53E-03	ESR1,HOXA11,SPRY4,WNT4
NOX1	-0,000	enzyme		0,152	bias	4,53E-03	EPAS1,HMOX1,NQO1,TLR2	259 (15)
cafestol		chemical - endogenous non-mammalian	Activated	2,000		4,53E-03	Gsta1 (includes others),Gsta4,Gstm6,Gstp1 (includes others)	149 (8)
BANF1	-0,149	other	Inhibited	-2,646	bias	4,58E-03	BST2,HLA-A,IFIH1,IRF7,IRF9,ISG15,RSAD2	127 (11)
BCL6	-0,511	transcription regulator		-1,506		4,67E-03	CISH,CUX2,HAPLN1,IL13RA1,IL4R,IRF4,IRF9,ITGA3,MYC,PLA2G4A,PRSS23,RNASEL,SYK,TNFRSF14,UBA7	289 (17)
ETS1	1,044	transcription regulator		1,969	bias	4,67E-03	ANPEP,BRCA1,COL1A2,FN1,HMOX1,HSPB8,LAMB1,MYC,NQO1,PHLDA2,SLC7A11,SP100,SPP1,TRPC1,WAS	278 (18)
heat-not-burn cigarette smoke extract		chemical toxicant				4,75E-03	HMOX1,NQO1
ticrynafen		chemical drug				4,75E-03	HMOX1,NQO1
Tbl1x	0,149	transcription regulator				4,75E-03	RARB,USP18
MARCHF5	-0,310	enzyme				4,75E-03	HGSNAT,PDGFRB
Snhg5	-0,766	other				4,75E-03	EPAS1,KLF4
Slfn1		enzyme				4,75E-03	PDGFRA,PDGFRB
MOAP1	0,101	other				4,75E-03	HMOX1,NQO1
SSH1	0,353	phosphatase				4,75E-03	HMOX1,NQO1	176 (10)
IGL		other				4,75E-03	IL13RA1,IL4R
ERCC6	0,431	transcription regulator				4,75E-03	LGALS3,MBP
HSPH1	-0,428	other				4,75E-03	MYC,SNCA
RPL5	-0,051	other				4,75E-03	HMGA2,MYC
APTO-253		chemical drug				4,75E-03	COL1A2,MYC
BAY1436032		chemical drug				4,75E-03	IFIH1,ISG15
DEETGE-CAL-Tat		chemical reagent				4,75E-03	HMOX1,NQO1
griseofulvin		chemical drug				4,75E-03	GJA1,HMOX1
NSC719239		chemical drug				4,75E-03	ITGA3,ITGA5
alpha-methylhydrocinnamic acid		chemical - endogenous mammalian				4,75E-03	CISH,MYC	11 (2)
isoacteoside		chemical - endogenous non-mammalian				4,75E-03	HMOX1,NQO1	121 (6)
Pb2+		chemical reagent				4,75E-03	Gsta1 (includes others),HMOX1
NUPR1	-0,032	transcription regulator		0,784		4,76E-03	ADAM22,ADM,ALDOC,ANK3,BRCA1,CACNA2D2,COL1A2,CREB5,DPYSL5,ENO2,ETV1,FAM111A,FAM83G,FZD8,GCH1,HIVEP3,IL13RA1,KLF4,MYC,PDK1,PM20D2,PRAG1,RAB17,SPP1,TCAF2,TRIM16
TBX3		transcription regulator		1,664	bias	4,92E-03	ADAMTS9,DAAM2,DHFR,GJA1,GNG11,ITGA3,MAD2L1,MMP16,MYC,PDE7B,PTGS1,SERPINF1,THSD4,VDR
miR-24-3p (and other miRNAs w/seed GGCUCAG)		mature microRNA		1,455	bias	4,94E-03	ACSL6,BRCA1,DHFR,MYC,NOTCH1
FABP4		transporter		0,000	bias	4,94E-03	ADAMTS4,CCK,HMOX1,LIPE,PPARA	254 (18)
GNA14		enzyme				4,94E-03	ADAMTS1,ADM,ANPEP,HSPB8,KCNK6,NPR3,PDK1
MAPK7	0,340	kinase		1,095	bias	4,98E-03	ADAMTS1,ALDOC,Cxcl10,HMOX1,KLF4,MYC,NQO1,SEMA3F	298 (21)
PRKCA	0,485	kinase		0,492	bias	5,11E-03	FN1,GFAP,mir-21 (includes others),MYC,NOTCH4,NQO1,PHLDA2,RSAD2,SP100,TRPC1	288 (18)
TGFB3	-0,042	growth factor		0,174	bias	5,11E-03	ADAM12,ASPN,COL1A2,FN1,GJA1,PALLD,PDPN,S1PR3,TIMP3,TNFRSF11B	278 (18)
MEF2C	-0,949	transcription regulator		1,345	bias	5,25E-03	CACNA1C,COL1A2,GFAP,GJA1,HSPB7,IRF4,MBP,MYH6,PPARA,PTGS1,RAB37,SYK	148 (8)
pregnenolone carbonitrile		chemical drug				5,27E-03	ABCC2,HSD17B1,JAZF1,NR1I2,TLR1,TNFRSF14	18 (2)
peoniflorin		chemical drug		1,982		5,27E-03	ENO2,ESR1,HMOX1,SNCA
MELK	-1,309	kinase		0,000	bias	5,27E-03	FN1,HMOX1,MYC,SLC7A11	296 (19)
TMEM184B	0,387	other	Inhibited	-2,000	bias	5,27E-03	CYFIP2,GABRA1,HLA-A,NRXN2
PRAME		other		-1,067		5,27E-03	CYP26B1,IL13RA1,MAD2L1,RARB	175 (7)
NEU3	0,208	enzyme		0,000		5,27E-03	ASPG,C4a/C4b,GFAP,OSMR
FABP1		transporter		-0,655		5,27E-03	HMOX1,PNPLA3,PPARA,SLC27A1	180 (10)
NMN		chemical - endogenous mammalian	Inhibited	-2,000		5,27E-03	Cxcl10,HMOX1,IRF7,LGALS3
ERBB4		kinase	Inhibited	-2,135		5,32E-03	BRCA1,GHR,GJA1,HMGA2,HMOX1,MYC,PCDHA11,TIMP3	303 (18)
BMPR1A	0,152	kinase		0,213		5,32E-03	AGRP,Clec2d (includes others),COL4A1,COL4A2,HAPLN1,LAMC3,mir-21 (includes others),NEGR1,SEMA3F	145 (7)
CYP19A1		enzyme		0,997		5,32E-03	ASPG,Cxcl10,ESR1,GFAP,H2-T-ps/H2-T23,HLA-A,HSD17B1,OSMR,S1PR3	200 (7)
CCR2		G-protein coupled receptor		-1,134	bias	5,32E-03	ASPN,COL1A2,COL4A1,COL4A2,Cxcl10,FN1,GPT,OGN,PRELP	320 (16)
PAX7		transcription regulator		1,912	bias	5,33E-03	GCH1,IL13RA1,MYO1D,NQO1,PARM1,PKIA,PRSS23
PAX3	-0,313	transcription regulator				5,34E-03	ATP2B4,BST2,CLU,COL1A2,GPT,ICAM2,LIPE,NNMT,P2RX1,PKIA,SNCA,TIMP3,TRPC1
RB1CC1	-0,219	other				5,44E-03	Cxcl10,MYC,SPP1	279 (16)
IFNL4		cytokine				5,44E-03	DHX58,IFIH1,ISG15	105 (7)
Fe2+		chemical - endogenous mammalian				5,44E-03	HMOX1,SNCA,TF
glucocorticoid		chemical drug		1,235		5,46E-03	CLU,FN1,GCH1,GLUL,HMOX1,INPP5D,JAK3,mir-21 (includes others),MYC,NCF2,OGN,PFKL,PPARA,SPP1,STC1,TLR2,TNFRSF11B,VDR	308 (17)
miR-181a-5p (and other miRNAs w/seed ACAUUCA)		mature microRNA		-1,329	bias	5,52E-03	ADM,ESR1,HOXA11,NOTCH4,TIMP3
GPD1	0,703	enzyme				5,67E-03	Akr1b7,CD248,Gbp3,Gsta1 (includes others),NIBAN1,NQO1,PTK2B,VLDLR
AHCY	-0,407	enzyme		-1,230		5,73E-03	APC2,GJA1,HNF1A,MMP16,MYC,RARB,WNT6
cardiotoxin		chemical - other		1,633	bias	5,83E-03	APRT,CAPN6,COL1A2,Cxcl10,FGFR1,FSTL1,IL13RA1,IL4R,ITGA5,MERTK,MMP15,SERPINF1,SPP1,TNFRSF11B,TNFRSF14
resiquimod		chemical drug	Activated	2,723	bias	5,92E-03	BST2,Clec2d (includes others),CMTM8,CREB5,Cxcl10,DHX58,FEZ1,GDF9,IRAK3,IRF4,IRF7,IRF9,ISG15,JAK3,KCNN4,LGALS3,NLRC5,S1PR3,SEMA7A,SP100,SPP1,TLR2,VOPP1	234 (15)
SREBF1	0,008	transcription regulator	Activated	3,293	bias	5,95E-03	AK4,ALDOC,CTH,Cxcl10,FN1,Gstm6,Gstt3,HMOX1,HSD17B1,LGALS3,NCF2,PDK1,PNPLA3,PTGDS,SELENOP,SV2A,TF	225 (11)
mir-146 (includes others)		microRNA		-0,205		5,96E-03	Ifitm3,IRF7,ISG15,KIT,MBP,MYC,PDGFRA,QPCT,TAP2	297 (16)
S100A9		other		0,824		5,98E-03	ADAMTS1,ADAMTS4,CP,Cxcl10,ETV5,ISG15,MCF2L,MRO,MYC,NR4A3,STAC2,USP18	208 (18)
CX3CR1		G-protein coupled receptor		0,971		5,98E-03	2900060B14Rik,Cxcl10,EMP1,Erdr1x,FAM161A,GJA1,HMOX1,MAP7,MSI1,SNCA,TF,UNC13B	139 (7)
RELA	0,141	transcription regulator	Activated	2,906	bias	6,05E-03	ADAMTS4,COL1A2,Cxcl10,EPAS1,FN1,GCH1,GP1BB,HLA-A,HMOX1,Ifit1,IRF4,IRF7,ISG15,KIT,mir-21 (includes others),MYC,NNMT,NOTCH1,NR4A3,Oas2,PSMB9,PTGDS,TAP1,TAP2,TLR2,TNFRSF11B	295 (15)
beta-galactosidase		group				6,09E-03	CACNA1C,COL9A2,GAS1,RPS6KA6
ORMDL3	0,551	other		1,981	bias	6,09E-03	Cxcl10,Oas1a/Oas1g,Oas2,RNASEL
YTHDC2	-0,662	enzyme		1,982		6,09E-03	CD9,CMPK2,RSAD2,XAF1
SPRY1	-0,285	other		0,927	bias	6,09E-03	ETV1,ETV4,ETV5,ISG15	180 (7)
DCLK1	-0,230	kinase		-0,737	bias	6,14E-03	KIT,KLF4,MYC,NOTCH1,SNCA	196 (7)
ACOD1		enzyme		-1,342	bias	6,14E-03	Cxcl10,IRF7,ISG15,SPP1,TAP1	113 (7)
ID2	-0,082	transcription regulator		-0,469		6,20E-03	ADM,CBFA2T3,FLT3LG,IL4R,IRF4,ITGA3,MYC,NOTCH1,NR4A3,PTPN13,PTPN22,SEMA3F,TF,WNT6	203 (13)
CTBP1	-0,228	enzyme				6,26E-03	ACKR3,BRCA1,COL1A2,CYP26B1,JUP,VDR
CLU	3,153	other		-0,640		6,26E-03	CDH13,CLU,Gbp7,Gbp9 (includes others),Ifit1,PARP14	228 (11)
FBXW7	-0,257	enzyme		-1,069	bias	6,28E-03	ACKR3,ADAM22,Cxcl10,FGFR1,IL12RB1,LIPE,MYC,NOTCH1,NOTCH4,NQO1	313 (20)
5-N-ethylcarboxamido adenosine		chemical reagent		0,126		6,31E-03	ACKR3,ADM,COL1A2,HMOX1,Ifit3/Ifit3b,NR4A3,SRXN1,ST3GAL1,VDR	293 (17)
CDK6	0,612	kinase		1,706		6,31E-03	CREB5,DHFR,FN1,INPP5J,ISG15,PPARA,PPP1R3B,TAP1,THSD4	245 (16)
N6AMT1	0,000	enzyme		0,913	bias	6,35E-03	AFAP1L1,EVL,FSTL1,HMGA2,Ifitm3,NOTCH1,PRELP,PRSS23,PSRC1,TMEM132A,VDR
FOXC2		transcription regulator	Activated	2,138	bias	6,43E-03	DLX6,FN1,LIPE,NOTCH1,PDGFRB,PPARA,SPP1,VILL	226 (13)
SLC25A13	-0,586	transporter				6,43E-03	Akr1b7,CD248,Gbp3,Gsta1 (includes others),NIBAN1,NQO1,PTK2B,VLDLR
okadaic acid		chemical toxicant		-0,100		6,43E-03	ACE,ELF1,ESR1,GCH1,KLF4,MYC,RARB,SPP1	329 (22)
deferoxamine		chemical drug	Activated	2,496	bias	6,44E-03	ADM,CP,ECM1,EPAS1,HMOX1,JAG2,KIT,MYC,PLA2G4A,RSAD2,SPP1,SPRY4,TEC,VDR	256 (20)
Pam3-Cys-Ser-Lys4		chemical reagent		1,752	bias	6,44E-03	Casp4,Cxcl10,HIVEP3,HLA-A,Ifi204 (includes others),IRF4,IRF7,PARP14,PDK1,SLC16A3,SNCA,TLR1,TLR2,TNFRSF14	295 (16)
BMP4		growth factor		1,095	bias	6,58E-03	GATA2,GJA1,HMGA2,KIT,KLF4,KLF9,KRT7,mir-21 (includes others),MUC15,MYC,PFKL,PRKCH,PRR5,RORB,SLC38A3,TLE2,TNFRSF11B,WNT5B	346 (19)
SFTPA1		other		-1,134		6,61E-03	ANPEP,CDH10,ECM1,FZD8,MYC,ST3GAL1,TCEA3
PRO-INFLAMMATORY CYTOKINE (family)		group		1,154	bias	6,61E-03	ABCC2,ADM,CLU,GLUL,HMOX1,mir-21 (includes others),TLR2	226 (18)
PDGFB		growth factor		0,384	bias	6,61E-03	COL1A2,FN1,MYC,PDGFRB,SERPINF1,SPP1,THBS2	282 (20)
EGLN1	-0,033	enzyme	Inhibited	-2,435		6,61E-03	ADM,EPAS1,JAG2,MYC,PDK1,PFKL,TNFRSF11B	230 (18)
EZH2	-0,990	transcription regulator		0,123		6,75E-03	ACKR3,BRCA1,COL1A2,COL4A1,Cxcl10,EPAS1,FGFR1,FLT4,FN1,HMGA2,HOXA11,IRAK3,KIT,KLF4,mir-22 (includes others),MYC,NIBAN1,PDGFRA,PLA2G4A,PLEKHA6,PPP2R2B,SLC7A11,TBKBP1,TIMP3,VDR	335 (22)
CK2 ALPHA (family)		group				6,77E-03	Cxcl10,Mx2,MYC	154 (13)
IFNA14		cytokine				6,77E-03	IFIH1,ISG15,ZBP1	149 (11)
IFNA10		cytokine				6,77E-03	IFIH1,ISG15,ZBP1	149 (11)
IFNA21		cytokine				6,77E-03	IFIH1,ISG15,ZBP1	149 (11)
GALNT6		enzyme				6,77E-03	ANPEP,EPHB2,FN1
IFNA5		cytokine				6,77E-03	IFIH1,ISG15,ZBP1	225 (14)
RBBP7	-0,152	transcription regulator				6,77E-03	GATA2,KIT,MYC	188 (7)
IFNA7		cytokine				6,77E-03	IFIH1,ISG15,ZBP1	149 (11)
MT2A	0,335	other				6,77E-03	GPT,Gstp1 (includes others),GSTT1
PIK3R2	0,538	kinase				6,77E-03	Cxcl10,IRF7,ISG15	200 (7)
IFNA6		cytokine				6,77E-03	IFIH1,ISG15,ZBP1	225 (14)
BET (family)		group				6,77E-03	DMTN,HMOX1,NQO1
metoprolol		chemical drug				6,77E-03	GFAP,GJA1,MYC
prostaglandin		chemical drug				6,77E-03	HAPLN1,HSD11B1,PTGS1
RB1	-0,029	transcription regulator		0,322		6,80E-03	ASPN,BARD1,BRCA1,CDT1,COL4A1,COL4A2,DHFR,EPS8,FAM111A,FN1,GALR3,GPR176,GPR63,Ifitm3,ISG15,KIT,Loxl2,LRAT,MAPK4,MYC,MYH6,NR4A3,OSMR,PRSS23,PTGS1,RYR3	289 (19)
METTL14	0,132	enzyme		-1,342	bias	6,80E-03	Ifit3/Ifit3b,IRF7,MBP,SLC7A11,WNT4	219 (13)
ASXL1	0,037	transcription regulator		-1,000	bias	6,80E-03	ENO2,HOXA11,HSD11B1,LIPE,RARB	138 (7)
PAX5-ELN		fusion gene/product		1,342	bias	6,80E-03	CD248,EPAS1,PDE8A,PTGS1,RBMS3
CDC73	0,279	other				6,99E-03	GATA2,HMGA2,LGALS3,MYC	227 (8)
MTA3	0,109	transcription regulator				6,99E-03	FN1,MYC,MYH6,SYK
SLC9A3		ion channel				6,99E-03	Igtp,PSMB8,PSMB9,TAP2	152 (7)
TLR (family)		group		1,969	bias	7,03E-03	Casp4,CISH,Cxcl10,HLA-A,IRAK3,IRF4,IRF7,NOTCH1,RGS16	335 (18)
ASCL1		transcription regulator		1,129	bias	7,03E-03	LHX5,MFNG,NRXN2,PDGFRA,PTPRD,RORB,SEMA7A,SEZ6,THRB
let-7a-5p (and other miRNAs w/seed GAGGUAG)		mature microRNA		0,717	bias	7,07E-03	ACSL6,AGO4,COL1A2,COL4A1,COL4A2,DUSP23,FN1,HMGA2,HMOX1,Loxl2,MYC,NID2,NQO1	262 (15)
TGFB2-AS1		other	Inhibited	-2,646	bias	7,09E-03	ATP2B4,CP,FGFR1,JAK3,NRIP3,SELENOP,SEMA7A	207 (6)
ETS2	-0,445	transcription regulator		1,026	bias	7,09E-03	ANPEP,BRCA1,HMOX1,mir-21 (includes others),MYC,SPP1,SYK	301 (22)
cerivastatin		chemical drug		1,158		7,09E-03	ENPP3,FN1,GCH1,HMOX1,MYC,PPARA,PTGDS	272 (13)
H3-3A/3B		group				7,26E-03	C4a/C4b,HMOX1,HOXB3,KLF4,NOTCH1,SMOC1,WNT5B,WNT6
T3/TR/RXR (complex)		complex	Activated	2,425	bias	7,38E-03	CAMK4,KLF9,MBP,MYH6,RAB3B,SLC16A3
LAPTM5		other		0,816	bias	7,38E-03	COL1A2,COL4A1,COL4A2,LAMC3,THBS2,TLR2
PTPN11	-0,033	phosphatase		-1,600		7,42E-03	GATA2,Ifi204 (includes others),Ifit1,Ifit3/Ifit3b,IRF7,ISG15,KIT,NCF2,PDGFRB	242 (21)
KDM6B	0,519	enzyme				7,52E-03	FN1,Gbp7,Igtp,NOTCH1,Oasl2	152 (7)
ETV4	-3,280	transcription regulator		1,227	bias	7,52E-03	ETV4,FN1,GGT1,JUP,SPP1
mir-221 (includes others)		microRNA		-0,236		7,52E-03	ESR1,GFAP,KIT,SPP1,TIMP3	155 (7)
EED	-0,368	transcription regulator				7,52E-03	GFAP,HMGA2,KLF4,MYC,PPP2R2B	227 (12)
CLPP	-0,011	peptidase	Inhibited	-2,047	bias	7,59E-03	Cxcl10,Ifit1,Ifit3/Ifit3b,ISG15,PC,RSAD2,USP18
uric acid		chemical - endogenous mammalian	Activated	2,449		7,64E-03	ACE,BRCA1,HMOX1,Ifit3/Ifit3b,IRF7,ISG15,KHK,RGS16,RSAD2,USP18	171 (15)
ADAM17	0,041	peptidase		0,707	bias	7,64E-03	ADAM12,Ceacam1/Ceacam2,FN1,NOTCH1,RALGPS2,S100A11,SPP1,TF,TNFRSF11B,Trim12c/Trim5	235 (18)
daidzein		chemical drug		1,414		7,70E-03	ESR1,FERMT3,GFAP,HLA-A,HMOX1,IRF7,MYC,NQO1	285 (18)
aspirin		chemical drug		-1,236	bias	7,73E-03	ACVRL1,ADM,AFAP1L1,Cxcl10,EMP1,ERO1A,GHR,IL17RD,KIT,PDGFRB,PLA2G4A,PPARA,PTGS1,SLC7A11	304 (18)
sofalcone		chemical drug				7,77E-03	HMOX1,NQO1	121 (6)
CYP (family)		group				7,77E-03	HMOX1,NQO1	136 (6)
Aldh3a2	0,356	enzyme				7,77E-03	Gsta1 (includes others),HMOX1
NUDT2	-0,086	phosphatase				7,77E-03	KIT,NDRG4
ENTPD5	0,129	enzyme				7,77E-03	COL1A2,GPT
NC2 (complex)		complex				7,77E-03	HLA-A,MYC
N-docosahexaenoylethanolamine		chemical - endogenous mammalian				7,77E-03	ESR1,mir-21 (includes others)	226 (11)
CASP7	0,936	peptidase				7,77E-03	Casp4,ISG15	105 (7)
miR-425-3p (miRNAs w/seed UCGGGAA)		mature microRNA				7,77E-03	GATA2,MMP15
SRXN1	1,652	enzyme				7,77E-03	GPT,SRXN1
IFN TYPE I RECEPTOR (complex)		complex				7,77E-03	COL1A2,IRF7
SPRY4	-2,032	other				7,77E-03	ETV5,ISG15
CSTB	-0,005	peptidase				7,77E-03	Casp4,GFAP
HMGN2	0,026	other				7,77E-03	CISH,PHLDA2
RFXANK	0,689	transcription regulator				7,77E-03	COL1A2,HLA-A
EFTUD2	-0,145	enzyme				7,77E-03	GCH1,SLC7A11
avadomide		chemical drug				7,77E-03	IRF7,MYC
PDGFRbeta-recognizing cyclic peptide		chemical reagent				7,77E-03	COL1A2,FN1
aurothiomalate		chemical drug				7,77E-03	HMOX1,NQO1	122 (5)
opioid		chemical drug				7,77E-03	HMOX1,THBS2
angustibalin		chemical - endogenous non-mammalian				7,77E-03	COL1A2,FN1	232 (12)
Hg2+		chemical - endogenous non-mammalian				7,77E-03	Gsta1 (includes others),HMOX1
KMT2A	0,236	enzyme		0,594	bias	7,83E-03	ARSG,EYA1,FN1,HOXA11,HOXB3,MYC,PBX1,RSPO1,SCN1A	241 (8)
FXR/RXRα/FXR LIGAND/RETINOIC ACID (complex)		complex		1,953	bias	7,98E-03	ABCC2,NR1I2,PPARA,VLDLR
CYGB		transporter		0,762		7,98E-03	DMTN,MGAT3,PFKL,SYK
APOL1		transporter				7,98E-03	ERO1A,MYC,NOTCH1,TLR1
CDH3		other		0,000		7,98E-03	BICC1,FKBP10,LIMCH1,ST3GAL1
INHBE		growth factor				7,98E-03	FSTL3,LIPE,PC,SLC27A1
CSF2		cytokine		1,455	bias	7,98E-03	ACE,C4a/C4b,CA4,CHST11,CISH,Cxcl10,GCH1,HMOX1,Ifitm3,INPP5D,IRAK3,IRF4,mir-21 (includes others),MME,MYC,NR4A3,OSMR,PTK2B,QSOX1,SLC7A11,SPP1,TF,TLR1,TLR2,TRIB2,VDR	323 (19)
S-nitroso-N-acetyl-DL-penicillamine		chemical reagent		1,132		7,99E-03	ADM,BRCA1,ETV4,HMOX1,MYC,SPP1	281 (21)
valsartan		chemical drug		-0,659	bias	7,99E-03	CTF1,FN1,GFAP,GJA1,KIT,SPP1	319 (20)
NR4A1	-0,624	ligand-dependent nuclear receptor		0,516		8,15E-03	ADM,APOD,COL1A2,ENO2,FN1,HMOX1,INSL3,JUP,KCNIP3,MYC,NR4A3,PC,PDK1,PFKL,PHKG1,PTGDS,RARB	305 (20)
meds433		chemical reagent		0,707		8,17E-03	ECM1,FAM178B,GPT,MYC,PSMB9,RYR3,SPTB,WNT5B
SPIB		transcription regulator	Activated	2,789	bias	8,17E-03	ARHGAP6,BST2,IRF4,KIT,NRXN2,Slc22a12,TENM4,TNFRSF11B
cyclosporin A		biologic drug		1,112		8,21E-03	ABCC2,APOD,C4a/C4b,CAPN6,CLU,COL4A2,CP,EDIL3,FLT3LG,FN1,GFAP,GJA1,HMOX1,IQGAP2,IRF4,LGALS3,MYC,NQO1,PRKCH,PSMB8,S100A11,SPP1,XAF1	351 (21)
ZFAS1		other				8,29E-03	COL4A1,FN1,MMP16
dimethyl sulfone		chemical drug				8,29E-03	ABCC2,GHR,GPT
CTNNB1/TCF (complex)		complex				8,29E-03	GJA1,MYC,TNFRSF11B
mir-28 (includes others)		microRNA				8,29E-03	FN1,HMGA2,MAD2L1
NKX6-1		transcription regulator				8,29E-03	GFRA1,HNF1A,NR4A3
IFNA8		cytokine				8,29E-03	IFIH1,ISG15,ZBP1	149 (11)
KIF1B	0,235	transporter				8,29E-03	EPAS1,SNCA,XAF1
IFNA16		cytokine				8,29E-03	IFIH1,ISG15,ZBP1	149 (11)
zalcitabine		chemical drug				8,29E-03	Ifit1,Ifit3/Ifit3b,USP18
apatinib		chemical drug		-1,342		8,29E-03	GPT,SLC43A2,SLC7A11,SLC7A8,SLC7A9
MAFA		transcription regulator				8,30E-03	ADCY2,CCK,ESR1,Gsta1 (includes others),LAMB1,LGALS3,LGALS3BP,MID1,PDGFRA,PLCB2,SLC5A10	151 (7)
NR0B2		ligand-dependent nuclear receptor		-0,913	bias	8,30E-03	COL1A2,Cxcl10,FGFR1,GPT,Gsta1 (includes others),HNF1A,ISG15,LIPE,PPARA,SPP1,TLR2	301 (23)
TAFAZZIN	0,386	enzyme	Activated	2,359		8,60E-03	ADAMTS1,ALDOC,FGFR1,FN1,Gstt2,HLA-A,HMOX1,IRF4,KIT,Loxl2,MAD2L1,MYC,PPP1R3B,PRSS23,S1PR3,TBC1D2,TENM4,VLDLR	159 (9)
TCOF1	-0,495	transcription regulator		1,673	bias	8,65E-03	ADAMTS1,ADM,AK4,ARHGAP6,FZD8,GGT1,JAZF1,KIT
MSTN		growth factor				8,66E-03	ADAM12,ADAMTS4,ETV4,FN1,FZD8,KRT7,NDRG4,NREP,PGM2L1,SPP1,ZSWIM5	263 (11)
STIM1	-0,635	ion channel		-0,478	bias	8,67E-03	CAMK4,HMOX1,ITGA5,KLF4,MYC,NQO1,S1PR3	285 (13)
NPC2	0,167	transporter		-1,964		9,05E-03	CREB5,PLA2G4A,PTGDS,PTGS1
AZGP1	2,432	transporter		1,000		9,05E-03	AZGP1,ITGA5,LIPE,MYC
ML385		chemical reagent		-0,985		9,05E-03	HMOX1,NQO1,SLC7A11,SPP1
ATP2B2		transporter		1,342		9,11E-03	IL12RB1,KIT,PSRC1,S1PR3,ZBP1
cyanocobalamin		chemical - endogenous mammalian		0,314		9,11E-03	GFAP,MBP,NOTCH1,WNT4,WNT6	200 (7)
HGF		growth factor		0,892	bias	9,13E-03	ACKR3,ADAMTS1,ANK3,COL1A2,COL4A1,EMP1,EPHA4,ETV1,FN1,HMOX1,ISG15,MAD2L1,MERTK,MID1,MYC,NID2,NR4A3,OSMR,PHLDA2,PTGS1,SPP1,STC1,TIMP3,TRIB2,VDR	328 (21)
TGFBR1	-0,399	kinase		-0,000		9,14E-03	COL1A2,Cxcl10,FN1,GAS1,HMOX1,KLF4,mir-21 (includes others),MYC,TLR1	308 (19)
IL33	1,332	cytokine	Activated	2,864	bias	9,15E-03	ADAMTS1,CHST11,CISH,Cxcl10,ENO2,EPAS1,HMOX1,IL4R,IRAK3,IRF7,ITGA5,KLF4,MYC,P2RY1,PAPSS2,PCDH1,PFKL,SLC7A11,SLC7A8,SRGAP3,TLR2,VASH1	309 (17)
N-nitro-L-arginine methyl ester		chemical drug		0,643		9,16E-03	ACE,ADM,COL1A2,FN1,GFAP,GJA1,HMOX1,TLR2	343 (20)
TNFSF11		cytokine		0,541	bias	9,21E-03	ESR1,FERMT3,GCH1,HMOX1,IL13RA1,IRF4,ITGA5,mir-21 (includes others),MYC,PAG1,RGS16,SPP1,SRXN1,TLR2,TNFRSF11B,USP18	252 (16)
SLCO1C1		transporter		-0,378		9,25E-03	ATP1B2,ATP2B4,CCK,CNTN1,DPYSL5,GPRIN1,PPARA
sorafenib		chemical drug		-0,025	bias	9,25E-03	ACVRL1,CISH,HMOX1,MYC,NOTCH1,NQO1,SLC7A11	259 (22)
FOSL2	0,145	transcription regulator		-0,022	bias	9,32E-03	BRCA1,COL1A2,COL4A1,FN1,S100A11,SPP1	196 (9)
EDN1		cytokine		0,539	bias	9,56E-03	ADAM12,COL1A2,COL4A1,FLT4,FN1,GFAP,GJA1,ITGA5,MBP,MYC,PPARA,PTGS1,TIMP3	359 (21)
PSMB11		peptidase		-1,000	bias	9,61E-03	ADCY2,COL1A2,CREB5,GFAP,HMOX1,KIT,LGALS3,PLCB2,PTK2B
4-hydroxytamoxifen		chemical drug	Activated	2,546	bias	9,78E-03	CLU,ESR1,FGFR1,Gsta1 (includes others),MYC,PAK6,PRKCH,RGS16,THRB,TRIM16,UNC119,VDR	327 (22)
IFNL3		other				9,98E-03	IFIH1,Mx2,TLR2	261 (12)
IFNL2		other				9,98E-03	Cxcl10,IRF7,RSAD2	228 (12)
CERS4	-0,371	transcription regulator				9,98E-03	ABCA12,ABCC2,TAP2
SHARPIN	0,534	other				9,98E-03	Casp4,Cxcl10,ISG15	274 (11)
AGTRAP	0,278	G-protein coupled receptor				9,98E-03	GJA1,HMOX1,PFKL
MGAT3	3,791	enzyme				9,98E-03	ITGA3,ITGA5,NOTCH1	165 (7)
LAMC1	0,432	other				9,98E-03	ETV5,FN1,MBP
SP2	0,081	transcription regulator				9,98E-03	Ceacam1/Ceacam2,DHFR,PTGS1
SYT4	0,373	transporter				9,98E-03	ACSL6,GFAP,SERPINF1
copper sulfate		chemical drug				9,98E-03	CLU,HMOX1,SELENOP	198 (7)
CXCR3	-1,372	G-protein coupled receptor		-1,103		9,99E-03	ATP1B2,Cxcl10,FN1,GFAP,HMOX1	217 (12)
TNC		other		-0,900	bias	9,99E-03	ADAMTS4,COL1A2,MBP,MSI1,MYC	213 (14)
Hbb-b2		enzyme	Activated	2,000	bias	9,99E-03	Cxcl10,FN1,NCF2,TF,TLR2
Ro31-8220		chemical drug		-1,400	bias	9,99E-03	COL1A2,FN1,FSTL3,HMOX1,ITGA5	300 (23)
MSC		transcription regulator		0,000		1,00E-02	ASB2,IRF7,PAG1,PSD3,SPP1,XAF1
CXCL8		cytokine		0,878		1,01E-02	ACKR3,COL1A2,COL4A1,ITGA5,KLF4,LGALS3,NCF2,PCDH1,PLD2
ATP		chemical - endogenous mammalian		1,926	bias	1,01E-02	ADAMTS9,ADM,Cxcl10,FZD8,GSDMD,ISG15,MBP,Mx2,MYC,PLD2
phenobarbital		chemical drug		1,945	bias	1,01E-02	ABCC2,Akr1b7,GPT,Gsta1 (includes others),Gsta4,Gstp1 (includes others),GSTT1,HNF1A,HSD11B1,PAPSS2
FAM117B	-0,280	other	Activated	2,000	bias	1,02E-02	ABCC2,HMOX1,NQO1,SRXN1
CpG ODN 1826		chemical reagent	Activated	2,760	bias	1,02E-02	Cxcl10,Ifit3/Ifit3b,IRF7,NCF2,Oas1a/Oas1g,Oas2,Oasl2,PARP14
tunicamycin		chemical - endogenous non-mammalian		1,525	bias	1,07E-02	ABCA12,Casp4,CDH13,ERO1A,FN1,GP1BB,HAPLN1,HGSNAT,HMOX1,HSD11B1,KLF4,MYC,PDGFRB,PPARA,SEPTIN5,SLC7A11,TLR2
STAT5A	0,561	transcription regulator		0,217		1,07E-02	Casp4,CDYL2,CISH,EPAS1,ESR1,GSTT1,ICAM2,KIT,MYC,PODXL2,PRSS23,PSMB8,QPCT,SERP2,SLC7A8,TNFRSF14
dextran sulfate		chemical drug		0,480	bias	1,08E-02	ACE,ADAMTS1,C4a/C4b,Cxcl10,FGFR1,HMOX1,Ifit1,Ifitm3,IRF7,ISG15,MYC,NQO1,OSMR,THBS2,VDR,WNT4,WNT5B,WNT6
miR-182-5p (and other miRNAs w/seed UUGGCAA)		mature microRNA	Inhibited	-2,425	bias	1,08E-02	CMPK2,FN1,ISG15,RSAD2,RTP4,XAF1
PLK1	-0,887	kinase				1,08E-02	ACKR3,ESR1,Ifi204 (includes others),MYC,NOTCH1,Ptprv
NR1H2	0,033	ligand-dependent nuclear receptor		0,577		1,08E-02	ACE,Cxcl10,Ddx60,Gbp3,HSD11B1,LIPE,RARB,THRB
phenylephrine		chemical drug		-0,659	bias	1,08E-02	GJA1,HMOX1,mir-21 (includes others),MYC,MYH6,PDZD2,PIEZO1,THRB
spironolactone		chemical drug		-0,196		1,08E-02	ABCC2,ACE,COL1A2,CTF1,FN1,LGALS3,mir-21 (includes others),TIMP3
LEP		growth factor		1,222		1,09E-02	ACE,AGRP,CCK,COL4A1,Cxcl10,ECE1,ESR1,FGFR1,FN1,GFAP,INSL3,LIPE,MBP,MSI1,MYC,NCF2,NOTCH1,NOTCH4,PFKL,PPARA,SELENOP,SLC27A1,SPP1,TIMP3,TNFRSF11B
mir-8 (includes others)		microRNA		-0,831	bias	1,10E-02	ADAM12,ADAMTS1,FN1,HMGA2,HMOX1,JAZF1,KLF4,MYC,NOTCH1,PAK6,PDE7B,PPARA,PTPN13
SMARCB1	-0,259	transcription regulator		1,786	bias	1,10E-02	C4a/C4b,CA8,CDT1,Ceacam1/Ceacam2,CIDEB,DHFR,DMC1,F11R,GJA1,JUP,MYC,PC,RAB3B
SP110		other		-1,667		1,11E-02	BST2,CLU,DMD,IFIH1,IL4R,IRF9,MYC,NR1I2,WWOX
HFE	0,918	transmembrane receptor		-0,707		1,11E-02	CAPN5,CISH,CYP26B1,Gsta1 (includes others),Gstt2,PPP1R3B,PSMB8,RGS16,TF
IDH1	-0,472	enzyme				1,12E-02	ABCA12,EPAS1,FN1,GPT,IFIH1,ISG15,VLDLR
benzo(a)pyrene		chemical toxicant	Activated	2,615		1,13E-02	ABCC2,ADAM12,ASPN,BRCA1,Gsta1 (includes others),Gsta4,Gstp1 (includes others),HMOX1,IGFBP6,MAD2L1,NQO1,PLCB1,TF,UBL7
lysophosphatidic acid		chemical - other		0,656	bias	1,14E-02	Cxcl10,LIPE,MYC,PDGFRA,PDGFRB,PPP1R3B,S1PR3,TF
MAPK3	-0,351	kinase		1,561	bias	1,14E-02	ACE,ESR1,FN1,mir-21 (includes others),MYC,PLA2G4A,PPARA,SPP1
1,2-dioleoyloxy-3-(trimethylammonium)propane		chemical reagent				1,14E-02	Ifit1,IRF7
CAMK (complex)		complex				1,14E-02	CCK,S1PR3
ADIRF-AS1		other				1,14E-02	ALDOC,PDK1
Snhg20	-0,143	other				1,14E-02	FN1,LGALS3
ZMIZ1	0,093	transcription regulator				1,14E-02	MYC,NOTCH1
CDHR1		other				1,14E-02	GFAP,OSMR
ZNF451	-0,377	enzyme				1,14E-02	ELF4,IRF4
TUT1	0,196	enzyme				1,14E-02	CDH13,FEZ1
EN2		transcription regulator				1,14E-02	ALDOC,SNCA
SLC38A4-AS1		other				1,14E-02	CD9,RORB
FETAL HEMOGLOBIN (complex)		complex				1,14E-02	HMOX1,KIT
CCT6A	-0,324	other				1,14E-02	NOTCH1,WNT4
Ifna4		cytokine				1,14E-02	IRF7,ISG15
dec-RRLL-cmk		chemical reagent				1,14E-02	COL1A2,FN1
olmesartan medoxomil		chemical drug				1,14E-02	ACE,DHFR
eprosartan		chemical drug				1,14E-02	ABCC2,FN1
salvianolic acid A		chemical drug				1,14E-02	HMOX1,NQO1
saquinavir		chemical drug				1,14E-02	LIPE,MYC
quinapril		chemical drug				1,14E-02	ACE,ADM
4-aminophenol		chemical - endogenous mammalian				1,14E-02	CLU,SPP1
Z-Leu-Leu-Leu-B(OH)2		chemical reagent				1,14E-02	DMD,GFAP
FSTL1	4,629	other		0,152	bias	1,15E-02	COL1A2,FN1,FSTL1,MYC
RACK1	-0,242	enzyme		-1,131		1,15E-02	COL1A2,ISG15,MYC,RSAD2
NPPA		other		0,277		1,15E-02	ADM,FLT4,HMOX1,NPR3
LIPE	3,290	enzyme		1,342		1,15E-02	AGRP,COL1A2,CP,GJA1,JUP,PC,PDE8A,PHKG1,PPARA,RARB
MTDH	0,348	transcription regulator				1,16E-02	COL4A1,COL4A2,CYFIP2,Gsta1 (includes others),HMOX1,IL13RA1,ITGA3,LGALS3,PTGDS,RARB,SPP1
GSTO1	-0,031	enzyme		-1,633		1,16E-02	CD9,F11R,IRF9,NID2,PARM1,PBX1
bafilomycin A1		chemical drug		-0,647		1,16E-02	Akr1b7,BST2,CD9,KCNH2,SELENOP,SNCA
POU2AF1		transcription regulator		0,600		1,17E-02	Akr1c12/Akr1c13,Clec2d (includes others),HLA-A,IL4R,IRF4,KCNN4,MID1,MYC,SPP1
staurosporine		chemical drug		-1,463		1,17E-02	COL1A2,CREG1,GATA2,HMOX1,ISG15,MME,MYC,NQO1,VDR
NGEF		other		-1,134		1,19E-02	ANK3,CYP26B1,EDIL3,FLT4,LIMCH1,SCARF1,SLC6A15
FOXQ1		transcription regulator				1,19E-02	FN1,MYC,WNT6
EN1		transcription regulator				1,19E-02	ALDOC,COL1A2,SNCA
DIM-C-pPhOH-3-Cl-5-OCH3		chemical reagent				1,19E-02	FN1,MYC,PHKG1
hexarelin		chemical toxicant				1,19E-02	GHR,LIPE,SLC27A1
glutamyl-Se-methylselenocysteine		chemical - endogenous mammalian				1,19E-02	CLU,Gstp1 (includes others),TIMP3
FOXA3		transcription regulator		-0,849		1,19E-02	MYC,PDGFRA,SLC27A1,SP100,TF
miR-338-3p (miRNAs w/seed CCAGCAU)		mature microRNA		1,342	bias	1,19E-02	COL1A2,COL4A1,COL4A2,Loxl2,NID2
dimethylnitrosamine		chemical toxicant		-1,285	bias	1,19E-02	COL1A2,COL4A1,HMOX1,NQO1,PRKCH
alendronic acid		chemical drug		1,000		1,19E-02	C1s1,NCF2,OSMR,SPP1,TNFRSF11B
TRIM38		enzyme		0,255	bias	1,20E-02	COL1A2,COL4A1,COL4A2,Cxcl10,Il3ra,THBS2,TLR1,TLR2
NOTCH (family)		group		-0,816		1,20E-02	ADAM12,ADM,FLT4,GFRA1,IL13RA1,INPP5J,KCNK6,MYC,NOTCH1,S100A11
let-7 (includes others)	-0,249	microRNA		0,430	bias	1,21E-02	APC2,BRCA1,CDT1,COL1A2,COL4A1,DMD,ERO1A,FN1,HMGA2,HMOX1,MAD2L1,MYC,NQO1,SALL4
NGF		growth factor		-0,571	bias	1,22E-02	ADM,C1QL1,CHRNB4,DPYSL5,EPAS1,EPHA4,ETV4,ETV5,GCH1,HMOX1,KLF4,MYC,PLA2G4A,PPP2R2B,WNT4
miR-1-3p (and other miRNAs w/seed GGAAUGU)		mature microRNA	Inhibited	-2,658	bias	1,23E-02	ANPEP,CHST11,ESR1,FAM81A,FSTL1,GCH1,GJA1,PAK3,SLC16A9,SRXN1,TIMP3,UNC93B1
CDK5	0,319	kinase		0,128		1,24E-02	CREB5,IRF7,MBP,PTPN22,RSAD2,ZBP1
SNAI1		transcription regulator		-0,004		1,25E-02	COL1A2,ELF4,FN1,GDF9,GFAP,MSI1,TF,VDR,VILL,WAS,WNT5B
YBX1	-0,156	transcription regulator		0,615	bias	1,26E-02	COL1A2,FGFR1,HSD17B1,KLF4,LGALS3,MYC,PDGFRB,PDK1,PFKL,QSOX1
MIF	0,348	cytokine	Inhibited	-2,277		1,26E-02	Cxcl10,Ifit3/Ifit3b,IL4R,IRF7,ISG15,LIPE,Oas2,STRA6,USP18,ZBP1
FOXP1	0,212	transcription regulator		1,709		1,26E-02	DMD,FBXL16,GAS1,IRF4,KHK,PDPN,RASGRP2
GATA6		transcription regulator		0,308		1,27E-02	ACVRL1,BCAM,C4a/C4b,COL4A1,COL4A2,KRT7,LHX5,MYC,MYH6,NTF4,PDGFRA,PTGS1,RARB
camptothecin		chemical drug		0,951		1,28E-02	ABCC2,AK4,BRCA1,CHST11,CLU,GSDMD,HLA-A,HOXA11,HSPB8,IL13RA1,IQGAP2,LGALS3,LIMCH1,MERTK,MYC,P2RX1,PBX1,PDZD2,PHLDA2,PLD2,PSMB9,PSTPIP1,RAPGEF5,RASGRP2,RSAD2,SPP1,SYK,TAP1,TLR2
trastuzumab		biologic drug				1,28E-02	HLA-A,IRF7,ISG15,MYC
NOSTRIN	4,825	transcription regulator		-1,987	bias	1,28E-02	ACE,FN1,ITGA5,KIT
pifithrin alpha		chemical reagent		-1,067		1,28E-02	HMOX1,SPP1,WNT4,XAF1
ALKBH5	0,555	enzyme				1,28E-02	CLU,EPAS1,FGFR1,GJA1,JAG2,MBP,MYC,SLC7A8,TIMP3
pyrrolidine dithiocarbamate		chemical reagent		-1,355	bias	1,28E-02	Cxcl10,HMOX1,Iigp1,IRF7,MYC,PDGFRA,PPARA,PSMB8,TLR2
LGR4	-0,790	transmembrane receptor		0,152	bias	1,30E-02	Cxcl10,ESR1,GLUL,MYC,WNT4
HEDGEHOG (family)		group				1,30E-02	GAS1,KIT,KLF4,MYC,SPP1
SMAD1	0,137	transcription regulator		-0,555	bias	1,30E-02	COL1A2,COL4A1,GFAP,MYC,SPP1
KLF1		transcription regulator				1,30E-02	BCAM,DMTN,ICAM4,KCNN4,SPTB
pevonedistat		chemical drug		0,271		1,30E-02	CDT1,ESR1,F11R,SLC7A11,SPP1
MI-2-2		chemical reagent		1,342	bias	1,30E-02	ADM,CP,PRR7,RNASE4,RPS6KA6
24-hydroxycholesterol		chemical - endogenous mammalian		-0,200	bias	1,30E-02	ACE,C1s1,Cxcl10,Ifitm3,SLC16A3
MYD88	0,590	other	Activated	3,653	bias	1,30E-02	Casp4,CISH,CMPK2,Cxcl10,HLA-A,HMOX1,Ifit1,INPP5D,IRAK3,IRF7,ISG15,MYC,PLA2G4A,RSAD2,SLC16A3,SPP1,TLR2,USP18
IFNGR1	0,075	transmembrane receptor		-0,707		1,30E-02	Casp4,Cxcl10,FN1,GRM8,Ifitm3,IL12RB1,IRF7,MID1,Naip1 (includes others),NNMT,PDGFRB
GW501516		chemical drug				1,34E-02	APOD,FGFR1,IGFBP6,LIPE,NOTCH1,PPARA,SLC27A1,VLDLR
CD40		transmembrane receptor		1,461	bias	1,34E-02	ANPEP,Cxcl10,FLT3LG,IL13RA1,IL4R,IRF4,KLF4,KLF9,LGALS3,MAP3K6,MYC,PFKL,PSMB9,TAP1,TAP2,TLR2,TNFRSF11B
PRMT1	-0,551	enzyme		1,510	bias	1,34E-02	Cxcl10,FN1,IGFBP6,KLF4,MBP,PPARA,RARB,SLC45A3,SLC7A11
epigallocatechin-gallate		chemical drug		0,007		1,37E-02	Cxcl10,ELF1,ENO2,ESR1,FN1,Gbp3,GJA1,HMOX1,ISG15,ITGA3,ITGA5,JAK3,JUP,MYC,NOTCH1,NQO1,PDGFRB,PFKL,TAP1
PLC (family)		group				1,39E-02	LIPE,MYC,TNFRSF11B
HEMOGLOBIN (complex)		complex				1,39E-02	ADM,HMOX1,NQO1
FERMT2	0,435	other				1,39E-02	FN1,Gstp1 (includes others),SPP1
STK3	0,183	kinase				1,39E-02	GPT,PDPN,SPP1
PDGFRA	4,611	kinase				1,39E-02	KIT,MYC,PDGFRA
infigratinib		chemical drug				1,39E-02	ACVRL1,COL1A2,TNFRSF11B
ELK3	0,127	transcription regulator				1,39E-02	F11R,HMOX1,MYH6
Bmncr		other				1,39E-02	LIPE,PPARA,SLC27A1
3-hydroxybutyric acid		chemical - endogenous mammalian				1,39E-02	HMOX1,MBP,SNCA
cerulenin		chemical drug				1,39E-02	ESR1,ETV4,PPARA
H2AX	0,039	transcription regulator				1,41E-02	CLU,MYC,PLEKHA6,SLC7A11,TIMP3
MAPK9	-0,072	kinase		0,590		1,41E-02	CDT1,DMD,EPAS1,Iigp1,IRF9,LGALS3BP,MYC,PARP14,PLA2G4A,PPARA,VDR
SBDS	0,206	other				1,41E-02	CTH,FBXL16,HOXA11-AS,IL4R,P2RX5,PAK3,SPP1
HDAC5	0,521	transcription regulator		0,728		1,41E-02	DRP2,MBP,MYC,PFKL,PLA2G4A,PPARA,PTPN13
RGFP966		chemical reagent		-1,134		1,41E-02	ADGRG3,APOD,BCAM,KIF26A,MME,Naip1 (includes others),NREP
cinnamaldehyde		chemical toxicant	Activated	2,575		1,41E-02	HMOX1,LIPE,NQO1,PPARA,SLC7A11,SRXN1,TRIM16
AZD8055		chemical drug		-0,392		1,42E-02	ALDOC,COL1A2,Cxcl10,SLC43A2
PROCR	0,634	other		1,236		1,42E-02	Gbp3,Gbp9 (includes others),Iigp1,MYC
UPF2	-0,166	other		-0,152	bias	1,42E-02	CLU,Cxcl10,CYFIP2,TNFRSF11B
ZBTB48	0,136	transcription regulator		1,000	bias	1,42E-02	ACKR3,MMP15,SNCA,SPP1
ST6GAL1	-0,748	enzyme		0,371	bias	1,42E-02	ATP2B4,FN1,PDGFRB,PDK1
vitamin A		chemical - endogenous mammalian		1,996	bias	1,42E-02	CYP26B1,LRAT,RARB,STRA6
metribolone		chemical reagent	Activated	3,586	bias	1,45E-02	ADAMTS1,Akr1b7,ALDOC,AZGP1,C1orf116,CA4,CAPN5,CLU,CYB561,ERO1A,ETV1,FZD8,IQGAP2,MAP7,MERTK,mir-21 (includes others),MYC,NNMT,PFKL,PTK2B,Rhox5,SELENOP,SLC16A3,UNC13B
ERG		transcription regulator		1,355	bias	1,47E-02	ATOH8,CHRNB4,CUX2,FADS6,GATA2,ICAM2,Ifi204 (includes others),LAMB1,MYO1D,Nat8f3 (includes others),PTPN22,RAB3B,RALGPS2,RAPGEF5,RBPMS2,RORB,RYR3,SNCA,SPP1,Zfp981 (includes others),Zfp990
SB-431542		chemical reagent		-0,352		1,47E-02	ADAM12,ASPN,COL4A1,FN1,GATA2,GFAP,GJA1,HSD17B1,mir-21 (includes others),MYC,S1PR3,SPP1
CEBPD	-0,927	transcription regulator		1,371	bias	1,47E-02	BRCA1,CLU,COL1A2,FN1,GFAP,MBP,MYC,PDGFRA,VLDLR
FLT3		kinase				1,52E-02	Cxcl10,HOXB3,Ifit3/Ifit3b,Il3ra,IRF7,MYC
NDP		growth factor		-1,342		1,52E-02	APOD,CEACAM16,CLU,SERPINF1,TNFRSF11B
FLCN	0,461	other		-1,667	bias	1,54E-02	ABCC2,ACKR3,ADAMTS1,ADM,ECM1,HMOX1,KLF4,MFAP3L,SP100
inulin		chemical - endogenous non-mammalian				1,57E-02	LGALS3,TLR2
RU.521		chemical reagent				1,57E-02	Ifit1,ISG15
HISTONE H2B (family)		group				1,57E-02	PPP1R3B,SLC7A11
poly(dG-dC)		chemical reagent				1,57E-02	ISG15,RSAD2
DLX6-AS1		other				1,57E-02	DLX6,NOTCH1
ANKIB1	0,059	transcription regulator				1,57E-02	IFIH1,ISG15
ZNRF3	-0,407	enzyme				1,57E-02	GLUL,WNT4
PRKACB	0,194	kinase				1,57E-02	MYC,RARB
ST8SIA4		enzyme				1,57E-02	GFAP,MBP
CBX4	0,444	transcription regulator				1,57E-02	MYC,WNT4
miR-2682-5p (and other miRNAs w/seed AGGCAGU)		mature microRNA				1,57E-02	MYC,TIMP3
mir-329 (includes others)		microRNA				1,57E-02	MYC,PAK3
MAEL		transcription regulator				1,57E-02	KLF4,MYC
TAF10	-0,287	transcription regulator				1,57E-02	GHR,MYC
TMPO	-0,869	other				1,57E-02	ASPN,MMP15
SPIN1	-0,159	other				1,57E-02	BST2,OGN
RBM10	0,309	other				1,57E-02	MYC,NPR3
ADAM19	-0,865	peptidase				1,57E-02	FN1,NOTCH1
COX5B	0,185	enzyme				1,57E-02	CAPN6,MMP16
OTUD5	0,324	enzyme				1,57E-02	MYC,SLC7A11
diquat		chemical toxicant				1,57E-02	HMOX1,NQO1
trimethyltin		chemical reagent				1,57E-02	GFAP,P2RX1
coumarin		chemical drug				1,57E-02	Gstp1 (includes others),NQO1
3-hydroxyanthranilic acid		chemical - endogenous mammalian				1,57E-02	HMOX1,SLC7A11
2,4-dinitrothiocyanatobenzene		chemical toxicant				1,57E-02	NQO1,SLC7A11
dobutamine		chemical drug				1,57E-02	Cxcl10,HMOX1
echinacoside		chemical reagent				1,57E-02	HMOX1,NQO1
miR-218-5p (and other miRNAs w/seed UGUGCUU)		mature microRNA		-0,762	bias	1,58E-02	Ddx60,IRF7,NLRC5,VOPP1
LOX		enzyme		1,000		1,58E-02	mir-21 (includes others),MYC,PDGFRA,PDGFRB
oltipraz		chemical drug		1,217	bias	1,58E-02	ACE,Gstp1 (includes others),HNF1A,NQO1
SPP1	2,930	cytokine		0,199	bias	1,61E-02	BRCA1,CD9,COL1A2,FN1,GFAP,HMOX1,ITGA3,MYC,NDRG2,NOTCH1,RAPGEF5,SERPINF1,SLC7A11,SPP1
SMAD7	-0,117	transcription regulator		-1,019		1,61E-02	COL1A2,Cxcl10,FN1,FSTL3,HMOX1,mir-21 (includes others),MYC,NID2,SEMA3F,TIMP3
RET		kinase		-0,447	bias	1,61E-02	CLU,COL1A2,ETV1,GFRA1,GJA1,MYH6,PTPN13,SDK1,STC1,TIMP3
rifampin		chemical drug		1,408	bias	1,61E-02	ABCC2,ATP10B,FGGY,LCAT,MME,SPP1,TLR2,TNFRSF11B,USP13,USP18
3-deoxy-2-octulosonic acid(2)-lipid A		chemical - endogenous non-mammalian				1,62E-02	Cxcl10,Ifit1,PTGS1
CTBP (family)		group				1,62E-02	ACKR3,JUP,STAP2
FGFR (family)		group				1,62E-02	FGFR1,HMOX1,SPP1
LRBA	-0,369	other				1,62E-02	Cxcl10,Mx2,Oas1a/Oas1g
DAG1	0,067	transmembrane receptor				1,62E-02	DMD,LAMB1,MBP
FKBP4	-0,931	enzyme				1,62E-02	Ceacam1/Ceacam2,ESR1,TIMP3
LBP		transporter				1,62E-02	Cxcl10,GPT,TLR2
ralimetinib		chemical drug				1,62E-02	KLF4,MYC,SPP1
superoxide		chemical - endogenous mammalian				1,62E-02	CLU,FN1,HMOX1
SQSTM1	1,002	transcription regulator		0,862		1,62E-02	Cxcl10,HMOX1,ISG15,NNMT,NQO1,RSAD2
PTPN6	-0,323	phosphatase		-1,029		1,62E-02	Cxcl10,DHFR,FN1,ISG15,MYC,NCF2
FUS	-0,437	transcription regulator				1,63E-02	ATP1A3,COL4A2,GABRA1,GFAP,PTGS1,SLC22A17,ST3GAL1,SV2A
RAR/RXR/RETINOIC ACID (complex)		complex	Activated	2,177	bias	1,65E-02	F11R,HOXB3,LAMB1,RARB,SALL4
EFNA5	-0,365	kinase		1,342		1,65E-02	ABCA12,ADAMTS4,ETV5,IRF7,KRT7
miR-200b-3p (and other miRNAs w/seed AAUACUG)		mature microRNA		-0,549	bias	1,65E-02	DMD,NOTCH1,PDK1,PTPN13,PTPRD
JARID2	-0,391	transcription regulator		-1,113		1,65E-02	ENO2,GATA2,KLF4,MYC,NOTCH1
NCOA5	0,119	other		-1,000	bias	1,65E-02	Atp8b5,EDA2R,GPT,Gsta1 (includes others),MYC
carrageenan		chemical drug		0,000	bias	1,65E-02	ESR1,GFAP,GRM8,KIT,SELENOP
phytohemagglutinin		chemical drug	Activated	3,357	bias	1,66E-02	COL1A2,GATA2,GGT1,GSTT1,INPP1,JAK3,KCNN4,KIT,LCAT,MASP1,MBP,PTPN22,RARB,SELENOP,SPP1,TIMP3
MYOD1		transcription regulator		-0,539	bias	1,66E-02	ASB2,BRCA1,COL4A1,DHFR,DMD,ESR1,ETV4,FSTL1,HSPB8,Ifi204 (includes others),LIPE,mir-22 (includes others),MYH6,UBA7
SLC13A1		transporter		0,378		1,67E-02	Igtp,KLF9,Nat8f5,PALS2,PBX1,SPP1,Xlr3c (includes others)
TCF (family)		group				1,67E-02	APOD,ECM1,GJA1,LGALS3,MME,MYC,QPCT
Cdkn2a		other		1,673	bias	1,69E-02	Cxcl10,FGFR1,FLT4,FN1,HMGA2,HOXB9,KIT,MAD2L1,MYC,PDGFRB,PSMB9,PTK2B
TK1	-0,665	kinase		0,389		1,70E-02	BRCA1,DMD,FKBP10,FN1,HECTD2,LAMC3,PABPC4L,PODXL2,PPP2R2B,SELENOP,STRA6
YTHDC1	-0,132	other		-0,594		1,74E-02	BRCA1,FN1,MYC,Sp110 (includes others)
NOTCH4	1,668	transcription regulator		1,948		1,74E-02	FLT4,NOTCH1,NOTCH4,PRAG1
TLN1	-0,278	other		1,982	bias	1,74E-02	Cxcl10,HLA-A,Iigp1,ITGA5
TCF7L1	-1,085	transcription regulator		0,522		1,77E-02	COL4A1,COL4A2,FN1,KIT,KLF4,MFAP3L,PDGFRA
RSL3		chemical reagent				1,78E-02	DMTN,GGT1,MGAT3,SLC7A11,SYK
cordycepin		chemical drug		-0,314		1,78E-02	ESR1,HMOX1,MYC,TLR2,WNT5B
methapyrilene		chemical drug		-1,342		1,83E-02	CP,GFRA1,HMOX1,LCAT,Mx2,MYC,PC,PLCB1,SELENOP
CIP2A	-1,186	other		-0,128		1,84E-02	FAM110D,MYC,PDGFRB,PDK1,SLC16A3,SNCA
APLN	0,950	other		1,516	bias	1,84E-02	FGFR1,GATA2,GFAP,MYC,MYH6,NOSTRIN
ZFHX3	-0,413	transcription regulator				1,86E-02	C1QL1,Gstp1 (includes others),HLA-A,Ifitm3,KRT7,RGS16,RORB
anacardic acid		chemical - endogenous non-mammalian				1,87E-02	ECM1,FN1,MBP
T 0070907		chemical reagent				1,87E-02	COL1A2,GFAP,HMOX1
MSR1		transmembrane receptor				1,87E-02	Cxcl10,Ifit1,ISG15
UBD		other				1,87E-02	HOXB9,PPARA,PSMB9
H1-2	-0,030	other				1,87E-02	CISH,MYC,PHLDA2
KCNJ10		ion channel				1,87E-02	Cxcl10,Gbp9 (includes others),LGALS3
PCBP2	0,270	other				1,87E-02	BRCA1,MYC,SLC7A11
jasminoidin		chemical drug				1,87E-02	ACE,LCAT,PC
DUSP5		phosphatase				1,87E-02	FAM83G,HIVEP3,SRXN1
Mt1	0,462	other				1,87E-02	GPT,Gstp1 (includes others),GSTT1
MI-503		chemical reagent				1,87E-02	ADM,FN1,SPP1
HISTONE H4 (family)		group				1,89E-02	Cxcl10,DHFR,ESR1,GAS1,KALRN,MAD2L1,NEGR1,NEURL1,RARB,SPP1
PIWIL4		other	Activated	3,000	bias	1,91E-02	CAPN5,GATA2,HOXB3,ICAM4,KCNN4,PTGS1,PYGL,SLC45A3,TLR1
CCN5		growth factor		0,555		1,91E-02	ESR1,FN1,ITGA5,JUP,KLF4
STRA8		other		0,000	bias	1,92E-02	AGO4,DMC1,PLCB1,PRDM9
TNFRSF11B	9,853	transmembrane receptor				1,92E-02	GSDMD,NOTCH1,SPP1,TNFRSF11B
TAB1	0,635	enzyme	Inhibited	-2,000		1,92E-02	GCH1,IFIH1,IRF7,XAF1
calyculin A		chemical toxicant		0,000		1,92E-02	COL4A1,FN1,Loxl2,NR4A3
mercuric chloride		chemical toxicant				1,92E-02	Gsta1 (includes others),Gsta4,HMOX1,SPP1
2,4-dinitrofluorobenzene		chemical toxicant				1,92E-02	Cxcl10,NQO1,PPARA,SLC7A11
LIF		cytokine		0,489		1,94E-02	CD9,CISH,Cxcl10,FN1,GFAP,GLUL,GPT,MYC,PPARA,PRPH,SPP1,TNFRSF11B,ZFP57
RC3H1	-0,033	enzyme	Inhibited	-2,236	bias	1,95E-02	BST2,IRF9,ISG15,RSAD2,SPP1,TRIM25
lipoteichoic acid		chemical - endogenous non-mammalian		1,469	bias	1,95E-02	Cxcl10,HMOX1,NR4A3,SLC16A3,TLR2,TNFRSF11B
JUNB	0,013	transcription regulator		1,998	bias	1,96E-02	CLU,COL1A2,EPAS1,FN1,HMOX1,LIPE,NCF2,PAK3,Raet1d/Raet1e,TIMP3
CD3 (complex)		complex	Activated	2,872	bias	1,96E-02	APBA1,BST2,CISH,Cxcl10,DPYSL5,EDIL3,HIVEP3,ICAM2,IGFBP6,IL12RB1,IL4R,IRF4,IRF9,JAK3,KCNN4,MYC,OGN,P2RX1,PTPN13,PTPN22,PTPN7,PYGL,S100A11,SP100,TLR2,TRIM25,UBE2L6,XAF1
GCN2iB		chemical drug		1,782		1,96E-02	Gstp1 (includes others),HMOX1,NQO1,PFKL,PSMB8,PSMB9,PYGL
MAX	0,344	transcription regulator				1,96E-02	DHFR,LRRN3,MYC,MYH6,PDGFRB,PDK1,RARB
sunitinib		chemical drug	Inhibited	-2,204		1,97E-02	COL4A2,Cxcl10,ECE1,ECM1,FN1,ITGA3,LAMB1,mir-21 (includes others)
PI3K (family)		group		1,970	bias	1,97E-02	ADM,ESR1,HMOX1,ISG15,mir-21 (includes others),MYC,NQO1,PTGS1
LGALS3	6,804	other		0,619	bias	1,97E-02	COL4A1,CTSF,FN1,GFRA1,GPT,LGALS3,MYC,SPP1
2-deoxyglucose		chemical drug		-1,195		1,97E-02	AGRP,FN1,Ifit3/Ifit3b,IRF7,ISG15,MYC,SPP1,XAF1
arsenite		chemical toxicant				1,97E-02	ADAM12,ASPN,Gstp1 (includes others),HMOX1,MYC,NQO1,PLCB1,WWOX
ID3	-0,243	transcription regulator		-0,104		2,00E-02	ADM,BRCA1,CBFA2T3,FLT3LG,IL4R,IRF4,MYC,NOTCH1,NR4A3,PTPN13,PTPN22,SEMA7A
NR5A2		ligand-dependent nuclear receptor		-0,692	bias	2,04E-02	ABCC2,AIF1L,Akr1b7,CABP1,Cxcl10,HNF1A,MYC,NR1I2,PTGDS,SLC38A3
12(S)-hydroxyeicosatetraenoic acid		chemical - endogenous non-mammalian				2,05E-02	FN1,PAG1
N6-benzoyl-cAMP		chemical reagent				2,05E-02	GJA1,NR4A3
PYGO2	0,026	other				2,05E-02	PDGFRA,PDGFRB
2-amino-5-azotoluene		chemical toxicant				2,05E-02	ABCC2,MYC
ZNF382		transcription regulator				2,05E-02	HMGA2,MYC
ZNF714		other				2,05E-02	STRA6,TIMP3
Csl		enzyme				2,05E-02	NOTCH1,PDGFRB
PNPLA8	0,277	enzyme				2,05E-02	HMOX1,NQO1
SULT2B1		enzyme				2,05E-02	MYC,VLDLR
ABCC1	0,065	transporter				2,05E-02	NCF2,NQO1
miR-151-3p (and other miRNAs w/seed UAGACUG)		mature microRNA				2,05E-02	FN1,HMGA2
FERMT1		other				2,05E-02	WNT4,WNT6
CUL1	-0,631	enzyme				2,05E-02	BRCA1,MYC
TUFT1	-0,988	other				2,05E-02	FN1,MYC
RHOC	0,424	enzyme				2,05E-02	GLUL,NAT8L
TBL1XR1	-0,553	transcription regulator				2,05E-02	RARB,USP18
MM-401		chemical reagent				2,05E-02	HOXA11,MYC
Gm20703		other				2,05E-02	Cxcl10,Gbp9 (includes others)
neratinib		chemical drug				2,05E-02	HMOX1,NQO1
pegintron		biologic drug				2,05E-02	ISG15,USP18
lometrexol		chemical drug				2,05E-02	DHFR,ESR1
sanguinarine		chemical - endogenous non-mammalian				2,05E-02	HMOX1,NQO1
D,L-propargylglycine		chemical reagent				2,05E-02	ACE,CTH
mannan		chemical - endogenous mammalian				2,05E-02	IRAK3,TLR2
muristerone A		chemical - endogenous non-mammalian				2,05E-02	Ifi204 (includes others),MYC
leukotriene D4		chemical - endogenous mammalian		-1,387	bias	2,06E-02	ADAM12,ADAMTS1,KLF4,NR4A3,PDGFRB
oblimersen		biologic drug	Activated	2,236	bias	2,06E-02	ADM,BST2,IRF7,ISG15,RSAD2
TSHZ3		transcription regulator		1,522		2,06E-02	ADCY2,KCTD12,PTK2B,STAC2,Zfp981 (includes others)
LATS1	-0,209	kinase		-1,342	bias	2,06E-02	GFAP,HMGA2,KIT,PDK1,SPP1
BCAP31	0,037	transporter		-0,391		2,06E-02	CD9,Cxcl10,FN1,LGALS3,MYC
DCN		other		1,231		2,06E-02	COL1A2,Cxcl10,KIT,mir-21 (includes others),TIMP3
IL3		cytokine		1,504	bias	2,07E-02	ANPEP,CISH,FGFR1,GATA2,GPRIN1,HLA-A,HNF1A,KLF9,MID1,MYC,NOTCH1,PDPN,PFKL,PLCB2,PTPN22,SEMA7A,SLC7A11,SPP1,TLR2
TAF4	0,048	transcription regulator		-1,982	bias	2,07E-02	GAS1,Ifit1,KLF4,MAP3K6,Oas1a/Oas1g,SPP1,THBS2
DYSF	-0,539	other				2,07E-02	Cxcl10,FN1,HLA-A,Ifi204 (includes others),LGALS3,PDGFRA,PRSS23
SPDEF		transcription regulator		-0,447	bias	2,07E-02	COL4A1,COL4A2,FGFR1,FZD8,ITGA3,ITGA5
miR-9-5p (and other miRNAs w/seed CUUUGGU)		mature microRNA		-1,044	bias	2,07E-02	ALDOC,COL4A1,FN1,JAK3,PDGFRB,PPARA
cadmium		chemical toxicant		0,462		2,07E-02	CYP26B1,HMOX1,LGALS3,MYC,SERPINF1,SLC7A9
tetrodotoxin		chemical drug				2,08E-02	ETV1,GABRA1,GPR176,SNCA,TAP1,TAP2,TLL1,TMEFF1,VLDLR
AP2 (family)		group				2,10E-02	ADM,HSD17B1,KIT,PTGDS
TRIM71	0,261	enzyme	Inhibited	-2,000		2,10E-02	ENPP3,HMGA2,MYC,WNT6
IKZF2	0,779	transcription regulator		-1,000	bias	2,10E-02	H2-T-ps/H2-T23,IL4R,IRF4,IRF7
SUMO1	0,083	enzyme				2,10E-02	DHFR,MYC,MYH6,TAP1
eplerenone		chemical drug				2,10E-02	ACE,FN1,LGALS3,SPP1
hydrogen peroxide		chemical - endogenous mammalian		1,842	bias	2,11E-02	ACE,BRCA1,CDH13,CLU,COL1A2,DHFR,EPAS1,FN1,Gsta1 (includes others),Gsta4,HMOX1,ITGA3,KIT,KLF4,mir-21 (includes others),mir-22 (includes others),MYC,NQO1,PDGFRA,PKIA,SELENOP,SLC7A11,SPP1,STC1,TAP1,VDR,WNT4,XAF1
GPR39		G-protein coupled receptor				2,13E-02	CLU,LIPE,RGS16
CRBN	-0,423	enzyme				2,13E-02	FN1,IRF4,MYC
KLF9	2,423	transcription regulator				2,13E-02	ESR1,GHR,MMP28
MIRLET7 (family)		group				2,13E-02	COL1A2,HMGA2,MYC
SCX	0,085	transcription regulator				2,13E-02	HAPLN1,SPP1,TIMP3
DSP		other				2,13E-02	COL1A2,GJA1,JUP
PCDH11Y		other				2,13E-02	ENO2,GJA1,MYC
ethoxyquin		chemical toxicant				2,13E-02	Gsta4,Gstp1 (includes others),NQO1
BTK		kinase		0,842	bias	2,16E-02	CISH,EMP1,HMOX1,IRF4,IRF9,ISG15,MYC,ZNF185
ritonavir		chemical drug		1,131		2,16E-02	ABCC2,ATP10B,FGGY,LIPE,MME,MYC,USP13,USP18,WNT5B
PTGS2		enzyme		-0,555		2,19E-02	CLU,Cxcl10,FN1,HLA-A,MYC,NLRC5,PLA2G4A,PLXNC1,PSMB8,PTGS1,SEMA7A,ST3GAL1,STC1
FNDC5		other				2,20E-02	CACNA1A,CAPN3,DMD,GSDMD,MYC,SPP1
tetracycline		chemical drug		-0,557		2,20E-02	AK4,GATA2,NDRG2,PTPN7,RAPGEF5,TF
eprenetapopt		chemical drug				2,21E-02	CARD10,DLX6,GJA1,SEPTIN5,TNFRSF14
E. coli B5 lipopolysaccharide		chemical - endogenous non-mammalian	Activated	2,493	bias	2,22E-02	ACKR3,ADAMTS1,Cxcl10,HLA-A,HMOX1,HSD11B1,Igtp,IL13RA1,Il3ra,IRAK3,NCF2,SELENOP,SPP1,TLR2
MITF	-0,557	transcription regulator		1,127	bias	2,29E-02	BRCA1,CAPN3,CDT1,FN1,GPRIN1,HAPLN1,IRF4,ITGA3,KIT,LGALS3,MBP,SERPINF1,SLC7A8,TNFRSF14
TEAD (family)		group		-0,132		2,30E-02	AK4,FN1,ISG15,TAP1
ATOH1		transcription regulator				2,30E-02	CUX2,GAS1,NOTCH4,RASD2
aprepitant		chemical drug	Inhibited	-2,000	bias	2,30E-02	ECM1,SEMA7A,TIMP3,VDR
PIAS1	0,190	transcription regulator		0,555		2,33E-02	EPHB2,GRIK4,MYC,MYH6,SNCA,UNC13B
rotenone		chemical toxicant		-0,129		2,33E-02	GFAP,GJA1,HMOX1,MYC,PDK1,SNCA
T-5224		chemical reagent		-1,414	bias	2,36E-02	ADAMTS1,ADAMTS9,ARHGAP6,CREB5,LRRN3,MRO,NIBAN1,PTK2B
TRIM28	-0,577	transcription regulator		-0,378		2,36E-02	C1orf116,EPAS1,ETV5,FOXP2,NIBAN1,NRXN2,PTGDS,SLC44A3,WNT6,ZSWIM5
tetrabromobisphenol A		chemical toxicant		0,447	bias	2,36E-02	COL1A2,ITGA3,MYC,THBS2,TIMP3
TNKS1BP1	0,615	other		-1,410		2,36E-02	BARD1,DAAM2,MYC,PDGFRB,PTK2B
3-nitropropionic acid		chemical toxicant		0,068		2,36E-02	ENO2,MYC,NQO1,PC,SLC7A11
olanzapine		chemical drug		0,174		2,40E-02	COL1A2,H2-M3,HMOX1,LRAT,NR4A3,PLA2G4A,Rnf113a2
lactosylceramide		chemical - endogenous mammalian				2,42E-02	Cxcl10,GFAP,TLR2
TMSB4 (family)		group				2,42E-02	ITGA3,MBP,SPP1
IGF2BP2		translation regulator				2,42E-02	MYC,S1PR3,TIMP3
PDGFRB	-1,655	kinase				2,42E-02	COL1A2,FN1,PDGFRB
ZBP1	2,128	other				2,42E-02	Cxcl10,ISG15,Oas1a/Oas1g
mir-137 (includes others)		microRNA				2,42E-02	FSTL1,GABRA1,RAPGEF5
TNFRSF11A		transmembrane receptor				2,42E-02	FN1,MME,RSPO1
PPP1R13L	-0,454	transcription regulator				2,42E-02	GJA1,ITGA3,JUP
SIN3B	0,729	transcription regulator				2,42E-02	COL1A2,DHFR,MYC
PTPN3	-0,798	phosphatase				2,42E-02	FN1,MYC,VDR
ACOX1	0,778	enzyme		0,707		2,44E-02	ADAMTS1,AIG1,Akr1c12/Akr1c13,COL4A2,Gstp1 (includes others),HSD11B1,LGALS3,LGALS3BP,QPCT
EPO	0,180	cytokine		0,140		2,46E-02	ABCA13,ATOH8,CISH,CREG1,DNAI2,GATA2,GLUL,KIT,L3MBTL1,MME,MYC,PBXIP1,PLCB2,SPP1,TF,TNFRSF11B
panobinostat		chemical drug		0,412		2,47E-02	FN1,KIT,KLF4,MYC,RASGRP2,RNASE4
capmatinib		chemical drug				2,47E-02	ASPN,C1s1,KRT7,MEGF6,OGN,PRELP
25-hydroxycholesterol		chemical reagent		0,000		2,47E-02	APOD,HMOX1,MYC,NR4A3,SV2A,VLDLR
YAP1	0,605	transcription regulator		0,268	bias	2,47E-02	ADAMTS1,BST2,COL4A1,COL4A2,COL9A2,ESR1,F11R,FN1,HMOX1,INPP5D,ITGA5,JAG2,KCNH2,LDHD,LGALS3,LIMCH1,MMP16,MYC,NEGR1,NRIP3,PPP1R3B,PSMB8,PTK7,S1PR3,SYK,TBC1D2
PRDM1		transcription regulator		-0,292		2,48E-02	ECM1,ESR1,EVA1A,Gsta1 (includes others),Gsta4,HLA-A,IRF4,IRF7,LGALS3,MYC,PLA2G4A,PSMB8,RGS16,RSAD2,TNFRSF14
PDX1		transcription regulator		0,863		2,49E-02	ERO1A,FGFR1,GCH1,GFAP,MYC,NQO1,PAPSS2,PC,PRSS23,RSAD2,SPP1
melatonin		chemical - endogenous mammalian		1,683		2,49E-02	BRCA1,ECE1,GFAP,GJA1,GSDMD,HMOX1,MYC,NQO1,SLC7A11,SPP1,WNT4
PARK7	0,021	enzyme				2,50E-02	COL1A2,FN1,NOTCH1,SNCA
nicotinic acid		chemical - endogenous mammalian		0,762		2,50E-02	AGRP,Ceacam1/Ceacam2,LIPE,PPARA
daunorubicin		chemical drug		1,982		2,50E-02	EPS8,MYC,TAP1,TAP2
IL7R		transmembrane receptor				2,52E-02	C1orf116,EPHB2,FBXL16,IRF4,MYC,PKIA,RYR3
1-(ethylthio)-4-(2-phenylethyl)-4H-spiro[benzo[h][1,2,4]triazolo[4,3-a]quinazoline-6,1'-cyclohexan]-5(7H)-one		chemical reagent		0,447		2,53E-02	ESR1,FN1,LHX5,NOTCH1,NOTCH4
CLUH	-0,073	translation regulator		-1,264		2,53E-02	CMPK2,ENPP3,HLA-A,ISG15,LDHD
SETDB1	-0,488	enzyme		-1,067		2,53E-02	EPS8,FN1,HLA-A,HMOX1,IL4R
MNT	0,360	transcription regulator		-0,447	bias	2,53E-02	ARHGAP45,Loxl2,MYC,NQO1,PC
salmonella minnesota R595 lipopolysaccharides		chemical - endogenous non-mammalian	Activated	2,826	bias	2,57E-02	Casp4,CMPK2,Cxcl10,Ifit1,ISG15,RSAD2,Slfn8/Slfn9,TLR2
ACTIVIN RECEPTOR (family)		group				2,59E-02	GATA2,LIPE
HVCN1	0,094	ion channel				2,59E-02	IRF7,PYGL
SENP7	0,024	peptidase				2,59E-02	CACNA1C,DHFR
API5	-0,212	other				2,59E-02	FN1,MYC
NEK7	0,328	kinase				2,59E-02	Cxcl10,ISG15
scutellarin		chemical - endogenous non-mammalian				2,59E-02	ENO2,HMOX1
bicyclol		chemical drug				2,59E-02	Gstp1 (includes others),MYC
ENPP1	-0,575	enzyme				2,59E-02	IRF7,SPP1
GLO1	-0,278	enzyme				2,59E-02	FGFR1,GFAP
PSMB9	1,912	peptidase				2,59E-02	HLA-A,TAP1
miR-137-3p (miRNAs w/seed UAUUGCU)		mature microRNA				2,59E-02	FSTL1,KIT
miR-455-3p (miRNAs w/seed CAGUCCA)		mature microRNA				2,59E-02	EPAS1,MYC
RALBP1	0,137	enzyme				2,59E-02	COL1A2,COL4A1
ING4	-0,148	transcription regulator				2,59E-02	Cxcl10,MYC
DES	1,109	other				2,59E-02	ACE,SPP1
DRD5		G-protein coupled receptor				2,59E-02	HMOX1,PLD2
CSNK2A2	-0,119	kinase				2,59E-02	ESR1,JUP
TRIM33	-0,432	transcription regulator				2,59E-02	GATA2,MYC
CAND1	-0,496	transcription regulator				2,59E-02	IRF7,ISG15
BRMS1	0,036	transcription regulator				2,59E-02	GJA1,SPP1
4-(benzylamino)-2-((2-(3-chloro-4-hydroxyphenyl)ethyl)amino)pyrimidine-5-carboxamide		chemical reagent				2,59E-02	BRCA1,MERTK
NCGC00186528		chemical reagent				2,59E-02	COL4A1,FN1
poloxamer		chemical reagent				2,59E-02	DMD,PPARA
brimonidine		chemical drug				2,59E-02	GFAP,JUP
iadademstat		chemical drug				2,59E-02	FN1,MYC
phxa 85		chemical reagent				2,59E-02	MMP15,TIMP3
MK2 inhibitory peptide		biologic drug				2,59E-02	COL1A2,FN1
trigonelline		chemical - endogenous mammalian				2,59E-02	ACE,HMOX1
aurothioglucose		chemical drug				2,59E-02	HMOX1,NQO1
lead acetate		chemical toxicant				2,59E-02	Gsta4,Gstp1 (includes others)
IRS1	0,107	enzyme		-1,432		2,63E-02	COL4A1,COL4A2,GJA1,HMOX1,HSPB7,KLF4,MYC,SPP1,WNT6
LHX1		transcription regulator	Activated	2,630	bias	2,68E-02	ANPEP,C7orf57,CYB561,FN1,FZD8,GGT1,Gsta1 (includes others),PDPN
AICAR		chemical - endogenous mammalian		1,188		2,68E-02	AGRP,FN1,HSD11B1,ISYNA1,LCAT,NQO1,PPARA,SRXN1
EP4-D		chemical reagent		-1,342	bias	2,70E-02	ALDOC,CTH,CYFIP2,HLA-A,INPP5D
1810019D21Rik		other		1,342		2,70E-02	EDA2R,ENTREP1,KCNH2,SLC4A11,SLC7A11
SERPINF1	2,929	other		1,960		2,70E-02	ENO2,MYC,PDGFRA,SERPINF1,TNFRSF11B
WNT4	4,117	cytokine		1,000	bias	2,70E-02	GAS1,GJA1,SPP1,WNT4,WNT6
ODC1	0,044	enzyme		0,849	bias	2,70E-02	CMTM8,PDGFRA,PDGFRB,TLR2,WNT4
MAP2K7	0,157	kinase				2,70E-02	FN1,GJA1,MYC,PLA2G4A,VDR
GH1		growth factor		1,051		2,72E-02	CISH,CLU,CUX2,FN1,GATA2,GHR,IL4R,JUP,SPP1,UBA7
STAT6 DIMER (complex)		complex		-0,283	bias	2,72E-02	EPAS1,IL4R,IRF4,KLF4
IDO1		enzyme		1,000		2,72E-02	FGFR1,MYC,NOTCH1,SLC7A11
LAMP2	0,225	other		0,339		2,72E-02	Cxcl10,FN1,IRF7,ITGA3
PBX1	-1,642	transcription regulator				2,72E-02	DCDC2,ETV1,NCF2,PBX1
methylnitrosourea		chemical toxicant				2,72E-02	CLU,Gstp1 (includes others),mir-21 (includes others),TIMP3
CMKLR1		G-protein coupled receptor				2,72E-02	GSDMD,LIPE,SPP1
CYP2E1		enzyme				2,72E-02	COL1A2,HMOX1,NCF2
MGAT5	0,614	enzyme				2,72E-02	IL4R,ITGA5,MYC
GFI1B		transcription regulator				2,72E-02	ELF4,GATA2,MYC
ILKAP	-0,462	phosphatase				2,72E-02	IRF4,MYC,NR4A3
ANGPTL3	-0,957	growth factor				2,72E-02	FN1,SPP1,TNFRSF11B
ITGA11		other				2,72E-02	FN1,PDGFRB,SPP1
IFIT2	0,356	other				2,72E-02	Ifit1,ISG15,PDK1
RFX2	0,092	transcription regulator				2,72E-02	COL1A2,DCDC2,MYC
TD139		chemical drug				2,72E-02	LGALS3,LGALS3BP,TMEM119
4-octyl itaconate		chemical reagent				2,72E-02	HMOX1,ISG15,NQO1
Ro41-5253		chemical reagent				2,72E-02	APOD,HSD17B1,RARB
mir-802		microRNA		-1,667	bias	2,73E-02	ADCY2,EPHA4,GNG11,HEG1,KCNN4,MGAM,PAK3,SMOC1,SPP1
1,25-dihydroxyvitamin D		chemical drug		0,059		2,75E-02	FGFR1,GLUL,MYC,TLR1,TLR2,VDR
aldesleukin		biologic drug		1,698	bias	2,75E-02	CISH,GLUL,IRF9,MYC,PSMB9,TAP1
GPR174		G-protein coupled receptor		0,378		2,77E-02	B3GNT7,CDT1,Ifi204 (includes others),INPP5D,KCTD12,TLR1,TRIM25
clofibrate		chemical drug		0,524	bias	2,77E-02	Ceacam1/Ceacam2,Gstp1 (includes others),HMOX1,MYC,NQO1,PPARA,SLC27A1
imatinib		chemical drug	Inhibited	-2,101		2,79E-02	ATP1B2,BRCA1,Cxcl10,EPAS1,ETV5,FN1,HMOX1,Ifit3/Ifit3b,Igtp,IRF4,KIT,MAD2L1,MAPK4,MME,MYC,NQO1,SPRY4
EBF1		transcription regulator		1,633	bias	2,82E-02	Cxcl10,ESR1,IL12RB1,INPP5D,IRF7,LIPE,MYC,NOTCH1,PHKG1,TLR2
etoposide		chemical drug		1,338	bias	2,82E-02	COL1A2,CREG1,CROCC,IRF7,LGALS3BP,MERTK,mir-21 (includes others),MME,MYC,PFKL,PSMB8,PSMB9,UBA7,UBE2L6,XAF1
E2F3	-0,391	transcription regulator		-0,475	bias	2,84E-02	CD9,DHFR,ECE1,HOXB9,MAD2L1,mir-22 (includes others),MYC,Raet1d/Raet1e,RALGPS2,TENT5A,TIMP3
ciprofibrate		chemical drug		-1,706		2,84E-02	ADAMTS1,AIG1,Akr1c12/Akr1c13,Ceacam1/Ceacam2,COL4A2,Gstp1 (includes others),HSD11B1,LGALS3BP,QPCT
C18:2 fatty acid		chemical reagent				2,87E-02	PNPLA3
BI8626		chemical reagent				2,87E-02	MYC
taurolithocholate-3-sulfate		chemical - endogenous mammalian				2,87E-02	ABCC2
BOMBESIN (family)		group				2,87E-02	GPT
PQ7		chemical reagent				2,87E-02	GJA1
SMAP2		chemical reagent				2,87E-02	MYC
A-92		chemical drug				2,87E-02	MYC
cortodoxone		chemical - endogenous mammalian				2,87E-02	FN1
REEP3	-0,443	other				2,87E-02	FKBP10
Z31216525		chemical reagent				2,87E-02	MYC
GSK-LSD1		chemical reagent				2,87E-02	MYC
ND-13		chemical reagent				2,87E-02	FN1
HEPFAL		other				2,87E-02	SLC7A11
PRR5	9,698	other				2,87E-02	PDGFRB
euxanthone		chemical - endogenous non-mammalian				2,87E-02	STC1
CERAMIDASE (family)		group				2,87E-02	ABCA12
NOTCH1 Coactivator		complex				2,87E-02	NOTCH1
NOTCH4 mRNA:miR-302A RISC		complex				2,87E-02	NOTCH4
NOTCH4 mRNA:miR-181C RISC		complex				2,87E-02	NOTCH4
SALL4:SALL4 gene		complex				2,87E-02	SALL4
POU5F1:STAT3:SALL4 gene		complex				2,87E-02	SALL4
CCND1:CREBBP:NOTCH1 Gene		complex				2,87E-02	NOTCH1
E2F1/3:DP1/2:NOTCH1 Gene		complex				2,87E-02	NOTCH1
TCF7L1/TCF7L2/LEF1:CTNNB1:MYC gene		complex				2,87E-02	MYC
BMAL1:CLOCK,NPAS2:PPARA gene		complex				2,87E-02	PPARA
IGF2BP1:MAPK4 mRNA		complex				2,87E-02	MAPK4
TFAP2A,TFAP2C homodimers:ESR1 Gene		complex				2,87E-02	ESR1
TFAP2A,(TFAP2B) homodimers:KIT gene		complex				2,87E-02	KIT
RUNX3:CBFB		complex				2,87E-02	SPP1
RUNX1:CBFB:NR4A3 gene		complex				2,87E-02	NR4A3
RUNX2:CBFB:LGALS3 gene		complex				2,87E-02	LGALS3
RUNX1:CBFB:LGALS3 gene		complex				2,87E-02	LGALS3
RUNX2:CBFB:ITGA5 gene		complex				2,87E-02	ITGA5
ERBB4s80:TAB2:NCOR1:GFAP gene		complex				2,87E-02	GFAP
E2F1:TFDP1,TFDP2:DHFR gene		complex				2,87E-02	DHFR
E2F1:TFDP1,TFDP2:CDT1 gene		complex				2,87E-02	CDT1
E2F6:(TFDP1,TFDP2):BRCA1 gene		complex				2,87E-02	BRCA1
MYC gene:ESR1:ESTG:JUND:FOSB:Cohesin		complex				2,87E-02	MYC
NOTCH3 coactivator complex:PBX1 gene		complex				2,87E-02	PBX1
MECP2:GPRIN1 gene		complex				2,87E-02	GPRIN1
MECP2:NOTCH1 gene		complex				2,87E-02	NOTCH1
NOTCH4 coactivator complex:FLT4 gene		complex				2,87E-02	FLT4
RUNX1:NOTCH4 gene		complex				2,87E-02	NOTCH4
MYC gene:E2F1:(TFDP1,TFDP2)		complex				2,87E-02	MYC
MYC gene:CEBPA:E2F1:(TFDP1,TFDP2)		complex				2,87E-02	MYC
MYC gene:STAT3:CEBPB		complex				2,87E-02	MYC
FOXO1:AGRP gene		complex				2,87E-02	AGRP
FOXO1,FOXO3:KLF4 gene		complex				2,87E-02	KLF4
NR1H2,3:RXR:NR1H2,3 ligand:APOD gene		complex				2,87E-02	APOD
SOX9:PTGDS gene		complex				2,87E-02	PTGDS
SMAD3:SMAD3:SMAD4:SP1:EP300:COL1A2 gene		complex				2,87E-02	COL1A2
SMAD3:SMAD3:SMAD4:YBX1:COL1A2 gene		complex				2,87E-02	COL1A2
SRXN1 gene:NFE2L2		complex				2,87E-02	SRXN1
miR-34B,C RISC		group				2,87E-02	MYC
AHR/RELA/ARYL HYDROCARBON (complex)		complex				2,87E-02	MYC
ziram		chemical toxicant				2,87E-02	SNCA
NOTCH1 mRNA:miR-449 RISC		complex				2,87E-02	NOTCH1
NOTCH1 mRNA:miR-34 RISC		complex				2,87E-02	NOTCH1
NOTCH1 mRNA:miR-200B/C RISC		complex				2,87E-02	NOTCH1
MYC gene:nucleoplasm:ESR1:ESTG		complex				2,87E-02	MYC
MYC gene:HIST1H2AC nucleosome:ESR1:ESTG:EP300:NCOA3		complex				2,87E-02	MYC
YE2		chemical reagent				2,87E-02	IL4R
CDK11A		kinase				2,87E-02	SNCA
CHMP4B	0,206	other				2,87E-02	SNCA
GBP2		other				2,87E-02	FN1
Klrc1		transmembrane receptor				2,87E-02	GPT
GTF2H2		transcription regulator				2,87E-02	KLF9
Pcdhb20	-0,205	other				2,87E-02	SLC7A11
MSGN1:NOTCH1 gene		complex				2,87E-02	NOTCH1
MESP2:EPHA4 gene		complex				2,87E-02	EPHA4
SOX17:PDPN gene		complex				2,87E-02	PDPN
NuRD:ZNF423:EBF2, EBF2:Blnc1 lncRNA:HNRNPU:PPARA gene		complex				2,87E-02	PPARA
EBF2, EBF2:Blnc1 lncRNA:HNRNPU, Activated PPARG:RXRA:PPARA gene		group				2,87E-02	PPARA
MITF-M dimer:TFAP2A:IRF4 gene		complex				2,87E-02	IRF4
LPCAT2	-0,583	enzyme				2,87E-02	SLC7A11
Ces1b/Ces1c		enzyme				2,87E-02	GHR
PAFAH2	0,423	enzyme				2,87E-02	GPT
CYP2R1		enzyme				2,87E-02	VDR
LMTK3	-0,867	kinase				2,87E-02	HSPB8
FBXL17	-0,140	other				2,87E-02	HMOX1
MGRN1	-0,258	enzyme				2,87E-02	MCOLN3
ACSBG1		enzyme				2,87E-02	SNCA
BRIP1	-1,002	enzyme				2,87E-02	HMOX1
ACER1		enzyme				2,87E-02	ABCA12
TRG-CCC3-1		other				2,87E-02	PC
MACC1		transcription regulator				2,87E-02	FN1
ALG10B		transporter				2,87E-02	KCNH2
BRINP1		peptidase				2,87E-02	ESR1
CTSO	1,008	peptidase				2,87E-02	BRCA1
SNORD21	-0,511	other				2,87E-02	HLA-A
VPS36	-0,249	other				2,87E-02	ESR1
SLC26A1	0,431	transporter				2,87E-02	GPT
C1orf35	-0,011	other				2,87E-02	MYC
BLTP3A	-0,128	other				2,87E-02	THRB
CDK13	-0,126	kinase				2,87E-02	MYC
RNF207	0,094	other				2,87E-02	KCNH2
ASB7	-0,267	other				2,87E-02	PSRC1
UBE3B	-0,013	enzyme				2,87E-02	EPAS1
SLC27A6	2,430	transporter				2,87E-02	MYC
CPB1		peptidase				2,87E-02	Casp4
ANKRD27	-0,335	other				2,87E-02	FN1
RIN3	0,568	other				2,87E-02	KIT
ZNF687	-0,295	transcription regulator				2,87E-02	THRB
TDRD9		enzyme				2,87E-02	SNCA
USP30	0,221	peptidase				2,87E-02	SNCA
OTUD6B	-0,164	peptidase				2,87E-02	EPAS1
SGMS (family)		group				2,87E-02	ABCA12
stearidonic acid		chemical - endogenous mammalian				2,87E-02	PTGS1
MT-ND1	0,185	enzyme				2,87E-02	H2-M3
acipimox		chemical drug				2,87E-02	AGRP
NSMCE3	0,354	other				2,87E-02	MYC
DLAT	-0,137	enzyme				2,87E-02	CISH
ZSCAN21	0,206	transcription regulator				2,87E-02	SNCA
ST8SIA6-AS1		other				2,87E-02	MYC
defactinib		chemical drug				2,87E-02	MYC
GPLD1	0,044	enzyme				2,87E-02	LGALS3BP
5430416N02Rik	-0,480	other				2,87E-02	MID1
ATP8B1-AS1		other				2,87E-02	MYC
PLOD1	0,832	enzyme				2,87E-02	GJA1
KLHL5	-0,155	other				2,87E-02	SNCA
SNAP91		other				2,87E-02	BST2
DDX39B	-0,180	enzyme				2,87E-02	BRCA1
CACNB2		ion channel				2,87E-02	CACNA1C
CDK14	-1,099	kinase				2,87E-02	SNCA
mir-363 (includes others)		microRNA				2,87E-02	MYC
miR-411-3p (and other miRNAs w/seed AUGUAAC)		mature microRNA				2,87E-02	SPRY4
miR-455-5p (and other miRNAs w/seed AUGUGCC)		mature microRNA				2,87E-02	EPAS1
mir-616		microRNA				2,87E-02	MYC
miR-105-5p (and other miRNAs w/seed CAAAUGC)		mature microRNA				2,87E-02	TLR2
mir-4428		microRNA				2,87E-02	KLF9
mir-887		microRNA				2,87E-02	PLD2
miR-1294 (and other miRNAs w/seed GUGAGGU)		mature microRNA				2,87E-02	MYC
mir-1294		microRNA				2,87E-02	MYC
MIR3619		microRNA				2,87E-02	PLD2
miR-1976 (and other miRNAs w/seed CUCCUGC)		mature microRNA				2,87E-02	XAF1
PPP2R5E	0,004	phosphatase				2,87E-02	FN1
miR-5587-3p (miRNAs w/seed CCCCGGG)		mature microRNA				2,87E-02	WNT5B
PUS1	0,073	enzyme				2,87E-02	RARB
AX 115		chemical reagent				2,87E-02	PLA2G4A
CASC11		other				2,87E-02	SLC7A11
CP 609754		chemical drug				2,87E-02	SNCA
CNOT9	-0,714	transcription regulator				2,87E-02	MYC
KDELR2	-0,078	other				2,87E-02	SNCA
Raet1d/Raet1e	-1,531	other				2,87E-02	HLA-A
HOXC-AS2		other				2,87E-02	HMOX1
PSMA1	-0,339	peptidase				2,87E-02	Gstp1 (includes others)
DNER		transmembrane receptor				2,87E-02	SNCA
FBH1	0,753	enzyme				2,87E-02	MYC
GAN	-2,132	other				2,87E-02	GFAP
OMP		other				2,87E-02	CCK
RDX	-0,268	other				2,87E-02	ABCC2
UGT8	-0,789	enzyme				2,87E-02	MBP
ARFRP1	0,022	enzyme				2,87E-02	LIPE
TRIM44	-0,275	other				2,87E-02	BRCA1
PTGES2	0,273	transcription regulator				2,87E-02	IRF9
TAS1R2		G-protein coupled receptor				2,87E-02	RARB
SKP1	-0,058	transcription regulator				2,87E-02	BRCA1
B4GALT5	0,577	enzyme				2,87E-02	NOTCH1
ATP1B3	0,253	transporter				2,87E-02	BST2
SV2C		other				2,87E-02	SNCA
TIE1		kinase				2,87E-02	FLT4
MED17	0,776	transcription regulator				2,87E-02	RARB
ARHGAP29	0,370	other				2,87E-02	MYC
tafasitamab		biologic drug				2,87E-02	MYC
ITIH4		other				2,87E-02	VDR
DDC		enzyme				2,87E-02	SNCA
VWA8	0,374	enzyme				2,87E-02	THRB
SAC3D1	-0,320	other				2,87E-02	MAD2L1
GABPB2	-0,400	transcription regulator				2,87E-02	BRCA1
CTD_2245E153		other				2,87E-02	PC
CTD_2033A161		other				2,87E-02	NQO1
NMS-873		chemical reagent				2,87E-02	MYC
UK-5099		chemical reagent				2,87E-02	MYC
RPL21	0,026	other				2,87E-02	MYC
venglustat		chemical drug				2,87E-02	SNCA
PF-06447475		chemical drug				2,87E-02	SNCA
broussoflavonol b		chemical - endogenous non-mammalian				2,87E-02	ESR1
ADGRA3	-0,115	G-protein coupled receptor				2,87E-02	ESR1
anti-miR-29a inhibitor		chemical reagent				2,87E-02	TIMP3
metabolite		chemical - endogenous mammalian				2,87E-02	NQO1
dexamethasone/tobramycin		chemical drug				2,87E-02	TLR2
SU 9516		chemical drug				2,87E-02	DHFR
18:1 phosphatidic acid		chemical - endogenous mammalian				2,87E-02	ISYNA1
4,4'-diaminodiphenylmethane		chemical toxicant				2,87E-02	Cxcl10
dopaminechrome		chemical - endogenous mammalian				2,87E-02	SNCA
antimony potassium tartrate		chemical toxicant				2,87E-02	ABCC2
denatonium benzoate		chemical drug				2,87E-02	AGRP
BW A868C		chemical reagent				2,87E-02	ENPP3
phenylthiocarbamide		chemical reagent				2,87E-02	AGRP
SU6657		chemical drug				2,87E-02	MYC
bathophenanthroline		chemical reagent				2,87E-02	CP
GS-626510		chemical reagent				2,87E-02	MYC
nefazodone		chemical drug				2,87E-02	GPT
vamorolone		chemical drug				2,87E-02	DMD
benzo(a)pyrene-3,6-quinone		chemical toxicant				2,87E-02	HMOX1
ACS-1		chemical reagent				2,87E-02	MYC
phorone		chemical reagent				2,87E-02	HMOX1
pentachlorophenol		chemical toxicant				2,87E-02	NQO1
bis-T-23		chemical reagent				2,87E-02	COL4A1
BRD4-NUTM1		fusion gene/product				2,87E-02	MYC
XMD885		chemical drug				2,87E-02	MYC
adagrasib		chemical drug				2,87E-02	MYC
UCM03025		chemical reagent				2,87E-02	MBP
anti-miR-32 inhibitor		chemical reagent				2,87E-02	KLF4
SU11333		chemical drug				2,87E-02	MYC
trimetrexate		chemical drug				2,87E-02	DHFR
PF-4800567		chemical drug				2,87E-02	MYC
indole-5,6-quinone		chemical - endogenous mammalian				2,87E-02	SNCA
tetra(4-N-methylpyridyl)porphine		chemical reagent				2,87E-02	MYC
3-methoxyapigenin		chemical - endogenous non-mammalian				2,87E-02	MYC
baccatin III		chemical - endogenous non-mammalian				2,87E-02	MYC
ferricyanide		chemical reagent				2,87E-02	HMOX1
carbon		chemical reagent				2,87E-02	Gstp1 (includes others)
pristanic acid		chemical - endogenous mammalian				2,87E-02	PPARA
2-ethylhexanoic acid		chemical toxicant				2,87E-02	PPARA
tiazofurin		chemical reagent				2,87E-02	PLCB1
platinum		chemical drug				2,87E-02	BARD1
tin		chemical reagent				2,87E-02	ESR1
REVERSE TRANSCRIPTASE (complex)		complex				2,87E-02	DHFR
3-methylcholanthrene		chemical toxicant	Activated	2,209	bias	2,88E-02	ADM,Gsta1 (includes others),HNF1A,NQO1,SLC7A11
nickel chloride		chemical toxicant	Activated	2,236	bias	2,88E-02	ADM,EPAS1,ERO1A,HMOX1,HSPB8
curcumin		chemical drug		0,596		2,88E-02	ADAMTS4,ATP1B2,BRCA1,COL1A2,FGFR1,GFAP,GLUL,HMOX1,KLF9,LIPE,mir-22 (includes others),MYC,NOTCH1,NQO1,PDGFRB,PPARA,TIMP3,TLR2,UBA7
F2R		G-protein coupled receptor		-0,199	bias	2,90E-02	ECE1,ESR1,FN1,GJA1,HMGA2,HMOX1,LAMB1
chloroquine		chemical drug		-1,030		2,90E-02	COL1A2,FN1,GJA1,IFIH1,NNMT,SELENOP,SNCA
estradiol benzoate		chemical drug		0,286		2,90E-02	AGRP,CCK,ESR1,GJA1,NQO1,RARB
GPER1	-1,120	G-protein coupled receptor		0,918	bias	2,90E-02	Cxcl10,ESR1,mir-21 (includes others),MYC,NOTCH1,RGS16
levothyroxine		chemical - endogenous mammalian		0,663		2,90E-02	CAMK4,CCK,ESR1,IGFBP6,MBP,MYH6
thioctic acid		chemical drug		-1,401		2,90E-02	AASS,FN1,HMOX1,MYC,NQO1,SLC7A11
SALL4	7,008	transcription regulator		0,169		2,91E-02	ADCY2,BRCA1,FGFR1,FN1,HMGA2,ICAM4,IRF7,NOTCH1,RARB,SALL4
5-azacytidine		chemical drug		1,355	bias	2,93E-02	BRCA1,ESR1,ETV5,IRF7,KLF4,MYC,MYH6,PCDHA11,RARB,RPS6KA6,THBS2
mir-154 (includes others)		microRNA		-1,195	bias	2,95E-02	ADAMTS1,HMOX1,KIT,MYC
IRF2BP1	0,212	transcription regulator				2,95E-02	ADAMTS1,EMP1,FAM83G,TNFRSF11B
YTHDF2	0,027	other		-1,044	bias	2,95E-02	CHST11,KLF4,PDGFRA,PRKCH
xanthohumol		chemical drug				2,95E-02	HMOX1,MYC,MYH6,NQO1
CFB	-0,407	peptidase		-1,000		2,95E-02	C4a/C4b,MYH6,NOTCH1,ST3GAL1
ASAH1	0,471	enzyme		-0,882		2,95E-02	COL1A2,ITGA5,LIPE,NR4A3
CSNK2A1	0,043	kinase		1,067		2,95E-02	DHFR,FN1,ITGA3,JUP
taurine		chemical - endogenous mammalian				2,95E-02	ABCC2,FN1,GFAP,PPARA
NRG1		growth factor		1,417	bias	3,00E-02	BRCA1,ETV5,FN1,FSTL1,GATA2,HMOX1,INSL3,MBP,MYC,MYH6,NOTCH1,NR4A3,PHKG1,TF
SATB1		transcription regulator		0,190		3,01E-02	EPAS1,FOXP2,HSF5,IL4R,IRF7,LRRN3,NIBAN1,RASGRP2,UBE2L6,XAF1
HNF1B		transcription regulator		1,000		3,01E-02	EPS8,F11R,FN1,HMGA2,HNF1A,ITGA3,LAMB1,NID2,RNASE4,Slc22a12
NFKB2	0,208	transcription regulator		-0,707		3,01E-02	CA8,GSTT1,IRF4,KRT7,MYC,PDGFRA,PHLDA2,PSMB8,RAB3B,TNFRSF14
SIRT6	-0,116	enzyme		-0,478		3,03E-02	FN1,HMGA2,HMOX1,IRAK3,JAK3,NQO1,PC,PLCB1
SMAD2	-0,392	transcription regulator		0,638		3,03E-02	ADAM12,CACNA1C,COL1A2,FN1,FSTL3,HMOX1,INPP5D,TIMP3
BMP6	0,093	growth factor		0,000		3,04E-02	ADAMTS1,ETV5,HMGA2,HMOX1,ITGA5,KLF4,mir-22 (includes others)
belinostat		chemical drug				3,05E-02	EPAS1,MYC,RNASE4
oleoyl-estrone		chemical drug				3,05E-02	LIPE,PDK1,SLC27A1
ATP6AP2	0,579	transporter				3,05E-02	FGFR1,FN1,PPARA
SAV1	0,037	other				3,05E-02	COL4A1,FN1,SPP1
TINCR		other				3,05E-02	ABCA12,EPAS1,PDK1
SMARCD3	0,671	transcription regulator				3,05E-02	HAPLN1,ITGA3,KLF4
WFS1	0,657	enzyme				3,05E-02	ERO1A,GFAP,LGALS3
MAFK	0,054	transcription regulator				3,05E-02	Gstp1 (includes others),HMOX1,NQO1
NLRC5	3,196	transcription regulator				3,05E-02	HLA-A,PSMB9,TAP1
CCAT2		other				3,05E-02	KLF4,mir-21 (includes others),MYC
RAPGEF3	0,449	other				3,05E-02	FN1,MBP,SPP1
osimertinib		chemical drug				3,05E-02	MYC,PHLDA2,SPRY4
HDAC4	-0,894	transcription regulator	Activated	2,224		3,06E-02	CACNA1C,CNTN1,CYFIP2,DMD,DRP2,GABRA1,ISG15,MBP,RSAD2
EGLN2	-0,254	enzyme		-1,718	bias	3,06E-02	EPAS1,EPHA4,PDK1,PFKL,PPARA,TBC1D2
TBX5		transcription regulator		1,196	bias	3,06E-02	CACNA1C,COL1A2,GJA1,HSPB7,MYH6,PTGS1
HCAR1		G-protein coupled receptor		-1,342		3,06E-02	EPHB6,LIMCH1,PDGFRB,SLC16A3,TIMP3
ICAM1		transmembrane receptor		-0,626	bias	3,06E-02	COL4A1,GJA1,KLF4,MYC,NOTCH1
CAT	0,480	enzyme		-1,195	bias	3,06E-02	ADM,FN1,GFAP,HMOX1,XAF1
FKBP10	2,070	enzyme		-0,447	bias	3,06E-02	ADAMTS4,COL1A2,EPHB2,PDPN,SPP1
HIC1		transcription regulator		0,074		3,06E-02	ACKR3,PLA2G4A,SLC7A11,SPP1,TRIM16
N-[2,2,2-trichloro-1-(2-naphthylamino)ethyl]-2-furamide		chemical reagent	Inhibited	-2,236	bias	3,06E-02	AK4,IL4R,JAK3,KIT,PFKL
carbon monoxide		chemical - endogenous mammalian		-0,612		3,06E-02	FN1,GPT,HMOX1,NCF2,NQO1
CSF3		cytokine		0,985		3,08E-02	CISH,EPS8,GFAP,GJA1,HMOX1,JAK3,KALRN,KIT,MYC,PLCB2,PTK2B,TLR2
PPARD	0,215	ligand-dependent nuclear receptor		1,043		3,12E-02	ACSL6,ESR1,FN1,GHR,Gsta1 (includes others),IGFBP6,LIPE,LRAT,MERTK,NR4A3,PDK1,SLC27A1,TCEA3,TNFRSF11B,VLDLR
LH (complex)		complex	Activated	2,002	bias	3,13E-02	ADAMTS1,CARD10,CYFIP2,GJA1,HSD11B1,HSD17B1,INSL3,ITGA3,KLF4,MYC,PTGS1,RGS16,SLC16A3,SLC7A11,THBS2,THRB,TNFRSF11B
TARDBP	-0,374	transcription regulator		0,610	bias	3,16E-02	BST2,FGFR1,H2-T-ps/H2-T23,HLA-A,MBP,PSD3,PSMB8,VLDLR
ANGPT2	-0,093	growth factor		0,000	bias	3,17E-02	ADAM12,COL1A2,FKBP10,FLT4,FN1,GSTT1,HMOX1,MYH6,PDGFRB,PPARA,SRXN1,THBS2
olaparib		chemical drug		0,088	bias	3,18E-02	BRCA1,Cxcl10,IFIH1,IRF4,IRF7,ISG15,PSMB9
F2RL1		G-protein coupled receptor				3,18E-02	Gbp3,Gbp9 (includes others),Iigp1,IL4R,LRAT,OSMR,WWOX
HBEGF	-0,438	growth factor		1,195		3,18E-02	GFAP,GJA1,GLUL,OSMR,PIEZO1,SLC16A3,THRB
PTGES3	-0,596	enzyme				3,18E-02	BRCA1,MYC
ATAD3A		other				3,18E-02	ISG15,RSAD2
PPT1	0,310	enzyme				3,18E-02	Cxcl10,GFAP
CD248	2,001	other				3,18E-02	P2RX5,PPARA
B4GALT6	-0,159	enzyme				3,18E-02	GFAP,TLR2
FENDRR		other				3,18E-02	Cxcl10,FN1
EHT-1864		chemical reagent				3,18E-02	FN1,MYC
cercosporin		chemical - endogenous non-mammalian				3,18E-02	FN1,MYC
RPS6KB2	-0,419	kinase				3,18E-02	Cxcl10,ISG15
RPL11	0,218	other				3,18E-02	HMGA2,MYC
SIGMAR1	-0,486	transmembrane receptor				3,18E-02	FN1,KCNH2
GCH1	2,542	enzyme				3,18E-02	GCH1,HMOX1
ZNF423	-0,188	transcription regulator				3,18E-02	BRCA1,RARB
SH2B1	-0,006	other				3,18E-02	AGRP,MYC
TNKS	0,195	enzyme				3,18E-02	Ifit1,MYC
EEF2K	0,142	kinase				3,18E-02	HMOX1,NQO1
HSD17B3		enzyme				3,18E-02	INSL3,PTGDS
ulixertinib		chemical drug				3,18E-02	COL1A2,TNFRSF11B
chlorpyrifos		chemical toxicant				3,18E-02	CCK,HMOX1
calmidazolium		chemical drug				3,18E-02	FN1,RSPO1
SR 59230A		chemical reagent				3,18E-02	HSD11B1,LIPE
CBR-470-1		chemical drug				3,18E-02	HMOX1,NQO1
retinol acetate		chemical drug				3,18E-02	RARB,TF
tridecanoic acid		chemical - endogenous mammalian				3,18E-02	CCK,KLF4
SLR14		chemical reagent				3,18E-02	Cxcl10,HLA-A
AI-1		chemical reagent				3,18E-02	HMOX1,SLC7A11
CTSS		peptidase				3,19E-02	COL4A1,COL4A2,ITGA5,NCF2
PRKCI	-0,461	kinase		-0,655		3,19E-02	Cxcl10,HMOX1,IRF7,Oas1a/Oas1g
GJA1	-3,211	transporter		-0,254		3,19E-02	GJA1,MBP,SPP1,TNFRSF11B
HSPA9	-0,189	other		1,131	bias	3,19E-02	FN1,MYC,PBX1,RARB
PCGF2	0,429	transcription regulator		-0,093		3,19E-02	FN1,HOXB9,MYC,NOTCH1
retinoid		chemical drug				3,19E-02	GJA1,MYC,RARB,TLR2
ribavirin		chemical drug		1,982	bias	3,19E-02	IRF7,ISG15,RSAD2,USP18
MYCN		transcription regulator		-1,416		3,20E-02	ADAM12,ADAM23,ADAMTS1,ANK3,CLU,COL4A1,DIRAS1,EMP1,FN1,GATA2,HLA-A,ITGA3,LRRN3,PDGFRA,PDK1,PTPRD,SV2A
KL		enzyme		-0,798	bias	3,22E-02	FN1,IRF7,MERTK,MYC,TNFRSF11B,VDR
mir-182		microRNA		-1,071		3,22E-02	FN1,GHR,IL4R,IRF4,JUP,KLF4
TGFA	-1,282	growth factor		1,575	bias	3,22E-02	ESR1,GFAP,Gstp1 (includes others),HSD17B1,PLA2G4A,PTGS1
ELK1	0,376	transcription regulator		1,561	bias	3,22E-02	ETV1,PLXDC2,PSMB8,PSMB9,SLC7A11,SPP1
vorinostat		chemical drug		1,598		3,24E-02	ADAMTS1,ATP2B4,BRCA1,CDYL2,CISH,CLU,FN1,HMOX1,KIT,KLF4,mir-22 (includes others),MMP15,MYC,PNPLA3,RARB,RNASE4,SNCA,TLR2
lipid A		chemical toxicant		1,432	bias	3,25E-02	ADAMTS4,Cxcl10,Ifit1,ITGA5,SYK
CNR1		G-protein coupled receptor		-0,308		3,29E-02	Ceacam1/Ceacam2,Cxcl10,DDX25,EPS8,PDGFRA,PDGFRB,PTK2B,SLC22A17,WNT6
morphine		chemical drug		1,165		3,29E-02	ADM,CCK,GFAP,GHR,MBP,PPP1R14C,THBS2,TLR2,TRPC1
ERK (family)		group		1,573	bias	3,36E-02	CCK,CLU,EPAS1,ESR1,FN1,GDF9,HMOX1,INPP1,LAMB1,mir-21 (includes others),MYC,RAB7B,RARB
GATA3		transcription regulator		0,954		3,36E-02	ADM,ESR1,FN1,GLUL,HSD17B1,KIT,KLF4,LHX5,MYC,NOTCH1,PPARA,PTGS1,Sp110 (includes others)
2-aminopurine		chemical reagent				3,39E-02	Cxcl10,HMOX1,ISG15
IL1F10		cytokine				3,39E-02	EPHB2,MERTK,PLA2G4A
STAT1/3/5 DIMER (complex)		complex				3,39E-02	CISH,EPAS1,TIMP3
TCF/LEF (family)		group				3,39E-02	FN1,GJA1,MYC
GAS5	0,530	other				3,39E-02	GSDMD,mir-21 (includes others),MYC
COMMD1	-0,256	transporter				3,39E-02	PDK1,TF,TLR1
SIX5	0,106	transcription regulator				3,39E-02	COL9A2,FZD8,WNT4
DMH1		chemical reagent				3,39E-02	ATOH8,Loxl2,SPP1
TPCA-1		chemical drug				3,39E-02	FN1,IRF7,MYC
mangiferin		chemical - endogenous non-mammalian				3,39E-02	HMOX1,NQO1,PPARA
vanillin		chemical - endogenous non-mammalian				3,39E-02	HMOX1,SLC7A11,TRIM16
creatine		chemical - endogenous mammalian				3,39E-02	Cxcl10,MBP,TLR2
lead		chemical toxicant				3,39E-02	ESR1,Gstp1 (includes others),GSTT1
PP1		chemical drug		-0,343	bias	3,44E-02	ESR1,GJA1,HMOX1,MYC
PHACTR1	-1,099	other		1,000		3,44E-02	HMOX1,KLF4,STC1,TMEM119
ENG	0,714	transmembrane receptor				3,44E-02	BARD1,FN1,ITGA5,MYC
EFNA4	0,253	kinase		1,000		3,44E-02	ABCA12,ETV5,IRF7,KRT7
ACE2		peptidase		-0,958		3,44E-02	Cxcl10,FN1,mir-21 (includes others),PTGS1
formaldehyde		chemical - endogenous mammalian				3,44E-02	CCK,GFAP,GHR,GSTT1
choline		chemical - endogenous mammalian		-1,982	bias	3,44E-02	HMOX1,PTK2B,SPP1,TF
AKT2	-0,293	kinase		1,949		3,45E-02	ESR1,IRAK3,mir-21 (includes others),NQO1,PALLD
USP18	2,550	peptidase	Inhibited	-2,224	bias	3,45E-02	Cxcl10,IFIH1,IRF7,IRF9,ISG15
ceruletide		biologic drug		1,915	bias	3,47E-02	Ceacam1/Ceacam2,HMOX1,MME,RALGPS2,S100A11,SPP1,Trim12c/Trim5
TFEB	0,244	transcription regulator		-0,440	bias	3,48E-02	ARSG,CDT1,CLN3,CTSF,ECM1,EMP1,FAM111A,FN1,HGSNAT,ITGA5,LGALS3,MBP,MMP15,MMP16,MYC,PDGFRB,PDPN,SPP1,SPRY4
CYTOKINE (family)		group		0,956	bias	3,53E-02	ADAM12,ADAMTS4,CISH,CLU,GFAP,HMOX1,MYC,PRPH,TLR2
CDX2		transcription regulator		0,152		3,55E-02	CCK,CD9,CLU,HMGA2,HOXA11,HOXB9,KLF4,MYC,SALL4,SLC7A8
CDKN1A	-0,252	kinase		0,974		3,60E-02	ASPN,BRCA1,COL4A1,COL4A2,FN1,Ifitm3,ITGA3,LGALS3,LGALS3BP,Loxl2,MAD2L1,MYC,OSMR,PRSS23,PTK2B,WNT4
HDAC1	0,226	enzyme		1,276		3,61E-02	CDT1,COL1A2,DHFR,ECM1,ESR1,FN1,GAS1,GLUL,HLA-A,HMOX1,MME,MYC,PPP2R2B,PRAG1,PSD3,RALGPS2,SPP1,VDR
ShK-223		chemical reagent		-0,378	bias	3,62E-02	CP,IGSF6,MERTK,PLD2,RTN4RL1,Slfn8/Slfn9,TMCC3
RAG2		enzyme		0,000		3,62E-02	CMTM8,Cxcl10,EPAS1,EPHA4,IL4R,IRF7,ISG15
Sn50 peptide		chemical toxicant		0,651	bias	3,66E-02	GJA1,HMOX1,MYC,PTGDS,STC1
NORAD		other		-1,000	bias	3,70E-02	CHST11,COL4A1,COL4A2,FSTL3
MDM4	0,507	transcription regulator				3,70E-02	LGALS3,MAD2L1,PCDHAC2,XAF1
SKIL	-0,465	transcription regulator		0,218	bias	3,70E-02	ADAM12,COL1A2,COL4A1,THBS2
BACE1	0,248	peptidase		-1,109		3,70E-02	CLU,KCTD12,MBP,TIMP3
TRPV4	1,422	ion channel		1,982	bias	3,70E-02	Cxcl10,FN1,HMOX1,TLR2
ELF4	2,522	transcription regulator		0,000		3,70E-02	IRF4,KIT,KLF4,SPP1
abemaciclib		chemical drug		1,067	bias	3,70E-02	APOD,ESR1,ISG15,MR1
FUS-DDIT3		fusion gene/product		-1,000		3,70E-02	COL4A1,FN1,IGFBP6,PALLD
H1-6	0,159	other		0,000	bias	3,74E-02	CBFA2T3,DEGS2,GLUL,Irgm2,MMP15,Rnf113a2
PTHLH		other		1,498	bias	3,74E-02	ADAMTS1,ECM1,FN1,HAPLN1,TNFRSF11B,VDR
1-palmitoyl-2-arachidonyl-sn-glycero-3-phosphorylcholine		chemical - endogenous mammalian				3,75E-02	CLU,HMOX1,NQO1
Lilrb4a/Lilrb4b		other				3,75E-02	ICAM4,IRF4,PTPN22
SAMD8	0,170	enzyme				3,75E-02	Atp8b5,Il3ra,IRAK3
NLRP7		other				3,75E-02	ATP10B,KCNN4,NOTCH1
mir-322 (includes others)		microRNA				3,75E-02	FGFR1,FN1,LIPE
CD9	-1,610	other				3,75E-02	ITGA3,ITGA5,MYC
PCYT1A	-0,180	enzyme				3,75E-02	FGFR1,GFRA1,KLF4
3,3',5'-D-triiodothyronine		chemical reagent				3,75E-02	CEACAM16,LRAT,MYH6
ketamine		chemical drug				3,75E-02	GFAP,HMOX1,NQO1
immethridine		chemical reagent				3,75E-02	C4a/C4b,Ifi204 (includes others),SPP1
17-alpha-ethinylestradiol		chemical drug		0,344		3,78E-02	ABCC2,Cxcl10,Gsta4,Ifi204 (includes others),ISYNA1,KRT7,PTGDS,SLC38A3,WNT4
4-hydroxyestradiol-17beta		chemical - endogenous mammalian				3,81E-02	Gsta1 (includes others),NQO1
diABZI STING agonist-3		chemical reagent				3,81E-02	Cxcl10,Ifi204 (includes others)
coal tar		chemical drug				3,81E-02	HMOX1,NQO1
CpG ODN 1585		chemical reagent				3,81E-02	Cxcl10,IRF7
MGAT1	0,346	enzyme				3,81E-02	ITGA3,ITGA5
TFCP2L1		transcription regulator				3,81E-02	B3GNT7,KLF4
METTL4	-0,415	enzyme				3,81E-02	ADAM12,ENO2
2-(p-hydroxyanilino)-4-(p-chlorophenyl) thiazole		chemical drug				3,81E-02	HMOX1,NQO1
PKP2	5,642	other				3,81E-02	FN1,GJA1
HTR1A		G-protein coupled receptor				3,81E-02	FN1,MYC
RBM14	-0,102	transcription regulator				3,81E-02	MYC,PDK1
UBE2E2	0,043	enzyme				3,81E-02	HMOX1,NQO1
RFC4	-0,768	enzyme				3,81E-02	MYC,NOTCH1
GIPC1	-0,259	other				3,81E-02	PDGFRA,PDGFRB
venetoclax		chemical drug				3,81E-02	GSDMD,MYC
ARID4A	0,530	transcription regulator				3,81E-02	HOXB3,PTGDS
YBX3	-0,909	transcription regulator				3,81E-02	MYC,NCF2
ATP7A	-0,166	transporter				3,81E-02	CCK,PLA2G4A
PROKR1	0,828	G-protein coupled receptor				3,81E-02	MYC,STEAP1
TRPM2-AS		other				3,81E-02	FSTL1,mir-22 (includes others)
ipatasertib		chemical drug				3,81E-02	ABCC2,FN1
DHH	0,787	peptidase				3,81E-02	ADAMTS1,GJA1
CYBA	-1,173	enzyme				3,81E-02	EPAS1,FN1
clonidine		chemical drug				3,81E-02	MYC,RARB
manumycin A		chemical reagent				3,81E-02	ANPEP,FN1
enterolactone		chemical - endogenous mammalian				3,81E-02	ESR1,SPP1
cineole		chemical drug				3,81E-02	FN1,KLF4
theophylline		chemical drug				3,81E-02	GFAP,HS3ST1
nandrolone		chemical drug				3,81E-02	HMOX1,MYH6
Cu2+		chemical - endogenous mammalian				3,81E-02	Gsta1 (includes others),HMOX1
GSDMD	2,692	transporter		1,342	bias	3,88E-02	ELF4,GFAP,MID1,PDGFRB,TLR2
NEUROG1		transcription regulator		0,447		3,88E-02	EPAS1,FN1,LRRN3,SERPINF1,TMTC2
MLX	0,298	transcription regulator		0,447	bias	3,88E-02	Casp4,LGALS3BP,Scd3,THBS2,WNT4
GABPA	-0,171	transcription regulator				3,88E-02	BRCA1,HMOX1,NQO1,Rhox5,SLC7A11
DIO2		enzyme		1,414		3,91E-02	GFRA1,HAPLN1,MBP,Naip1 (includes others),PHLDA2,SEMA7A,STAC2,Vmn1r180 (includes others),Xlr3c (includes others)
FEV		transcription regulator		0,816	bias	3,92E-02	CNTN1,GPR176,NMNAT2,RORB,SLC6A15,SLC7A8
LGALS1	-0,441	other		1,387		3,92E-02	ADAMTS4,ANK3,FN1,GALNT16,LGALS3,SPP1
mir-181 (includes others)		microRNA		-1,709	bias	3,92E-02	ADM,CBX7,MME,NOTCH1,PTPN22,TIMP3
miR-21-5p (and other miRNAs w/seed AGCUUAU)		mature microRNA	Inhibited	-2,407	bias	3,92E-02	FN1,GFAP,HMOX1,SLC7A11,TIMP3,TNFRSF11B
PKM	0,648	kinase		-0,239	bias	3,94E-02	CLU,COL1A2,ENO2,GGT1,MYC,PC,PDK1
enzalutamide		chemical drug		-0,254		3,97E-02	BRCA1,ENO2,SLC45A3,SLC7A11
ZNF106	-0,045	other	Inhibited	-2,000		3,97E-02	C4a/C4b,Cxcl10,Ifitm3,LGALS3
NFE2L1	0,193	transcription regulator				3,97E-02	Gstm6,Gstp1 (includes others),HMOX1,NQO1
PTGS1	2,612	enzyme		-1,067		3,97E-02	GJA1,PLA2G4A,PTGS1,STC1
CDK8	-0,087	kinase				3,97E-02	KLF4,MYC,NOTCH1,RARB
EFNA3	0,125	kinase		1,000		3,97E-02	ABCA12,ETV5,IRF7,KRT7
ibuprofen		chemical drug		-1,715		3,97E-02	EPAS1,GFAP,LAMB1,PTGS1
sodium chloride		chemical - endogenous mammalian		1,988	bias	3,97E-02	ACE,FN1,HMOX1,Ifit1,mir-21 (includes others),SPP1,VDR,WNT5B
tacrolimus		chemical drug		1,606		4,03E-02	APOD,ATP2B4,CISH,DPYSL5,ESR1,ETV1,FN1,GABRA1,IRF4,MYC,SPP1,TMEFF1,UNC119
FSH (complex)		complex		1,742		4,08E-02	ADAMTS1,ADM,Akr1b7,CAMK4,CARD10,CYFIP2,ESR1,FGFR1,GDF9,HSD11B1,HSD17B1,ITGA3,ITGA5,MYC,PPARA,PTGS1,RGS16,TF,TNFRSF11B
amlexanox		chemical drug		-1,342	bias	4,10E-02	BICC1,C1s1,Gbp3,PDGFRA,SERPINF1
mir-27 (includes others)		microRNA		0,115	bias	4,11E-02	ESR1,FN1,HOXA11,PNPLA3,PPARA,TIMP3
H1-1		other		0,000	bias	4,11E-02	CBFA2T3,DEGS2,GLUL,Irgm2,MMP15,Rnf113a2
honokiol		chemical - endogenous non-mammalian				4,11E-02	FN1,GFAP,MBP,PDZD2,SNCA,SNED1
SMAD (complex)		complex				4,13E-02	COL1A2,INPP5D,MYC
DOT1L	-0,320	phosphatase				4,13E-02	GATA2,IRAK3,JAK3
FABP3		transporter				4,13E-02	COL1A2,FN1,TLR2
TGIF1	0,338	transcription regulator				4,13E-02	PC,RARB,STRA6
MAFG	0,331	transcription regulator				4,13E-02	Gstp1 (includes others),HMOX1,NQO1
SIK1	-1,322	kinase				4,13E-02	FN1,ISG15,MYC
GW7647		chemical drug				4,13E-02	IGFBP6,PPARA,Slc22a21
MECP2	0,525	transcription regulator		-1,076		4,20E-02	ADAM12,BRCA1,CACNA1C,DLX6,EPHB6,ESR1,FOXP2,MBP,MYC,RARB,WNT6
SMAD2/3/SMAD4 (complex)		complex		-1,091	bias	4,25E-02	COL1A2,HMGA2,IRF7,MYC
FURIN	-0,484	peptidase		0,277		4,25E-02	GJA1,IL4R,JAG2,NOTCH1
PAX1		transcription regulator		0,000	bias	4,25E-02	KRT7,LHX5,NTF4,PDGFRA
lapatinib		chemical drug		1,000		4,25E-02	ESR1,ETV4,ETV5,PPARA
stallimycin		biologic drug		1,091	bias	4,25E-02	IFIH1,IRF4,IRF7,ISG15
GLI2		transcription regulator		-0,816	bias	4,27E-02	CBFA2T3,CLU,Cxcl10,JAG2,MYC,PRKCH,SPP1,VDR
CYLD-AS1		other		0,447		4,33E-02	ABCC2,HMOX1,LGALS3,NQO1,SRXN1
E2F6	0,050	transcription regulator				4,33E-02	BRCA1,DHFR,GJA1,MYC,PODXL2
Go 6976		chemical drug	Inhibited	-2,213	bias	4,33E-02	Cxcl10,FN1,HMOX1,ITGA5,STC1
WBP2	0,231	transcription regulator		-1,134		4,43E-02	COL4A1,CTF1,CTH,ESR1,ISYNA1,PLPPR2,SLC16A3,SLC7A11
SUZ12	-0,080	enzyme				4,43E-02	ACKR3,IRAK3,KLF4,LGALS3,MYC,PPP2R2B,RARB,TNFRSF11B
entinostat		chemical drug		1,591		4,43E-02	BARD1,BRCA1,IRF4,MYC,PSMB9,RNASE4,THBS2,VDR
CD24		other				4,45E-02	ECM1,EPHB6,HSPB8,mir-21 (includes others),PLCB1,PLPPR2,VDR
QKI	-0,858	other		0,335		4,45E-02	FN1,GFAP,IFIH1,NOTCH1,RSAD2,Scd3,TAP1
CTCF	-0,399	transcription regulator		0,928		4,46E-02	C1QL1,IL12RB1,MYC,PBXIP1,PCDHA11,PCDHAC2,Pcdhb11,SLC7A11,TLR2
BBP-398		chemical drug				4,49E-02	ETV5,SPRY4
L-threonine		chemical - endogenous mammalian				4,49E-02	HLA-A,MYC
AC261066		chemical reagent				4,49E-02	KHK,PDGFRB
ANTXR2	-0,122	transmembrane receptor				4,49E-02	FN1,PPP2R2B
bazedoxifene		chemical drug				4,49E-02	MYC,PPARA
FALEC		other				4,49E-02	CYFIP2,ECM1
SERPINB3		other				4,49E-02	CD9,LGALS3
CSNK1G3	-0,206	kinase				4,49E-02	IFIH1,ISG15
VIRMA	-0,152	other				4,49E-02	CHST11,SLC7A11
ATOH8	-1,943	transcription regulator				4,49E-02	SLC7A8,TIMP3
liquiritigenin		chemical - endogenous non-mammalian				4,49E-02	ABCC2,HMOX1
ALOX12		enzyme				4,49E-02	FN1,PDGFRA
4-methylene-2-octyl-5-oxotetrahydrofuran-3-carboxylic acid		chemical reagent				4,49E-02	HMOX1,NQO1
SH3KBP1	-0,526	other				4,49E-02	FN1,MYC
CHRM3		G-protein coupled receptor				4,49E-02	HMOX1,ITGA3
miR-375-3p (miRNAs w/seed UUGUUCG)		mature microRNA				4,49E-02	MYC,PDK1
miR-126a-5p (and other miRNAs w/seed AUUAUUA)		mature microRNA				4,49E-02	KIT,SLC45A3
SPTBN4		other				4,49E-02	ANK3,NOTCH1
COPA	0,414	transporter				4,49E-02	ISG15,RSAD2
PDE10A	-1,133	enzyme				4,49E-02	GPT,MYC
SH2B3	0,320	other				4,49E-02	HMOX1,IL12RB1
MC1R	-0,216	G-protein coupled receptor				4,49E-02	Cxcl10,NR4A3
PITPNA	0,341	transporter				4,49E-02	ERO1A,PTGS1
BEX2		other				4,49E-02	PLXNC1,SPP1
SERPINH1	-0,024	other				4,49E-02	COL4A2,MYC
pomegranate extract pill		chemical drug				4,49E-02	HMOX1,NQO1
bisphenol A diglycidyl ether		chemical reagent				4,49E-02	RARB,VDR
huaier extract granule		chemical drug				4,49E-02	FN1,KIT
LINC02574		other				4,49E-02	IFIH1,ISG15
mesalamine		chemical drug				4,49E-02	HMOX1,PPARA
roflumilast N-oxide		chemical - endogenous mammalian				4,49E-02	DNAI2,HMOX1
pepstatin		chemical - protease inhibitor				4,49E-02	CD9,TNFRSF11B
3,4,5,3',4'-pentachlorobiphenyl		chemical toxicant		1,857		4,50E-02	CCK,ESR1,Gsta4,Gstp1 (includes others),NOTCH1,NQO1
CIRBP	0,448	translation regulator				4,54E-02	APC2,MYC,PTK7
SLC39A8		transporter				4,54E-02	CD9,ITGA5,PALM
PADI2	-0,016	enzyme				4,54E-02	ADAMTS9,FN1,MYC
DHX36	-0,446	enzyme				4,54E-02	KCNH2,MYH6,NOTCH1
TLX1		transcription regulator				4,54E-02	CCK,GABRA1,GATA2
PTBP1	-0,414	enzyme				4,54E-02	FGFR1,HMGA2,MYC
MAP2K2	-0,244	kinase				4,54E-02	ETV5,MYC,PDGFRA
LRP1B		transmembrane receptor				4,54E-02	CISH,GFAP,JAK3
ferric ammonium citrate		chemical drug				4,54E-02	HMOX1,MYC,NR4A3
uridine		chemical - endogenous mammalian				4,54E-02	ENO2,KIT,KLF4
PRC2 (complex)		complex				4,55E-02	IRF4,LHX5,LRAT,PPP2R2B
KEAP1	0,732	other		-1,965		4,55E-02	Gstp1 (includes others),HMOX1,NQO1,SLC7A11
IL27RA		transmembrane receptor		-0,218		4,55E-02	Cxcl10,GPT,ISG15,USP18
urethane		chemical toxicant				4,55E-02	HMOX1,LGALS3,MYC,PTGS1
HAND2		transcription regulator		1,003	bias	4,57E-02	COL1A2,GJA1,HSPB7,MYH6,PTGS1
RUNX3		transcription regulator		-0,239	bias	4,59E-02	ABCC2,CAPN6,COL4A1,FSTL1,MID1,MYC,NEGR1,SPP1
KLF11	0,337	transcription regulator		-0,680		4,59E-02	ADAMTS1,CHRNB4,COL1A2,ITGA3,MYC,PLA2G4A,THBS2,TIMP3
GRIN3A	-1,058	ion channel		0,378	bias	4,63E-02	ETV1,GABRA1,GPR176,SNCA,TLL1,TMEFF1,VLDLR
GATA1		transcription regulator		0,323		4,67E-02	CBFA2T3,CREG1,DMTN,FSD1L,GATA2,GP1BB,JAZF1,KIT,MBP,MYC,PBXIP1,SNCA,SPTB,VDR
CMTM3	0,395	cytokine		0,816	bias	4,71E-02	ADM,C1QL1,CDT1,FERMT3,HMOX1,KIF26A
RAS (family)		group		0,655	bias	4,75E-02	ANPEP,CCK,FN1,Gstp1 (includes others),HMOX1,LRAT,mir-21 (includes others),MYC
calphostin C		chemical drug		-1,133	bias	4,81E-02	CLU,ECE1,KIT,MYC,NQO1
miR-26a-5p (and other miRNAs w/seed UCAAGUA)		mature microRNA		1,000	bias	4,85E-02	ADM,GJA1,MYC,PLCB1
FYN	0,093	kinase				4,85E-02	CMIP,IRF4,MBP,NOTCH1
FGFR3	-0,065	kinase				4,85E-02	FN1,FRMD3,GFAP,SPP1
ISG15	2,683	other	Inhibited	-2,000		4,85E-02	COL1A2,HLA-A,LGALS3BP,USP18
CDK2	-0,772	kinase				4,85E-02	BARD1,BRCA1,DHFR,MYC
CD40LG		cytokine		1,537	bias	4,87E-02	APRT,CLU,GCH1,IL12RB1,IL13RA1,IL4R,IRF4,ISG15,MAPK4,mir-21 (includes others),MYC,NR4A3,PSMB8,PSMB9,PTPN7,TAP1,TAP2,TNFRSF11B
HOXA9		transcription regulator		0,000		4,91E-02	CISH,CTH,EPS8,GATA2,KIT,MYC,PCDH1,SLC27A6,SPP1
trans-cinnamaldehyde		chemical drug				4,95E-02	HMOX1,MAD2L1,SRXN1
MEG3		other				4,95E-02	FN1,MYC,NOTCH1
AGMAT		enzyme				4,95E-02	CTH,GLUL,NNMT
SF3B1	-0,132	other				4,95E-02	COL1A2,FSTL1,Loxl2
[truncated: 32 more rows]
